# Supplementary material for: Obesity and exercise training alter inflammatory pathway skeletal muscle small extracellular vesicle microRNAs
Source: Exp Physiol. 2022 Apr 3;107(5):462–75. doi: 10.1113/EP090062 (PMC9323446; doi:10.1113/EP090062)
Supplement: Supplementary file 3 — Table S6. mRNA targets of differentially expressed microRNA between lean and obese. [file EPH-107-462-s002.xls]

## Sheet: Sheet0
ID	Symbol	Expr Log Ratio	Source	Confidence		Symbol	Pathway
hsa-let-7f-5p	let-7a-5p (and other miRNAs w/seed GAGGUAG)	-0.626	TarBase	Experimentally Observed	0.626	AARSD1	Heparan Sulfate Biosynthesis,Heparan Sulfate Biosynthesis (Late Stages),Triacylglycerol Degradation
hsa-let-7f-5p	let-7a-5p (and other miRNAs w/seed GAGGUAG)	-0.626	TargetScan Human	High (predicted)	0.626	ABCB9	LPS/IL-1 Mediated Inhibition of RXR Function,PXR/RXR Activation
hsa-let-7f-5p	let-7a-5p (and other miRNAs w/seed GAGGUAG)	-0.626	TargetScan Human	High (predicted)	0.626	ABT1
hsa-let-7f-5p	let-7a-5p (and other miRNAs w/seed GAGGUAG)	-0.626	miRecords	Experimentally Observed	0.626	ACP1	3-phosphoinositide Biosynthesis,3-phosphoinositide Degradation,D-myo-inositol (1,4,5,6)-Tetrakisphosphate Biosynthesis,D-myo-inositol (3,4,5,6)-tetrakisphosphate Biosynthesis,D-myo-inositol-5-phosphate Metabolism,Ephrin B Signaling,Ephrin Receptor Signaling,NAD Phosphorylation and Dephosphorylation,NAD Salvage Pathway II,PDGF Signaling,Protein Kinase A Signaling,Superpathway of Inositol Phosphate…
hsa-let-7f-5p	let-7a-5p (and other miRNAs w/seed GAGGUAG)	-0.626	TargetScan Human	High (predicted)	0.626	ACVR1C	Cardiac Hypertrophy Signaling (Enhanced),Epithelial Adherens Junction Signaling,Factors Promoting Cardiogenesis in Vertebrates,FAT10 Cancer Signaling Pathway,Neuroinflammation Signaling Pathway,PPARα/RXRα Activation,T Cell Exhaustion Signaling Pathway,TGF-β Signaling,Th1 and Th2 Activation Pathway,Th2 Pathway,Wnt/β-catenin Signaling
hsa-let-7f-5p	let-7a-5p (and other miRNAs w/seed GAGGUAG)	-0.626	TargetScan Human	High (predicted)	0.626	ADAMTS15	Axonal Guidance Signaling
hsa-let-7f-5p	let-7a-5p (and other miRNAs w/seed GAGGUAG)	-0.626	TargetScan Human	High (predicted)	0.626	ADAMTS8	Axonal Guidance Signaling
hsa-let-7f-5p	let-7a-5p (and other miRNAs w/seed GAGGUAG)	-0.626	TarBase	Experimentally Observed	0.626	ADGRG1
hsa-let-7f-5p	let-7a-5p (and other miRNAs w/seed GAGGUAG)	-0.626	TargetScan Human	High (predicted)	0.626	ADRB2	AMPK Signaling,cAMP-mediated signaling,Cardiac Hypertrophy Signaling,Cardiac Hypertrophy Signaling (Enhanced),G-Protein Coupled Receptor Signaling,Glucocorticoid Receptor Signaling,GPCR-Mediated Integration of Enteroendocrine Signaling Exemplified by an L Cell,Gαs Signaling
hsa-let-7f-5p	let-7a-5p (and other miRNAs w/seed GAGGUAG)	-0.626	TargetScan Human	High (predicted)	0.626	ADRB3	AMPK Signaling,cAMP-mediated signaling,Cardiac Hypertrophy Signaling,G-Protein Coupled Receptor Signaling,GPCR-Mediated Integration of Enteroendocrine Signaling Exemplified by an L Cell,Gαs Signaling,Nitric Oxide Signaling in the Cardiovascular System
hsa-let-7f-5p	let-7a-5p (and other miRNAs w/seed GAGGUAG)	-0.626	TargetScan Human	High (predicted)	0.626	AEN
hsa-let-7f-5p	let-7a-5p (and other miRNAs w/seed GAGGUAG)	-0.626	TargetScan Human	High (predicted)	0.626	AGBL2
hsa-let-7f-5p	let-7a-5p (and other miRNAs w/seed GAGGUAG)	-0.626	TargetScan Human,miRecords	Experimentally Observed,High (predicted)	0.626	AGO4	EIF2 Signaling,Regulation of eIF4 and p70S6K Signaling
hsa-let-7f-5p	let-7a-5p (and other miRNAs w/seed GAGGUAG)	-0.626	TargetScan Human	High (predicted)	0.626	AIFM1	Apoptosis Signaling,Mitochondrial Dysfunction,Tumoricidal Function of Hepatic Natural Killer Cells
hsa-let-7f-5p	let-7a-5p (and other miRNAs w/seed GAGGUAG)	-0.626	TarBase	Experimentally Observed	0.626	AKAP8	cAMP-mediated signaling,Cardiac β-adrenergic Signaling,Protein Kinase A Signaling
hsa-let-7f-5p	let-7a-5p (and other miRNAs w/seed GAGGUAG)	-0.626	TargetScan Human	High (predicted)	0.626	AMT	Glycine Cleavage Complex
hsa-let-7f-5p	let-7a-5p (and other miRNAs w/seed GAGGUAG)	-0.626	TarBase	Experimentally Observed	0.626	ANAPC1	Mitotic Roles of Polo-Like Kinase,Protein Kinase A Signaling,Protein Ubiquitination Pathway
hsa-let-7f-5p	let-7a-5p (and other miRNAs w/seed GAGGUAG)	-0.626	TargetScan Human	High (predicted)	0.626	ANKRD49
hsa-let-7f-5p	let-7a-5p (and other miRNAs w/seed GAGGUAG)	-0.626	TargetScan Human	High (predicted)	0.626	AP1S1	Clathrin-mediated Endocytosis Signaling,CTLA4 Signaling in Cytotoxic T Lymphocytes,Virus Entry via Endocytic Pathways
hsa-let-7f-5p	let-7a-5p (and other miRNAs w/seed GAGGUAG)	-0.626	TargetScan Human	High (predicted)	0.626	APBB3
hsa-let-7f-5p	let-7a-5p (and other miRNAs w/seed GAGGUAG)	-0.626	TargetScan Human	High (predicted)	0.626	ARG2	Arginine Degradation I (Arginase Pathway),Arginine Degradation VI (Arginase 2 Pathway),Citrulline Biosynthesis,IL-10 Signaling,LXR/RXR Activation,Nitric Oxide Signaling in the Cardiovascular System,Production of Nitric Oxide and Reactive Oxygen Species in Macrophages,Sirtuin Signaling Pathway,Superpathway of Citrulline Metabolism,Urea Cycle
hsa-let-7f-5p	let-7a-5p (and other miRNAs w/seed GAGGUAG)	-0.626	TargetScan Human	High (predicted),Moderate (predicted)	0.626	ARHGAP8/PRR5-ARHGAP8	Leukocyte Extravasation Signaling,mTOR Signaling,RhoA Signaling,RhoGDI Signaling
hsa-let-7f-5p	let-7a-5p (and other miRNAs w/seed GAGGUAG)	-0.626	TargetScan Human	High (predicted)	0.626	ARHGEF38
hsa-let-7f-5p	let-7a-5p (and other miRNAs w/seed GAGGUAG)	-0.626	TargetScan Human	High (predicted)	0.626	ARID3A
hsa-let-7f-5p	let-7a-5p (and other miRNAs w/seed GAGGUAG)	-0.626	TargetScan Human	High (predicted)	0.626	ARID3B
hsa-let-7f-5p	let-7a-5p (and other miRNAs w/seed GAGGUAG)	-0.626	TargetScan Human	High (predicted)	0.626	ARL4D
hsa-let-7f-5p	let-7a-5p (and other miRNAs w/seed GAGGUAG)	-0.626	TarBase	Experimentally Observed	0.626	ATAD3B
hsa-let-7f-5p	let-7a-5p (and other miRNAs w/seed GAGGUAG)	-0.626	TargetScan Human	High (predicted)	0.626	ATP5MPL
hsa-let-7f-5p	let-7a-5p (and other miRNAs w/seed GAGGUAG)	-0.626	TarBase	Experimentally Observed	0.626	ATP6V0A1	Iron homeostasis signaling pathway,Phagosome Maturation
hsa-let-7f-5p	let-7a-5p (and other miRNAs w/seed GAGGUAG)	-0.626	TarBase,TargetScan Human	Experimentally Observed,High (predicted)	0.626	ATP6V1F	Iron homeostasis signaling pathway,Phagosome Maturation
hsa-let-7f-5p	let-7a-5p (and other miRNAs w/seed GAGGUAG)	-0.626	TargetScan Human	High (predicted)	0.626	ATPAF1	Mitochondrial Dysfunction,Oxidative Phosphorylation
hsa-let-7f-5p	let-7a-5p (and other miRNAs w/seed GAGGUAG)	-0.626	TargetScan Human	High (predicted)	0.626	ATXN7L2
hsa-let-7f-5p	let-7a-5p (and other miRNAs w/seed GAGGUAG)	-0.626	TarBase,TargetScan Human	Experimentally Observed,Moderate (predicted)	0.626	AURKB
hsa-let-7f-5p	let-7a-5p (and other miRNAs w/seed GAGGUAG)	-0.626	TargetScan Human	High (predicted)	0.626	AVEN
hsa-let-7f-5p	let-7a-5p (and other miRNAs w/seed GAGGUAG)	-0.626	TargetScan Human	High (predicted)	0.626	B4GAT1	Melatonin Degradation I,Nicotine Degradation II,Nicotine Degradation III,Serotonin Degradation,Superpathway of Melatonin Degradation,Thyroid Hormone Metabolism II (via Conjugation and/or Degradation)
hsa-let-7f-5p	let-7a-5p (and other miRNAs w/seed GAGGUAG)	-0.626	TargetScan Human	High (predicted)	0.626	BACH1	NRF2-mediated Oxidative Stress Response
hsa-let-7f-5p	let-7a-5p (and other miRNAs w/seed GAGGUAG)	-0.626	Ingenuity Expert Findings,TargetScan Human	Experimentally Observed,Moderate (predicted)	0.626	BCL2L1	Amyotrophic Lateral Sclerosis Signaling,Apoptosis Signaling,B Cell Receptor Signaling,CD27 Signaling in Lymphocytes,Chronic Myeloid Leukemia Signaling,Colorectal Cancer Metastasis Signaling,Docosahexaenoic Acid (DHA) Signaling,Glucocorticoid Receptor Signaling,GM-CSF Signaling,Huntington's Disease Signaling,IL-15 Signaling,IL-8 Signaling,Induction of Apoptosis by HIV1,JAK/Stat Signaling,Lymphotox…
hsa-let-7f-5p	let-7a-5p (and other miRNAs w/seed GAGGUAG)	-0.626	TargetScan Human,miRecords	Experimentally Observed,Moderate (predicted)	0.626	BCL7A
hsa-let-7f-5p	let-7a-5p (and other miRNAs w/seed GAGGUAG)	-0.626	TargetScan Human	High (predicted)	0.626	BEGAIN
hsa-let-7f-5p	let-7a-5p (and other miRNAs w/seed GAGGUAG)	-0.626	TargetScan Human	High (predicted)	0.626	BEND4
hsa-let-7f-5p	let-7a-5p (and other miRNAs w/seed GAGGUAG)	-0.626	TargetScan Human	High (predicted)	0.626	BIN3
hsa-let-7f-5p	let-7a-5p (and other miRNAs w/seed GAGGUAG)	-0.626	TargetScan Human	High (predicted)	0.626	BLOC1S1
hsa-let-7f-5p	let-7a-5p (and other miRNAs w/seed GAGGUAG)	-0.626	miRecords	Experimentally Observed	0.626	BMP2K
hsa-let-7f-5p	let-7a-5p (and other miRNAs w/seed GAGGUAG)	-0.626	TargetScan Human	High (predicted)	0.626	BRF2	Assembly of RNA Polymerase III Complex
hsa-let-7f-5p	let-7a-5p (and other miRNAs w/seed GAGGUAG)	-0.626	TargetScan Human	High (predicted)	0.626	BSDC1
hsa-let-7f-5p	let-7a-5p (and other miRNAs w/seed GAGGUAG)	-0.626	Ingenuity Expert Findings	Experimentally Observed	0.626	BSG
hsa-let-7f-5p	let-7a-5p (and other miRNAs w/seed GAGGUAG)	-0.626	TargetScan Human	High (predicted)	0.626	BZW1
hsa-let-7f-5p	let-7a-5p (and other miRNAs w/seed GAGGUAG)	-0.626	TargetScan Human	High (predicted)	0.626	BZW2
hsa-let-7f-5p	let-7a-5p (and other miRNAs w/seed GAGGUAG)	-0.626	TargetScan Human	High (predicted)	0.626	C14orf178
hsa-let-7f-5p	let-7a-5p (and other miRNAs w/seed GAGGUAG)	-0.626	TargetScan Human	High (predicted)	0.626	C15orf41
hsa-let-7f-5p	let-7a-5p (and other miRNAs w/seed GAGGUAG)	-0.626	TargetScan Human	High (predicted)	0.626	C18orf21
hsa-let-7f-5p	let-7a-5p (and other miRNAs w/seed GAGGUAG)	-0.626	TargetScan Human	High (predicted)	0.626	C19orf54
hsa-let-7f-5p	let-7a-5p (and other miRNAs w/seed GAGGUAG)	-0.626	TargetScan Human	High (predicted)	0.626	C19orf84
hsa-let-7f-5p	let-7a-5p (and other miRNAs w/seed GAGGUAG)	-0.626	TargetScan Human	High (predicted)	0.626	C20orf194
hsa-let-7f-5p	let-7a-5p (and other miRNAs w/seed GAGGUAG)	-0.626	TargetScan Human	High (predicted)	0.626	C2orf88
hsa-let-7f-5p	let-7a-5p (and other miRNAs w/seed GAGGUAG)	-0.626	TargetScan Human	High (predicted)	0.626	C5orf51
hsa-let-7f-5p	let-7a-5p (and other miRNAs w/seed GAGGUAG)	-0.626	TargetScan Human	High (predicted)	0.626	C6orf141
hsa-let-7f-5p	let-7a-5p (and other miRNAs w/seed GAGGUAG)	-0.626	TargetScan Human	High (predicted)	0.626	C8orf58
hsa-let-7f-5p	let-7a-5p (and other miRNAs w/seed GAGGUAG)	-0.626	TarBase	Experimentally Observed	0.626	CALCOCO2
hsa-let-7f-5p	let-7a-5p (and other miRNAs w/seed GAGGUAG)	-0.626	TarBase	Experimentally Observed	0.626	CAPG
hsa-let-7f-5p	let-7a-5p (and other miRNAs w/seed GAGGUAG)	-0.626	TarBase	Experimentally Observed	0.626	CARHSP1
hsa-let-7f-5p	let-7a-5p (and other miRNAs w/seed GAGGUAG)	-0.626	TargetScan Human,miRecords	Experimentally Observed,High (predicted)	0.626	CASP3	Adrenomedullin signaling pathway,Amyotrophic Lateral Sclerosis Signaling,Apoptosis Signaling,BAG2 Signaling Pathway,CD27 Signaling in Lymphocytes,Colorectal Cancer Metastasis Signaling,Cytotoxic T Lymphocyte-mediated Apoptosis of Target Cells,Death Receptor Signaling,Docosahexaenoic Acid (DHA) Signaling,Endocannabinoid Cancer Inhibition Pathway,Endoplasmic Reticulum Stress Pathway,Endothelin-1 Si…
hsa-let-7f-5p	let-7a-5p (and other miRNAs w/seed GAGGUAG)	-0.626	TargetScan Human	High (predicted)	0.626	CCDC71L
hsa-let-7f-5p	let-7a-5p (and other miRNAs w/seed GAGGUAG)	-0.626	TargetScan Human	High (predicted)	0.626	CCL3	Agranulocyte Adhesion and Diapedesis,CCR5 Signaling in Macrophages,Communication between Innate and Adaptive Immune Cells,Differential Regulation of Cytokine Production in Intestinal Epithelial Cells by IL-17A and IL-17F,Differential Regulation of Cytokine Production in Macrophages and T Helper Cells by IL-17A and IL-17F,Glucocorticoid Receptor Signaling,Granulocyte Adhesion and Diapedesis,Neuroi…
hsa-let-7f-5p	let-7a-5p (and other miRNAs w/seed GAGGUAG)	-0.626	TargetScan Human	High (predicted)	0.626	CCL3L1	Agranulocyte Adhesion and Diapedesis,Granulocyte Adhesion and Diapedesis
hsa-let-7f-5p	let-7a-5p (and other miRNAs w/seed GAGGUAG)	-0.626	TargetScan Human	High (predicted)	0.626	CCL7	Agranulocyte Adhesion and Diapedesis,Chemokine Signaling,Granulocyte Adhesion and Diapedesis,IL-17A Signaling in Fibroblasts,LXR/RXR Activation,Role of IL-17A in Arthritis,Role of IL-17F in Allergic Inflammatory Airway Diseases,TREM1 Signaling
hsa-let-7f-5p	let-7a-5p (and other miRNAs w/seed GAGGUAG)	-0.626	Ingenuity Expert Findings,TarBase,TargetScan Human,miRecords	Experimentally Observed,Moderate (predicted)	0.626	CCND1	Acute Myeloid Leukemia Signaling,AMPK Signaling,Androgen Signaling,Aryl Hydrocarbon Receptor Signaling,Bladder Cancer Signaling,Cell Cycle Regulation by BTG Family Proteins,Cell Cycle: G1/S Checkpoint Regulation,Chronic Myeloid Leukemia Signaling,Colorectal Cancer Metastasis Signaling,Cyclins and Cell Cycle Regulation,EIF2 Signaling,Endocannabinoid Cancer Inhibition Pathway,Endocannabinoid Develo…
hsa-let-7f-5p	let-7a-5p (and other miRNAs w/seed GAGGUAG)	-0.626	TargetScan Human	High (predicted)	0.626	CCND2	Aryl Hydrocarbon Receptor Signaling,Cell Cycle: G1/S Checkpoint Regulation,Cyclins and Cell Cycle Regulation,Endocannabinoid Cancer Inhibition Pathway,GADD45 Signaling,IL-8 Signaling,Molecular Mechanisms of Cancer,p53 Signaling
hsa-let-7f-5p	let-7a-5p (and other miRNAs w/seed GAGGUAG)	-0.626	TargetScan Human	High (predicted)	0.626	CCNF	Role of Oct4 in Mammalian Embryonic Stem Cell Pluripotency
hsa-let-7f-5p	let-7a-5p (and other miRNAs w/seed GAGGUAG)	-0.626	TargetScan Human	High (predicted)	0.626	CCNJ
hsa-let-7f-5p	let-7a-5p (and other miRNAs w/seed GAGGUAG)	-0.626	TargetScan Human	High (predicted)	0.626	CCR7	Communication between Innate and Adaptive Immune Cells,Crosstalk between Dendritic Cells and Natural Killer Cells,Dendritic Cell Maturation,Hepatic Fibrosis / Hepatic Stellate Cell Activation
hsa-let-7f-5p	let-7a-5p (and other miRNAs w/seed GAGGUAG)	-0.626	TargetScan Human	High (predicted)	0.626	CD200R1	Neuroinflammation Signaling Pathway
hsa-let-7f-5p	let-7a-5p (and other miRNAs w/seed GAGGUAG)	-0.626	TargetScan Human,miRecords	Experimentally Observed,High (predicted)	0.626	CDC25A	3-phosphoinositide Biosynthesis,3-phosphoinositide Degradation,ATM Signaling,Cell Cycle: G1/S Checkpoint Regulation,Cyclins and Cell Cycle Regulation,D-myo-inositol (1,4,5,6)-Tetrakisphosphate Biosynthesis,D-myo-inositol (3,4,5,6)-tetrakisphosphate Biosynthesis,D-myo-inositol-5-phosphate Metabolism,Estrogen-mediated S-phase Entry,IL-7 Signaling Pathway,Mitotic Roles of Polo-Like Kinase,Molecular …
hsa-let-7f-5p	let-7a-5p (and other miRNAs w/seed GAGGUAG)	-0.626	TargetScan Human	High (predicted)	0.626	CDC34	Antiproliferative Role of TOB in T Cell Signaling,Hypoxia Signaling in the Cardiovascular System,NRF2-mediated Oxidative Stress Response,Protein Ubiquitination Pathway
hsa-let-7f-5p	let-7a-5p (and other miRNAs w/seed GAGGUAG)	-0.626	TargetScan Human	High (predicted)	0.626	CDC42SE1	Cdc42 Signaling
hsa-let-7f-5p	let-7a-5p (and other miRNAs w/seed GAGGUAG)	-0.626	TarBase	Experimentally Observed	0.626	CDIPT	3-phosphoinositide Biosynthesis,D-myo-inositol (1,4,5)-Trisphosphate Biosynthesis,Superpathway of Inositol Phosphate Compounds
hsa-let-7f-5p	let-7a-5p (and other miRNAs w/seed GAGGUAG)	-0.626	miRecords	Experimentally Observed	0.626	CDK6	Aryl Hydrocarbon Receptor Signaling,Cell Cycle Control of Chromosomal Replication,Cell Cycle: G1/S Checkpoint Regulation,Chronic Myeloid Leukemia Signaling,Cyclins and Cell Cycle Regulation,Glioblastoma Multiforme Signaling,Glioma Signaling,HER-2 Signaling in Breast Cancer,Hereditary Breast Cancer Signaling,Molecular Mechanisms of Cancer,Non-Small Cell Lung Cancer Signaling,Pyridoxal 5'-phosphate…
hsa-let-7f-5p	let-7a-5p (and other miRNAs w/seed GAGGUAG)	-0.626	TargetScan Human	High (predicted)	0.626	CDK8	Cell Cycle Control of Chromosomal Replication,Estrogen Receptor Signaling,Molecular Mechanisms of Cancer,Pyridoxal 5'-phosphate Salvage Pathway,Salvage Pathways of Pyrimidine Ribonucleotides
hsa-let-7f-5p	let-7a-5p (and other miRNAs w/seed GAGGUAG)	-0.626	TarBase,TargetScan Human	Experimentally Observed,Moderate (predicted)	0.626	CDKAL1
hsa-let-7f-5p	let-7a-5p (and other miRNAs w/seed GAGGUAG)	-0.626	TargetScan Human	High (predicted)	0.626	CDKN1A	AMPK Signaling,Antiproliferative Role of Somatostatin Receptor 2,Aryl Hydrocarbon Receptor Signaling,ATM Signaling,BAG2 Signaling Pathway,Bladder Cancer Signaling,Breast Cancer Regulation by Stathmin1,Cell Cycle: G1/S Checkpoint Regulation,Cell Cycle: G2/M DNA Damage Checkpoint Regulation,Chronic Myeloid Leukemia Signaling,Cyclins and Cell Cycle Regulation,Endocannabinoid Cancer Inhibition Pathwa…
hsa-let-7f-5p	let-7a-5p (and other miRNAs w/seed GAGGUAG)	-0.626	TarBase,TargetScan Human	Experimentally Observed,Moderate (predicted)	0.626	CEMIP2	Chondroitin Sulfate Degradation (Metazoa),Dermatan Sulfate Degradation (Metazoa)
hsa-let-7f-5p	let-7a-5p (and other miRNAs w/seed GAGGUAG)	-0.626	TargetScan Human	High (predicted)	0.626	CEP135
hsa-let-7f-5p	let-7a-5p (and other miRNAs w/seed GAGGUAG)	-0.626	TarBase	Experimentally Observed	0.626	CHMP2A	Mechanisms of Viral Exit from Host Cells
hsa-let-7f-5p	let-7a-5p (and other miRNAs w/seed GAGGUAG)	-0.626	TargetScan Human	High (predicted)	0.626	CHRNA7	AMPK Signaling,BAG2 Signaling Pathway,Calcium Signaling,eNOS Signaling
hsa-let-7f-5p	let-7a-5p (and other miRNAs w/seed GAGGUAG)	-0.626	TarBase	Experimentally Observed	0.626	CIAO2A	Iron homeostasis signaling pathway
hsa-let-7f-5p	let-7a-5p (and other miRNAs w/seed GAGGUAG)	-0.626	TargetScan Human	High (predicted)	0.626	CLDN12	Agranulocyte Adhesion and Diapedesis,Granulocyte Adhesion and Diapedesis,Leukocyte Extravasation Signaling,Sertoli Cell-Sertoli Cell Junction Signaling,Tight Junction Signaling
hsa-let-7f-5p	let-7a-5p (and other miRNAs w/seed GAGGUAG)	-0.626	TargetScan Human	High (predicted)	0.626	CLEC1B
hsa-let-7f-5p	let-7a-5p (and other miRNAs w/seed GAGGUAG)	-0.626	TargetScan Human	High (predicted)	0.626	CNTRL
hsa-let-7f-5p	let-7a-5p (and other miRNAs w/seed GAGGUAG)	-0.626	TarBase,TargetScan Human	Experimentally Observed,High (predicted)	0.626	COIL
hsa-let-7f-5p	let-7a-5p (and other miRNAs w/seed GAGGUAG)	-0.626	Ingenuity Expert Findings,TargetScan Human	Experimentally Observed,High (predicted)	0.626	COL1A2	Apelin Liver Signaling Pathway,Atherosclerosis Signaling,Dendritic Cell Maturation,GP6 Signaling Pathway,Hepatic Fibrosis / Hepatic Stellate Cell Activation,Intrinsic Prothrombin Activation Pathway
hsa-let-7f-5p	let-7a-5p (and other miRNAs w/seed GAGGUAG)	-0.626	TargetScan Human	High (predicted)	0.626	COL27A1	GP6 Signaling Pathway,Hepatic Fibrosis / Hepatic Stellate Cell Activation
hsa-let-7f-5p	let-7a-5p (and other miRNAs w/seed GAGGUAG)	-0.626	TarBase	Experimentally Observed	0.626	COMMD9
hsa-let-7f-5p	let-7a-5p (and other miRNAs w/seed GAGGUAG)	-0.626	TargetScan Human	High (predicted)	0.626	CPA4	SPINK1 Pancreatic Cancer Pathway
hsa-let-7f-5p	let-7a-5p (and other miRNAs w/seed GAGGUAG)	-0.626	TargetScan Human	High (predicted)	0.626	CPEB1
hsa-let-7f-5p	let-7a-5p (and other miRNAs w/seed GAGGUAG)	-0.626	TargetScan Human	High (predicted)	0.626	CPEB2
hsa-let-7f-5p	let-7a-5p (and other miRNAs w/seed GAGGUAG)	-0.626	TargetScan Human	High (predicted)	0.626	CPEB3
hsa-let-7f-5p	let-7a-5p (and other miRNAs w/seed GAGGUAG)	-0.626	TargetScan Human	High (predicted)	0.626	CPEB4
hsa-let-7f-5p	let-7a-5p (and other miRNAs w/seed GAGGUAG)	-0.626	TargetScan Human	High (predicted)	0.626	CRCT1
hsa-let-7f-5p	let-7a-5p (and other miRNAs w/seed GAGGUAG)	-0.626	TarBase	Experimentally Observed	0.626	CSDE1
hsa-let-7f-5p	let-7a-5p (and other miRNAs w/seed GAGGUAG)	-0.626	TarBase	Experimentally Observed	0.626	CSNK1D	Amyloid Processing,Circadian Rhythm Signaling,Dopamine-DARPP32 Feedback in cAMP Signaling,Gap Junction Signaling,HIPPO signaling,Hypoxia Signaling in the Cardiovascular System,p53 Signaling,Pyridoxal 5'-phosphate Salvage Pathway,Role of NFAT in Regulation of the Immune Response,Role of Wnt/GSK-3β Signaling in the Pathogenesis of Influenza,Salvage Pathways of Pyrimidine Ribonucleotides,Wnt/β-caten…
hsa-let-7f-5p	let-7a-5p (and other miRNAs w/seed GAGGUAG)	-0.626	TargetScan Human	High (predicted)	0.626	CTC-338M12.4
hsa-let-7f-5p	let-7a-5p (and other miRNAs w/seed GAGGUAG)	-0.626	TargetScan Human	High (predicted)	0.626	CTD_2026K116
hsa-let-7f-5p	let-7a-5p (and other miRNAs w/seed GAGGUAG)	-0.626	TargetScan Human	High (predicted)	0.626	CTHRC1	PCP pathway
hsa-let-7f-5p	let-7a-5p (and other miRNAs w/seed GAGGUAG)	-0.626	TargetScan Human	High (predicted)	0.626	CYB561D1
hsa-let-7f-5p	let-7a-5p (and other miRNAs w/seed GAGGUAG)	-0.626	TargetScan Human	High (predicted)	0.626	CYP19A1	Acetone Degradation I (to Methylglyoxal),Bupropion Degradation,Estrogen Biosynthesis,Estrogen-Dependent Breast Cancer Signaling,FXR/RXR Activation,IL-6 Signaling,Melatonin Degradation I,Nicotine Degradation II,Nicotine Degradation III,Superpathway of Melatonin Degradation
hsa-let-7f-5p	let-7a-5p (and other miRNAs w/seed GAGGUAG)	-0.626	TargetScan Human	High (predicted)	0.626	CYP4F2	α-tocopherol Degradation
hsa-let-7f-5p	let-7a-5p (and other miRNAs w/seed GAGGUAG)	-0.626	miRecords	Experimentally Observed	0.626	DAD1
hsa-let-7f-5p	let-7a-5p (and other miRNAs w/seed GAGGUAG)	-0.626	TargetScan Human	High (predicted)	0.626	DCLRE1C	DNA Double-Strand Break Repair by Non-Homologous End Joining,Primary Immunodeficiency Signaling
hsa-let-7f-5p	let-7a-5p (and other miRNAs w/seed GAGGUAG)	-0.626	TargetScan Human	High (predicted)	0.626	DDI2
hsa-let-7f-5p	let-7a-5p (and other miRNAs w/seed GAGGUAG)	-0.626	TargetScan Human	High (predicted)	0.626	DDTL
hsa-let-7f-5p	let-7a-5p (and other miRNAs w/seed GAGGUAG)	-0.626	TargetScan Human	High (predicted)	0.626	DDX19A
hsa-let-7f-5p	let-7a-5p (and other miRNAs w/seed GAGGUAG)	-0.626	TargetScan Human	High (predicted)	0.626	DDX19B
hsa-let-7f-5p	let-7a-5p (and other miRNAs w/seed GAGGUAG)	-0.626	TarBase,TargetScan Human	Experimentally Observed,Moderate (predicted)	0.626	DHX57
hsa-let-7f-5p	let-7a-5p (and other miRNAs w/seed GAGGUAG)	-0.626	TargetScan Human	High (predicted)	0.626	DIAPH2	Actin Cytoskeleton Signaling,Cardiac Hypertrophy Signaling (Enhanced)
hsa-let-7f-5p	let-7a-5p (and other miRNAs w/seed GAGGUAG)	-0.626	miRecords	Experimentally Observed	0.626	DICER1
hsa-let-7f-5p	let-7a-5p (and other miRNAs w/seed GAGGUAG)	-0.626	TargetScan Human	High (predicted)	0.626	DNAJC1	Aldosterone Signaling in Epithelial Cells,NRF2-mediated Oxidative Stress Response,Protein Ubiquitination Pathway
hsa-let-7f-5p	let-7a-5p (and other miRNAs w/seed GAGGUAG)	-0.626	TarBase	Experimentally Observed	0.626	DOCK5
hsa-let-7f-5p	let-7a-5p (and other miRNAs w/seed GAGGUAG)	-0.626	TargetScan Human	High (predicted)	0.626	DPF2
hsa-let-7f-5p	let-7a-5p (and other miRNAs w/seed GAGGUAG)	-0.626	TargetScan Human	High (predicted)	0.626	DPH3
hsa-let-7f-5p	let-7a-5p (and other miRNAs w/seed GAGGUAG)	-0.626	TargetScan Human	High (predicted)	0.626	DPP3
hsa-let-7f-5p	let-7a-5p (and other miRNAs w/seed GAGGUAG)	-0.626	miRecords	Experimentally Observed	0.626	DRD3	cAMP-mediated signaling,Dopamine Receptor Signaling,Dopamine-DARPP32 Feedback in cAMP Signaling,G-Protein Coupled Receptor Signaling,Gαi Signaling
hsa-let-7f-5p	let-7a-5p (and other miRNAs w/seed GAGGUAG)	-0.626	TargetScan Human	High (predicted)	0.626	DSCR8
hsa-let-7f-5p	let-7a-5p (and other miRNAs w/seed GAGGUAG)	-0.626	TarBase	Experimentally Observed	0.626	DSP	ILK Signaling
hsa-let-7f-5p	let-7a-5p (and other miRNAs w/seed GAGGUAG)	-0.626	TargetScan Human	High (predicted)	0.626	DTX2	Notch Signaling
hsa-let-7f-5p	let-7a-5p (and other miRNAs w/seed GAGGUAG)	-0.626	TarBase	Experimentally Observed	0.626	DUSP12	3-phosphoinositide Biosynthesis,3-phosphoinositide Degradation,D-myo-inositol (1,4,5,6)-Tetrakisphosphate Biosynthesis,D-myo-inositol (3,4,5,6)-tetrakisphosphate Biosynthesis,D-myo-inositol-5-phosphate Metabolism,Protein Kinase A Signaling,Superpathway of Inositol Phosphate Compounds
hsa-let-7f-5p	let-7a-5p (and other miRNAs w/seed GAGGUAG)	-0.626	TargetScan Human	High (predicted)	0.626	DUSP16	3-phosphoinositide Biosynthesis,3-phosphoinositide Degradation,D-myo-inositol (1,4,5,6)-Tetrakisphosphate Biosynthesis,D-myo-inositol (3,4,5,6)-tetrakisphosphate Biosynthesis,D-myo-inositol-5-phosphate Metabolism,Protein Kinase A Signaling,Superpathway of Inositol Phosphate Compounds
hsa-let-7f-5p	let-7a-5p (and other miRNAs w/seed GAGGUAG)	-0.626	TargetScan Human	High (predicted)	0.626	DUSP18	Protein Kinase A Signaling
hsa-let-7f-5p	let-7a-5p (and other miRNAs w/seed GAGGUAG)	-0.626	TargetScan Human	High (predicted)	0.626	DUSP22	Protein Kinase A Signaling
hsa-let-7f-5p	let-7a-5p (and other miRNAs w/seed GAGGUAG)	-0.626	TarBase	Experimentally Observed	0.626	DUSP23	3-phosphoinositide Biosynthesis,3-phosphoinositide Degradation,D-myo-inositol (1,4,5,6)-Tetrakisphosphate Biosynthesis,D-myo-inositol (3,4,5,6)-tetrakisphosphate Biosynthesis,D-myo-inositol-5-phosphate Metabolism,Superpathway of Inositol Phosphate Compounds
hsa-let-7f-5p	let-7a-5p (and other miRNAs w/seed GAGGUAG)	-0.626	TargetScan Human	High (predicted)	0.626	DYNC2LI1
hsa-let-7f-5p	let-7a-5p (and other miRNAs w/seed GAGGUAG)	-0.626	TargetScan Human	High (predicted)	0.626	E2F5	Breast Cancer Regulation by Stathmin1,Cell Cycle Regulation by BTG Family Proteins,Cell Cycle: G1/S Checkpoint Regulation,Chronic Myeloid Leukemia Signaling,Cyclins and Cell Cycle Regulation,Estrogen-mediated S-phase Entry,Glioblastoma Multiforme Signaling,Glioma Signaling,Molecular Mechanisms of Cancer,Pancreatic Adenocarcinoma Signaling,Role of BRCA1 in DNA Damage Response,Role of CHK Proteins …
hsa-let-7f-5p	let-7a-5p (and other miRNAs w/seed GAGGUAG)	-0.626	TargetScan Human	High (predicted)	0.626	E2F6	Breast Cancer Regulation by Stathmin1,Cell Cycle Regulation by BTG Family Proteins,Cell Cycle: G1/S Checkpoint Regulation,Chronic Myeloid Leukemia Signaling,Cyclins and Cell Cycle Regulation,Estrogen-mediated S-phase Entry,Glioblastoma Multiforme Signaling,Glioma Signaling,Molecular Mechanisms of Cancer,Pancreatic Adenocarcinoma Signaling,Role of BRCA1 in DNA Damage Response,Role of CHK Proteins …
hsa-let-7f-5p	let-7a-5p (and other miRNAs w/seed GAGGUAG)	-0.626	TargetScan Human	High (predicted)	0.626	EDN1	Apelin Liver Signaling Pathway,Cardiac Hypertrophy Signaling (Enhanced),Endothelin-1 Signaling,Hepatic Fibrosis / Hepatic Stellate Cell Activation,HIF1α Signaling,Hypoxia Signaling in the Cardiovascular System,Ovarian Cancer Signaling
hsa-let-7f-5p	let-7a-5p (and other miRNAs w/seed GAGGUAG)	-0.626	miRecords	Experimentally Observed	0.626	EIF3J	EIF2 Signaling,mTOR Signaling,Regulation of eIF4 and p70S6K Signaling
hsa-let-7f-5p	let-7a-5p (and other miRNAs w/seed GAGGUAG)	-0.626	TargetScan Human,miRecords	Experimentally Observed,Moderate (predicted)	0.626	EIF4G2	EIF2 Signaling,mTOR Signaling,Regulation of eIF4 and p70S6K Signaling
hsa-let-7f-5p	let-7a-5p (and other miRNAs w/seed GAGGUAG)	-0.626	TargetScan Human	High (predicted)	0.626	EOGT
hsa-let-7f-5p	let-7a-5p (and other miRNAs w/seed GAGGUAG)	-0.626	TargetScan Human	High (predicted)	0.626	ERO1A
hsa-let-7f-5p	let-7a-5p (and other miRNAs w/seed GAGGUAG)	-0.626	TarBase	Experimentally Observed	0.626	F2	Actin Cytoskeleton Signaling,Acute Phase Response Signaling,Clathrin-mediated Endocytosis Signaling,Coagulation System,Extrinsic Prothrombin Activation Pathway,Gα12/13 Signaling,Intrinsic Prothrombin Activation Pathway,p70S6K Signaling,Role of Tissue Factor in Cancer,Thrombin Signaling
hsa-let-7f-5p	let-7a-5p (and other miRNAs w/seed GAGGUAG)	-0.626	TarBase	Experimentally Observed	0.626	FADS2	Oleate Biosynthesis II (Animals),γ-linolenate Biosynthesis II (Animals)
hsa-let-7f-5p	let-7a-5p (and other miRNAs w/seed GAGGUAG)	-0.626	TargetScan Human	High (predicted)	0.626	FAM118A
hsa-let-7f-5p	let-7a-5p (and other miRNAs w/seed GAGGUAG)	-0.626	TargetScan Human	High (predicted)	0.626	FAM214B
hsa-let-7f-5p	let-7a-5p (and other miRNAs w/seed GAGGUAG)	-0.626	TargetScan Human	High (predicted)	0.626	FAM222B
hsa-let-7f-5p	let-7a-5p (and other miRNAs w/seed GAGGUAG)	-0.626	miRecords	Experimentally Observed	0.626	FANCD2	ATM Signaling,Hereditary Breast Cancer Signaling,Molecular Mechanisms of Cancer,Role of BRCA1 in DNA Damage Response
hsa-let-7f-5p	let-7a-5p (and other miRNAs w/seed GAGGUAG)	-0.626	TargetScan Human	High (predicted)	0.626	FAS	Allograft Rejection Signaling,Altered T Cell and B Cell Signaling in Rheumatoid Arthritis,Apelin Liver Signaling Pathway,Apoptosis Signaling,Aryl Hydrocarbon Receptor Signaling,Autoimmune Thyroid Disease Signaling,CCR5 Signaling in Macrophages,Crosstalk between Dendritic Cells and Natural Killer Cells,Cytotoxic T Lymphocyte-mediated Apoptosis of Target Cells,Death Receptor Signaling,Graft-versus-…
hsa-let-7f-5p	let-7a-5p (and other miRNAs w/seed GAGGUAG)	-0.626	TargetScan Human	High (predicted)	0.626	FASLG	Allograft Rejection Signaling,Altered T Cell and B Cell Signaling in Rheumatoid Arthritis,Apoptosis Signaling,Aryl Hydrocarbon Receptor Signaling,Autoimmune Thyroid Disease Signaling,Cardiac Hypertrophy Signaling (Enhanced),CCR5 Signaling in Macrophages,Corticotropin Releasing Hormone Signaling,Crosstalk between Dendritic Cells and Natural Killer Cells,Cytotoxic T Lymphocyte-mediated Apoptosis of…
hsa-let-7f-5p	let-7a-5p (and other miRNAs w/seed GAGGUAG)	-0.626	TargetScan Human	High (predicted)	0.626	FBXL12
hsa-let-7f-5p	let-7a-5p (and other miRNAs w/seed GAGGUAG)	-0.626	TargetScan Human	High (predicted)	0.626	FIGN
hsa-let-7f-5p	let-7a-5p (and other miRNAs w/seed GAGGUAG)	-0.626	TargetScan Human	High (predicted)	0.626	FMO2	LPS/IL-1 Mediated Inhibition of RXR Function,Nicotine Degradation II,Xenobiotic Metabolism Signaling
hsa-let-7f-5p	let-7a-5p (and other miRNAs w/seed GAGGUAG)	-0.626	TargetScan Human	High (predicted)	0.626	FMO4	LPS/IL-1 Mediated Inhibition of RXR Function,Nicotine Degradation II,Xenobiotic Metabolism Signaling
hsa-let-7f-5p	let-7a-5p (and other miRNAs w/seed GAGGUAG)	-0.626	TarBase,TargetScan Human	Experimentally Observed,Moderate (predicted)	0.626	FNDC3A
hsa-let-7f-5p	let-7a-5p (and other miRNAs w/seed GAGGUAG)	-0.626	TargetScan Human	High (predicted)	0.626	FOXP2
hsa-let-7f-5p	let-7a-5p (and other miRNAs w/seed GAGGUAG)	-0.626	TargetScan Human	High (predicted)	0.626	FRMD4B
hsa-let-7f-5p	let-7a-5p (and other miRNAs w/seed GAGGUAG)	-0.626	TargetScan Human	High (predicted)	0.626	FZD3	Adipogenesis pathway,Axonal Guidance Signaling,Basal Cell Carcinoma Signaling,Cardiac Hypertrophy Signaling (Enhanced),Colorectal Cancer Metastasis Signaling,Factors Promoting Cardiogenesis in Vertebrates,Glioblastoma Multiforme Signaling,Human Embryonic Stem Cell Pluripotency,Molecular Mechanisms of Cancer,Mouse Embryonic Stem Cell Pluripotency,Osteoarthritis Pathway,Ovarian Cancer Signaling,PCP…
hsa-let-7f-5p	let-7a-5p (and other miRNAs w/seed GAGGUAG)	-0.626	TarBase	Experimentally Observed	0.626	GAK	Clathrin-mediated Endocytosis Signaling
hsa-let-7f-5p	let-7a-5p (and other miRNAs w/seed GAGGUAG)	-0.626	TargetScan Human	High (predicted)	0.626	GALC
hsa-let-7f-5p	let-7a-5p (and other miRNAs w/seed GAGGUAG)	-0.626	TargetScan Human	High (predicted)	0.626	GALE	Colanic Acid Building Blocks Biosynthesis,Galactose Degradation I (Leloir Pathway),UDP-N-acetyl-D-galactosamine Biosynthesis I,UDP-N-acetyl-D-galactosamine Biosynthesis II
hsa-let-7f-5p	let-7a-5p (and other miRNAs w/seed GAGGUAG)	-0.626	TargetScan Human	High (predicted)	0.626	GALNT1
hsa-let-7f-5p	let-7a-5p (and other miRNAs w/seed GAGGUAG)	-0.626	TargetScan Human	High (predicted)	0.626	GAN
hsa-let-7f-5p	let-7a-5p (and other miRNAs w/seed GAGGUAG)	-0.626	TargetScan Human	High (predicted)	0.626	GATM	Glycine Degradation (Creatine Biosynthesis)
hsa-let-7f-5p	let-7a-5p (and other miRNAs w/seed GAGGUAG)	-0.626	TargetScan Human	High (predicted)	0.626	GBX1
hsa-let-7f-5p	let-7a-5p (and other miRNAs w/seed GAGGUAG)	-0.626	TarBase,TargetScan Human	Experimentally Observed,High (predicted)	0.626	GEMIN7
hsa-let-7f-5p	let-7a-5p (and other miRNAs w/seed GAGGUAG)	-0.626	TargetScan Human	High (predicted)	0.626	GIPC1
hsa-let-7f-5p	let-7a-5p (and other miRNAs w/seed GAGGUAG)	-0.626	TargetScan Human	High (predicted)	0.626	GLRX	Antioxidant Action of Vitamin C,Ascorbate Recycling (Cytosolic),Glutathione Redox Reactions II,Vitamin-C Transport
hsa-let-7f-5p	let-7a-5p (and other miRNAs w/seed GAGGUAG)	-0.626	TargetScan Human	High (predicted)	0.626	GNG5	Androgen Signaling,Antiproliferative Role of Somatostatin Receptor 2,Axonal Guidance Signaling,Breast Cancer Regulation by Stathmin1,Cardiac Hypertrophy Signaling,Cardiac Hypertrophy Signaling (Enhanced),Cardiac β-adrenergic Signaling,CCR3 Signaling in Eosinophils,CCR5 Signaling in Macrophages,Colorectal Cancer Metastasis Signaling,CREB Signaling in Neurons,CXCR4 Signaling,Endocannabinoid Develop…
hsa-let-7f-5p	let-7a-5p (and other miRNAs w/seed GAGGUAG)	-0.626	TargetScan Human	High (predicted)	0.626	GNPTAB
hsa-let-7f-5p	let-7a-5p (and other miRNAs w/seed GAGGUAG)	-0.626	TargetScan Human	High (predicted),Moderate (predicted)	0.626	GOLGA6L9 (includes others)
hsa-let-7f-5p	let-7a-5p (and other miRNAs w/seed GAGGUAG)	-0.626	TargetScan Human	High (predicted)	0.626	GPR26
hsa-let-7f-5p	let-7a-5p (and other miRNAs w/seed GAGGUAG)	-0.626	TargetScan Human	High (predicted)	0.626	GPR63
hsa-let-7f-5p	let-7a-5p (and other miRNAs w/seed GAGGUAG)	-0.626	TargetScan Human	High (predicted)	0.626	GRIN2B	Amyotrophic Lateral Sclerosis Signaling,Calcium Signaling,Circadian Rhythm Signaling,CREB Signaling in Neurons,Dopamine-DARPP32 Feedback in cAMP Signaling,Endocannabinoid Neuronal Synapse Pathway,Ephrin Receptor Signaling,Glutamate Receptor Signaling,Huntington's Disease Signaling,Neuroinflammation Signaling Pathway,Neuropathic Pain Signaling In Dorsal Horn Neurons,nNOS Signaling in Neurons,Opioi…
hsa-let-7f-5p	let-7a-5p (and other miRNAs w/seed GAGGUAG)	-0.626	TarBase,TargetScan Human	Experimentally Observed,Moderate (predicted)	0.626	GRPEL2
hsa-let-7f-5p	let-7a-5p (and other miRNAs w/seed GAGGUAG)	-0.626	TarBase	Experimentally Observed	0.626	GTPBP3
hsa-let-7f-5p	let-7a-5p (and other miRNAs w/seed GAGGUAG)	-0.626	TargetScan Human	High (predicted)	0.626	GXYLT1
hsa-let-7f-5p	let-7a-5p (and other miRNAs w/seed GAGGUAG)	-0.626	TarBase	Experimentally Observed	0.626	GYS1	AMPK Signaling,Glycogen Biosynthesis II (from UDP-D-Glucose),Gαq Signaling,Insulin Receptor Signaling,PI3K/AKT Signaling,Protein Kinase A Signaling,α-Adrenergic Signaling
hsa-let-7f-5p	let-7a-5p (and other miRNAs w/seed GAGGUAG)	-0.626	TargetScan Human	High (predicted)	0.626	HAND1	Cardiac Hypertrophy Signaling,Cardiac Hypertrophy Signaling (Enhanced),Role of NFAT in Cardiac Hypertrophy,Transcriptional Regulatory Network in Embryonic Stem Cells
hsa-let-7f-5p	let-7a-5p (and other miRNAs w/seed GAGGUAG)	-0.626	TargetScan Human	High (predicted)	0.626	HIC2
hsa-let-7f-5p	let-7a-5p (and other miRNAs w/seed GAGGUAG)	-0.626	TarBase,TargetScan Human	Experimentally Observed,High (predicted)	0.626	HMGA1	IL-4 Signaling,iNOS Signaling
hsa-let-7f-5p	let-7a-5p (and other miRNAs w/seed GAGGUAG)	-0.626	Ingenuity Expert Findings,TarBase,TargetScan Human,miRecords	Experimentally Observed,High (predicted)	0.626	HMGA2	Regulation of the Epithelial-Mesenchymal Transition Pathway
hsa-let-7f-5p	let-7a-5p (and other miRNAs w/seed GAGGUAG)	-0.626	Ingenuity Expert Findings	Experimentally Observed	0.626	Hmga2
hsa-let-7f-5p	let-7a-5p (and other miRNAs w/seed GAGGUAG)	-0.626	miRecords	Experimentally Observed	0.626	HMOX1	Acute Phase Response Signaling,Antioxidant Action of Vitamin C,Choline Biosynthesis III,Endothelin-1 Signaling,Fcγ Receptor-mediated Phagocytosis in Macrophages and Monocytes,Gαq Signaling,Heme Degradation,IL-10 Signaling,IL-8 Signaling,Iron homeostasis signaling pathway,mTOR Signaling,Neuroinflammation Signaling Pathway,NRF2-mediated Oxidative Stress Response,Pancreatic Adenocarcinoma Signaling,…
hsa-let-7f-5p	let-7a-5p (and other miRNAs w/seed GAGGUAG)	-0.626	TargetScan Human	High (predicted)	0.626	HOXA1
hsa-let-7f-5p	let-7a-5p (and other miRNAs w/seed GAGGUAG)	-0.626	TargetScan Human	High (predicted)	0.626	HOXA9
hsa-let-7f-5p	let-7a-5p (and other miRNAs w/seed GAGGUAG)	-0.626	TargetScan Human	High (predicted)	0.626	HOXB1	Role of Oct4 in Mammalian Embryonic Stem Cell Pluripotency,Transcriptional Regulatory Network in Embryonic Stem Cells
hsa-let-7f-5p	let-7a-5p (and other miRNAs w/seed GAGGUAG)	-0.626	TargetScan Human	High (predicted)	0.626	HTR1E	cAMP-mediated signaling,G-Protein Coupled Receptor Signaling,Gαi Signaling,Serotonin Receptor Signaling
hsa-let-7f-5p	let-7a-5p (and other miRNAs w/seed GAGGUAG)	-0.626	miRecords	Experimentally Observed	0.626	HYOU1
hsa-let-7f-5p	let-7a-5p (and other miRNAs w/seed GAGGUAG)	-0.626	TargetScan Human	High (predicted)	0.626	ICMT	Aldosterone Signaling in Epithelial Cells
hsa-let-7f-5p	let-7a-5p (and other miRNAs w/seed GAGGUAG)	-0.626	TargetScan Human	High (predicted)	0.626	ICOS	iCOS-iCOSL Signaling in T Helper Cells,Primary Immunodeficiency Signaling,Systemic Lupus Erythematosus In T Cell Signaling Pathway,T Helper Cell Differentiation,Th1 and Th2 Activation Pathway,Th1 Pathway,Th2 Pathway
hsa-let-7f-5p	let-7a-5p (and other miRNAs w/seed GAGGUAG)	-0.626	TarBase	Experimentally Observed	0.626	IFIT5
hsa-let-7f-5p	let-7a-5p (and other miRNAs w/seed GAGGUAG)	-0.626	TarBase	Experimentally Observed	0.626	IFRD1
hsa-let-7f-5p	let-7a-5p (and other miRNAs w/seed GAGGUAG)	-0.626	TargetScan Human	High (predicted)	0.626	IGDCC3
hsa-let-7f-5p	let-7a-5p (and other miRNAs w/seed GAGGUAG)	-0.626	TargetScan Human	High (predicted)	0.626	IGF1R	Cardiac Hypertrophy Signaling,Cardiac Hypertrophy Signaling (Enhanced),EIF2 Signaling,Estrogen-Dependent Breast Cancer Signaling,Glioblastoma Multiforme Signaling,Glioma Signaling,Growth Hormone Signaling,Hepatic Fibrosis / Hepatic Stellate Cell Activation,Huntington's Disease Signaling,IGF-1 Signaling,IL-15 Production,Myc Mediated Apoptosis Signaling,NF-κB Signaling,PTEN Signaling,RhoA Signaling…
hsa-let-7f-5p	let-7a-5p (and other miRNAs w/seed GAGGUAG)	-0.626	Ingenuity Expert Findings,TarBase,TargetScan Human,miRecords	Experimentally Observed,High (predicted)	0.626	IGF2BP1	Role of Oct4 in Mammalian Embryonic Stem Cell Pluripotency
hsa-let-7f-5p	let-7a-5p (and other miRNAs w/seed GAGGUAG)	-0.626	Ingenuity Expert Findings,TargetScan Human	Experimentally Observed,High (predicted)	0.626	IGF2BP2
hsa-let-7f-5p	let-7a-5p (and other miRNAs w/seed GAGGUAG)	-0.626	Ingenuity Expert Findings,TargetScan Human	Experimentally Observed,High (predicted)	0.626	IGF2BP3
hsa-let-7f-5p	let-7a-5p (and other miRNAs w/seed GAGGUAG)	-0.626	TargetScan Human	High (predicted)	0.626	IGSF1
hsa-let-7f-5p	let-7a-5p (and other miRNAs w/seed GAGGUAG)	-0.626	TargetScan Human	High (predicted)	0.626	IL10	Activation of IRF by Cytosolic Pattern Recognition Receptors,Allograft Rejection Signaling,Altered T Cell and B Cell Signaling in Rheumatoid Arthritis,Autoimmune Thyroid Disease Signaling,Communication between Innate and Adaptive Immune Cells,Dendritic Cell Maturation,Differential Regulation of Cytokine Production in Intestinal Epithelial Cells by IL-17A and IL-17F,Differential Regulation of Cyto…
hsa-let-7f-5p	let-7a-5p (and other miRNAs w/seed GAGGUAG)	-0.626	TargetScan Human	High (predicted)	0.626	IL13	Airway Inflammation in Asthma,Cardiac Hypertrophy Signaling (Enhanced),Differential Regulation of Cytokine Production in Intestinal Epithelial Cells by IL-17A and IL-17F,Differential Regulation of Cytokine Production in Macrophages and T Helper Cells by IL-17A and IL-17F,Fc Epsilon RI Signaling,Glucocorticoid Receptor Signaling,Hepatic Cholestasis,HMGB1 Signaling,Role of Cytokines in Mediating Co…
hsa-let-7f-5p	let-7a-5p (and other miRNAs w/seed GAGGUAG)	-0.626	TargetScan Human	High (predicted)	0.626	INTS6L
hsa-let-7f-5p	let-7a-5p (and other miRNAs w/seed GAGGUAG)	-0.626	TarBase	Experimentally Observed	0.626	IPO4
hsa-let-7f-5p	let-7a-5p (and other miRNAs w/seed GAGGUAG)	-0.626	TargetScan Human	High (predicted)	0.626	IQCB1
hsa-let-7f-5p	let-7a-5p (and other miRNAs w/seed GAGGUAG)	-0.626	TargetScan Human	High (predicted)	0.626	ISLR
hsa-let-7f-5p	let-7a-5p (and other miRNAs w/seed GAGGUAG)	-0.626	TargetScan Human,miRecords	Experimentally Observed,High (predicted)	0.626	ITGB3	Agrin Interactions at Neuromuscular Junction,Caveolar-mediated Endocytosis Signaling,Clathrin-mediated Endocytosis Signaling,Glioma Invasiveness Signaling,GP6 Signaling Pathway,Granulocyte Adhesion and Diapedesis,HER-2 Signaling in Breast Cancer,IL-8 Signaling,ILK Signaling,Integrin Signaling,Leukocyte Extravasation Signaling,Macropinocytosis Signaling,NF-κB Activation by Viruses,P2Y Purigenic Re…
hsa-let-7f-5p	let-7a-5p (and other miRNAs w/seed GAGGUAG)	-0.626	TargetScan Human	High (predicted)	0.626	KCNJ11	Dopamine-DARPP32 Feedback in cAMP Signaling,Type II Diabetes Mellitus Signaling
hsa-let-7f-5p	let-7a-5p (and other miRNAs w/seed GAGGUAG)	-0.626	miRecords	Experimentally Observed	0.626	KCNJ16	Dopamine-DARPP32 Feedback in cAMP Signaling
hsa-let-7f-5p	let-7a-5p (and other miRNAs w/seed GAGGUAG)	-0.626	TargetScan Human	High (predicted)	0.626	KCTD17
hsa-let-7f-5p	let-7a-5p (and other miRNAs w/seed GAGGUAG)	-0.626	TargetScan Human	High (predicted)	0.626	KCTD21
hsa-let-7f-5p	let-7a-5p (and other miRNAs w/seed GAGGUAG)	-0.626	TargetScan Human	High (predicted)	0.626	KIAA1328
hsa-let-7f-5p	let-7a-5p (and other miRNAs w/seed GAGGUAG)	-0.626	TargetScan Human	High (predicted)	0.626	KLHDC8B
hsa-let-7f-5p	let-7a-5p (and other miRNAs w/seed GAGGUAG)	-0.626	TargetScan Human	High (predicted)	0.626	KLHL23/PHOSPHO2-KLHL23
hsa-let-7f-5p	let-7a-5p (and other miRNAs w/seed GAGGUAG)	-0.626	TargetScan Human,miRecords	Experimentally Observed,Moderate (predicted)	0.626	KLK10	Intrinsic Prothrombin Activation Pathway,MSP-RON Signaling Pathway,Neuroprotective Role of THOP1 in Alzheimer's Disease,SPINK1 Pancreatic Cancer Pathway
hsa-let-7f-5p	let-7a-5p (and other miRNAs w/seed GAGGUAG)	-0.626	TargetScan Human	High (predicted)	0.626	KPNA5	RAN Signaling
hsa-let-7f-5p	let-7a-5p (and other miRNAs w/seed GAGGUAG)	-0.626	TarBase,miRecords	Experimentally Observed	0.626	KRAS	14-3-3-mediated Signaling,Actin Cytoskeleton Signaling,Actin Nucleation by ARP-WASP Complex,Acute Myeloid Leukemia Signaling,Acute Phase Response Signaling,Adrenomedullin signaling pathway,Agrin Interactions at Neuromuscular Junction,Aldosterone Signaling in Epithelial Cells,Angiopoietin Signaling,Antiproliferative Role of Somatostatin Receptor 2,Apelin Endothelial Signaling Pathway,Apoptosis Sig…
hsa-let-7f-5p	let-7a-5p (and other miRNAs w/seed GAGGUAG)	-0.626	miRecords	Experimentally Observed	0.626	KRT19	Glucocorticoid Receptor Signaling
hsa-let-7f-5p	let-7a-5p (and other miRNAs w/seed GAGGUAG)	-0.626	TargetScan Human	High (predicted)	0.626	LCOR
hsa-let-7f-5p	let-7a-5p (and other miRNAs w/seed GAGGUAG)	-0.626	TargetScan Human	High (predicted)	0.626	LIMD2
hsa-let-7f-5p	let-7a-5p (and other miRNAs w/seed GAGGUAG)	-0.626	TarBase,TargetScan Human,miRecords	Experimentally Observed,High (predicted)	0.626	LIN28A
hsa-let-7f-5p	let-7a-5p (and other miRNAs w/seed GAGGUAG)	-0.626	TargetScan Human	High (predicted)	0.626	LIN28B
hsa-let-7f-5p	let-7a-5p (and other miRNAs w/seed GAGGUAG)	-0.626	TargetScan Human	High (predicted)	0.626	LIPT2	Stearate Biosynthesis I (Animals),Triacylglycerol Biosynthesis
hsa-let-7f-5p	let-7a-5p (and other miRNAs w/seed GAGGUAG)	-0.626	TargetScan Human	High (predicted)	0.626	LOR
hsa-let-7f-5p	let-7a-5p (and other miRNAs w/seed GAGGUAG)	-0.626	TargetScan Human	High (predicted)	0.626	LPGAT1
hsa-let-7f-5p	let-7a-5p (and other miRNAs w/seed GAGGUAG)	-0.626	TargetScan Human	High (predicted)	0.626	LRIG2
hsa-let-7f-5p	let-7a-5p (and other miRNAs w/seed GAGGUAG)	-0.626	TargetScan Human	High (predicted)	0.626	LRIG3
hsa-let-7f-5p	let-7a-5p (and other miRNAs w/seed GAGGUAG)	-0.626	TargetScan Human	High (predicted)	0.626	MAP3K13	B Cell Receptor Signaling,Cardiac Hypertrophy Signaling,Cardiac Hypertrophy Signaling (Enhanced),CD27 Signaling in Lymphocytes,Germ Cell-Sertoli Cell Junction Signaling,GNRH Signaling,HGF Signaling,NGF Signaling,PKCθ Signaling in T Lymphocytes,Production of Nitric Oxide and Reactive Oxygen Species in Macrophages,RANK Signaling in Osteoclasts,SAPK/JNK Signaling,Sertoli Cell-Sertoli Cell Junction S…
hsa-let-7f-5p	let-7a-5p (and other miRNAs w/seed GAGGUAG)	-0.626	TargetScan Human	High (predicted)	0.626	MAP4K3	SAPK/JNK Signaling
hsa-let-7f-5p	let-7a-5p (and other miRNAs w/seed GAGGUAG)	-0.626	TargetScan Human	High (predicted)	0.626	MAPK6	Adrenomedullin signaling pathway,Apelin Adipocyte Signaling Pathway,Apelin Cardiomyocyte Signaling Pathway,CDK5 Signaling,Endocannabinoid Developing Neuron Pathway,Endocannabinoid Neuronal Synapse Pathway,Endothelin-1 Signaling,HIF1α Signaling,Neuroinflammation Signaling Pathway,Opioid Signaling Pathway,Pyridoxal 5'-phosphate Salvage Pathway,Salvage Pathways of Pyrimidine Ribonucleotides,Sirtuin …
hsa-let-7f-5p	let-7a-5p (and other miRNAs w/seed GAGGUAG)	-0.626	TarBase,TargetScan Human	Experimentally Observed,High (predicted)	0.626	MARS2	tRNA Charging
hsa-let-7f-5p	let-7a-5p (and other miRNAs w/seed GAGGUAG)	-0.626	TargetScan Human	High (predicted)	0.626	MDM4	ATM Signaling,Cell Cycle: G2/M DNA Damage Checkpoint Regulation,p53 Signaling
hsa-let-7f-5p	let-7a-5p (and other miRNAs w/seed GAGGUAG)	-0.626	TargetScan Human,miRecords	Experimentally Observed,Moderate (predicted)	0.626	MED28
hsa-let-7f-5p	let-7a-5p (and other miRNAs w/seed GAGGUAG)	-0.626	TargetScan Human	High (predicted)	0.626	MED8
hsa-let-7f-5p	let-7a-5p (and other miRNAs w/seed GAGGUAG)	-0.626	TargetScan Human	High (predicted)	0.626	MIB1
hsa-let-7f-5p	let-7a-5p (and other miRNAs w/seed GAGGUAG)	-0.626	TarBase	Experimentally Observed	0.626	MLLT1
hsa-let-7f-5p	let-7a-5p (and other miRNAs w/seed GAGGUAG)	-0.626	TarBase,TargetScan Human	Experimentally Observed,Moderate (predicted)	0.626	MRM1
hsa-let-7f-5p	let-7a-5p (and other miRNAs w/seed GAGGUAG)	-0.626	TarBase	Experimentally Observed	0.626	MRPS24
hsa-let-7f-5p	let-7a-5p (and other miRNAs w/seed GAGGUAG)	-0.626	TarBase	Experimentally Observed	0.626	MRPS33
hsa-let-7f-5p	let-7a-5p (and other miRNAs w/seed GAGGUAG)	-0.626	TargetScan Human	High (predicted)	0.626	MT-ND4L	Mitochondrial Dysfunction,Oxidative Phosphorylation,Sirtuin Signaling Pathway
hsa-let-7f-5p	let-7a-5p (and other miRNAs w/seed GAGGUAG)	-0.626	TarBase,TargetScan Human,miRecords	Experimentally Observed,Moderate (predicted)	0.626	MTPN
hsa-let-7f-5p	let-7a-5p (and other miRNAs w/seed GAGGUAG)	-0.626	TarBase	Experimentally Observed	0.626	MTRR
hsa-let-7f-5p	let-7a-5p (and other miRNAs w/seed GAGGUAG)	-0.626	TargetScan Human	High (predicted)	0.626	MXD1	Polyamine Regulation in Colon Cancer,VDR/RXR Activation
hsa-let-7f-5p	let-7a-5p (and other miRNAs w/seed GAGGUAG)	-0.626	Ingenuity Expert Findings,TarBase,miRecords	Experimentally Observed	0.626	MYC	Acute Myeloid Leukemia Signaling,Aryl Hydrocarbon Receptor Signaling,BAG2 Signaling Pathway,Bladder Cancer Signaling,Cardiac Hypertrophy Signaling (Enhanced),Cell Cycle: G1/S Checkpoint Regulation,Chronic Myeloid Leukemia Signaling,Colorectal Cancer Metastasis Signaling,EIF2 Signaling,Endocannabinoid Cancer Inhibition Pathway,Endometrial Cancer Signaling,Endothelin-1 Signaling,ErbB2-ErbB3 Signali…
hsa-let-7f-5p	let-7a-5p (and other miRNAs w/seed GAGGUAG)	-0.626	TargetScan Human	High (predicted)	0.626	MYCN	EIF2 Signaling,ERK/MAPK Signaling,Sirtuin Signaling Pathway
hsa-let-7f-5p	let-7a-5p (and other miRNAs w/seed GAGGUAG)	-0.626	TargetScan Human	High (predicted)	0.626	MYO1F
hsa-let-7f-5p	let-7a-5p (and other miRNAs w/seed GAGGUAG)	-0.626	TargetScan Human	High (predicted)	0.626	NAT14
hsa-let-7f-5p	let-7a-5p (and other miRNAs w/seed GAGGUAG)	-0.626	TargetScan Human	High (predicted)	0.626	NDST2	Chondroitin Sulfate Biosynthesis,Chondroitin Sulfate Biosynthesis (Late Stages),Dermatan Sulfate Biosynthesis,Dermatan Sulfate Biosynthesis (Late Stages),Heparan Sulfate Biosynthesis,Heparan Sulfate Biosynthesis (Late Stages),LPS/IL-1 Mediated Inhibition of RXR Function,Triacylglycerol Degradation,Xenobiotic Metabolism Signaling
hsa-let-7f-5p	let-7a-5p (and other miRNAs w/seed GAGGUAG)	-0.626	TarBase	Experimentally Observed	0.626	NEDD4	Aldosterone Signaling in Epithelial Cells,IGF-1 Signaling,Mechanisms of Viral Exit from Host Cells,Protein Ubiquitination Pathway,RhoA Signaling,Signaling by Rho Family GTPases,Sirtuin Signaling Pathway
hsa-let-7f-5p	let-7a-5p (and other miRNAs w/seed GAGGUAG)	-0.626	TargetScan Human	High (predicted)	0.626	NEK3
hsa-let-7f-5p	let-7a-5p (and other miRNAs w/seed GAGGUAG)	-0.626	TarBase,miRecords	Experimentally Observed	0.626	NF2	Glioblastoma Multiforme Signaling,HIPPO signaling
hsa-let-7f-5p	let-7a-5p (and other miRNAs w/seed GAGGUAG)	-0.626	TargetScan Human	High (predicted)	0.626	NGF	Axonal Guidance Signaling,CDK5 Signaling,ERK5 Signaling,Human Embryonic Stem Cell Pluripotency,Huntington's Disease Signaling,Macropinocytosis Signaling,Neuroinflammation Signaling Pathway,Neurotrophin/TRK Signaling,NF-κB Signaling,NGF Signaling,PEDF Signaling,Thyroid Cancer Signaling
hsa-let-7f-5p	let-7a-5p (and other miRNAs w/seed GAGGUAG)	-0.626	TargetScan Human	High (predicted)	0.626	NHLRC3
hsa-let-7f-5p	let-7a-5p (and other miRNAs w/seed GAGGUAG)	-0.626	TargetScan Human	High (predicted)	0.626	NME4	Pyrimidine Deoxyribonucleotides De Novo Biosynthesis I,Pyrimidine Ribonucleotides De Novo Biosynthesis,Pyrimidine Ribonucleotides Interconversion,Salvage Pathways of Pyrimidine Ribonucleotides
hsa-let-7f-5p	let-7a-5p (and other miRNAs w/seed GAGGUAG)	-0.626	TargetScan Human	High (predicted)	0.626	NME6	Pyrimidine Deoxyribonucleotides De Novo Biosynthesis I,Pyrimidine Ribonucleotides De Novo Biosynthesis,Pyrimidine Ribonucleotides Interconversion,Salvage Pathways of Pyrimidine Ribonucleotides
hsa-let-7f-5p	let-7a-5p (and other miRNAs w/seed GAGGUAG)	-0.626	TargetScan Human	High (predicted)	0.626	NPIPA9
hsa-let-7f-5p	let-7a-5p (and other miRNAs w/seed GAGGUAG)	-0.626	TargetScan Human	High (predicted)	0.626	NR6A1	Role of Oct4 in Mammalian Embryonic Stem Cell Pluripotency
hsa-let-7f-5p	let-7a-5p (and other miRNAs w/seed GAGGUAG)	-0.626	TargetScan Human,miRecords	Experimentally Observed,High (predicted)	0.626	NRAS	14-3-3-mediated Signaling,Actin Cytoskeleton Signaling,Actin Nucleation by ARP-WASP Complex,Acute Myeloid Leukemia Signaling,Acute Phase Response Signaling,Adrenomedullin signaling pathway,Agrin Interactions at Neuromuscular Junction,Angiopoietin Signaling,Antiproliferative Role of Somatostatin Receptor 2,Apelin Endothelial Signaling Pathway,Apoptosis Signaling,Axonal Guidance Signaling,B Cell Re…
hsa-let-7f-5p	let-7a-5p (and other miRNAs w/seed GAGGUAG)	-0.626	TargetScan Human	High (predicted)	0.626	NSMCE2
hsa-let-7f-5p	let-7a-5p (and other miRNAs w/seed GAGGUAG)	-0.626	TargetScan Human	High (predicted)	0.626	NUDT15	3-phosphoinositide Biosynthesis,3-phosphoinositide Degradation,D-myo-inositol (1,4,5,6)-Tetrakisphosphate Biosynthesis,D-myo-inositol (3,4,5,6)-tetrakisphosphate Biosynthesis,D-myo-inositol-5-phosphate Metabolism,Pyrimidine Ribonucleotides De Novo Biosynthesis,Pyrimidine Ribonucleotides Interconversion,Superpathway of Inositol Phosphate Compounds
hsa-let-7f-5p	let-7a-5p (and other miRNAs w/seed GAGGUAG)	-0.626	TarBase	Experimentally Observed	0.626	NXN	Antioxidant Action of Vitamin C,Thioredoxin Pathway,Vitamin-C Transport
hsa-let-7f-5p	let-7a-5p (and other miRNAs w/seed GAGGUAG)	-0.626	TargetScan Human	High (predicted)	0.626	NYNRIN
hsa-let-7f-5p	let-7a-5p (and other miRNAs w/seed GAGGUAG)	-0.626	TargetScan Human	High (predicted)	0.626	ONECUT2
hsa-let-7f-5p	let-7a-5p (and other miRNAs w/seed GAGGUAG)	-0.626	TarBase	Experimentally Observed	0.626	OTULINL
hsa-let-7f-5p	let-7a-5p (and other miRNAs w/seed GAGGUAG)	-0.626	TargetScan Human	High (predicted)	0.626	P4HA2
hsa-let-7f-5p	let-7a-5p (and other miRNAs w/seed GAGGUAG)	-0.626	TargetScan Human	High (predicted)	0.626	PALD1	3-phosphoinositide Biosynthesis,3-phosphoinositide Degradation,D-myo-inositol (1,4,5,6)-Tetrakisphosphate Biosynthesis,D-myo-inositol (3,4,5,6)-tetrakisphosphate Biosynthesis,D-myo-inositol-5-phosphate Metabolism,Superpathway of Inositol Phosphate Compounds
hsa-let-7f-5p	let-7a-5p (and other miRNAs w/seed GAGGUAG)	-0.626	TargetScan Human	High (predicted)	0.626	PAPPA	Axonal Guidance Signaling
hsa-let-7f-5p	let-7a-5p (and other miRNAs w/seed GAGGUAG)	-0.626	TargetScan Human	High (predicted)	0.626	PARD6B	HER-2 Signaling in Breast Cancer,Regulation of the Epithelial-Mesenchymal Transition Pathway
hsa-let-7f-5p	let-7a-5p (and other miRNAs w/seed GAGGUAG)	-0.626	TargetScan Human	High (predicted)	0.626	PARP16	Death Receptor Signaling,Retinoic acid Mediated Apoptosis Signaling,UVA-Induced MAPK Signaling
hsa-let-7f-5p	let-7a-5p (and other miRNAs w/seed GAGGUAG)	-0.626	TargetScan Human	High (predicted)	0.626	PARS2	tRNA Charging
hsa-let-7f-5p	let-7a-5p (and other miRNAs w/seed GAGGUAG)	-0.626	TargetScan Human	High (predicted)	0.626	PBX1	Glucocorticoid Receptor Signaling
hsa-let-7f-5p	let-7a-5p (and other miRNAs w/seed GAGGUAG)	-0.626	TargetScan Human	High (predicted)	0.626	PBX2
hsa-let-7f-5p	let-7a-5p (and other miRNAs w/seed GAGGUAG)	-0.626	TargetScan Human	High (predicted)	0.626	PBX3
hsa-let-7f-5p	let-7a-5p (and other miRNAs w/seed GAGGUAG)	-0.626	TargetScan Human	High (predicted)	0.626	PCTP
hsa-let-7f-5p	let-7a-5p (and other miRNAs w/seed GAGGUAG)	-0.626	TargetScan Human	High (predicted)	0.626	PDE12	cAMP-mediated signaling,Cardiac Hypertrophy Signaling (Enhanced),Cardiac β-adrenergic Signaling,G-Protein Coupled Receptor Signaling,Gustation Pathway,Protein Kinase A Signaling,Relaxin Signaling,tRNA Splicing
hsa-let-7f-5p	let-7a-5p (and other miRNAs w/seed GAGGUAG)	-0.626	TargetScan Human	High (predicted)	0.626	PEX11B
hsa-let-7f-5p	let-7a-5p (and other miRNAs w/seed GAGGUAG)	-0.626	TarBase,TargetScan Human	Experimentally Observed,High (predicted)	0.626	PGRMC1
hsa-let-7f-5p	let-7a-5p (and other miRNAs w/seed GAGGUAG)	-0.626	TargetScan Human	High (predicted)	0.626	PIGA
hsa-let-7f-5p	let-7a-5p (and other miRNAs w/seed GAGGUAG)	-0.626	TargetScan Human	High (predicted)	0.626	PIGU
hsa-let-7f-5p	let-7a-5p (and other miRNAs w/seed GAGGUAG)	-0.626	TargetScan Human	High (predicted)	0.626	PIK3CD-AS1
hsa-let-7f-5p	let-7a-5p (and other miRNAs w/seed GAGGUAG)	-0.626	TargetScan Human	High (predicted)	0.626	PKD1L2
hsa-let-7f-5p	let-7a-5p (and other miRNAs w/seed GAGGUAG)	-0.626	TargetScan Human	High (predicted)	0.626	PLA2G2F	Antioxidant Action of Vitamin C,Atherosclerosis Signaling,CCR3 Signaling in Eosinophils,Eicosanoid Signaling,Endothelin-1 Signaling,ERK/MAPK Signaling,Fc Epsilon RI Signaling,MIF Regulation of Innate Immunity,MIF-mediated Glucocorticoid Regulation,Neuroinflammation Signaling Pathway,p38 MAPK Signaling,Phospholipase C Signaling,Phospholipases,Role of MAPK Signaling in the Pathogenesis of Influenza…
hsa-let-7f-5p	let-7a-5p (and other miRNAs w/seed GAGGUAG)	-0.626	TargetScan Human	High (predicted)	0.626	PLA2G3	Antioxidant Action of Vitamin C,Atherosclerosis Signaling,CCR3 Signaling in Eosinophils,Eicosanoid Signaling,Endothelin-1 Signaling,ERK/MAPK Signaling,Fc Epsilon RI Signaling,MIF Regulation of Innate Immunity,MIF-mediated Glucocorticoid Regulation,Neuroinflammation Signaling Pathway,p38 MAPK Signaling,Phospholipase C Signaling,Phospholipases,Role of MAPK Signaling in the Pathogenesis of Influenza…
hsa-let-7f-5p	let-7a-5p (and other miRNAs w/seed GAGGUAG)	-0.626	TargetScan Human	High (predicted)	0.626	PLEKHG7
hsa-let-7f-5p	let-7a-5p (and other miRNAs w/seed GAGGUAG)	-0.626	TarBase	Experimentally Observed	0.626	POLD2	NER Pathway
hsa-let-7f-5p	let-7a-5p (and other miRNAs w/seed GAGGUAG)	-0.626	TargetScan Human	High (predicted)	0.626	POLL
hsa-let-7f-5p	let-7a-5p (and other miRNAs w/seed GAGGUAG)	-0.626	TarBase	Experimentally Observed	0.626	POLR2C	Androgen Signaling,Assembly of RNA Polymerase II Complex,CREB Signaling in Neurons,Estrogen Receptor Signaling,Glucocorticoid Receptor Signaling,Hereditary Breast Cancer Signaling,Huntington's Disease Signaling,NER Pathway,Nucleotide Excision Repair Pathway
hsa-let-7f-5p	let-7a-5p (and other miRNAs w/seed GAGGUAG)	-0.626	TargetScan Human	High (predicted)	0.626	POLR2D	Androgen Signaling,Assembly of RNA Polymerase II Complex,CREB Signaling in Neurons,Estrogen Receptor Signaling,Glucocorticoid Receptor Signaling,Hereditary Breast Cancer Signaling,Huntington's Disease Signaling,NER Pathway,Nucleotide Excision Repair Pathway
hsa-let-7f-5p	let-7a-5p (and other miRNAs w/seed GAGGUAG)	-0.626	TargetScan Human	High (predicted)	0.626	POLR3D	Assembly of RNA Polymerase III Complex,Role of p14/p19ARF in Tumor Suppression,Sirtuin Signaling Pathway
hsa-let-7f-5p	let-7a-5p (and other miRNAs w/seed GAGGUAG)	-0.626	TarBase	Experimentally Observed	0.626	POM121/POM121C
hsa-let-7f-5p	let-7a-5p (and other miRNAs w/seed GAGGUAG)	-0.626	TargetScan Human	High (predicted)	0.626	POM121L12
hsa-let-7f-5p	let-7a-5p (and other miRNAs w/seed GAGGUAG)	-0.626	TargetScan Human	High (predicted)	0.626	POTEG (includes others)
hsa-let-7f-5p	let-7a-5p (and other miRNAs w/seed GAGGUAG)	-0.626	TargetScan Human	High (predicted)	0.626	POU2F1	Glucocorticoid Receptor Signaling,PKCθ Signaling in T Lymphocytes,Role of BRCA1 in DNA Damage Response
hsa-let-7f-5p	let-7a-5p (and other miRNAs w/seed GAGGUAG)	-0.626	TargetScan Human	High (predicted)	0.626	POU2F2	B Cell Receptor Signaling,Glucocorticoid Receptor Signaling
hsa-let-7f-5p	let-7a-5p (and other miRNAs w/seed GAGGUAG)	-0.626	TargetScan Human	High (predicted)	0.626	PPARGC1B	LPS/IL-1 Mediated Inhibition of RXR Function
hsa-let-7f-5p	let-7a-5p (and other miRNAs w/seed GAGGUAG)	-0.626	TargetScan Human	High (predicted)	0.626	PPP1R15B
hsa-let-7f-5p	let-7a-5p (and other miRNAs w/seed GAGGUAG)	-0.626	TarBase	Experimentally Observed	0.626	PPP1R7	3-phosphoinositide Biosynthesis,3-phosphoinositide Degradation,Breast Cancer Regulation by Stathmin1,Cardiac β-adrenergic Signaling,CDK5 Signaling,D-myo-inositol (1,4,5,6)-Tetrakisphosphate Biosynthesis,D-myo-inositol (3,4,5,6)-tetrakisphosphate Biosynthesis,D-myo-inositol-5-phosphate Metabolism,Dopamine Receptor Signaling,Dopamine-DARPP32 Feedback in cAMP Signaling,ERK/MAPK Signaling,HIPPO signa…
hsa-let-7f-5p	let-7a-5p (and other miRNAs w/seed GAGGUAG)	-0.626	TargetScan Human	High (predicted)	0.626	PQLC2
hsa-let-7f-5p	let-7a-5p (and other miRNAs w/seed GAGGUAG)	-0.626	Ingenuity Expert Findings,TargetScan Human,miRecords	Experimentally Observed,Moderate (predicted)	0.626	PRDM1	T Cell Exhaustion Signaling Pathway
hsa-let-7f-5p	let-7a-5p (and other miRNAs w/seed GAGGUAG)	-0.626	TarBase	Experimentally Observed	0.626	PRIM1	Cell Cycle Control of Chromosomal Replication,NER Pathway
hsa-let-7f-5p	let-7a-5p (and other miRNAs w/seed GAGGUAG)	-0.626	TargetScan Human	High (predicted)	0.626	PRKAR2A	Adrenomedullin signaling pathway,AMPK Signaling,Amyloid Processing,Androgen Signaling,Apelin Adipocyte Signaling Pathway,Apelin Pancreas Signaling Pathway,Axonal Guidance Signaling,BMP signaling pathway,Breast Cancer Regulation by Stathmin1,Calcium Signaling,cAMP-mediated signaling,Cardiac Hypertrophy Signaling,Cardiac Hypertrophy Signaling (Enhanced),Cardiac β-adrenergic Signaling,CDK5 Signaling…
hsa-let-7f-5p	let-7a-5p (and other miRNAs w/seed GAGGUAG)	-0.626	TargetScan Human	High (predicted)	0.626	PRPF38B	Systemic Lupus Erythematosus Signaling
hsa-let-7f-5p	let-7a-5p (and other miRNAs w/seed GAGGUAG)	-0.626	TargetScan Human	High (predicted)	0.626	PRR23A
hsa-let-7f-5p	let-7a-5p (and other miRNAs w/seed GAGGUAG)	-0.626	TarBase	Experimentally Observed	0.626	PRRC2A
hsa-let-7f-5p	let-7a-5p (and other miRNAs w/seed GAGGUAG)	-0.626	TargetScan Human	High (predicted)	0.626	PRSS22	Neuroprotective Role of THOP1 in Alzheimer's Disease
hsa-let-7f-5p	let-7a-5p (and other miRNAs w/seed GAGGUAG)	-0.626	TargetScan Human	High (predicted)	0.626	PSORS1C2
hsa-let-7f-5p	let-7a-5p (and other miRNAs w/seed GAGGUAG)	-0.626	TargetScan Human	High (predicted)	0.626	PTAFR
hsa-let-7f-5p	let-7a-5p (and other miRNAs w/seed GAGGUAG)	-0.626	TargetScan Human	High (predicted)	0.626	PTAR1
hsa-let-7f-5p	let-7a-5p (and other miRNAs w/seed GAGGUAG)	-0.626	TarBase	Experimentally Observed	0.626	PTGS2	Cancer Drug Resistance By Drug Efflux,Cardiac Hypertrophy Signaling (Enhanced),CD40 Signaling,Cholecystokinin/Gastrin-mediated Signaling,Colorectal Cancer Metastasis Signaling,Corticotropin Releasing Hormone Signaling,Eicosanoid Signaling,Endocannabinoid Neuronal Synapse Pathway,Endothelin-1 Signaling,Fatty Acid α-oxidation,Glucocorticoid Receptor Signaling,HGF Signaling,IL-17 Signaling,IL-8 Sign…
hsa-let-7f-5p	let-7a-5p (and other miRNAs w/seed GAGGUAG)	-0.626	TarBase,TargetScan Human	Experimentally Observed,Moderate (predicted)	0.626	PXDN
hsa-let-7f-5p	let-7a-5p (and other miRNAs w/seed GAGGUAG)	-0.626	TargetScan Human	High (predicted)	0.626	PXT1
hsa-let-7f-5p	let-7a-5p (and other miRNAs w/seed GAGGUAG)	-0.626	TargetScan Human	High (predicted)	0.626	QARS	tRNA Charging
hsa-let-7f-5p	let-7a-5p (and other miRNAs w/seed GAGGUAG)	-0.626	TargetScan Human	High (predicted)	0.626	RAB11FIP4
hsa-let-7f-5p	let-7a-5p (and other miRNAs w/seed GAGGUAG)	-0.626	TargetScan Human	High (predicted)	0.626	RAB15
hsa-let-7f-5p	let-7a-5p (and other miRNAs w/seed GAGGUAG)	-0.626	miRecords	Experimentally Observed	0.626	RABGAP1L
hsa-let-7f-5p	let-7a-5p (and other miRNAs w/seed GAGGUAG)	-0.626	TargetScan Human	High (predicted)	0.626	RAMAC
hsa-let-7f-5p	let-7a-5p (and other miRNAs w/seed GAGGUAG)	-0.626	Ingenuity Expert Findings	Experimentally Observed	0.626	RAS	14-3-3-mediated Signaling,Actin Cytoskeleton Signaling,Actin Nucleation by ARP-WASP Complex,Acute Myeloid Leukemia Signaling,Acute Phase Response Signaling,Adrenomedullin signaling pathway,Agrin Interactions at Neuromuscular Junction,Angiopoietin Signaling,Antiproliferative Role of Somatostatin Receptor 2,Apelin Endothelial Signaling Pathway,Apoptosis Signaling,Axonal Guidance Signaling,B Cell Re…
hsa-let-7f-5p	let-7a-5p (and other miRNAs w/seed GAGGUAG)	-0.626	TarBase	Experimentally Observed	0.626	RBM19
hsa-let-7f-5p	let-7a-5p (and other miRNAs w/seed GAGGUAG)	-0.626	TargetScan Human	High (predicted)	0.626	RBMS1
hsa-let-7f-5p	let-7a-5p (and other miRNAs w/seed GAGGUAG)	-0.626	TarBase,TargetScan Human	Experimentally Observed,High (predicted)	0.626	RDH10	RAR Activation,Retinoate Biosynthesis I,Retinol Biosynthesis,The Visual Cycle
hsa-let-7f-5p	let-7a-5p (and other miRNAs w/seed GAGGUAG)	-0.626	TargetScan Human	High (predicted)	0.626	RDX	Actin Cytoskeleton Signaling,Agranulocyte Adhesion and Diapedesis,Granulocyte Adhesion and Diapedesis,Leukocyte Extravasation Signaling,RhoA Signaling,RhoGDI Signaling,Signaling by Rho Family GTPases,Systemic Lupus Erythematosus In T Cell Signaling Pathway
hsa-let-7f-5p	let-7a-5p (and other miRNAs w/seed GAGGUAG)	-0.626	TargetScan Human	High (predicted)	0.626	RFX6
hsa-let-7f-5p	let-7a-5p (and other miRNAs w/seed GAGGUAG)	-0.626	TargetScan Human	High (predicted)	0.626	RGS16	G-Protein Coupled Receptor Signaling,Gαq Signaling,Opioid Signaling Pathway
hsa-let-7f-5p	let-7a-5p (and other miRNAs w/seed GAGGUAG)	-0.626	TarBase	Experimentally Observed	0.626	RHOB	Actin Nucleation by ARP-WASP Complex,Cardiac Hypertrophy Signaling,Cholecystokinin/Gastrin-mediated Signaling,Colorectal Cancer Metastasis Signaling,CXCR4 Signaling,Germ Cell-Sertoli Cell Junction Signaling,Glioblastoma Multiforme Signaling,Glioma Invasiveness Signaling,Gαq Signaling,HMGB1 Signaling,IL-8 Signaling,ILK Signaling,Integrin Signaling,Molecular Mechanisms of Cancer,mTOR Signaling,Phag…
hsa-let-7f-5p	let-7a-5p (and other miRNAs w/seed GAGGUAG)	-0.626	TarBase	Experimentally Observed	0.626	RHOG	Actin Nucleation by ARP-WASP Complex,Cardiac Hypertrophy Signaling,Cholecystokinin/Gastrin-mediated Signaling,Colorectal Cancer Metastasis Signaling,CXCR4 Signaling,Germ Cell-Sertoli Cell Junction Signaling,Glioblastoma Multiforme Signaling,Glioma Invasiveness Signaling,GP6 Signaling Pathway,Gαq Signaling,HMGB1 Signaling,IL-8 Signaling,ILK Signaling,Integrin Signaling,Molecular Mechanisms of Canc…
hsa-let-7f-5p	let-7a-5p (and other miRNAs w/seed GAGGUAG)	-0.626	TargetScan Human	High (predicted)	0.626	RIOK3
hsa-let-7f-5p	let-7a-5p (and other miRNAs w/seed GAGGUAG)	-0.626	TargetScan Human	High (predicted)	0.626	RNF165
hsa-let-7f-5p	let-7a-5p (and other miRNAs w/seed GAGGUAG)	-0.626	TargetScan Human	High (predicted)	0.626	RNF20
hsa-let-7f-5p	let-7a-5p (and other miRNAs w/seed GAGGUAG)	-0.626	TargetScan Human	High (predicted)	0.626	RNFT1
hsa-let-7f-5p	let-7a-5p (and other miRNAs w/seed GAGGUAG)	-0.626	TargetScan Human	High (predicted)	0.626	RP11_295D221
hsa-let-7f-5p	let-7a-5p (and other miRNAs w/seed GAGGUAG)	-0.626	TargetScan Human	High (predicted)	0.626	RPL34	EIF2 Signaling
hsa-let-7f-5p	let-7a-5p (and other miRNAs w/seed GAGGUAG)	-0.626	TarBase	Experimentally Observed	0.626	RPP38
hsa-let-7f-5p	let-7a-5p (and other miRNAs w/seed GAGGUAG)	-0.626	TargetScan Human	High (predicted)	0.626	RPUSD3
hsa-let-7f-5p	let-7a-5p (and other miRNAs w/seed GAGGUAG)	-0.626	TargetScan Human	High (predicted)	0.626	RRM2	Pyrimidine Deoxyribonucleotides De Novo Biosynthesis I
hsa-let-7f-5p	let-7a-5p (and other miRNAs w/seed GAGGUAG)	-0.626	TarBase	Experimentally Observed	0.626	RRP8
hsa-let-7f-5p	let-7a-5p (and other miRNAs w/seed GAGGUAG)	-0.626	TargetScan Human	High (predicted)	0.626	RSPO2
hsa-let-7f-5p	let-7a-5p (and other miRNAs w/seed GAGGUAG)	-0.626	TargetScan Human,miRecords	Experimentally Observed,Moderate (predicted)	0.626	RTCA
hsa-let-7f-5p	let-7a-5p (and other miRNAs w/seed GAGGUAG)	-0.626	TargetScan Human	High (predicted)	0.626	S100A8	Atherosclerosis Signaling,Clathrin-mediated Endocytosis Signaling,IL-12 Signaling and Production in Macrophages,LXR/RXR Activation,Osteoarthritis Pathway,Production of Nitric Oxide and Reactive Oxygen Species in Macrophages,Role of IL-17A in Psoriasis
hsa-let-7f-5p	let-7a-5p (and other miRNAs w/seed GAGGUAG)	-0.626	TargetScan Human	High (predicted)	0.626	SALL4	Human Embryonic Stem Cell Pluripotency,Role of NANOG in Mammalian Embryonic Stem Cell Pluripotency,Role of Oct4 in Mammalian Embryonic Stem Cell Pluripotency
hsa-let-7f-5p	let-7a-5p (and other miRNAs w/seed GAGGUAG)	-0.626	TargetScan Human	High (predicted)	0.626	SCN4B
hsa-let-7f-5p	let-7a-5p (and other miRNAs w/seed GAGGUAG)	-0.626	TargetScan Human	High (predicted)	0.626	SCN8A
hsa-let-7f-5p	let-7a-5p (and other miRNAs w/seed GAGGUAG)	-0.626	TarBase	Experimentally Observed	0.626	SCYL1
hsa-let-7f-5p	let-7a-5p (and other miRNAs w/seed GAGGUAG)	-0.626	TargetScan Human	High (predicted)	0.626	SCYL3
hsa-let-7f-5p	let-7a-5p (and other miRNAs w/seed GAGGUAG)	-0.626	TargetScan Human	High (predicted)	0.626	SDR42E1
hsa-let-7f-5p	let-7a-5p (and other miRNAs w/seed GAGGUAG)	-0.626	miRecords	Experimentally Observed	0.626	SEPT3	RhoA Signaling,Signaling by Rho Family GTPases
hsa-let-7f-5p	let-7a-5p (and other miRNAs w/seed GAGGUAG)	-0.626	TargetScan Human	High (predicted)	0.626	SIGLEC14
hsa-let-7f-5p	let-7a-5p (and other miRNAs w/seed GAGGUAG)	-0.626	TarBase	Experimentally Observed	0.626	SIGMAR1	Opioid Signaling Pathway
hsa-let-7f-5p	let-7a-5p (and other miRNAs w/seed GAGGUAG)	-0.626	TargetScan Human	High (predicted)	0.626	SKIDA1
hsa-let-7f-5p	let-7a-5p (and other miRNAs w/seed GAGGUAG)	-0.626	TargetScan Human	High (predicted)	0.626	SKIL	Transcriptional Regulatory Network in Embryonic Stem Cells
hsa-let-7f-5p	let-7a-5p (and other miRNAs w/seed GAGGUAG)	-0.626	TarBase,TargetScan Human	Experimentally Observed,Moderate (predicted)	0.626	SLC1A4	Glutamate Receptor Signaling
hsa-let-7f-5p	let-7a-5p (and other miRNAs w/seed GAGGUAG)	-0.626	TarBase	Experimentally Observed	0.626	SLC25A1
hsa-let-7f-5p	let-7a-5p (and other miRNAs w/seed GAGGUAG)	-0.626	TarBase	Experimentally Observed	0.626	SLC25A13	Induction of Apoptosis by HIV1
hsa-let-7f-5p	let-7a-5p (and other miRNAs w/seed GAGGUAG)	-0.626	TargetScan Human	High (predicted)	0.626	SLC25A18
hsa-let-7f-5p	let-7a-5p (and other miRNAs w/seed GAGGUAG)	-0.626	TarBase,TargetScan Human	Experimentally Observed,Moderate (predicted)	0.626	SLC25A24
hsa-let-7f-5p	let-7a-5p (and other miRNAs w/seed GAGGUAG)	-0.626	TargetScan Human	High (predicted)	0.626	SLC25A27
hsa-let-7f-5p	let-7a-5p (and other miRNAs w/seed GAGGUAG)	-0.626	TarBase,TargetScan Human	Experimentally Observed,Moderate (predicted)	0.626	SLC25A32
hsa-let-7f-5p	let-7a-5p (and other miRNAs w/seed GAGGUAG)	-0.626	TargetScan Human	High (predicted)	0.626	SLC35D2
hsa-let-7f-5p	let-7a-5p (and other miRNAs w/seed GAGGUAG)	-0.626	TarBase	Experimentally Observed	0.626	SLC38A1	Glutamate Receptor Signaling
hsa-let-7f-5p	let-7a-5p (and other miRNAs w/seed GAGGUAG)	-0.626	TargetScan Human	High (predicted)	0.626	SLC52A3
hsa-let-7f-5p	let-7a-5p (and other miRNAs w/seed GAGGUAG)	-0.626	TargetScan Human	High (predicted)	0.626	SLC5A9
hsa-let-7f-5p	let-7a-5p (and other miRNAs w/seed GAGGUAG)	-0.626	TargetScan Human	High (predicted)	0.626	SLF2
hsa-let-7f-5p	let-7a-5p (and other miRNAs w/seed GAGGUAG)	-0.626	TargetScan Human	High (predicted)	0.626	SLX1A/SLX1B
hsa-let-7f-5p	let-7a-5p (and other miRNAs w/seed GAGGUAG)	-0.626	TargetScan Human	High (predicted)	0.626	SMARCAD1	Transcriptional Regulatory Network in Embryonic Stem Cells
hsa-let-7f-5p	let-7a-5p (and other miRNAs w/seed GAGGUAG)	-0.626	TarBase,TargetScan Human,miRecords	Experimentally Observed,High (predicted)	0.626	SMC1A	ATM Signaling,Mitotic Roles of Polo-Like Kinase
hsa-let-7f-5p	let-7a-5p (and other miRNAs w/seed GAGGUAG)	-0.626	TargetScan Human	High (predicted)	0.626	SMIM3
hsa-let-7f-5p	let-7a-5p (and other miRNAs w/seed GAGGUAG)	-0.626	miRecords	Experimentally Observed	0.626	SMOX	Dopamine Degradation,Dopamine Receptor Signaling,LPS/IL-1 Mediated Inhibition of RXR Function,Melatonin Degradation II,Noradrenaline and Adrenaline Degradation,Phenylalanine Degradation IV (Mammalian, via Side Chain),Putrescine Degradation III,Serotonin Degradation,Serotonin Receptor Signaling,Spermine and Spermidine Degradation I,Superpathway of Melatonin Degradation,Tryptophan Degradation X (Ma…
hsa-let-7f-5p	let-7a-5p (and other miRNAs w/seed GAGGUAG)	-0.626	TargetScan Human	High (predicted)	0.626	SMUG1
hsa-let-7f-5p	let-7a-5p (and other miRNAs w/seed GAGGUAG)	-0.626	TarBase,TargetScan Human	Experimentally Observed,Moderate (predicted)	0.626	SNAP23
hsa-let-7f-5p	let-7a-5p (and other miRNAs w/seed GAGGUAG)	-0.626	TargetScan Human	High (predicted)	0.626	SNX30
hsa-let-7f-5p	let-7a-5p (and other miRNAs w/seed GAGGUAG)	-0.626	TargetScan Human	High (predicted)	0.626	SOCS1	Acute Phase Response Signaling,Erythropoietin Signaling,Growth Hormone Signaling,IGF-1 Signaling,IL-2 Signaling,IL-4 Signaling,IL-6 Signaling,IL-7 Signaling Pathway,Interferon Signaling,JAK/Stat Signaling,Prolactin Signaling,Role of JAK family kinases in IL-6-type Cytokine Signaling,Role of JAK1 and JAK3 in γc Cytokine Signaling,Role of JAK1, JAK2 and TYK2 in Interferon Signaling,Role of JAK2 in …
hsa-let-7f-5p	let-7a-5p (and other miRNAs w/seed GAGGUAG)	-0.626	TargetScan Human	High (predicted)	0.626	SOCS4	Acute Phase Response Signaling,Growth Hormone Signaling,IGF-1 Signaling,JAK/Stat Signaling,Prolactin Signaling,Role of JAK2 in Hormone-like Cytokine Signaling,STAT3 Pathway,Type I Diabetes Mellitus Signaling,Type II Diabetes Mellitus Signaling
hsa-let-7f-5p	let-7a-5p (and other miRNAs w/seed GAGGUAG)	-0.626	TargetScan Human	High (predicted)	0.626	SPATA7
hsa-let-7f-5p	let-7a-5p (and other miRNAs w/seed GAGGUAG)	-0.626	TarBase	Experimentally Observed	0.626	SPCS3
hsa-let-7f-5p	let-7a-5p (and other miRNAs w/seed GAGGUAG)	-0.626	TarBase,TargetScan Human	Experimentally Observed,High (predicted)	0.626	SPRYD4
hsa-let-7f-5p	let-7a-5p (and other miRNAs w/seed GAGGUAG)	-0.626	TargetScan Human	High (predicted)	0.626	SREK1IP1
hsa-let-7f-5p	let-7a-5p (and other miRNAs w/seed GAGGUAG)	-0.626	TargetScan Human	High (predicted)	0.626	SSX4/SSX4B
hsa-let-7f-5p	let-7a-5p (and other miRNAs w/seed GAGGUAG)	-0.626	TargetScan Human	High (predicted)	0.626	SSX5
hsa-let-7f-5p	let-7a-5p (and other miRNAs w/seed GAGGUAG)	-0.626	TargetScan Human	High (predicted)	0.626	SSX7
hsa-let-7f-5p	let-7a-5p (and other miRNAs w/seed GAGGUAG)	-0.626	TargetScan Human	High (predicted)	0.626	STARD4
hsa-let-7f-5p	let-7a-5p (and other miRNAs w/seed GAGGUAG)	-0.626	TargetScan Human	High (predicted)	0.626	STIMATE
hsa-let-7f-5p	let-7a-5p (and other miRNAs w/seed GAGGUAG)	-0.626	TargetScan Human	High (predicted)	0.626	STX3
hsa-let-7f-5p	let-7a-5p (and other miRNAs w/seed GAGGUAG)	-0.626	TargetScan Human	High (predicted)	0.626	STYXL1	3-phosphoinositide Biosynthesis,3-phosphoinositide Degradation,D-myo-inositol (1,4,5,6)-Tetrakisphosphate Biosynthesis,D-myo-inositol (3,4,5,6)-tetrakisphosphate Biosynthesis,D-myo-inositol-5-phosphate Metabolism,Superpathway of Inositol Phosphate Compounds
hsa-let-7f-5p	let-7a-5p (and other miRNAs w/seed GAGGUAG)	-0.626	TargetScan Human	High (predicted)	0.626	SWSAP1
hsa-let-7f-5p	let-7a-5p (and other miRNAs w/seed GAGGUAG)	-0.626	TarBase	Experimentally Observed	0.626	SYPL1
hsa-let-7f-5p	let-7a-5p (and other miRNAs w/seed GAGGUAG)	-0.626	TarBase	Experimentally Observed	0.626	TAF9B	Assembly of RNA Polymerase II Complex,Estrogen Receptor Signaling,Glucocorticoid Receptor Signaling,Huntington's Disease Signaling
hsa-let-7f-5p	let-7a-5p (and other miRNAs w/seed GAGGUAG)	-0.626	miRecords	Experimentally Observed	0.626	TAGLN
hsa-let-7f-5p	let-7a-5p (and other miRNAs w/seed GAGGUAG)	-0.626	TargetScan Human	High (predicted)	0.626	TARBP2
hsa-let-7f-5p	let-7a-5p (and other miRNAs w/seed GAGGUAG)	-0.626	TargetScan Human	High (predicted)	0.626	TBKBP1
hsa-let-7f-5p	let-7a-5p (and other miRNAs w/seed GAGGUAG)	-0.626	TargetScan Human	High (predicted)	0.626	TET3
hsa-let-7f-5p	let-7a-5p (and other miRNAs w/seed GAGGUAG)	-0.626	TargetScan Human,miRecords	Experimentally Observed,High (predicted)	0.626	TGFBR1	Antiproliferative Role of TOB in T Cell Signaling,Cardiac Hypertrophy Signaling,Cardiac Hypertrophy Signaling (Enhanced),Chronic Myeloid Leukemia Signaling,Colorectal Cancer Metastasis Signaling,Epithelial Adherens Junction Signaling,Factors Promoting Cardiogenesis in Vertebrates,FAT10 Cancer Signaling Pathway,Germ Cell-Sertoli Cell Junction Signaling,Glucocorticoid Receptor Signaling,Hepatic Fib…
hsa-let-7f-5p	let-7a-5p (and other miRNAs w/seed GAGGUAG)	-0.626	TargetScan Human	High (predicted)	0.626	TGFBR3	Cardiac Hypertrophy Signaling (Enhanced),Epithelial Adherens Junction Signaling,Factors Promoting Cardiogenesis in Vertebrates,FAT10 Cancer Signaling Pathway,Neuroinflammation Signaling Pathway,NF-κB Signaling,PPARα/RXRα Activation,PTEN Signaling,Sertoli Cell-Sertoli Cell Junction Signaling,STAT3 Pathway,T Cell Exhaustion Signaling Pathway,Th1 and Th2 Activation Pathway,Th2 Pathway,Wnt/β-catenin …
hsa-let-7f-5p	let-7a-5p (and other miRNAs w/seed GAGGUAG)	-0.626	TarBase,TargetScan Human	Experimentally Observed,Moderate (predicted)	0.626	THBS1	Bladder Cancer Signaling,Inhibition of Angiogenesis by TSP1,p53 Signaling,Synaptogenesis Signaling Pathway
hsa-let-7f-5p	let-7a-5p (and other miRNAs w/seed GAGGUAG)	-0.626	TargetScan Human	High (predicted)	0.626	THRA	TR/RXR Activation
hsa-let-7f-5p	let-7a-5p (and other miRNAs w/seed GAGGUAG)	-0.626	TargetScan Human	High (predicted)	0.626	THRSP	TR/RXR Activation
hsa-let-7f-5p	let-7a-5p (and other miRNAs w/seed GAGGUAG)	-0.626	miRecords	Experimentally Observed	0.626	TLR4	Altered T Cell and B Cell Signaling in Rheumatoid Arthritis,Colorectal Cancer Metastasis Signaling,Communication between Innate and Adaptive Immune Cells,Crosstalk between Dendritic Cells and Natural Killer Cells,Dendritic Cell Maturation,Hepatic Cholestasis,Hepatic Fibrosis / Hepatic Stellate Cell Activation,HMGB1 Signaling,IL-12 Signaling and Production in Macrophages,Inflammasome pathway,iNOS …
hsa-let-7f-5p	let-7a-5p (and other miRNAs w/seed GAGGUAG)	-0.626	TargetScan Human	High (predicted)	0.626	TMC7
hsa-let-7f-5p	let-7a-5p (and other miRNAs w/seed GAGGUAG)	-0.626	TargetScan Human	High (predicted)	0.626	TMEM178B
hsa-let-7f-5p	let-7a-5p (and other miRNAs w/seed GAGGUAG)	-0.626	TargetScan Human	High (predicted)	0.626	TMEM211
hsa-let-7f-5p	let-7a-5p (and other miRNAs w/seed GAGGUAG)	-0.626	TargetScan Human	High (predicted)	0.626	TMEM234
hsa-let-7f-5p	let-7a-5p (and other miRNAs w/seed GAGGUAG)	-0.626	TargetScan Human	High (predicted)	0.626	TMEM41A
hsa-let-7f-5p	let-7a-5p (and other miRNAs w/seed GAGGUAG)	-0.626	TargetScan Human	High (predicted)	0.626	TMPPE
hsa-let-7f-5p	let-7a-5p (and other miRNAs w/seed GAGGUAG)	-0.626	TargetScan Human	High (predicted)	0.626	TNFSF10	Cardiac Hypertrophy Signaling (Enhanced),Crosstalk between Dendritic Cells and Natural Killer Cells,Death Receptor Signaling,Hepatic Cholestasis,HMGB1 Signaling,Retinoic acid Mediated Apoptosis Signaling,Role of Pattern Recognition Receptors in Recognition of Bacteria and Viruses,Tec Kinase Signaling
hsa-let-7f-5p	let-7a-5p (and other miRNAs w/seed GAGGUAG)	-0.626	TargetScan Human	High (predicted)	0.626	TNFSF9	4-1BB Signaling in T Lymphocytes,Cardiac Hypertrophy Signaling (Enhanced),Hepatic Cholestasis,HMGB1 Signaling,Role of Pattern Recognition Receptors in Recognition of Bacteria and Viruses
hsa-let-7f-5p	let-7a-5p (and other miRNAs w/seed GAGGUAG)	-0.626	TargetScan Human	High (predicted)	0.626	TP53	Adipogenesis pathway,Amyotrophic Lateral Sclerosis Signaling,Apoptosis Signaling,Aryl Hydrocarbon Receptor Signaling,ATM Signaling,BAG2 Signaling Pathway,Basal Cell Carcinoma Signaling,Bladder Cancer Signaling,Breast Cancer Regulation by Stathmin1,Cancer Drug Resistance By Drug Efflux,Cell Cycle: G1/S Checkpoint Regulation,Cell Cycle: G2/M DNA Damage Checkpoint Regulation,Chronic Myeloid Leukemia…
hsa-let-7f-5p	let-7a-5p (and other miRNAs w/seed GAGGUAG)	-0.626	TarBase,TargetScan Human	Experimentally Observed,High (predicted)	0.626	TPM2	Calcium Signaling
hsa-let-7f-5p	let-7a-5p (and other miRNAs w/seed GAGGUAG)	-0.626	TargetScan Human	High (predicted)	0.626	TREML1
hsa-let-7f-5p	let-7a-5p (and other miRNAs w/seed GAGGUAG)	-0.626	TarBase,TargetScan Human,miRecords	Experimentally Observed,High (predicted)	0.626	TRIM71
hsa-let-7f-5p	let-7a-5p (and other miRNAs w/seed GAGGUAG)	-0.626	TarBase	Experimentally Observed	0.626	TRMT1
hsa-let-7f-5p	let-7a-5p (and other miRNAs w/seed GAGGUAG)	-0.626	TargetScan Human	High (predicted)	0.626	TSPYL5
hsa-let-7f-5p	let-7a-5p (and other miRNAs w/seed GAGGUAG)	-0.626	TargetScan Human	High (predicted)	0.626	TTC31
hsa-let-7f-5p	let-7a-5p (and other miRNAs w/seed GAGGUAG)	-0.626	TarBase	Experimentally Observed	0.626	TTC9C
hsa-let-7f-5p	let-7a-5p (and other miRNAs w/seed GAGGUAG)	-0.626	TargetScan Human	High (predicted)	0.626	TTLL4
hsa-let-7f-5p	let-7a-5p (and other miRNAs w/seed GAGGUAG)	-0.626	TargetScan Human	High (predicted)	0.626	TUBB4A	14-3-3-mediated Signaling,Axonal Guidance Signaling,Breast Cancer Regulation by Stathmin1,Epithelial Adherens Junction Signaling,Gap Junction Signaling,Germ Cell-Sertoli Cell Junction Signaling,Phagosome Maturation,Remodeling of Epithelial Adherens Junctions,Sertoli Cell-Sertoli Cell Junction Signaling
hsa-let-7f-5p	let-7a-5p (and other miRNAs w/seed GAGGUAG)	-0.626	miRecords	Experimentally Observed	0.626	TUSC2
hsa-let-7f-5p	let-7a-5p (and other miRNAs w/seed GAGGUAG)	-0.626	TarBase	Experimentally Observed	0.626	TYMS	dTMP De Novo Biosynthesis,Pyrimidine Deoxyribonucleotides De Novo Biosynthesis I
hsa-let-7f-5p	let-7a-5p (and other miRNAs w/seed GAGGUAG)	-0.626	TargetScan Human	High (predicted)	0.626	UFM1
hsa-let-7f-5p	let-7a-5p (and other miRNAs w/seed GAGGUAG)	-0.626	TargetScan Human	High (predicted)	0.626	UGCG
hsa-let-7f-5p	let-7a-5p (and other miRNAs w/seed GAGGUAG)	-0.626	TarBase	Experimentally Observed	0.626	UGT8	Xenobiotic Metabolism Signaling
hsa-let-7f-5p	let-7a-5p (and other miRNAs w/seed GAGGUAG)	-0.626	TarBase	Experimentally Observed	0.626	UHRF1
hsa-let-7f-5p	let-7a-5p (and other miRNAs w/seed GAGGUAG)	-0.626	TargetScan Human	High (predicted)	0.626	UHRF2
hsa-let-7f-5p	let-7a-5p (and other miRNAs w/seed GAGGUAG)	-0.626	TargetScan Human	High (predicted)	0.626	USP38	Protein Ubiquitination Pathway
hsa-let-7f-5p	let-7a-5p (and other miRNAs w/seed GAGGUAG)	-0.626	TargetScan Human	High (predicted)	0.626	USP44	Protein Ubiquitination Pathway
hsa-let-7f-5p	let-7a-5p (and other miRNAs w/seed GAGGUAG)	-0.626	TargetScan Human	High (predicted)	0.626	UTRN	Agrin Interactions at Neuromuscular Junction
hsa-let-7f-5p	let-7a-5p (and other miRNAs w/seed GAGGUAG)	-0.626	TargetScan Human	High (predicted)	0.626	UTY
hsa-let-7f-5p	let-7a-5p (and other miRNAs w/seed GAGGUAG)	-0.626	miRecords	Experimentally Observed	0.626	VIM	14-3-3-mediated Signaling,Endocannabinoid Cancer Inhibition Pathway,ILK Signaling,Signaling by Rho Family GTPases
hsa-let-7f-5p	let-7a-5p (and other miRNAs w/seed GAGGUAG)	-0.626	TarBase	Experimentally Observed	0.626	VPS39	Autophagy,Phagosome Maturation
hsa-let-7f-5p	let-7a-5p (and other miRNAs w/seed GAGGUAG)	-0.626	TargetScan Human	High (predicted)	0.626	VSTM5
hsa-let-7f-5p	let-7a-5p (and other miRNAs w/seed GAGGUAG)	-0.626	miRecords	Experimentally Observed	0.626	WNT1	Axonal Guidance Signaling,Basal Cell Carcinoma Signaling,Cardiac Hypertrophy Signaling (Enhanced),Colorectal Cancer Metastasis Signaling,Glioblastoma Multiforme Signaling,Human Embryonic Stem Cell Pluripotency,Molecular Mechanisms of Cancer,Neuroinflammation Signaling Pathway,Ovarian Cancer Signaling,PCP pathway,Regulation of the Epithelial-Mesenchymal Transition Pathway,Role of Macrophages, Fibr…
hsa-let-7f-5p	let-7a-5p (and other miRNAs w/seed GAGGUAG)	-0.626	TargetScan Human	High (predicted)	0.626	WNT9A	Axonal Guidance Signaling,Basal Cell Carcinoma Signaling,Cardiac Hypertrophy Signaling (Enhanced),Colorectal Cancer Metastasis Signaling,Glioblastoma Multiforme Signaling,Human Embryonic Stem Cell Pluripotency,Molecular Mechanisms of Cancer,Ovarian Cancer Signaling,PCP pathway,Regulation of the Epithelial-Mesenchymal Transition Pathway,Role of Macrophages, Fibroblasts and Endothelial Cells in Rhe…
hsa-let-7f-5p	let-7a-5p (and other miRNAs w/seed GAGGUAG)	-0.626	TargetScan Human	High (predicted)	0.626	XCR1	cAMP-mediated signaling,G-Protein Coupled Receptor Signaling,Gαi Signaling
hsa-let-7f-5p	let-7a-5p (and other miRNAs w/seed GAGGUAG)	-0.626	TargetScan Human	High (predicted)	0.626	XKR8
hsa-let-7f-5p	let-7a-5p (and other miRNAs w/seed GAGGUAG)	-0.626	TargetScan Human	High (predicted)	0.626	XRN1
hsa-let-7f-5p	let-7a-5p (and other miRNAs w/seed GAGGUAG)	-0.626	TargetScan Human	High (predicted)	0.626	YOD1
hsa-let-7f-5p	let-7a-5p (and other miRNAs w/seed GAGGUAG)	-0.626	TargetScan Human	High (predicted)	0.626	YPEL2
hsa-let-7f-5p	let-7a-5p (and other miRNAs w/seed GAGGUAG)	-0.626	TargetScan Human	High (predicted)	0.626	ZBTB16	RAR Activation
hsa-let-7f-5p	let-7a-5p (and other miRNAs w/seed GAGGUAG)	-0.626	TargetScan Human	High (predicted)	0.626	ZBTB26
hsa-let-7f-5p	let-7a-5p (and other miRNAs w/seed GAGGUAG)	-0.626	TargetScan Human	High (predicted)	0.626	ZBTB37
hsa-let-7f-5p	let-7a-5p (and other miRNAs w/seed GAGGUAG)	-0.626	TargetScan Human	High (predicted)	0.626	ZBTB8B
hsa-let-7f-5p	let-7a-5p (and other miRNAs w/seed GAGGUAG)	-0.626	TargetScan Human	High (predicted)	0.626	ZC3H3
hsa-let-7f-5p	let-7a-5p (and other miRNAs w/seed GAGGUAG)	-0.626	TargetScan Human	High (predicted)	0.626	ZC3HAV1L
hsa-let-7f-5p	let-7a-5p (and other miRNAs w/seed GAGGUAG)	-0.626	TargetScan Human	High (predicted)	0.626	ZCCHC9
hsa-let-7f-5p	let-7a-5p (and other miRNAs w/seed GAGGUAG)	-0.626	TargetScan Human	High (predicted)	0.626	ZNF226
hsa-let-7f-5p	let-7a-5p (and other miRNAs w/seed GAGGUAG)	-0.626	TargetScan Human	High (predicted)	0.626	ZNF256
hsa-let-7f-5p	let-7a-5p (and other miRNAs w/seed GAGGUAG)	-0.626	TargetScan Human	High (predicted)	0.626	ZNF275
hsa-let-7f-5p	let-7a-5p (and other miRNAs w/seed GAGGUAG)	-0.626	TargetScan Human	High (predicted)	0.626	ZNF280B
hsa-let-7f-5p	let-7a-5p (and other miRNAs w/seed GAGGUAG)	-0.626	TargetScan Human	High (predicted)	0.626	ZNF341
hsa-let-7f-5p	let-7a-5p (and other miRNAs w/seed GAGGUAG)	-0.626	TargetScan Human	High (predicted)	0.626	ZNF436-AS1
hsa-let-7f-5p	let-7a-5p (and other miRNAs w/seed GAGGUAG)	-0.626	TargetScan Human	High (predicted)	0.626	ZNF451
hsa-let-7f-5p	let-7a-5p (and other miRNAs w/seed GAGGUAG)	-0.626	TargetScan Human	High (predicted)	0.626	ZNF512B
hsa-let-7f-5p	let-7a-5p (and other miRNAs w/seed GAGGUAG)	-0.626	TargetScan Human	High (predicted)	0.626	ZNF689
hsa-let-7f-5p	let-7a-5p (and other miRNAs w/seed GAGGUAG)	-0.626	TargetScan Human	High (predicted)	0.626	ZNF70
hsa-let-7f-5p	let-7a-5p (and other miRNAs w/seed GAGGUAG)	-0.626	TargetScan Human	High (predicted)	0.626	ZNF710
hsa-let-7f-5p	let-7a-5p (and other miRNAs w/seed GAGGUAG)	-0.626	TargetScan Human	High (predicted)	0.626	ZNF738
hsa-let-7f-5p	let-7a-5p (and other miRNAs w/seed GAGGUAG)	-0.626	TargetScan Human	High (predicted)	0.626	ZNF784
hsa-miR-1-3p	miR-1-3p (and other miRNAs w/seed GGAAUGU)	-0.979	TarBase	Experimentally Observed	0.979	ABHD11
hsa-miR-1-3p	miR-1-3p (and other miRNAs w/seed GGAAUGU)	-0.979	TargetScan Human	High (predicted)	0.979	ABHD2	Triacylglycerol Degradation
hsa-miR-1-3p	miR-1-3p (and other miRNAs w/seed GGAAUGU)	-0.979	TarBase,miRecords	Experimentally Observed	0.979	ADAR	Activation of IRF by Cytosolic Pattern Recognition Receptors
hsa-miR-1-3p	miR-1-3p (and other miRNAs w/seed GGAAUGU)	-0.979	TarBase,TargetScan Human	Experimentally Observed,High (predicted)	0.979	ADPGK	Pyridoxal 5'-phosphate Salvage Pathway,Salvage Pathways of Pyrimidine Ribonucleotides
hsa-miR-1-3p	miR-1-3p (and other miRNAs w/seed GGAAUGU)	-0.979	TarBase	Experimentally Observed	0.979	AGMAT
hsa-miR-1-3p	miR-1-3p (and other miRNAs w/seed GGAAUGU)	-0.979	TarBase	Experimentally Observed	0.979	AGRN	Agrin Interactions at Neuromuscular Junction
hsa-miR-1-3p	miR-1-3p (and other miRNAs w/seed GGAAUGU)	-0.979	TarBase,miRecords	Experimentally Observed	0.979	ANKIB1
hsa-miR-1-3p	miR-1-3p (and other miRNAs w/seed GGAAUGU)	-0.979	TarBase,TargetScan Human,miRecords	Experimentally Observed,High (predicted)	0.979	ANKRD29
hsa-miR-1-3p	miR-1-3p (and other miRNAs w/seed GGAAUGU)	-0.979	TarBase,TargetScan Human	Experimentally Observed,Moderate (predicted)	0.979	ANP32B
hsa-miR-1-3p	miR-1-3p (and other miRNAs w/seed GGAAUGU)	-0.979	TarBase	Experimentally Observed	0.979	ANPEP	Glutathione-mediated Detoxification,γ-glutamyl Cycle
hsa-miR-1-3p	miR-1-3p (and other miRNAs w/seed GGAAUGU)	-0.979	TarBase,TargetScan Human	Experimentally Observed,High (predicted)	0.979	ANXA2	BAG2 Signaling Pathway,Osteoarthritis Pathway
hsa-miR-1-3p	miR-1-3p (and other miRNAs w/seed GGAAUGU)	-0.979	TargetScan Human	High (predicted)	0.979	AP1G1	Clathrin-mediated Endocytosis Signaling,CTLA4 Signaling in Cytotoxic T Lymphocytes,Virus Entry via Endocytic Pathways
hsa-miR-1-3p	miR-1-3p (and other miRNAs w/seed GGAAUGU)	-0.979	TarBase	Experimentally Observed	0.979	AP3B1	Clathrin-mediated Endocytosis Signaling,Virus Entry via Endocytic Pathways
hsa-miR-1-3p	miR-1-3p (and other miRNAs w/seed GGAAUGU)	-0.979	TarBase	Experimentally Observed	0.979	AP3D1
hsa-miR-1-3p	miR-1-3p (and other miRNAs w/seed GGAAUGU)	-0.979	TarBase,TargetScan Human,miRecords	Experimentally Observed,High (predicted)	0.979	ARCN1	Caveolar-mediated Endocytosis Signaling
hsa-miR-1-3p	miR-1-3p (and other miRNAs w/seed GGAAUGU)	-0.979	TarBase,TargetScan Human,miRecords	Experimentally Observed,Moderate (predicted)	0.979	ARF3	Integrin Signaling
hsa-miR-1-3p	miR-1-3p (and other miRNAs w/seed GGAAUGU)	-0.979	TarBase,miRecords	Experimentally Observed	0.979	ARF4	Integrin Signaling
hsa-miR-1-3p	miR-1-3p (and other miRNAs w/seed GGAAUGU)	-0.979	TarBase,miRecords	Experimentally Observed	0.979	ARHGAP29
hsa-miR-1-3p	miR-1-3p (and other miRNAs w/seed GGAAUGU)	-0.979	TarBase,miRecords	Experimentally Observed	0.979	ARHGEF18	Breast Cancer Regulation by Stathmin1,Molecular Mechanisms of Cancer,Phospholipase C Signaling,RhoGDI Signaling,Signaling by Rho Family GTPases
hsa-miR-1-3p	miR-1-3p (and other miRNAs w/seed GGAAUGU)	-0.979	TarBase	Experimentally Observed	0.979	ARID1A	AMPK Signaling,Glucocorticoid Receptor Signaling,Hereditary Breast Cancer Signaling,RAR Activation,Role of BRCA1 in DNA Damage Response
hsa-miR-1-3p	miR-1-3p (and other miRNAs w/seed GGAAUGU)	-0.979	TarBase,TargetScan Human	Experimentally Observed,Moderate (predicted)	0.979	ARID2	AMPK Signaling,Glucocorticoid Receptor Signaling,Hereditary Breast Cancer Signaling,RAR Activation,Role of BRCA1 in DNA Damage Response
hsa-miR-1-3p	miR-1-3p (and other miRNAs w/seed GGAAUGU)	-0.979	TargetScan Human	High (predicted)	0.979	ARPC3	Actin Cytoskeleton Signaling,Actin Nucleation by ARP-WASP Complex,Axonal Guidance Signaling,CD28 Signaling in T Helper Cells,Cdc42 Signaling,Clathrin-mediated Endocytosis Signaling,Ephrin Receptor Signaling,Epithelial Adherens Junction Signaling,Fcγ Receptor-mediated Phagocytosis in Macrophages and Monocytes,fMLP Signaling in Neutrophils,Integrin Signaling,Rac Signaling,Regulation of Actin-based …
hsa-miR-1-3p	miR-1-3p (and other miRNAs w/seed GGAAUGU)	-0.979	TarBase,TargetScan Human	Experimentally Observed,High (predicted)	0.979	ASH2L	Role of Oct4 in Mammalian Embryonic Stem Cell Pluripotency
hsa-miR-1-3p	miR-1-3p (and other miRNAs w/seed GGAAUGU)	-0.979	TarBase	Experimentally Observed	0.979	ATP6V0A1	Iron homeostasis signaling pathway,Phagosome Maturation
hsa-miR-1-3p	miR-1-3p (and other miRNAs w/seed GGAAUGU)	-0.979	miRecords	Experimentally Observed	0.979	ATP6V1B2	Iron homeostasis signaling pathway,Phagosome Maturation
hsa-miR-1-3p	miR-1-3p (and other miRNAs w/seed GGAAUGU)	-0.979	TarBase,TargetScan Human,miRecords	Experimentally Observed,Moderate (predicted)	0.979	AXL	IL-15 Production,Sperm Motility
hsa-miR-1-3p	miR-1-3p (and other miRNAs w/seed GGAAUGU)	-0.979	TargetScan Human	High (predicted)	0.979	AZIN1	Polyamine Regulation in Colon Cancer
hsa-miR-1-3p	miR-1-3p (and other miRNAs w/seed GGAAUGU)	-0.979	TarBase,TargetScan Human	Experimentally Observed,Moderate (predicted)	0.979	BCKDHB	Branched-chain α-keto acid Dehydrogenase Complex,Valine Degradation I
hsa-miR-1-3p	miR-1-3p (and other miRNAs w/seed GGAAUGU)	-0.979	miRecords	Experimentally Observed	0.979	BCL2	Adrenomedullin signaling pathway,Amyotrophic Lateral Sclerosis Signaling,Apoptosis Signaling,Autophagy,Ceramide Signaling,Cytotoxic T Lymphocyte-mediated Apoptosis of Target Cells,Death Receptor Signaling,Docosahexaenoic Acid (DHA) Signaling,EIF2 Signaling,Glucocorticoid Receptor Signaling,Hepatic Fibrosis / Hepatic Stellate Cell Activation,IL-7 Signaling Pathway,IL-8 Signaling,Induction of Apopt…
hsa-miR-1-3p	miR-1-3p (and other miRNAs w/seed GGAAUGU)	-0.979	Ingenuity Expert Findings,TarBase,TargetScan Human,miRecords	Experimentally Observed,High (predicted)	0.979	BDNF	Axonal Guidance Signaling,CDK5 Signaling,Corticotropin Releasing Hormone Signaling,Human Embryonic Stem Cell Pluripotency,Huntington's Disease Signaling,Neuroinflammation Signaling Pathway,Neuropathic Pain Signaling In Dorsal Horn Neurons,Neurotrophin/TRK Signaling,PEDF Signaling,Synaptogenesis Signaling Pathway,Thyroid Cancer Signaling
hsa-miR-1-3p	miR-1-3p (and other miRNAs w/seed GGAAUGU)	-0.979	TarBase,TargetScan Human,miRecords	Experimentally Observed,Moderate (predicted)	0.979	BLCAP
hsa-miR-1-3p	miR-1-3p (and other miRNAs w/seed GGAAUGU)	-0.979	TarBase,TargetScan Human	Experimentally Observed,Moderate (predicted)	0.979	BRI3BP
hsa-miR-1-3p	miR-1-3p (and other miRNAs w/seed GGAAUGU)	-0.979	TargetScan Human	High (predicted)	0.979	BSCL2	Adipogenesis pathway
hsa-miR-1-3p	miR-1-3p (and other miRNAs w/seed GGAAUGU)	-0.979	TarBase,TargetScan Human,miRecords	Experimentally Observed,Moderate (predicted)	0.979	C12orf49
hsa-miR-1-3p	miR-1-3p (and other miRNAs w/seed GGAAUGU)	-0.979	TarBase,miRecords	Experimentally Observed	0.979	C1orf56
hsa-miR-1-3p	miR-1-3p (and other miRNAs w/seed GGAAUGU)	-0.979	TargetScan Human	High (predicted)	0.979	C2orf69
hsa-miR-1-3p	miR-1-3p (and other miRNAs w/seed GGAAUGU)	-0.979	TargetScan Human	High (predicted)	0.979	C5orf51
hsa-miR-1-3p	miR-1-3p (and other miRNAs w/seed GGAAUGU)	-0.979	TargetScan Human	High (predicted)	0.979	C9orf152
hsa-miR-1-3p	miR-1-3p (and other miRNAs w/seed GGAAUGU)	-0.979	TargetScan Human	High (predicted)	0.979	C9orf170
hsa-miR-1-3p	miR-1-3p (and other miRNAs w/seed GGAAUGU)	-0.979	TargetScan Human	High (predicted)	0.979	CAAP1
hsa-miR-1-3p	miR-1-3p (and other miRNAs w/seed GGAAUGU)	-0.979	miRecords	Experimentally Observed	0.979	Calm1 (includes others)	Adrenomedullin signaling pathway,Androgen Signaling,Apelin Endothelial Signaling Pathway,B Cell Receptor Signaling,Breast Cancer Regulation by Stathmin1,Calcium Signaling,Calcium-induced T Lymphocyte Apoptosis,cAMP-mediated signaling,Cardiac Hypertrophy Signaling,Cardiac Hypertrophy Signaling (Enhanced),CCR3 Signaling in Eosinophils,CCR5 Signaling in Macrophages,CD28 Signaling in T Helper Cells,C…
hsa-miR-1-3p	miR-1-3p (and other miRNAs w/seed GGAAUGU)	-0.979	TarBase,miRecords	Experimentally Observed	0.979	CAND1	PPARα/RXRα Activation
hsa-miR-1-3p	miR-1-3p (and other miRNAs w/seed GGAAUGU)	-0.979	TarBase,miRecords	Experimentally Observed	0.979	CAP1	Ephrin B Signaling
hsa-miR-1-3p	miR-1-3p (and other miRNAs w/seed GGAAUGU)	-0.979	TargetScan Human	High (predicted)	0.979	CCDC146
hsa-miR-1-3p	miR-1-3p (and other miRNAs w/seed GGAAUGU)	-0.979	TargetScan Human	High (predicted)	0.979	CCL2	Agranulocyte Adhesion and Diapedesis,Apelin Endothelial Signaling Pathway,Atherosclerosis Signaling,Chemokine Signaling,Differential Regulation of Cytokine Production in Intestinal Epithelial Cells by IL-17A and IL-17F,Differential Regulation of Cytokine Production in Macrophages and T Helper Cells by IL-17A and IL-17F,Glucocorticoid Receptor Signaling,Granulocyte Adhesion and Diapedesis,Hepatic …
hsa-miR-1-3p	miR-1-3p (and other miRNAs w/seed GGAAUGU)	-0.979	TargetScan Human	High (predicted)	0.979	CCND2	Aryl Hydrocarbon Receptor Signaling,Cell Cycle: G1/S Checkpoint Regulation,Cyclins and Cell Cycle Regulation,Endocannabinoid Cancer Inhibition Pathway,GADD45 Signaling,IL-8 Signaling,Molecular Mechanisms of Cancer,p53 Signaling
hsa-miR-1-3p	miR-1-3p (and other miRNAs w/seed GGAAUGU)	-0.979	TarBase,TargetScan Human,miRecords	Experimentally Observed,High (predicted)	0.979	CCSAP
hsa-miR-1-3p	miR-1-3p (and other miRNAs w/seed GGAAUGU)	-0.979	TargetScan Human	High (predicted)	0.979	CDC42SE1	Cdc42 Signaling
hsa-miR-1-3p	miR-1-3p (and other miRNAs w/seed GGAAUGU)	-0.979	TarBase	Experimentally Observed	0.979	CDCP1
hsa-miR-1-3p	miR-1-3p (and other miRNAs w/seed GGAAUGU)	-0.979	TarBase,TargetScan Human,miRecords	Experimentally Observed,High (predicted)	0.979	CDK14	Cell Cycle Control of Chromosomal Replication,Molecular Mechanisms of Cancer
hsa-miR-1-3p	miR-1-3p (and other miRNAs w/seed GGAAUGU)	-0.979	miRecords	Experimentally Observed	0.979	CDK9	Cell Cycle Control of Chromosomal Replication,Molecular Mechanisms of Cancer
hsa-miR-1-3p	miR-1-3p (and other miRNAs w/seed GGAAUGU)	-0.979	TargetScan Human	High (predicted)	0.979	CDON
hsa-miR-1-3p	miR-1-3p (and other miRNAs w/seed GGAAUGU)	-0.979	TarBase,TargetScan Human,miRecords	Experimentally Observed,Moderate (predicted)	0.979	CERS2
hsa-miR-1-3p	miR-1-3p (and other miRNAs w/seed GGAAUGU)	-0.979	TarBase,miRecords	Experimentally Observed	0.979	CHST11	Chondroitin Sulfate Biosynthesis,Chondroitin Sulfate Biosynthesis (Late Stages),Dermatan Sulfate Biosynthesis,Dermatan Sulfate Biosynthesis (Late Stages),Heparan Sulfate Biosynthesis,Heparan Sulfate Biosynthesis (Late Stages),LPS/IL-1 Mediated Inhibition of RXR Function,Xenobiotic Metabolism Signaling
hsa-miR-1-3p	miR-1-3p (and other miRNAs w/seed GGAAUGU)	-0.979	TarBase,TargetScan Human,miRecords	Experimentally Observed,High (predicted)	0.979	CHSY1	Chondroitin and Dermatan Biosynthesis,Chondroitin Sulfate Biosynthesis,Chondroitin Sulfate Biosynthesis (Late Stages),Dermatan Sulfate Biosynthesis
hsa-miR-1-3p	miR-1-3p (and other miRNAs w/seed GGAAUGU)	-0.979	TargetScan Human	High (predicted)	0.979	CITED2	PPAR Signaling,RAR Activation,Xenobiotic Metabolism Signaling
hsa-miR-1-3p	miR-1-3p (and other miRNAs w/seed GGAAUGU)	-0.979	TargetScan Human	High (predicted)	0.979	CKS1B	Cell Cycle: G2/M DNA Damage Checkpoint Regulation,Small Cell Lung Cancer Signaling
hsa-miR-1-3p	miR-1-3p (and other miRNAs w/seed GGAAUGU)	-0.979	TarBase,TargetScan Human,miRecords	Experimentally Observed,Moderate (predicted)	0.979	CLCN3
hsa-miR-1-3p	miR-1-3p (and other miRNAs w/seed GGAAUGU)	-0.979	TargetScan Human	High (predicted)	0.979	CLTC	Clathrin-mediated Endocytosis Signaling,CTLA4 Signaling in Cytotoxic T Lymphocytes,Huntington's Disease Signaling,Opioid Signaling Pathway,Virus Entry via Endocytic Pathways
hsa-miR-1-3p	miR-1-3p (and other miRNAs w/seed GGAAUGU)	-0.979	TargetScan Human,miRecords	Experimentally Observed,High (predicted)	0.979	CNN3
hsa-miR-1-3p	miR-1-3p (and other miRNAs w/seed GGAAUGU)	-0.979	TarBase	Experimentally Observed	0.979	CNOT6
hsa-miR-1-3p	miR-1-3p (and other miRNAs w/seed GGAAUGU)	-0.979	TarBase	Experimentally Observed	0.979	COIL
hsa-miR-1-3p	miR-1-3p (and other miRNAs w/seed GGAAUGU)	-0.979	TarBase,TargetScan Human	Experimentally Observed,High (predicted)	0.979	CORO1C
hsa-miR-1-3p	miR-1-3p (and other miRNAs w/seed GGAAUGU)	-0.979	TargetScan Human	High (predicted)	0.979	CPED1
hsa-miR-1-3p	miR-1-3p (and other miRNAs w/seed GGAAUGU)	-0.979	TarBase	Experimentally Observed	0.979	CPOX	Heme Biosynthesis from Uroporphyrinogen-III I,Heme Biosynthesis II
hsa-miR-1-3p	miR-1-3p (and other miRNAs w/seed GGAAUGU)	-0.979	TarBase	Experimentally Observed	0.979	CSRP1
hsa-miR-1-3p	miR-1-3p (and other miRNAs w/seed GGAAUGU)	-0.979	TargetScan Human	High (predicted)	0.979	CSTA
hsa-miR-1-3p	miR-1-3p (and other miRNAs w/seed GGAAUGU)	-0.979	TarBase	Experimentally Observed	0.979	CTSC	Autophagy,Phagosome Maturation
hsa-miR-1-3p	miR-1-3p (and other miRNAs w/seed GGAAUGU)	-0.979	TargetScan Human	High (predicted)	0.979	CYP4B1	Acetone Degradation I (to Methylglyoxal),Bupropion Degradation,Estrogen Biosynthesis,Melatonin Degradation I,Nicotine Degradation II,Nicotine Degradation III,Superpathway of Melatonin Degradation
hsa-miR-1-3p	miR-1-3p (and other miRNAs w/seed GGAAUGU)	-0.979	TarBase,TargetScan Human,miRecords	Experimentally Observed,High (predicted)	0.979	DDX5	Estrogen Receptor Signaling
hsa-miR-1-3p	miR-1-3p (and other miRNAs w/seed GGAAUGU)	-0.979	TargetScan Human	High (predicted)	0.979	DDX55
hsa-miR-1-3p	miR-1-3p (and other miRNAs w/seed GGAAUGU)	-0.979	TarBase,TargetScan Human,miRecords	Experimentally Observed,Moderate (predicted)	0.979	DHX15
hsa-miR-1-3p	miR-1-3p (and other miRNAs w/seed GGAAUGU)	-0.979	TargetScan Human	High (predicted)	0.979	DLEU2L
hsa-miR-1-3p	miR-1-3p (and other miRNAs w/seed GGAAUGU)	-0.979	TarBase	Experimentally Observed	0.979	DNAJB1	Aldosterone Signaling in Epithelial Cells,Androgen Signaling,Huntington's Disease Signaling,NRF2-mediated Oxidative Stress Response,Protein Ubiquitination Pathway
hsa-miR-1-3p	miR-1-3p (and other miRNAs w/seed GGAAUGU)	-0.979	TargetScan Human	High (predicted)	0.979	DYNAP
hsa-miR-1-3p	miR-1-3p (and other miRNAs w/seed GGAAUGU)	-0.979	TargetScan Human	High (predicted)	0.979	E2F5	Breast Cancer Regulation by Stathmin1,Cell Cycle Regulation by BTG Family Proteins,Cell Cycle: G1/S Checkpoint Regulation,Chronic Myeloid Leukemia Signaling,Cyclins and Cell Cycle Regulation,Estrogen-mediated S-phase Entry,Glioblastoma Multiforme Signaling,Glioma Signaling,Molecular Mechanisms of Cancer,Pancreatic Adenocarcinoma Signaling,Role of BRCA1 in DNA Damage Response,Role of CHK Proteins …
hsa-miR-1-3p	miR-1-3p (and other miRNAs w/seed GGAAUGU)	-0.979	TargetScan Human	High (predicted)	0.979	EBPL
hsa-miR-1-3p	miR-1-3p (and other miRNAs w/seed GGAAUGU)	-0.979	TargetScan Human	High (predicted)	0.979	EDN1	Apelin Liver Signaling Pathway,Cardiac Hypertrophy Signaling (Enhanced),Endothelin-1 Signaling,Hepatic Fibrosis / Hepatic Stellate Cell Activation,HIF1α Signaling,Hypoxia Signaling in the Cardiovascular System,Ovarian Cancer Signaling
hsa-miR-1-3p	miR-1-3p (and other miRNAs w/seed GGAAUGU)	-0.979	TarBase	Experimentally Observed	0.979	EGFR	Agrin Interactions at Neuromuscular Junction,Bladder Cancer Signaling,Caveolar-mediated Endocytosis Signaling,Cholecystokinin/Gastrin-mediated Signaling,Colorectal Cancer Metastasis Signaling,EGF Signaling,Epithelial Adherens Junction Signaling,ErbB Signaling,ERK5 Signaling,Estrogen-Dependent Breast Cancer Signaling,FAK Signaling,G Beta Gamma Signaling,Gap Junction Signaling,Glioblastoma Multifor…
hsa-miR-1-3p	miR-1-3p (and other miRNAs w/seed GGAAUGU)	-0.979	TarBase	Experimentally Observed	0.979	EHMT1	Cysteine Biosynthesis III (mammalia),Methionine Degradation I (to Homocysteine),Superpathway of Methionine Degradation
hsa-miR-1-3p	miR-1-3p (and other miRNAs w/seed GGAAUGU)	-0.979	TarBase,TargetScan Human	Experimentally Observed,Moderate (predicted)	0.979	EHMT2
hsa-miR-1-3p	miR-1-3p (and other miRNAs w/seed GGAAUGU)	-0.979	TargetScan Human	High (predicted)	0.979	EIF1AX	EIF2 Signaling,Regulation of eIF4 and p70S6K Signaling,VEGF Signaling
hsa-miR-1-3p	miR-1-3p (and other miRNAs w/seed GGAAUGU)	-0.979	TarBase,miRecords	Experimentally Observed	0.979	EML4
hsa-miR-1-3p	miR-1-3p (and other miRNAs w/seed GGAAUGU)	-0.979	TarBase,TargetScan Human,miRecords	Experimentally Observed,Moderate (predicted)	0.979	EPB41L4B
hsa-miR-1-3p	miR-1-3p (and other miRNAs w/seed GGAAUGU)	-0.979	TargetScan Human	High (predicted)	0.979	ERMP1
hsa-miR-1-3p	miR-1-3p (and other miRNAs w/seed GGAAUGU)	-0.979	TarBase,miRecords	Experimentally Observed	0.979	ESR1	Aryl Hydrocarbon Receptor Signaling,eNOS Signaling,ERK/MAPK Signaling,Estrogen Receptor Signaling,Estrogen-Dependent Breast Cancer Signaling,Estrogen-mediated S-phase Entry,Glucocorticoid Receptor Signaling,Hepatic Cholestasis,RhoGDI Signaling,Systemic Lupus Erythematosus In T Cell Signaling Pathway
hsa-miR-1-3p	miR-1-3p (and other miRNAs w/seed GGAAUGU)	-0.979	TargetScan Human	High (predicted)	0.979	EVA1C
hsa-miR-1-3p	miR-1-3p (and other miRNAs w/seed GGAAUGU)	-0.979	TarBase	Experimentally Observed	0.979	F2	Actin Cytoskeleton Signaling,Acute Phase Response Signaling,Clathrin-mediated Endocytosis Signaling,Coagulation System,Extrinsic Prothrombin Activation Pathway,Gα12/13 Signaling,Intrinsic Prothrombin Activation Pathway,p70S6K Signaling,Role of Tissue Factor in Cancer,Thrombin Signaling
hsa-miR-1-3p	miR-1-3p (and other miRNAs w/seed GGAAUGU)	-0.979	TargetScan Human	High (predicted)	0.979	FAIM
hsa-miR-1-3p	miR-1-3p (and other miRNAs w/seed GGAAUGU)	-0.979	TarBase,miRecords	Experimentally Observed	0.979	FAM57A
hsa-miR-1-3p	miR-1-3p (and other miRNAs w/seed GGAAUGU)	-0.979	TarBase,miRecords	Experimentally Observed	0.979	FAM81A
hsa-miR-1-3p	miR-1-3p (and other miRNAs w/seed GGAAUGU)	-0.979	TarBase,TargetScan Human,miRecords	Experimentally Observed,Moderate (predicted)	0.979	FBLN2
hsa-miR-1-3p	miR-1-3p (and other miRNAs w/seed GGAAUGU)	-0.979	TargetScan Human	High (predicted)	0.979	FBXL14
hsa-miR-1-3p	miR-1-3p (and other miRNAs w/seed GGAAUGU)	-0.979	TarBase	Experimentally Observed	0.979	FERMT2	ILK Signaling
hsa-miR-1-3p	miR-1-3p (and other miRNAs w/seed GGAAUGU)	-0.979	TarBase,miRecords	Experimentally Observed	0.979	FSTL1
hsa-miR-1-3p	miR-1-3p (and other miRNAs w/seed GGAAUGU)	-0.979	TargetScan Human	High (predicted)	0.979	FUT9
hsa-miR-1-3p	miR-1-3p (and other miRNAs w/seed GGAAUGU)	-0.979	TarBase,TargetScan Human,miRecords	Experimentally Observed,High (predicted)	0.979	G6PD	Pentose Phosphate Pathway,Pentose Phosphate Pathway (Oxidative Branch),Sirtuin Signaling Pathway
hsa-miR-1-3p	miR-1-3p (and other miRNAs w/seed GGAAUGU)	-0.979	TarBase	Experimentally Observed	0.979	GAK	Clathrin-mediated Endocytosis Signaling
hsa-miR-1-3p	miR-1-3p (and other miRNAs w/seed GGAAUGU)	-0.979	TarBase,TargetScan Human,miRecords	Experimentally Observed,Moderate (predicted)	0.979	GCFC2
hsa-miR-1-3p	miR-1-3p (and other miRNAs w/seed GGAAUGU)	-0.979	TarBase,TargetScan Human,miRecords	Experimentally Observed,High (predicted)	0.979	GCH1	Dopamine Receptor Signaling,Serotonin Receptor Signaling,Tetrahydrobiopterin Biosynthesis I,Tetrahydrobiopterin Biosynthesis II
hsa-miR-1-3p	miR-1-3p (and other miRNAs w/seed GGAAUGU)	-0.979	TarBase,TargetScan Human,miRecords	Experimentally Observed,High (predicted)	0.979	GJA1	Gap Junction Signaling,Ovarian Cancer Signaling,Wnt/β-catenin Signaling
hsa-miR-1-3p	miR-1-3p (and other miRNAs w/seed GGAAUGU)	-0.979	TargetScan Human	High (predicted)	0.979	GLCCI1
hsa-miR-1-3p	miR-1-3p (and other miRNAs w/seed GGAAUGU)	-0.979	TarBase,miRecords	Experimentally Observed	0.979	GNPDA2	N-acetylglucosamine Degradation I,N-acetylglucosamine Degradation II,UDP-N-acetyl-D-galactosamine Biosynthesis II
hsa-miR-1-3p	miR-1-3p (and other miRNAs w/seed GGAAUGU)	-0.979	TarBase	Experimentally Observed	0.979	GNPNAT1	UDP-N-acetyl-D-galactosamine Biosynthesis II,UDP-N-acetyl-D-glucosamine Biosynthesis II
hsa-miR-1-3p	miR-1-3p (and other miRNAs w/seed GGAAUGU)	-0.979	TarBase	Experimentally Observed	0.979	GOLGA7
hsa-miR-1-3p	miR-1-3p (and other miRNAs w/seed GGAAUGU)	-0.979	Ingenuity Expert Findings,TarBase,TargetScan Human	Experimentally Observed,High (predicted)	0.979	GPD2	Glycerol Degradation I,Glycerol-3-phosphate Shuttle,Mitochondrial Dysfunction,PPARα/RXRα Activation
hsa-miR-1-3p	miR-1-3p (and other miRNAs w/seed GGAAUGU)	-0.979	TargetScan Human	High (predicted)	0.979	GPR137C
hsa-miR-1-3p	miR-1-3p (and other miRNAs w/seed GGAAUGU)	-0.979	TargetScan Human	High (predicted)	0.979	GPR6
hsa-miR-1-3p	miR-1-3p (and other miRNAs w/seed GGAAUGU)	-0.979	TargetScan Human	High (predicted)	0.979	GPRC6A
hsa-miR-1-3p	miR-1-3p (and other miRNAs w/seed GGAAUGU)	-0.979	TargetScan Human	High (predicted)	0.979	GYPE
hsa-miR-1-3p	miR-1-3p (and other miRNAs w/seed GGAAUGU)	-0.979	TarBase,TargetScan Human,miRecords	Experimentally Observed,Moderate (predicted)	0.979	H3F3A/H3F3B	DNA Methylation and Transcriptional Repression Signaling,ERK/MAPK Signaling,Estrogen Receptor Signaling,NER Pathway,p38 MAPK Signaling,Protein Kinase A Signaling,Sirtuin Signaling Pathway,Transcriptional Regulatory Network in Embryonic Stem Cells,UVB-Induced MAPK Signaling
hsa-miR-1-3p	miR-1-3p (and other miRNAs w/seed GGAAUGU)	-0.979	TarBase,TargetScan Human	Experimentally Observed,Moderate (predicted)	0.979	HACD2	3-phosphoinositide Biosynthesis,3-phosphoinositide Degradation,D-myo-inositol (1,4,5,6)-Tetrakisphosphate Biosynthesis,D-myo-inositol (3,4,5,6)-tetrakisphosphate Biosynthesis,D-myo-inositol-5-phosphate Metabolism,Superpathway of Inositol Phosphate Compounds
hsa-miR-1-3p	miR-1-3p (and other miRNAs w/seed GGAAUGU)	-0.979	TarBase,TargetScan Human,miRecords	Experimentally Observed,High (predicted)	0.979	HACD3	NRF2-mediated Oxidative Stress Response
hsa-miR-1-3p	miR-1-3p (and other miRNAs w/seed GGAAUGU)	-0.979	TarBase,TargetScan Human,miRecords	Experimentally Observed,Moderate (predicted)	0.979	HAND2	Cardiac Hypertrophy Signaling,Cardiac Hypertrophy Signaling (Enhanced)
hsa-miR-1-3p	miR-1-3p (and other miRNAs w/seed GGAAUGU)	-0.979	TarBase,TargetScan Human,miRecords	Experimentally Observed,Moderate (predicted)	0.979	HDAC4	Adipogenesis pathway,Apelin Endothelial Signaling Pathway,Calcium Signaling,Cardiac Hypertrophy Signaling (Enhanced),Cell Cycle: G1/S Checkpoint Regulation,Chronic Myeloid Leukemia Signaling,Cyclins and Cell Cycle Regulation,Hereditary Breast Cancer Signaling,Huntington's Disease Signaling,Osteoarthritis Pathway,Phospholipase C Signaling,Role of NFAT in Cardiac Hypertrophy,Telomerase Signaling,Xe…
hsa-miR-1-3p	miR-1-3p (and other miRNAs w/seed GGAAUGU)	-0.979	TargetScan Human	High (predicted)	0.979	HHLA3
hsa-miR-1-3p	miR-1-3p (and other miRNAs w/seed GGAAUGU)	-0.979	TargetScan Human	High (predicted)	0.979	HIGD1A
hsa-miR-1-3p	miR-1-3p (and other miRNAs w/seed GGAAUGU)	-0.979	TarBase,miRecords	Experimentally Observed	0.979	HIST1H3B
hsa-miR-1-3p	miR-1-3p (and other miRNAs w/seed GGAAUGU)	-0.979	TarBase,miRecords	Experimentally Observed	0.979	HIST1H3I
hsa-miR-1-3p	miR-1-3p (and other miRNAs w/seed GGAAUGU)	-0.979	TargetScan Human	High (predicted)	0.979	HNRNPU
hsa-miR-1-3p	miR-1-3p (and other miRNAs w/seed GGAAUGU)	-0.979	TargetScan Human	High (predicted)	0.979	HOXB4
hsa-miR-1-3p	miR-1-3p (and other miRNAs w/seed GGAAUGU)	-0.979	TarBase,TargetScan Human,miRecords	Experimentally Observed,Moderate (predicted)	0.979	HPS4
hsa-miR-1-3p	miR-1-3p (and other miRNAs w/seed GGAAUGU)	-0.979	TarBase,TargetScan Human,miRecords	Experimentally Observed,High (predicted)	0.979	IFT52
hsa-miR-1-3p	miR-1-3p (and other miRNAs w/seed GGAAUGU)	-0.979	TargetScan Human,miRecords	Experimentally Observed,High (predicted)	0.979	IGF1	Amyotrophic Lateral Sclerosis Signaling,Axonal Guidance Signaling,Cardiac Hypertrophy Signaling,Cardiac Hypertrophy Signaling (Enhanced),Clathrin-mediated Endocytosis Signaling,Estrogen-Dependent Breast Cancer Signaling,Glioblastoma Multiforme Signaling,Glioma Signaling,Growth Hormone Signaling,Hepatic Fibrosis / Hepatic Stellate Cell Activation,Huntington's Disease Signaling,IGF-1 Signaling,Myc …
hsa-miR-1-3p	miR-1-3p (and other miRNAs w/seed GGAAUGU)	-0.979	TargetScan Human	High (predicted)	0.979	IL3	Cardiac Hypertrophy Signaling (Enhanced),Communication between Innate and Adaptive Immune Cells,Crosstalk between Dendritic Cells and Natural Killer Cells,Differential Regulation of Cytokine Production in Intestinal Epithelial Cells by IL-17A and IL-17F,Differential Regulation of Cytokine Production in Macrophages and T Helper Cells by IL-17A and IL-17F,Fc Epsilon RI Signaling,Glucocorticoid Rece…
hsa-miR-1-3p	miR-1-3p (and other miRNAs w/seed GGAAUGU)	-0.979	TargetScan Human	High (predicted)	0.979	IMPACT
hsa-miR-1-3p	miR-1-3p (and other miRNAs w/seed GGAAUGU)	-0.979	TargetScan Human	High (predicted)	0.979	INMT	Nicotine Degradation II
hsa-miR-1-3p	miR-1-3p (and other miRNAs w/seed GGAAUGU)	-0.979	TarBase,miRecords	Experimentally Observed	0.979	INPP5F	1D-myo-inositol Hexakisphosphate Biosynthesis II (Mammalian),3-phosphoinositide Biosynthesis,3-phosphoinositide Degradation,B Cell Receptor Signaling,Cardiac Hypertrophy Signaling (Enhanced),D-myo-inositol (1,3,4)-trisphosphate Biosynthesis,D-myo-inositol (1,4,5)-trisphosphate Degradation,D-myo-inositol (1,4,5,6)-Tetrakisphosphate Biosynthesis,D-myo-inositol (3,4,5,6)-tetrakisphosphate Biosynthes…
hsa-miR-1-3p	miR-1-3p (and other miRNAs w/seed GGAAUGU)	-0.979	TarBase,miRecords	Experimentally Observed	0.979	IP6K2	Inositol Pyrophosphates Biosynthesis,Superpathway of Inositol Phosphate Compounds
hsa-miR-1-3p	miR-1-3p (and other miRNAs w/seed GGAAUGU)	-0.979	TarBase	Experimentally Observed	0.979	IQGAP3	Actin Cytoskeleton Signaling,Cdc42 Signaling,Rac Signaling
hsa-miR-1-3p	miR-1-3p (and other miRNAs w/seed GGAAUGU)	-0.979	miRecords	Experimentally Observed	0.979	Irx5
hsa-miR-1-3p	miR-1-3p (and other miRNAs w/seed GGAAUGU)	-0.979	TarBase,miRecords	Experimentally Observed	0.979	ISY1
hsa-miR-1-3p	miR-1-3p (and other miRNAs w/seed GGAAUGU)	-0.979	TarBase	Experimentally Observed	0.979	ITGB4	Caveolar-mediated Endocytosis Signaling,Clathrin-mediated Endocytosis Signaling,HER-2 Signaling in Breast Cancer,ILK Signaling,Integrin Signaling,Macropinocytosis Signaling,Paxillin Signaling,Virus Entry via Endocytic Pathways
hsa-miR-1-3p	miR-1-3p (and other miRNAs w/seed GGAAUGU)	-0.979	TargetScan Human	High (predicted)	0.979	IZUMO1R
hsa-miR-1-3p	miR-1-3p (and other miRNAs w/seed GGAAUGU)	-0.979	TargetScan Human	High (predicted)	0.979	KCNIP3
hsa-miR-1-3p	miR-1-3p (and other miRNAs w/seed GGAAUGU)	-0.979	TarBase,TargetScan Human,miRecords	Experimentally Observed,Moderate (predicted)	0.979	KCNJ2	Dopamine-DARPP32 Feedback in cAMP Signaling
hsa-miR-1-3p	miR-1-3p (and other miRNAs w/seed GGAAUGU)	-0.979	TargetScan Human	High (predicted)	0.979	KCNMB2
hsa-miR-1-3p	miR-1-3p (and other miRNAs w/seed GGAAUGU)	-0.979	TarBase,TargetScan Human,miRecords	Experimentally Observed,Moderate (predicted)	0.979	KIF2A
hsa-miR-1-3p	miR-1-3p (and other miRNAs w/seed GGAAUGU)	-0.979	TarBase,TargetScan Human,miRecords	Experimentally Observed,Moderate (predicted)	0.979	KLHL42
hsa-miR-1-3p	miR-1-3p (and other miRNAs w/seed GGAAUGU)	-0.979	miRecords	Experimentally Observed	0.979	LARP4
hsa-miR-1-3p	miR-1-3p (and other miRNAs w/seed GGAAUGU)	-0.979	TarBase,TargetScan Human,miRecords	Experimentally Observed,High (predicted)	0.979	LASP1	IL-8 Signaling
hsa-miR-1-3p	miR-1-3p (and other miRNAs w/seed GGAAUGU)	-0.979	TarBase,TargetScan Human,miRecords	Experimentally Observed,Moderate (predicted)	0.979	LIN7C
hsa-miR-1-3p	miR-1-3p (and other miRNAs w/seed GGAAUGU)	-0.979	TargetScan Human	High (predicted)	0.979	LINC02089
hsa-miR-1-3p	miR-1-3p (and other miRNAs w/seed GGAAUGU)	-0.979	TargetScan Human	High (predicted)	0.979	LIPI
hsa-miR-1-3p	miR-1-3p (and other miRNAs w/seed GGAAUGU)	-0.979	TargetScan Human	High (predicted)	0.979	LIX1
hsa-miR-1-3p	miR-1-3p (and other miRNAs w/seed GGAAUGU)	-0.979	TarBase	Experimentally Observed	0.979	LRP1	Colorectal Cancer Metastasis Signaling,Factors Promoting Cardiogenesis in Vertebrates,Inhibition of Matrix Metalloproteases,Iron homeostasis signaling pathway,Molecular Mechanisms of Cancer,Osteoarthritis Pathway,Role of Macrophages, Fibroblasts and Endothelial Cells in Rheumatoid Arthritis,Role of Osteoblasts, Osteoclasts and Chondrocytes in Rheumatoid Arthritis,Synaptogenesis Signaling Pathway,…
hsa-miR-1-3p	miR-1-3p (and other miRNAs w/seed GGAAUGU)	-0.979	TarBase,TargetScan Human,miRecords	Experimentally Observed,Moderate (predicted)	0.979	LRRC8A
hsa-miR-1-3p	miR-1-3p (and other miRNAs w/seed GGAAUGU)	-0.979	TarBase,miRecords	Experimentally Observed	0.979	LZTFL1
hsa-miR-1-3p	miR-1-3p (and other miRNAs w/seed GGAAUGU)	-0.979	TargetScan Human	High (predicted)	0.979	MAB21L1
hsa-miR-1-3p	miR-1-3p (and other miRNAs w/seed GGAAUGU)	-0.979	TargetScan Human	High (predicted)	0.979	MAL2
hsa-miR-1-3p	miR-1-3p (and other miRNAs w/seed GGAAUGU)	-0.979	TargetScan Human	High (predicted)	0.979	MAN1C1
hsa-miR-1-3p	miR-1-3p (and other miRNAs w/seed GGAAUGU)	-0.979	TargetScan Human	High (predicted)	0.979	MAP3K13	B Cell Receptor Signaling,Cardiac Hypertrophy Signaling,Cardiac Hypertrophy Signaling (Enhanced),CD27 Signaling in Lymphocytes,Germ Cell-Sertoli Cell Junction Signaling,GNRH Signaling,HGF Signaling,NGF Signaling,PKCθ Signaling in T Lymphocytes,Production of Nitric Oxide and Reactive Oxygen Species in Macrophages,RANK Signaling in Osteoclasts,SAPK/JNK Signaling,Sertoli Cell-Sertoli Cell Junction S…
hsa-miR-1-3p	miR-1-3p (and other miRNAs w/seed GGAAUGU)	-0.979	TargetScan Human	High (predicted)	0.979	MEA1
hsa-miR-1-3p	miR-1-3p (and other miRNAs w/seed GGAAUGU)	-0.979	miRecords	Experimentally Observed	0.979	MEF2A	Apelin Endothelial Signaling Pathway,Calcium Signaling,Cardiac Hypertrophy Signaling,Cardiac Hypertrophy Signaling (Enhanced),Cholecystokinin/Gastrin-mediated Signaling,Corticotropin Releasing Hormone Signaling,ERK5 Signaling,Gα12/13 Signaling,p38 MAPK Signaling,Phospholipase C Signaling,Role of NFAT in Cardiac Hypertrophy,Role of NFAT in Regulation of the Immune Response,Role of Oct4 in Mammalia…
hsa-miR-1-3p	miR-1-3p (and other miRNAs w/seed GGAAUGU)	-0.979	TarBase,TargetScan Human,miRecords	Experimentally Observed,Moderate (predicted)	0.979	MET	Axonal Guidance Signaling,Clathrin-mediated Endocytosis Signaling,Epithelial Adherens Junction Signaling,FGF Signaling,Hepatic Fibrosis / Hepatic Stellate Cell Activation,HGF Signaling,IL-15 Production,IL-7 Signaling Pathway,Macropinocytosis Signaling,Regulation of the Epithelial-Mesenchymal Transition Pathway,Remodeling of Epithelial Adherens Junctions,Renal Cell Carcinoma Signaling,Semaphorin S…
hsa-miR-1-3p	miR-1-3p (and other miRNAs w/seed GGAAUGU)	-0.979	TarBase,miRecords	Experimentally Observed	0.979	MGC27345
hsa-miR-1-3p	miR-1-3p (and other miRNAs w/seed GGAAUGU)	-0.979	TargetScan Human	High (predicted)	0.979	MIPOL1
hsa-miR-1-3p	miR-1-3p (and other miRNAs w/seed GGAAUGU)	-0.979	TarBase,TargetScan Human,miRecords	Experimentally Observed,High (predicted)	0.979	MMD
hsa-miR-1-3p	miR-1-3p (and other miRNAs w/seed GGAAUGU)	-0.979	TargetScan Human	High (predicted)	0.979	MMD2
hsa-miR-1-3p	miR-1-3p (and other miRNAs w/seed GGAAUGU)	-0.979	TarBase	Experimentally Observed	0.979	MOV10
hsa-miR-1-3p	miR-1-3p (and other miRNAs w/seed GGAAUGU)	-0.979	TarBase	Experimentally Observed	0.979	MRC2	Phagosome Formation
hsa-miR-1-3p	miR-1-3p (and other miRNAs w/seed GGAAUGU)	-0.979	TargetScan Human	High (predicted)	0.979	MRO
hsa-miR-1-3p	miR-1-3p (and other miRNAs w/seed GGAAUGU)	-0.979	TargetScan Human	High (predicted)	0.979	MSANTD2
hsa-miR-1-3p	miR-1-3p (and other miRNAs w/seed GGAAUGU)	-0.979	TargetScan Human	High (predicted)	0.979	MT1F	SPINK1 General Cancer Pathway
hsa-miR-1-3p	miR-1-3p (and other miRNAs w/seed GGAAUGU)	-0.979	TargetScan Human	High (predicted)	0.979	MT1H	SPINK1 General Cancer Pathway
hsa-miR-1-3p	miR-1-3p (and other miRNAs w/seed GGAAUGU)	-0.979	TarBase	Experimentally Observed	0.979	MTHFD2	Folate Transformations I,Histidine Degradation III,Tetrahydrofolate Salvage from 5,10-methenyltetrahydrofolate
hsa-miR-1-3p	miR-1-3p (and other miRNAs w/seed GGAAUGU)	-0.979	TarBase,miRecords	Experimentally Observed	0.979	MTMR12
hsa-miR-1-3p	miR-1-3p (and other miRNAs w/seed GGAAUGU)	-0.979	TargetScan Human	High (predicted)	0.979	MTRNR2L3
hsa-miR-1-3p	miR-1-3p (and other miRNAs w/seed GGAAUGU)	-0.979	TarBase,TargetScan Human,miRecords	Experimentally Observed,Moderate (predicted)	0.979	MTX1
hsa-miR-1-3p	miR-1-3p (and other miRNAs w/seed GGAAUGU)	-0.979	Ingenuity Expert Findings	Experimentally Observed	0.979	Mup1 (includes others)
hsa-miR-1-3p	miR-1-3p (and other miRNAs w/seed GGAAUGU)	-0.979	TargetScan Human	High (predicted)	0.979	MXD1	Polyamine Regulation in Colon Cancer,VDR/RXR Activation
hsa-miR-1-3p	miR-1-3p (and other miRNAs w/seed GGAAUGU)	-0.979	TarBase,TargetScan Human,miRecords	Experimentally Observed,Moderate (predicted)	0.979	MXD4
hsa-miR-1-3p	miR-1-3p (and other miRNAs w/seed GGAAUGU)	-0.979	TargetScan Human	High (predicted)	0.979	NANP	CMP-N-acetylneuraminate Biosynthesis I (Eukaryotes)
hsa-miR-1-3p	miR-1-3p (and other miRNAs w/seed GGAAUGU)	-0.979	TargetScan Human	High (predicted),Moderate (predicted)	0.979	NBPF4/NBPF6
hsa-miR-1-3p	miR-1-3p (and other miRNAs w/seed GGAAUGU)	-0.979	TargetScan Human	High (predicted)	0.979	NCL
hsa-miR-1-3p	miR-1-3p (and other miRNAs w/seed GGAAUGU)	-0.979	TargetScan Human	High (predicted)	0.979	NDRG3
hsa-miR-1-3p	miR-1-3p (and other miRNAs w/seed GGAAUGU)	-0.979	TarBase,TargetScan Human,miRecords	Experimentally Observed,High (predicted)	0.979	NELFCD
hsa-miR-1-3p	miR-1-3p (and other miRNAs w/seed GGAAUGU)	-0.979	TarBase,TargetScan Human,miRecords	Experimentally Observed,Moderate (predicted)	0.979	NETO2
hsa-miR-1-3p	miR-1-3p (and other miRNAs w/seed GGAAUGU)	-0.979	TargetScan Human	High (predicted)	0.979	NFATC2	April Mediated Signaling,Axonal Guidance Signaling,B Cell Activating Factor Signaling,B Cell Receptor Signaling,Calcium Signaling,Calcium-induced T Lymphocyte Apoptosis,Cardiac Hypertrophy Signaling (Enhanced),CD28 Signaling in T Helper Cells,fMLP Signaling in Neutrophils,Glucocorticoid Receptor Signaling,Gαq Signaling,iCOS-iCOSL Signaling in T Helper Cells,IL-4 Signaling,Netrin Signaling,Neuroin…
hsa-miR-1-3p	miR-1-3p (and other miRNAs w/seed GGAAUGU)	-0.979	TarBase,TargetScan Human	Experimentally Observed,Moderate (predicted)	0.979	NOTCH2	Epithelial Adherens Junction Signaling,Notch Signaling,Regulation of the Epithelial-Mesenchymal Transition Pathway,Th1 and Th2 Activation Pathway,Th1 Pathway,Th2 Pathway
hsa-miR-1-3p	miR-1-3p (and other miRNAs w/seed GGAAUGU)	-0.979	miRecords	Experimentally Observed	0.979	NOTCH3	Epithelial Adherens Junction Signaling,Notch Signaling,Regulation of the Epithelial-Mesenchymal Transition Pathway,Th1 and Th2 Activation Pathway,Th1 Pathway,Th2 Pathway
hsa-miR-1-3p	miR-1-3p (and other miRNAs w/seed GGAAUGU)	-0.979	Ingenuity Expert Findings,TarBase	Experimentally Observed	0.979	NRP1	Axonal Guidance Signaling,Semaphorin Signaling in Neurons,VEGF Family Ligand-Receptor Interactions
hsa-miR-1-3p	miR-1-3p (and other miRNAs w/seed GGAAUGU)	-0.979	TargetScan Human	High (predicted)	0.979	NXT2
hsa-miR-1-3p	miR-1-3p (and other miRNAs w/seed GGAAUGU)	-0.979	TarBase,TargetScan Human,miRecords	Experimentally Observed,High (predicted)	0.979	OAT	Arginine Biosynthesis IV,Arginine Degradation I (Arginase Pathway),Arginine Degradation VI (Arginase 2 Pathway),Citrulline Biosynthesis,Proline Biosynthesis II (from Arginine),Superpathway of Citrulline Metabolism
hsa-miR-1-3p	miR-1-3p (and other miRNAs w/seed GGAAUGU)	-0.979	TargetScan Human	High (predicted)	0.979	ORC6	Cell Cycle Control of Chromosomal Replication
hsa-miR-1-3p	miR-1-3p (and other miRNAs w/seed GGAAUGU)	-0.979	TarBase,TargetScan Human,miRecords	Experimentally Observed,Moderate (predicted)	0.979	OSBPL7
hsa-miR-1-3p	miR-1-3p (and other miRNAs w/seed GGAAUGU)	-0.979	TargetScan Human	High (predicted)	0.979	PARP11	Death Receptor Signaling,Retinoic acid Mediated Apoptosis Signaling,UVA-Induced MAPK Signaling
hsa-miR-1-3p	miR-1-3p (and other miRNAs w/seed GGAAUGU)	-0.979	TargetScan Human	High (predicted)	0.979	PASK
hsa-miR-1-3p	miR-1-3p (and other miRNAs w/seed GGAAUGU)	-0.979	TargetScan Human	High (predicted)	0.979	PAX3	Melanocyte Development and Pigmentation Signaling
hsa-miR-1-3p	miR-1-3p (and other miRNAs w/seed GGAAUGU)	-0.979	TargetScan Human	High (predicted)	0.979	PAX7
hsa-miR-1-3p	miR-1-3p (and other miRNAs w/seed GGAAUGU)	-0.979	TargetScan Human	High (predicted)	0.979	PCDHB13
hsa-miR-1-3p	miR-1-3p (and other miRNAs w/seed GGAAUGU)	-0.979	TargetScan Human	High (predicted)	0.979	PDCD10
hsa-miR-1-3p	miR-1-3p (and other miRNAs w/seed GGAAUGU)	-0.979	TarBase,TargetScan Human,miRecords	Experimentally Observed,Moderate (predicted)	0.979	PDCD4	PD-1, PD-L1 cancer immunotherapy pathway
hsa-miR-1-3p	miR-1-3p (and other miRNAs w/seed GGAAUGU)	-0.979	TargetScan Human	High (predicted)	0.979	PDE7A	cAMP-mediated signaling,Cardiac Hypertrophy Signaling (Enhanced),Cardiac β-adrenergic Signaling,G-Protein Coupled Receptor Signaling,Gustation Pathway,Protein Kinase A Signaling,Relaxin Signaling,tRNA Splicing
hsa-miR-1-3p	miR-1-3p (and other miRNAs w/seed GGAAUGU)	-0.979	TarBase	Experimentally Observed	0.979	PDLIM7	GDNF Family Ligand-Receptor Interactions
hsa-miR-1-3p	miR-1-3p (and other miRNAs w/seed GGAAUGU)	-0.979	TargetScan Human	High (predicted)	0.979	PFDN1
hsa-miR-1-3p	miR-1-3p (and other miRNAs w/seed GGAAUGU)	-0.979	TargetScan Human	High (predicted)	0.979	PGD	Pentose Phosphate Pathway,Pentose Phosphate Pathway (Oxidative Branch)
hsa-miR-1-3p	miR-1-3p (and other miRNAs w/seed GGAAUGU)	-0.979	TarBase,TargetScan Human,miRecords	Experimentally Observed,High (predicted)	0.979	PGM2	GDP-glucose Biosynthesis,Glucose and Glucose-1-phosphate Degradation,Glycogen Degradation II,Glycogen Degradation III,Purine Ribonucleosides Degradation to Ribose-1-phosphate
hsa-miR-1-3p	miR-1-3p (and other miRNAs w/seed GGAAUGU)	-0.979	TarBase,TargetScan Human	Experimentally Observed,Moderate (predicted)	0.979	PICALM	Clathrin-mediated Endocytosis Signaling
hsa-miR-1-3p	miR-1-3p (and other miRNAs w/seed GGAAUGU)	-0.979	TargetScan Human	High (predicted)	0.979	PIGF	Phosphatidylethanolamine Biosynthesis II
hsa-miR-1-3p	miR-1-3p (and other miRNAs w/seed GGAAUGU)	-0.979	TargetScan Human	High (predicted)	0.979	PIRT
hsa-miR-1-3p	miR-1-3p (and other miRNAs w/seed GGAAUGU)	-0.979	TarBase,miRecords	Experimentally Observed	0.979	PLEKHB2
hsa-miR-1-3p	miR-1-3p (and other miRNAs w/seed GGAAUGU)	-0.979	TarBase,miRecords	Experimentally Observed	0.979	PLEKHG2
hsa-miR-1-3p	miR-1-3p (and other miRNAs w/seed GGAAUGU)	-0.979	TargetScan Human	High (predicted)	0.979	PLPPR4	Triacylglycerol Biosynthesis
hsa-miR-1-3p	miR-1-3p (and other miRNAs w/seed GGAAUGU)	-0.979	TarBase,miRecords	Experimentally Observed	0.979	PNP	Adenine and Adenosine Salvage I,Adenine and Adenosine Salvage III,Adenosine Nucleotides Degradation II,Arsenate Detoxification I (Glutaredoxin),Guanine and Guanosine Salvage I,Guanosine Nucleotides Degradation III,Purine Nucleotides Degradation II (Aerobic),Purine Ribonucleosides Degradation to Ribose-1-phosphate,Urate Biosynthesis/Inosine 5'-phosphate Degradation,Xanthine and Xanthosine Salvage
hsa-miR-1-3p	miR-1-3p (and other miRNAs w/seed GGAAUGU)	-0.979	TarBase,TargetScan Human,miRecords	Experimentally Observed,High (predicted)	0.979	POGK
hsa-miR-1-3p	miR-1-3p (and other miRNAs w/seed GGAAUGU)	-0.979	TarBase,miRecords	Experimentally Observed	0.979	POLA1	Aryl Hydrocarbon Receptor Signaling,Cell Cycle Control of Chromosomal Replication,DNA Double-Strand Break Repair by Homologous Recombination,NER Pathway
hsa-miR-1-3p	miR-1-3p (and other miRNAs w/seed GGAAUGU)	-0.979	TarBase	Experimentally Observed	0.979	POLA2	Cell Cycle Control of Chromosomal Replication,NER Pathway
hsa-miR-1-3p	miR-1-3p (and other miRNAs w/seed GGAAUGU)	-0.979	TarBase,TargetScan Human,miRecords	Experimentally Observed,High (predicted)	0.979	POLR2K	Androgen Signaling,Assembly of RNA Polymerase II Complex,CREB Signaling in Neurons,Estrogen Receptor Signaling,Glucocorticoid Receptor Signaling,Hereditary Breast Cancer Signaling,Huntington's Disease Signaling,NER Pathway,Nucleotide Excision Repair Pathway
hsa-miR-1-3p	miR-1-3p (and other miRNAs w/seed GGAAUGU)	-0.979	TarBase,miRecords	Experimentally Observed	0.979	POM121/POM121C
hsa-miR-1-3p	miR-1-3p (and other miRNAs w/seed GGAAUGU)	-0.979	TarBase,TargetScan Human	Experimentally Observed,High (predicted)	0.979	PPIB	Activation of IRF by Cytosolic Pattern Recognition Receptors,NRF2-mediated Oxidative Stress Response
hsa-miR-1-3p	miR-1-3p (and other miRNAs w/seed GGAAUGU)	-0.979	TarBase,miRecords	Experimentally Observed	0.979	PREX1
hsa-miR-1-3p	miR-1-3p (and other miRNAs w/seed GGAAUGU)	-0.979	TargetScan Human	High (predicted)	0.979	PRR14L
hsa-miR-1-3p	miR-1-3p (and other miRNAs w/seed GGAAUGU)	-0.979	TarBase,TargetScan Human	Experimentally Observed,High (predicted)	0.979	PRSS21	Neuroprotective Role of THOP1 in Alzheimer's Disease
hsa-miR-1-3p	miR-1-3p (and other miRNAs w/seed GGAAUGU)	-0.979	TarBase,TargetScan Human	Experimentally Observed,Moderate (predicted)	0.979	PTBP1	EIF2 Signaling
hsa-miR-1-3p	miR-1-3p (and other miRNAs w/seed GGAAUGU)	-0.979	TarBase	Experimentally Observed	0.979	PTBP2
hsa-miR-1-3p	miR-1-3p (and other miRNAs w/seed GGAAUGU)	-0.979	TarBase,TargetScan Human	Experimentally Observed,Moderate (predicted)	0.979	PTMA
hsa-miR-1-3p	miR-1-3p (and other miRNAs w/seed GGAAUGU)	-0.979	TarBase	Experimentally Observed	0.979	PTPRF	3-phosphoinositide Biosynthesis,3-phosphoinositide Degradation,D-myo-inositol (1,4,5,6)-Tetrakisphosphate Biosynthesis,D-myo-inositol (3,4,5,6)-tetrakisphosphate Biosynthesis,D-myo-inositol-5-phosphate Metabolism,Insulin Receptor Signaling,Protein Kinase A Signaling,Superpathway of Inositol Phosphate Compounds
hsa-miR-1-3p	miR-1-3p (and other miRNAs w/seed GGAAUGU)	-0.979	TarBase,TargetScan Human	Experimentally Observed,Moderate (predicted)	0.979	PWP1
hsa-miR-1-3p	miR-1-3p (and other miRNAs w/seed GGAAUGU)	-0.979	TarBase,TargetScan Human,miRecords	Experimentally Observed,Moderate (predicted)	0.979	PXYLP1	3-phosphoinositide Biosynthesis,3-phosphoinositide Degradation,D-myo-inositol (1,4,5,6)-Tetrakisphosphate Biosynthesis,D-myo-inositol (3,4,5,6)-tetrakisphosphate Biosynthesis,D-myo-inositol-5-phosphate Metabolism,NAD Phosphorylation and Dephosphorylation,NAD Salvage Pathway II,Superpathway of Inositol Phosphate Compounds
hsa-miR-1-3p	miR-1-3p (and other miRNAs w/seed GGAAUGU)	-0.979	TarBase,miRecords	Experimentally Observed	0.979	RAB11FIP2	IL-8 Signaling
hsa-miR-1-3p	miR-1-3p (and other miRNAs w/seed GGAAUGU)	-0.979	TargetScan Human	High (predicted)	0.979	RAB43
hsa-miR-1-3p	miR-1-3p (and other miRNAs w/seed GGAAUGU)	-0.979	TargetScan Human	High (predicted)	0.979	RAB5A	Amyotrophic Lateral Sclerosis Signaling,Caveolar-mediated Endocytosis Signaling,Clathrin-mediated Endocytosis Signaling,Macropinocytosis Signaling,Phagosome Maturation,Remodeling of Epithelial Adherens Junctions,Synaptogenesis Signaling Pathway
hsa-miR-1-3p	miR-1-3p (and other miRNAs w/seed GGAAUGU)	-0.979	TargetScan Human	High (predicted)	0.979	RABEPK
hsa-miR-1-3p	miR-1-3p (and other miRNAs w/seed GGAAUGU)	-0.979	TarBase,TargetScan Human,miRecords	Experimentally Observed,High (predicted)	0.979	RABGAP1L
hsa-miR-1-3p	miR-1-3p (and other miRNAs w/seed GGAAUGU)	-0.979	TarBase,miRecords	Experimentally Observed	0.979	RABL2A
hsa-miR-1-3p	miR-1-3p (and other miRNAs w/seed GGAAUGU)	-0.979	TarBase,miRecords	Experimentally Observed	0.979	RABL2B
hsa-miR-1-3p	miR-1-3p (and other miRNAs w/seed GGAAUGU)	-0.979	TarBase,TargetScan Human,miRecords	Experimentally Observed,Moderate (predicted)	0.979	RBM47
hsa-miR-1-3p	miR-1-3p (and other miRNAs w/seed GGAAUGU)	-0.979	TarBase	Experimentally Observed	0.979	RFT1
hsa-miR-1-3p	miR-1-3p (and other miRNAs w/seed GGAAUGU)	-0.979	TargetScan Human	High (predicted)	0.979	RGS7	cAMP-mediated signaling,G-Protein Coupled Receptor Signaling,Gαi Signaling,Gαq Signaling,Opioid Signaling Pathway
hsa-miR-1-3p	miR-1-3p (and other miRNAs w/seed GGAAUGU)	-0.979	TargetScan Human	High (predicted)	0.979	RIT2
hsa-miR-1-3p	miR-1-3p (and other miRNAs w/seed GGAAUGU)	-0.979	TarBase,TargetScan Human,miRecords	Experimentally Observed,High (predicted)	0.979	RNF138
hsa-miR-1-3p	miR-1-3p (and other miRNAs w/seed GGAAUGU)	-0.979	TargetScan Human	High (predicted)	0.979	RPS12	EIF2 Signaling,mTOR Signaling,Regulation of eIF4 and p70S6K Signaling
hsa-miR-1-3p	miR-1-3p (and other miRNAs w/seed GGAAUGU)	-0.979	TargetScan Human	High (predicted)	0.979	S100A7A
hsa-miR-1-3p	miR-1-3p (and other miRNAs w/seed GGAAUGU)	-0.979	TarBase	Experimentally Observed	0.979	SAC3D1
hsa-miR-1-3p	miR-1-3p (and other miRNAs w/seed GGAAUGU)	-0.979	TargetScan Human	High (predicted)	0.979	SAMSN1
hsa-miR-1-3p	miR-1-3p (and other miRNAs w/seed GGAAUGU)	-0.979	TargetScan Human	High (predicted)	0.979	SCP2	Bile Acid Biosynthesis, Neutral Pathway,Fatty Acid β-oxidation I
hsa-miR-1-3p	miR-1-3p (and other miRNAs w/seed GGAAUGU)	-0.979	TarBase,miRecords	Experimentally Observed	0.979	SDC4	Agranulocyte Adhesion and Diapedesis,Granulocyte Adhesion and Diapedesis,Osteoarthritis Pathway
hsa-miR-1-3p	miR-1-3p (and other miRNAs w/seed GGAAUGU)	-0.979	TargetScan Human	High (predicted)	0.979	SEC23B
hsa-miR-1-3p	miR-1-3p (and other miRNAs w/seed GGAAUGU)	-0.979	TarBase	Experimentally Observed	0.979	SEC23IP
hsa-miR-1-3p	miR-1-3p (and other miRNAs w/seed GGAAUGU)	-0.979	TargetScan Human	High (predicted)	0.979	SEPT2	RhoA Signaling,Signaling by Rho Family GTPases
hsa-miR-1-3p	miR-1-3p (and other miRNAs w/seed GGAAUGU)	-0.979	Ingenuity Expert Findings,TarBase,TargetScan Human,miRecords	Experimentally Observed,High (predicted)	0.979	SERP1
hsa-miR-1-3p	miR-1-3p (and other miRNAs w/seed GGAAUGU)	-0.979	TarBase,miRecords	Experimentally Observed	0.979	SERPINB5	p53 Signaling
hsa-miR-1-3p	miR-1-3p (and other miRNAs w/seed GGAAUGU)	-0.979	TarBase	Experimentally Observed	0.979	SFXN1
hsa-miR-1-3p	miR-1-3p (and other miRNAs w/seed GGAAUGU)	-0.979	TarBase,miRecords	Experimentally Observed	0.979	SH2D4A
hsa-miR-1-3p	miR-1-3p (and other miRNAs w/seed GGAAUGU)	-0.979	TarBase,TargetScan Human	Experimentally Observed,High (predicted)	0.979	SH3BGRL3
hsa-miR-1-3p	miR-1-3p (and other miRNAs w/seed GGAAUGU)	-0.979	TarBase,miRecords	Experimentally Observed	0.979	SH3PXD2B
hsa-miR-1-3p	miR-1-3p (and other miRNAs w/seed GGAAUGU)	-0.979	TarBase,miRecords	Experimentally Observed	0.979	SHTN1
hsa-miR-1-3p	miR-1-3p (and other miRNAs w/seed GGAAUGU)	-0.979	TargetScan Human	High (predicted)	0.979	SLC10A7
hsa-miR-1-3p	miR-1-3p (and other miRNAs w/seed GGAAUGU)	-0.979	TarBase,miRecords	Experimentally Observed	0.979	SLC16A9
hsa-miR-1-3p	miR-1-3p (and other miRNAs w/seed GGAAUGU)	-0.979	TarBase	Experimentally Observed	0.979	SLC25A1
hsa-miR-1-3p	miR-1-3p (and other miRNAs w/seed GGAAUGU)	-0.979	TarBase,TargetScan Human	Experimentally Observed,Moderate (predicted)	0.979	SLC25A22
hsa-miR-1-3p	miR-1-3p (and other miRNAs w/seed GGAAUGU)	-0.979	TarBase,TargetScan Human,miRecords	Experimentally Observed,High (predicted)	0.979	SLC25A30
hsa-miR-1-3p	miR-1-3p (and other miRNAs w/seed GGAAUGU)	-0.979	TargetScan Human	High (predicted)	0.979	SLC35G1
hsa-miR-1-3p	miR-1-3p (and other miRNAs w/seed GGAAUGU)	-0.979	TarBase,TargetScan Human,miRecords	Experimentally Observed,High (predicted)	0.979	SLC44A1
hsa-miR-1-3p	miR-1-3p (and other miRNAs w/seed GGAAUGU)	-0.979	TargetScan Human	High (predicted)	0.979	SMARCB1	AMPK Signaling,Glucocorticoid Receptor Signaling,Hereditary Breast Cancer Signaling,RAR Activation,Role of BRCA1 in DNA Damage Response
hsa-miR-1-3p	miR-1-3p (and other miRNAs w/seed GGAAUGU)	-0.979	TargetScan Human	High (predicted)	0.979	SMIM14
hsa-miR-1-3p	miR-1-3p (and other miRNAs w/seed GGAAUGU)	-0.979	TarBase	Experimentally Observed	0.979	SNX6
hsa-miR-1-3p	miR-1-3p (and other miRNAs w/seed GGAAUGU)	-0.979	Ingenuity Expert Findings,TargetScan Human	Experimentally Observed,Moderate (predicted)	0.979	SPHK1	Apelin Cardiac Fibroblast Signaling Pathway,Ceramide Signaling,Human Embryonic Stem Cell Pluripotency,Osteoarthritis Pathway,PDGF Signaling,Sphingosine-1-phosphate Signaling
hsa-miR-1-3p	miR-1-3p (and other miRNAs w/seed GGAAUGU)	-0.979	TargetScan Human	High (predicted)	0.979	SPRED1
hsa-miR-1-3p	miR-1-3p (and other miRNAs w/seed GGAAUGU)	-0.979	TargetScan Human	High (predicted)	0.979	SRI
hsa-miR-1-3p	miR-1-3p (and other miRNAs w/seed GGAAUGU)	-0.979	TargetScan Human	High (predicted)	0.979	SRPK2	14-3-3-mediated Signaling
hsa-miR-1-3p	miR-1-3p (and other miRNAs w/seed GGAAUGU)	-0.979	TarBase,TargetScan Human,miRecords	Experimentally Observed,High (predicted)	0.979	SRSF9
hsa-miR-1-3p	miR-1-3p (and other miRNAs w/seed GGAAUGU)	-0.979	TarBase,miRecords	Experimentally Observed	0.979	SRXN1
hsa-miR-1-3p	miR-1-3p (and other miRNAs w/seed GGAAUGU)	-0.979	TarBase	Experimentally Observed	0.979	SSNA1
hsa-miR-1-3p	miR-1-3p (and other miRNAs w/seed GGAAUGU)	-0.979	TarBase	Experimentally Observed	0.979	SYNE1
hsa-miR-1-3p	miR-1-3p (and other miRNAs w/seed GGAAUGU)	-0.979	TarBase,miRecords	Experimentally Observed	0.979	TAC1	Neuropathic Pain Signaling In Dorsal Horn Neurons,Neuroprotective Role of THOP1 in Alzheimer's Disease
hsa-miR-1-3p	miR-1-3p (and other miRNAs w/seed GGAAUGU)	-0.979	TargetScan Human	High (predicted)	0.979	TACR1	Neuropathic Pain Signaling In Dorsal Horn Neurons
hsa-miR-1-3p	miR-1-3p (and other miRNAs w/seed GGAAUGU)	-0.979	TargetScan Human	High (predicted)	0.979	TAF1B	Assembly of RNA Polymerase I Complex
hsa-miR-1-3p	miR-1-3p (and other miRNAs w/seed GGAAUGU)	-0.979	TarBase,TargetScan Human,miRecords	Experimentally Observed,High (predicted)	0.979	TAGLN2
hsa-miR-1-3p	miR-1-3p (and other miRNAs w/seed GGAAUGU)	-0.979	TargetScan Human	High (predicted)	0.979	TBCK
hsa-miR-1-3p	miR-1-3p (and other miRNAs w/seed GGAAUGU)	-0.979	TarBase,TargetScan Human,miRecords	Experimentally Observed,High (predicted)	0.979	TDP1	ATM Signaling
hsa-miR-1-3p	miR-1-3p (and other miRNAs w/seed GGAAUGU)	-0.979	TarBase,TargetScan Human	Experimentally Observed,Moderate (predicted)	0.979	THBS1	Bladder Cancer Signaling,Inhibition of Angiogenesis by TSP1,p53 Signaling,Synaptogenesis Signaling Pathway
hsa-miR-1-3p	miR-1-3p (and other miRNAs w/seed GGAAUGU)	-0.979	TarBase,TargetScan Human,miRecords	Experimentally Observed,High (predicted)	0.979	TIMP3	Glioma Invasiveness Signaling,Inhibition of Matrix Metalloproteases,Leukocyte Extravasation Signaling,Oncostatin M Signaling,Osteoarthritis Pathway
hsa-miR-1-3p	miR-1-3p (and other miRNAs w/seed GGAAUGU)	-0.979	TargetScan Human	High (predicted)	0.979	TMEM178A
hsa-miR-1-3p	miR-1-3p (and other miRNAs w/seed GGAAUGU)	-0.979	TargetScan Human	High (predicted)	0.979	TMEM243
hsa-miR-1-3p	miR-1-3p (and other miRNAs w/seed GGAAUGU)	-0.979	TargetScan Human	High (predicted)	0.979	TMOD2
hsa-miR-1-3p	miR-1-3p (and other miRNAs w/seed GGAAUGU)	-0.979	TarBase,TargetScan Human	Experimentally Observed,High (predicted)	0.979	TMSB10/TMSB4X	Actin Cytoskeleton Signaling,ILK Signaling
hsa-miR-1-3p	miR-1-3p (and other miRNAs w/seed GGAAUGU)	-0.979	TarBase,miRecords	Experimentally Observed	0.979	Tmsb4x (includes others)
hsa-miR-1-3p	miR-1-3p (and other miRNAs w/seed GGAAUGU)	-0.979	TargetScan Human	High (predicted)	0.979	TNFAIP8L2
hsa-miR-1-3p	miR-1-3p (and other miRNAs w/seed GGAAUGU)	-0.979	TargetScan Human	High (predicted)	0.979	TNKS2	Death Receptor Signaling,Retinoic acid Mediated Apoptosis Signaling,Telomere Extension by Telomerase,UVA-Induced MAPK Signaling
hsa-miR-1-3p	miR-1-3p (and other miRNAs w/seed GGAAUGU)	-0.979	TarBase,miRecords	Experimentally Observed	0.979	TNS4
hsa-miR-1-3p	miR-1-3p (and other miRNAs w/seed GGAAUGU)	-0.979	TarBase	Experimentally Observed	0.979	TPM1	Calcium Signaling
hsa-miR-1-3p	miR-1-3p (and other miRNAs w/seed GGAAUGU)	-0.979	TarBase	Experimentally Observed	0.979	TPM2	Calcium Signaling
hsa-miR-1-3p	miR-1-3p (and other miRNAs w/seed GGAAUGU)	-0.979	TarBase,TargetScan Human	Experimentally Observed,High (predicted)	0.979	TPM3	Calcium Signaling
hsa-miR-1-3p	miR-1-3p (and other miRNAs w/seed GGAAUGU)	-0.979	TarBase,TargetScan Human,miRecords	Experimentally Observed,High (predicted)	0.979	TPM4	Calcium Signaling
hsa-miR-1-3p	miR-1-3p (and other miRNAs w/seed GGAAUGU)	-0.979	TargetScan Human,miRecords	Experimentally Observed,Moderate (predicted)	0.979	TPPP
hsa-miR-1-3p	miR-1-3p (and other miRNAs w/seed GGAAUGU)	-0.979	TarBase,TargetScan Human,miRecords	Experimentally Observed,Moderate (predicted)	0.979	TRAPPC3
hsa-miR-1-3p	miR-1-3p (and other miRNAs w/seed GGAAUGU)	-0.979	TarBase,TargetScan Human,miRecords	Experimentally Observed,High (predicted)	0.979	TRIM2
hsa-miR-1-3p	miR-1-3p (and other miRNAs w/seed GGAAUGU)	-0.979	TarBase,TargetScan Human,miRecords	Experimentally Observed,High (predicted)	0.979	TSPAN4	Integrin Signaling
hsa-miR-1-3p	miR-1-3p (and other miRNAs w/seed GGAAUGU)	-0.979	TargetScan Human	High (predicted)	0.979	TTR	Acute Phase Response Signaling,FXR/RXR Activation,LXR/RXR Activation
hsa-miR-1-3p	miR-1-3p (and other miRNAs w/seed GGAAUGU)	-0.979	TarBase,TargetScan Human,miRecords	Experimentally Observed,High (predicted)	0.979	TWF1	IL-15 Production,Sperm Motility
hsa-miR-1-3p	miR-1-3p (and other miRNAs w/seed GGAAUGU)	-0.979	TarBase,miRecords	Experimentally Observed	0.979	UHMK1	Breast Cancer Regulation by Stathmin1
hsa-miR-1-3p	miR-1-3p (and other miRNAs w/seed GGAAUGU)	-0.979	TarBase	Experimentally Observed	0.979	UHRF1
hsa-miR-1-3p	miR-1-3p (and other miRNAs w/seed GGAAUGU)	-0.979	TargetScan Human	High (predicted)	0.979	UNC119B
hsa-miR-1-3p	miR-1-3p (and other miRNAs w/seed GGAAUGU)	-0.979	TarBase	Experimentally Observed	0.979	UNC93B1
hsa-miR-1-3p	miR-1-3p (and other miRNAs w/seed GGAAUGU)	-0.979	TarBase,TargetScan Human,miRecords	Experimentally Observed,High (predicted)	0.979	UST	Chondroitin Sulfate Biosynthesis,Chondroitin Sulfate Biosynthesis (Late Stages),Dermatan Sulfate Biosynthesis,Dermatan Sulfate Biosynthesis (Late Stages),Heparan Sulfate Biosynthesis,Heparan Sulfate Biosynthesis (Late Stages),LPS/IL-1 Mediated Inhibition of RXR Function,Xenobiotic Metabolism Signaling
hsa-miR-1-3p	miR-1-3p (and other miRNAs w/seed GGAAUGU)	-0.979	TarBase,TargetScan Human,miRecords	Experimentally Observed,Moderate (predicted)	0.979	UTRN	Agrin Interactions at Neuromuscular Junction
hsa-miR-1-3p	miR-1-3p (and other miRNAs w/seed GGAAUGU)	-0.979	TargetScan Human	High (predicted)	0.979	VAMP2	Huntington's Disease Signaling,Insulin Receptor Signaling,Phagosome Maturation,Synaptogenesis Signaling Pathway,Tight Junction Signaling
hsa-miR-1-3p	miR-1-3p (and other miRNAs w/seed GGAAUGU)	-0.979	TargetScan Human	High (predicted)	0.979	VAMP4
hsa-miR-1-3p	miR-1-3p (and other miRNAs w/seed GGAAUGU)	-0.979	TargetScan Human	High (predicted)	0.979	VSTM5
hsa-miR-1-3p	miR-1-3p (and other miRNAs w/seed GGAAUGU)	-0.979	TarBase,TargetScan Human	Experimentally Observed,Moderate (predicted)	0.979	WDFY1
hsa-miR-1-3p	miR-1-3p (and other miRNAs w/seed GGAAUGU)	-0.979	TarBase	Experimentally Observed	0.979	WDR11
hsa-miR-1-3p	miR-1-3p (and other miRNAs w/seed GGAAUGU)	-0.979	TargetScan Human	High (predicted)	0.979	WDR48
hsa-miR-1-3p	miR-1-3p (and other miRNAs w/seed GGAAUGU)	-0.979	TarBase,miRecords	Experimentally Observed	0.979	XPNPEP3
hsa-miR-1-3p	miR-1-3p (and other miRNAs w/seed GGAAUGU)	-0.979	TarBase,TargetScan Human,miRecords	Experimentally Observed,Moderate (predicted)	0.979	XPO6
hsa-miR-1-3p	miR-1-3p (and other miRNAs w/seed GGAAUGU)	-0.979	TarBase,TargetScan Human	Experimentally Observed,Moderate (predicted)	0.979	YWHAQ	14-3-3-mediated Signaling,Cell Cycle: G2/M DNA Damage Checkpoint Regulation,ERK/MAPK Signaling,ERK5 Signaling,HIPPO signaling,IGF-1 Signaling,Myc Mediated Apoptosis Signaling,p70S6K Signaling,PI3K/AKT Signaling,Protein Kinase A Signaling
hsa-miR-1-3p	miR-1-3p (and other miRNAs w/seed GGAAUGU)	-0.979	TargetScan Human	High (predicted)	0.979	ZFP36L1
hsa-miR-1-3p	miR-1-3p (and other miRNAs w/seed GGAAUGU)	-0.979	TargetScan Human	High (predicted)	0.979	ZNF250
hsa-miR-1-3p	miR-1-3p (and other miRNAs w/seed GGAAUGU)	-0.979	TargetScan Human	High (predicted)	0.979	ZNF260
hsa-miR-1-3p	miR-1-3p (and other miRNAs w/seed GGAAUGU)	-0.979	TarBase,TargetScan Human,miRecords	Experimentally Observed,Moderate (predicted)	0.979	ZNF264
hsa-miR-1-3p	miR-1-3p (and other miRNAs w/seed GGAAUGU)	-0.979	TargetScan Human	High (predicted)	0.979	ZNF281
hsa-miR-1-3p	miR-1-3p (and other miRNAs w/seed GGAAUGU)	-0.979	TargetScan Human	High (predicted)	0.979	ZNF365
hsa-miR-1-3p	miR-1-3p (and other miRNAs w/seed GGAAUGU)	-0.979	TargetScan Human	High (predicted)	0.979	ZNF580
hsa-miR-1-3p	miR-1-3p (and other miRNAs w/seed GGAAUGU)	-0.979	TargetScan Human	High (predicted)	0.979	ZNF599
hsa-miR-1275	miR-1275 (and other miRNAs w/seed UGGGGGA)	2.036	TargetScan Human	High (predicted)	-2.036	ABCF3
hsa-miR-1275	miR-1275 (and other miRNAs w/seed UGGGGGA)	2.036	TargetScan Human	High (predicted)	-2.036	ABHD6	Endocannabinoid Neuronal Synapse Pathway,Triacylglycerol Degradation
hsa-miR-1275	miR-1275 (and other miRNAs w/seed UGGGGGA)	2.036	TargetScan Human	High (predicted)	-2.036	ABHD8
hsa-miR-1275	miR-1275 (and other miRNAs w/seed UGGGGGA)	2.036	TargetScan Human	High (predicted)	-2.036	ABTB1
hsa-miR-1275	miR-1275 (and other miRNAs w/seed UGGGGGA)	2.036	TargetScan Human	High (predicted)	-2.036	AC0064869
hsa-miR-1275	miR-1275 (and other miRNAs w/seed UGGGGGA)	2.036	TargetScan Human	High (predicted)	-2.036	ACBD7
hsa-miR-1275	miR-1275 (and other miRNAs w/seed UGGGGGA)	2.036	TargetScan Human	High (predicted)	-2.036	ACLY	Acetyl-CoA Biosynthesis III (from Citrate),Insulin Receptor Signaling,Sirtuin Signaling Pathway
hsa-miR-1275	miR-1275 (and other miRNAs w/seed UGGGGGA)	2.036	TargetScan Human	High (predicted)	-2.036	ACTB	Actin Cytoskeleton Signaling,Agranulocyte Adhesion and Diapedesis,Agrin Interactions at Neuromuscular Junction,AMPK Signaling,Caveolar-mediated Endocytosis Signaling,Cellular Effects of Sildenafil (Viagra),Clathrin-mediated Endocytosis Signaling,Crosstalk between Dendritic Cells and Natural Killer Cells,Death Receptor Signaling,EIF2 Signaling,Epithelial Adherens Junction Signaling,FAK Signaling,F…
hsa-miR-1275	miR-1275 (and other miRNAs w/seed UGGGGGA)	2.036	TargetScan Human	High (predicted)	-2.036	ADAP2
hsa-miR-1275	miR-1275 (and other miRNAs w/seed UGGGGGA)	2.036	TargetScan Human	High (predicted)	-2.036	ADAR	Activation of IRF by Cytosolic Pattern Recognition Receptors
hsa-miR-1275	miR-1275 (and other miRNAs w/seed UGGGGGA)	2.036	TargetScan Human	High (predicted)	-2.036	ADGRD2
hsa-miR-1275	miR-1275 (and other miRNAs w/seed UGGGGGA)	2.036	TargetScan Human	High (predicted)	-2.036	ADGRG6
hsa-miR-1275	miR-1275 (and other miRNAs w/seed UGGGGGA)	2.036	TargetScan Human	High (predicted)	-2.036	ADRB2	AMPK Signaling,cAMP-mediated signaling,Cardiac Hypertrophy Signaling,Cardiac Hypertrophy Signaling (Enhanced),G-Protein Coupled Receptor Signaling,Glucocorticoid Receptor Signaling,GPCR-Mediated Integration of Enteroendocrine Signaling Exemplified by an L Cell,Gαs Signaling
hsa-miR-1275	miR-1275 (and other miRNAs w/seed UGGGGGA)	2.036	TargetScan Human	High (predicted)	-2.036	AGTRAP	Sirtuin Signaling Pathway
hsa-miR-1275	miR-1275 (and other miRNAs w/seed UGGGGGA)	2.036	TargetScan Human	High (predicted)	-2.036	AIG1
hsa-miR-1275	miR-1275 (and other miRNAs w/seed UGGGGGA)	2.036	TargetScan Human	High (predicted)	-2.036	AKAP5	Calcium Signaling,cAMP-mediated signaling,Cardiac β-adrenergic Signaling,Protein Kinase A Signaling,Role of NFAT in Cardiac Hypertrophy,Role of NFAT in Regulation of the Immune Response
hsa-miR-1275	miR-1275 (and other miRNAs w/seed UGGGGGA)	2.036	TargetScan Human	High (predicted)	-2.036	AKNAD1
hsa-miR-1275	miR-1275 (and other miRNAs w/seed UGGGGGA)	2.036	TargetScan Human	High (predicted)	-2.036	ANKRD13B
hsa-miR-1275	miR-1275 (and other miRNAs w/seed UGGGGGA)	2.036	TargetScan Human	High (predicted)	-2.036	ANKRD36
hsa-miR-1275	miR-1275 (and other miRNAs w/seed UGGGGGA)	2.036	TargetScan Human	High (predicted)	-2.036	ANKRD52
hsa-miR-1275	miR-1275 (and other miRNAs w/seed UGGGGGA)	2.036	TargetScan Human	High (predicted)	-2.036	ANTXR1
hsa-miR-1275	miR-1275 (and other miRNAs w/seed UGGGGGA)	2.036	TargetScan Human	High (predicted)	-2.036	AP1G1	Clathrin-mediated Endocytosis Signaling,CTLA4 Signaling in Cytotoxic T Lymphocytes,Virus Entry via Endocytic Pathways
hsa-miR-1275	miR-1275 (and other miRNAs w/seed UGGGGGA)	2.036	TargetScan Human	High (predicted)	-2.036	AP2M1	Clathrin-mediated Endocytosis Signaling,CTLA4 Signaling in Cytotoxic T Lymphocytes,GABA Receptor Signaling,Lipid Antigen Presentation by CD1,Opioid Signaling Pathway,Synaptogenesis Signaling Pathway,Virus Entry via Endocytic Pathways
hsa-miR-1275	miR-1275 (and other miRNAs w/seed UGGGGGA)	2.036	TargetScan Human	High (predicted)	-2.036	APLN	Apelin Adipocyte Signaling Pathway,Apelin Cardiac Fibroblast Signaling Pathway,Apelin Cardiomyocyte Signaling Pathway,Apelin Endothelial Signaling Pathway,Apelin Liver Signaling Pathway,Apelin Muscle Signaling Pathway,Apelin Pancreas Signaling Pathway
hsa-miR-1275	miR-1275 (and other miRNAs w/seed UGGGGGA)	2.036	TargetScan Human	High (predicted)	-2.036	APLNR	Apelin Adipocyte Signaling Pathway,Apelin Cardiac Fibroblast Signaling Pathway,Apelin Cardiomyocyte Signaling Pathway,Apelin Endothelial Signaling Pathway,Apelin Liver Signaling Pathway,Apelin Muscle Signaling Pathway,Apelin Pancreas Signaling Pathway,cAMP-mediated signaling,G-Protein Coupled Receptor Signaling,Gαi Signaling
hsa-miR-1275	miR-1275 (and other miRNAs w/seed UGGGGGA)	2.036	TargetScan Human	High (predicted)	-2.036	APOC2	Atherosclerosis Signaling,Clathrin-mediated Endocytosis Signaling,FXR/RXR Activation,IL-12 Signaling and Production in Macrophages,LPS/IL-1 Mediated Inhibition of RXR Function,LXR/RXR Activation,Production of Nitric Oxide and Reactive Oxygen Species in Macrophages
hsa-miR-1275	miR-1275 (and other miRNAs w/seed UGGGGGA)	2.036	TargetScan Human	High (predicted)	-2.036	APOC4	Atherosclerosis Signaling,Clathrin-mediated Endocytosis Signaling,FXR/RXR Activation,IL-12 Signaling and Production in Macrophages,LPS/IL-1 Mediated Inhibition of RXR Function,LXR/RXR Activation,Production of Nitric Oxide and Reactive Oxygen Species in Macrophages
hsa-miR-1275	miR-1275 (and other miRNAs w/seed UGGGGGA)	2.036	TargetScan Human	High (predicted)	-2.036	ARHGDIA	Regulation of Actin-based Motility by Rho,RhoGDI Signaling,Sumoylation Pathway
hsa-miR-1275	miR-1275 (and other miRNAs w/seed UGGGGGA)	2.036	TargetScan Human	High (predicted)	-2.036	ARL4D
hsa-miR-1275	miR-1275 (and other miRNAs w/seed UGGGGGA)	2.036	TargetScan Human	High (predicted)	-2.036	ARMC6
hsa-miR-1275	miR-1275 (and other miRNAs w/seed UGGGGGA)	2.036	TargetScan Human	High (predicted)	-2.036	ARRB2	Clathrin-mediated Endocytosis Signaling,IL-8 Signaling,Opioid Signaling Pathway,Role of Tissue Factor in Cancer,Sonic Hedgehog Signaling
hsa-miR-1275	miR-1275 (and other miRNAs w/seed UGGGGGA)	2.036	TargetScan Human	High (predicted)	-2.036	ASB4
hsa-miR-1275	miR-1275 (and other miRNAs w/seed UGGGGGA)	2.036	TargetScan Human	High (predicted)	-2.036	ASS1	Arginine Biosynthesis IV,Citrulline-Nitric Oxide Cycle,Superpathway of Citrulline Metabolism,Urea Cycle
hsa-miR-1275	miR-1275 (and other miRNAs w/seed UGGGGGA)	2.036	TargetScan Human	High (predicted)	-2.036	ATCAY
hsa-miR-1275	miR-1275 (and other miRNAs w/seed UGGGGGA)	2.036	TargetScan Human	High (predicted)	-2.036	ATN1
hsa-miR-1275	miR-1275 (and other miRNAs w/seed UGGGGGA)	2.036	TargetScan Human	High (predicted)	-2.036	ATP11AUN
hsa-miR-1275	miR-1275 (and other miRNAs w/seed UGGGGGA)	2.036	TargetScan Human	High (predicted)	-2.036	ATP1A3
hsa-miR-1275	miR-1275 (and other miRNAs w/seed UGGGGGA)	2.036	TargetScan Human	High (predicted)	-2.036	ATP5IF1
hsa-miR-1275	miR-1275 (and other miRNAs w/seed UGGGGGA)	2.036	TargetScan Human	High (predicted)	-2.036	ATXN1L
hsa-miR-1275	miR-1275 (and other miRNAs w/seed UGGGGGA)	2.036	TargetScan Human	High (predicted)	-2.036	AUP1
hsa-miR-1275	miR-1275 (and other miRNAs w/seed UGGGGGA)	2.036	TargetScan Human	High (predicted)	-2.036	BAHCC1
hsa-miR-1275	miR-1275 (and other miRNAs w/seed UGGGGGA)	2.036	TargetScan Human	High (predicted)	-2.036	BAK1	Apoptosis Signaling,IL-7 Signaling Pathway,Induction of Apoptosis by HIV1,Interferon Signaling,Molecular Mechanisms of Cancer
hsa-miR-1275	miR-1275 (and other miRNAs w/seed UGGGGGA)	2.036	TargetScan Human	High (predicted)	-2.036	BCL2L1	Amyotrophic Lateral Sclerosis Signaling,Apoptosis Signaling,B Cell Receptor Signaling,CD27 Signaling in Lymphocytes,Chronic Myeloid Leukemia Signaling,Colorectal Cancer Metastasis Signaling,Docosahexaenoic Acid (DHA) Signaling,Glucocorticoid Receptor Signaling,GM-CSF Signaling,Huntington's Disease Signaling,IL-15 Signaling,IL-8 Signaling,Induction of Apoptosis by HIV1,JAK/Stat Signaling,Lymphotox…
hsa-miR-1275	miR-1275 (and other miRNAs w/seed UGGGGGA)	2.036	TargetScan Human	High (predicted)	-2.036	BCL7A
hsa-miR-1275	miR-1275 (and other miRNAs w/seed UGGGGGA)	2.036	TargetScan Human	High (predicted)	-2.036	BET1L	Huntington's Disease Signaling,Phagosome Maturation,Synaptogenesis Signaling Pathway,Tight Junction Signaling
hsa-miR-1275	miR-1275 (and other miRNAs w/seed UGGGGGA)	2.036	TargetScan Human	High (predicted)	-2.036	BHLHE41	Circadian Rhythm Signaling,Th1 and Th2 Activation Pathway,Th2 Pathway
hsa-miR-1275	miR-1275 (and other miRNAs w/seed UGGGGGA)	2.036	TargetScan Human	High (predicted)	-2.036	BLOC1S1
hsa-miR-1275	miR-1275 (and other miRNAs w/seed UGGGGGA)	2.036	TargetScan Human	High (predicted)	-2.036	BMF
hsa-miR-1275	miR-1275 (and other miRNAs w/seed UGGGGGA)	2.036	TargetScan Human	High (predicted)	-2.036	BNIP3L
hsa-miR-1275	miR-1275 (and other miRNAs w/seed UGGGGGA)	2.036	TargetScan Human	High (predicted)	-2.036	BPIFA1
hsa-miR-1275	miR-1275 (and other miRNAs w/seed UGGGGGA)	2.036	TargetScan Human	High (predicted)	-2.036	BSND
hsa-miR-1275	miR-1275 (and other miRNAs w/seed UGGGGGA)	2.036	TargetScan Human	High (predicted)	-2.036	BSPH1
hsa-miR-1275	miR-1275 (and other miRNAs w/seed UGGGGGA)	2.036	TargetScan Human	High (predicted)	-2.036	BTBD9
hsa-miR-1275	miR-1275 (and other miRNAs w/seed UGGGGGA)	2.036	TargetScan Human	High (predicted)	-2.036	C10orf25
hsa-miR-1275	miR-1275 (and other miRNAs w/seed UGGGGGA)	2.036	TargetScan Human	High (predicted)	-2.036	C10orf53
hsa-miR-1275	miR-1275 (and other miRNAs w/seed UGGGGGA)	2.036	TargetScan Human	High (predicted)	-2.036	C11orf42
hsa-miR-1275	miR-1275 (and other miRNAs w/seed UGGGGGA)	2.036	TargetScan Human	High (predicted)	-2.036	C12orf74
hsa-miR-1275	miR-1275 (and other miRNAs w/seed UGGGGGA)	2.036	TargetScan Human	High (predicted)	-2.036	C12orf75
hsa-miR-1275	miR-1275 (and other miRNAs w/seed UGGGGGA)	2.036	TargetScan Human	High (predicted)	-2.036	C16orf92
hsa-miR-1275	miR-1275 (and other miRNAs w/seed UGGGGGA)	2.036	TargetScan Human	High (predicted)	-2.036	C17orf102
hsa-miR-1275	miR-1275 (and other miRNAs w/seed UGGGGGA)	2.036	TargetScan Human	High (predicted)	-2.036	C17orf107
hsa-miR-1275	miR-1275 (and other miRNAs w/seed UGGGGGA)	2.036	TargetScan Human	High (predicted)	-2.036	C19orf54
hsa-miR-1275	miR-1275 (and other miRNAs w/seed UGGGGGA)	2.036	TargetScan Human	High (predicted)	-2.036	C1orf115
hsa-miR-1275	miR-1275 (and other miRNAs w/seed UGGGGGA)	2.036	TargetScan Human	High (predicted)	-2.036	C1orf198
hsa-miR-1275	miR-1275 (and other miRNAs w/seed UGGGGGA)	2.036	TargetScan Human	High (predicted)	-2.036	C1QB	Complement System,Role of Pattern Recognition Receptors in Recognition of Bacteria and Viruses
hsa-miR-1275	miR-1275 (and other miRNAs w/seed UGGGGGA)	2.036	TargetScan Human	High (predicted)	-2.036	C1QTNF1
hsa-miR-1275	miR-1275 (and other miRNAs w/seed UGGGGGA)	2.036	TargetScan Human	High (predicted)	-2.036	C1QTNF8
hsa-miR-1275	miR-1275 (and other miRNAs w/seed UGGGGGA)	2.036	TargetScan Human	High (predicted)	-2.036	C5AR1	Agranulocyte Adhesion and Diapedesis,Complement System,Granulocyte Adhesion and Diapedesis,Phagosome Formation,Role of Macrophages, Fibroblasts and Endothelial Cells in Rheumatoid Arthritis,Role of Pattern Recognition Receptors in Recognition of Bacteria and Viruses
hsa-miR-1275	miR-1275 (and other miRNAs w/seed UGGGGGA)	2.036	TargetScan Human	High (predicted)	-2.036	C5orf24
hsa-miR-1275	miR-1275 (and other miRNAs w/seed UGGGGGA)	2.036	TargetScan Human	High (predicted)	-2.036	C6orf223
hsa-miR-1275	miR-1275 (and other miRNAs w/seed UGGGGGA)	2.036	TargetScan Human	High (predicted)	-2.036	C8orf37
hsa-miR-1275	miR-1275 (and other miRNAs w/seed UGGGGGA)	2.036	TargetScan Human	High (predicted)	-2.036	C8orf82
hsa-miR-1275	miR-1275 (and other miRNAs w/seed UGGGGGA)	2.036	TargetScan Human	High (predicted)	-2.036	C9orf62
hsa-miR-1275	miR-1275 (and other miRNAs w/seed UGGGGGA)	2.036	TargetScan Human	High (predicted)	-2.036	CA10
hsa-miR-1275	miR-1275 (and other miRNAs w/seed UGGGGGA)	2.036	TargetScan Human	High (predicted)	-2.036	CA13
hsa-miR-1275	miR-1275 (and other miRNAs w/seed UGGGGGA)	2.036	TargetScan Human	High (predicted)	-2.036	CADM4
hsa-miR-1275	miR-1275 (and other miRNAs w/seed UGGGGGA)	2.036	TargetScan Human	High (predicted)	-2.036	CALB2	Neuroinflammation Signaling Pathway
hsa-miR-1275	miR-1275 (and other miRNAs w/seed UGGGGGA)	2.036	TargetScan Human	High (predicted)	-2.036	CAPN11	Amyloid Processing,Amyotrophic Lateral Sclerosis Signaling,Apoptosis Signaling,FAK Signaling,Huntington's Disease Signaling,Integrin Signaling,nNOS Signaling in Neurons,Regulation of Cellular Mechanics by Calpain Protease
hsa-miR-1275	miR-1275 (and other miRNAs w/seed UGGGGGA)	2.036	TargetScan Human	High (predicted)	-2.036	CARM1	Estrogen Receptor Signaling,RAR Activation
hsa-miR-1275	miR-1275 (and other miRNAs w/seed UGGGGGA)	2.036	TargetScan Human	High (predicted)	-2.036	CASP14	Endocannabinoid Cancer Inhibition Pathway,Endothelin-1 Signaling,Huntington's Disease Signaling,Osteoarthritis Pathway,Sphingosine-1-phosphate Signaling,Systemic Lupus Erythematosus In T Cell Signaling Pathway
hsa-miR-1275	miR-1275 (and other miRNAs w/seed UGGGGGA)	2.036	TargetScan Human	High (predicted)	-2.036	CASTOR3
hsa-miR-1275	miR-1275 (and other miRNAs w/seed UGGGGGA)	2.036	TargetScan Human	High (predicted)	-2.036	CBLN1
hsa-miR-1275	miR-1275 (and other miRNAs w/seed UGGGGGA)	2.036	TargetScan Human	High (predicted)	-2.036	CCDC148
hsa-miR-1275	miR-1275 (and other miRNAs w/seed UGGGGGA)	2.036	TargetScan Human	High (predicted)	-2.036	CCDC169
hsa-miR-1275	miR-1275 (and other miRNAs w/seed UGGGGGA)	2.036	TargetScan Human	High (predicted)	-2.036	CCDC184
hsa-miR-1275	miR-1275 (and other miRNAs w/seed UGGGGGA)	2.036	TargetScan Human	High (predicted)	-2.036	CCDC88C
hsa-miR-1275	miR-1275 (and other miRNAs w/seed UGGGGGA)	2.036	TargetScan Human	High (predicted)	-2.036	CCL22	Agranulocyte Adhesion and Diapedesis,Granulocyte Adhesion and Diapedesis
hsa-miR-1275	miR-1275 (and other miRNAs w/seed UGGGGGA)	2.036	TargetScan Human	High (predicted)	-2.036	CD34	Agranulocyte Adhesion and Diapedesis
hsa-miR-1275	miR-1275 (and other miRNAs w/seed UGGGGGA)	2.036	TargetScan Human	High (predicted)	-2.036	CD3E	Calcium-induced T Lymphocyte Apoptosis,CCR5 Signaling in Macrophages,CD28 Signaling in T Helper Cells,Cdc42 Signaling,CTLA4 Signaling in Cytotoxic T Lymphocytes,Cytotoxic T Lymphocyte-mediated Apoptosis of Target Cells,Glucocorticoid Receptor Signaling,Hematopoiesis from Pluripotent Stem Cells,iCOS-iCOSL Signaling in T Helper Cells,Lipid Antigen Presentation by CD1,Nur77 Signaling in T Lymphocyte…
hsa-miR-1275	miR-1275 (and other miRNAs w/seed UGGGGGA)	2.036	TargetScan Human	High (predicted)	-2.036	CD7
hsa-miR-1275	miR-1275 (and other miRNAs w/seed UGGGGGA)	2.036	TargetScan Human	High (predicted)	-2.036	CD8B	Communication between Innate and Adaptive Immune Cells,CTLA4 Signaling in Cytotoxic T Lymphocytes,Hematopoiesis from Pluripotent Stem Cells,T Cell Receptor Signaling
hsa-miR-1275	miR-1275 (and other miRNAs w/seed UGGGGGA)	2.036	TargetScan Human	High (predicted)	-2.036	CDH22	Gα12/13 Signaling,RhoGDI Signaling,Signaling by Rho Family GTPases,Synaptogenesis Signaling Pathway
hsa-miR-1275	miR-1275 (and other miRNAs w/seed UGGGGGA)	2.036	TargetScan Human	High (predicted)	-2.036	CDHR5
hsa-miR-1275	miR-1275 (and other miRNAs w/seed UGGGGGA)	2.036	TargetScan Human	High (predicted)	-2.036	CDK15	Cell Cycle Control of Chromosomal Replication,Molecular Mechanisms of Cancer
hsa-miR-1275	miR-1275 (and other miRNAs w/seed UGGGGGA)	2.036	TargetScan Human	High (predicted)	-2.036	CDK18	Cell Cycle Control of Chromosomal Replication,Molecular Mechanisms of Cancer,Pyridoxal 5'-phosphate Salvage Pathway,Salvage Pathways of Pyrimidine Ribonucleotides
hsa-miR-1275	miR-1275 (and other miRNAs w/seed UGGGGGA)	2.036	TargetScan Human	High (predicted)	-2.036	CEACAM19
hsa-miR-1275	miR-1275 (and other miRNAs w/seed UGGGGGA)	2.036	TargetScan Human	High (predicted)	-2.036	CEBPG	Role of Macrophages, Fibroblasts and Endothelial Cells in Rheumatoid Arthritis,Unfolded protein response
hsa-miR-1275	miR-1275 (and other miRNAs w/seed UGGGGGA)	2.036	TargetScan Human	High (predicted)	-2.036	CELF3
hsa-miR-1275	miR-1275 (and other miRNAs w/seed UGGGGGA)	2.036	TargetScan Human	High (predicted)	-2.036	CELSR2
hsa-miR-1275	miR-1275 (and other miRNAs w/seed UGGGGGA)	2.036	TargetScan Human	High (predicted)	-2.036	CFAP77
hsa-miR-1275	miR-1275 (and other miRNAs w/seed UGGGGGA)	2.036	TargetScan Human	High (predicted)	-2.036	CHAF1A	NER Pathway
hsa-miR-1275	miR-1275 (and other miRNAs w/seed UGGGGGA)	2.036	TargetScan Human	High (predicted)	-2.036	CHPF	Chondroitin and Dermatan Biosynthesis,Chondroitin Sulfate Biosynthesis,Chondroitin Sulfate Biosynthesis (Late Stages),Dermatan Sulfate Biosynthesis
hsa-miR-1275	miR-1275 (and other miRNAs w/seed UGGGGGA)	2.036	TargetScan Human	High (predicted)	-2.036	CHRM2	AMPK Signaling,cAMP-mediated signaling,eNOS Signaling,G-Protein Coupled Receptor Signaling,GPCR-Mediated Integration of Enteroendocrine Signaling Exemplified by an L Cell,Gαi Signaling
hsa-miR-1275	miR-1275 (and other miRNAs w/seed UGGGGGA)	2.036	TargetScan Human	High (predicted)	-2.036	CIAO3	Iron homeostasis signaling pathway
hsa-miR-1275	miR-1275 (and other miRNAs w/seed UGGGGGA)	2.036	TargetScan Human	High (predicted)	-2.036	CITED2	PPAR Signaling,RAR Activation,Xenobiotic Metabolism Signaling
hsa-miR-1275	miR-1275 (and other miRNAs w/seed UGGGGGA)	2.036	TargetScan Human	High (predicted)	-2.036	CITED4
hsa-miR-1275	miR-1275 (and other miRNAs w/seed UGGGGGA)	2.036	TargetScan Human	High (predicted)	-2.036	CLDN11	Agranulocyte Adhesion and Diapedesis,Granulocyte Adhesion and Diapedesis,Leukocyte Extravasation Signaling,Sertoli Cell-Sertoli Cell Junction Signaling,Tight Junction Signaling
hsa-miR-1275	miR-1275 (and other miRNAs w/seed UGGGGGA)	2.036	TargetScan Human	High (predicted)	-2.036	CLDN2	Agranulocyte Adhesion and Diapedesis,Granulocyte Adhesion and Diapedesis,Leukocyte Extravasation Signaling,Sertoli Cell-Sertoli Cell Junction Signaling,Tight Junction Signaling
hsa-miR-1275	miR-1275 (and other miRNAs w/seed UGGGGGA)	2.036	TargetScan Human	High (predicted)	-2.036	CLDN9	Agranulocyte Adhesion and Diapedesis,Granulocyte Adhesion and Diapedesis,Leukocyte Extravasation Signaling,Sertoli Cell-Sertoli Cell Junction Signaling,Tight Junction Signaling
hsa-miR-1275	miR-1275 (and other miRNAs w/seed UGGGGGA)	2.036	TargetScan Human	High (predicted)	-2.036	CLEC5A
hsa-miR-1275	miR-1275 (and other miRNAs w/seed UGGGGGA)	2.036	TargetScan Human	High (predicted)	-2.036	CLIP3
hsa-miR-1275	miR-1275 (and other miRNAs w/seed UGGGGGA)	2.036	TargetScan Human	High (predicted)	-2.036	CLU	Atherosclerosis Signaling,Clathrin-mediated Endocytosis Signaling,FXR/RXR Activation,IL-12 Signaling and Production in Macrophages,LXR/RXR Activation,Production of Nitric Oxide and Reactive Oxygen Species in Macrophages
hsa-miR-1275	miR-1275 (and other miRNAs w/seed UGGGGGA)	2.036	TargetScan Human	High (predicted)	-2.036	CMIP
hsa-miR-1275	miR-1275 (and other miRNAs w/seed UGGGGGA)	2.036	TargetScan Human	High (predicted)	-2.036	CNIH2
hsa-miR-1275	miR-1275 (and other miRNAs w/seed UGGGGGA)	2.036	TargetScan Human	High (predicted)	-2.036	CNKSR1	Ceramide Signaling
hsa-miR-1275	miR-1275 (and other miRNAs w/seed UGGGGGA)	2.036	TargetScan Human	High (predicted)	-2.036	CNN1
hsa-miR-1275	miR-1275 (and other miRNAs w/seed UGGGGGA)	2.036	TargetScan Human	High (predicted)	-2.036	CNNM1
hsa-miR-1275	miR-1275 (and other miRNAs w/seed UGGGGGA)	2.036	TargetScan Human	High (predicted)	-2.036	CNTNAP1	Synaptogenesis Signaling Pathway
hsa-miR-1275	miR-1275 (and other miRNAs w/seed UGGGGGA)	2.036	TargetScan Human	High (predicted)	-2.036	COL1A2	Apelin Liver Signaling Pathway,Atherosclerosis Signaling,Dendritic Cell Maturation,GP6 Signaling Pathway,Hepatic Fibrosis / Hepatic Stellate Cell Activation,Intrinsic Prothrombin Activation Pathway
hsa-miR-1275	miR-1275 (and other miRNAs w/seed UGGGGGA)	2.036	TargetScan Human	High (predicted)	-2.036	COL5A3	Apelin Liver Signaling Pathway,Atherosclerosis Signaling,Dendritic Cell Maturation,GP6 Signaling Pathway,Hepatic Fibrosis / Hepatic Stellate Cell Activation,Intrinsic Prothrombin Activation Pathway
hsa-miR-1275	miR-1275 (and other miRNAs w/seed UGGGGGA)	2.036	TargetScan Human	High (predicted)	-2.036	COPG1	Caveolar-mediated Endocytosis Signaling
hsa-miR-1275	miR-1275 (and other miRNAs w/seed UGGGGGA)	2.036	TargetScan Human	High (predicted)	-2.036	CORO6
hsa-miR-1275	miR-1275 (and other miRNAs w/seed UGGGGGA)	2.036	TargetScan Human	High (predicted)	-2.036	CPLX2	Huntington's Disease Signaling,Synaptogenesis Signaling Pathway
hsa-miR-1275	miR-1275 (and other miRNAs w/seed UGGGGGA)	2.036	TargetScan Human	High (predicted)	-2.036	CPLX3	Synaptogenesis Signaling Pathway
hsa-miR-1275	miR-1275 (and other miRNAs w/seed UGGGGGA)	2.036	TargetScan Human	High (predicted)	-2.036	CPNE2
hsa-miR-1275	miR-1275 (and other miRNAs w/seed UGGGGGA)	2.036	TargetScan Human	High (predicted)	-2.036	CPSF7
hsa-miR-1275	miR-1275 (and other miRNAs w/seed UGGGGGA)	2.036	TargetScan Human	High (predicted)	-2.036	CRYBB1
hsa-miR-1275	miR-1275 (and other miRNAs w/seed UGGGGGA)	2.036	TargetScan Human	High (predicted)	-2.036	CSDC2
hsa-miR-1275	miR-1275 (and other miRNAs w/seed UGGGGGA)	2.036	TargetScan Human	High (predicted)	-2.036	CSF1R	Acute Myeloid Leukemia Signaling,IL-15 Production,Macropinocytosis Signaling,Neuroinflammation Signaling Pathway,Role of Osteoblasts, Osteoclasts and Chondrocytes in Rheumatoid Arthritis,Sperm Motility
hsa-miR-1275	miR-1275 (and other miRNAs w/seed UGGGGGA)	2.036	TargetScan Human	High (predicted)	-2.036	CTB_54O99
hsa-miR-1275	miR-1275 (and other miRNAs w/seed UGGGGGA)	2.036	TargetScan Human	High (predicted)	-2.036	CTBS
hsa-miR-1275	miR-1275 (and other miRNAs w/seed UGGGGGA)	2.036	TargetScan Human	High (predicted)	-2.036	CTRC	SPINK1 Pancreatic Cancer Pathway
hsa-miR-1275	miR-1275 (and other miRNAs w/seed UGGGGGA)	2.036	TargetScan Human	High (predicted)	-2.036	CTSB	Autophagy,BAG2 Signaling Pathway,Inflammasome pathway,Phagosome Maturation,SPINK1 Pancreatic Cancer Pathway
hsa-miR-1275	miR-1275 (and other miRNAs w/seed UGGGGGA)	2.036	TargetScan Human	High (predicted)	-2.036	CTXN1
hsa-miR-1275	miR-1275 (and other miRNAs w/seed UGGGGGA)	2.036	TargetScan Human	High (predicted)	-2.036	CUX1
hsa-miR-1275	miR-1275 (and other miRNAs w/seed UGGGGGA)	2.036	TargetScan Human	High (predicted)	-2.036	CX3CR1	Neuroinflammation Signaling Pathway
hsa-miR-1275	miR-1275 (and other miRNAs w/seed UGGGGGA)	2.036	TargetScan Human	High (predicted)	-2.036	CXADR	Virus Entry via Endocytic Pathways
hsa-miR-1275	miR-1275 (and other miRNAs w/seed UGGGGGA)	2.036	TargetScan Human	High (predicted)	-2.036	CYP2C19	Acetone Degradation I (to Methylglyoxal),Bupropion Degradation,Estrogen Biosynthesis,LPS/IL-1 Mediated Inhibition of RXR Function,Melatonin Degradation I,Nicotine Degradation II,Nicotine Degradation III,PPARα/RXRα Activation,PXR/RXR Activation,Superpathway of Melatonin Degradation,Xenobiotic Metabolism Signaling
hsa-miR-1275	miR-1275 (and other miRNAs w/seed UGGGGGA)	2.036	TargetScan Human	High (predicted)	-2.036	CYP3A5	Acetone Degradation I (to Methylglyoxal),Bupropion Degradation,Estrogen Biosynthesis,LPS/IL-1 Mediated Inhibition of RXR Function,Melatonin Degradation I,Nicotine Degradation II,Nicotine Degradation III,PXR/RXR Activation,Superpathway of Melatonin Degradation,Xenobiotic Metabolism Signaling
hsa-miR-1275	miR-1275 (and other miRNAs w/seed UGGGGGA)	2.036	TargetScan Human	High (predicted)	-2.036	DAGLA	Endocannabinoid Neuronal Synapse Pathway
hsa-miR-1275	miR-1275 (and other miRNAs w/seed UGGGGGA)	2.036	TargetScan Human	High (predicted)	-2.036	DCTN2
hsa-miR-1275	miR-1275 (and other miRNAs w/seed UGGGGGA)	2.036	TargetScan Human	High (predicted)	-2.036	DCTN3
hsa-miR-1275	miR-1275 (and other miRNAs w/seed UGGGGGA)	2.036	TargetScan Human	High (predicted)	-2.036	DCUN1D3
hsa-miR-1275	miR-1275 (and other miRNAs w/seed UGGGGGA)	2.036	TargetScan Human	High (predicted)	-2.036	DCXR	D-glucuronate Degradation I
hsa-miR-1275	miR-1275 (and other miRNAs w/seed UGGGGGA)	2.036	TargetScan Human	High (predicted)	-2.036	DDA1
hsa-miR-1275	miR-1275 (and other miRNAs w/seed UGGGGGA)	2.036	TargetScan Human	High (predicted)	-2.036	DDX17
hsa-miR-1275	miR-1275 (and other miRNAs w/seed UGGGGGA)	2.036	TargetScan Human	High (predicted)	-2.036	DELE1
hsa-miR-1275	miR-1275 (and other miRNAs w/seed UGGGGGA)	2.036	TargetScan Human	High (predicted)	-2.036	DESI2
hsa-miR-1275	miR-1275 (and other miRNAs w/seed UGGGGGA)	2.036	TargetScan Human	High (predicted)	-2.036	DGKE
hsa-miR-1275	miR-1275 (and other miRNAs w/seed UGGGGGA)	2.036	TargetScan Human	High (predicted)	-2.036	DIRAS1
hsa-miR-1275	miR-1275 (and other miRNAs w/seed UGGGGGA)	2.036	TargetScan Human	High (predicted)	-2.036	DIRAS2
hsa-miR-1275	miR-1275 (and other miRNAs w/seed UGGGGGA)	2.036	TargetScan Human	High (predicted)	-2.036	DLG4	Glutamate Receptor Signaling,HIPPO signaling,Huntington's Disease Signaling,Neuregulin Signaling,nNOS Signaling in Neurons,Synaptogenesis Signaling Pathway
hsa-miR-1275	miR-1275 (and other miRNAs w/seed UGGGGGA)	2.036	TargetScan Human	High (predicted)	-2.036	DLX3
hsa-miR-1275	miR-1275 (and other miRNAs w/seed UGGGGGA)	2.036	TargetScan Human	High (predicted)	-2.036	DLX4
hsa-miR-1275	miR-1275 (and other miRNAs w/seed UGGGGGA)	2.036	TargetScan Human	High (predicted)	-2.036	DLX6
hsa-miR-1275	miR-1275 (and other miRNAs w/seed UGGGGGA)	2.036	TargetScan Human	High (predicted)	-2.036	DMWD
hsa-miR-1275	miR-1275 (and other miRNAs w/seed UGGGGGA)	2.036	TargetScan Human	High (predicted)	-2.036	DNAH10OS
hsa-miR-1275	miR-1275 (and other miRNAs w/seed UGGGGGA)	2.036	TargetScan Human	High (predicted)	-2.036	DNAJB5	Aldosterone Signaling in Epithelial Cells,NRF2-mediated Oxidative Stress Response,Protein Ubiquitination Pathway
hsa-miR-1275	miR-1275 (and other miRNAs w/seed UGGGGGA)	2.036	TargetScan Human	High (predicted)	-2.036	DNAL4
hsa-miR-1275	miR-1275 (and other miRNAs w/seed UGGGGGA)	2.036	TargetScan Human	High (predicted)	-2.036	DOC2A
hsa-miR-1275	miR-1275 (and other miRNAs w/seed UGGGGGA)	2.036	TargetScan Human	High (predicted)	-2.036	DOK1	Ephrin Receptor Signaling,FcγRIIB Signaling in B Lymphocytes,GDNF Family Ligand-Receptor Interactions
hsa-miR-1275	miR-1275 (and other miRNAs w/seed UGGGGGA)	2.036	TargetScan Human	High (predicted)	-2.036	DOT1L	3-phosphoinositide Biosynthesis,3-phosphoinositide Degradation,D-myo-inositol (1,4,5,6)-Tetrakisphosphate Biosynthesis,D-myo-inositol (3,4,5,6)-tetrakisphosphate Biosynthesis,D-myo-inositol-5-phosphate Metabolism,Sirtuin Signaling Pathway,Superpathway of Inositol Phosphate Compounds
hsa-miR-1275	miR-1275 (and other miRNAs w/seed UGGGGGA)	2.036	TargetScan Human	High (predicted)	-2.036	DPYSL3	Semaphorin Signaling in Neurons
hsa-miR-1275	miR-1275 (and other miRNAs w/seed UGGGGGA)	2.036	TargetScan Human	High (predicted)	-2.036	DRGX
hsa-miR-1275	miR-1275 (and other miRNAs w/seed UGGGGGA)	2.036	TargetScan Human	High (predicted)	-2.036	DSCAML1
hsa-miR-1275	miR-1275 (and other miRNAs w/seed UGGGGGA)	2.036	TargetScan Human	High (predicted)	-2.036	DTX3	Notch Signaling
hsa-miR-1275	miR-1275 (and other miRNAs w/seed UGGGGGA)	2.036	TargetScan Human	High (predicted)	-2.036	DUSP8	3-phosphoinositide Biosynthesis,3-phosphoinositide Degradation,D-myo-inositol (1,4,5,6)-Tetrakisphosphate Biosynthesis,D-myo-inositol (3,4,5,6)-tetrakisphosphate Biosynthesis,D-myo-inositol-5-phosphate Metabolism,Protein Kinase A Signaling,SAPK/JNK Signaling,Superpathway of Inositol Phosphate Compounds
hsa-miR-1275	miR-1275 (and other miRNAs w/seed UGGGGGA)	2.036	TargetScan Human	High (predicted)	-2.036	DYNLRB1	Phagosome Maturation
hsa-miR-1275	miR-1275 (and other miRNAs w/seed UGGGGGA)	2.036	TargetScan Human	High (predicted)	-2.036	DYSF
hsa-miR-1275	miR-1275 (and other miRNAs w/seed UGGGGGA)	2.036	TargetScan Human	High (predicted)	-2.036	EDN1	Apelin Liver Signaling Pathway,Cardiac Hypertrophy Signaling (Enhanced),Endothelin-1 Signaling,Hepatic Fibrosis / Hepatic Stellate Cell Activation,HIF1α Signaling,Hypoxia Signaling in the Cardiovascular System,Ovarian Cancer Signaling
hsa-miR-1275	miR-1275 (and other miRNAs w/seed UGGGGGA)	2.036	TargetScan Human	High (predicted)	-2.036	EEFSEC
hsa-miR-1275	miR-1275 (and other miRNAs w/seed UGGGGGA)	2.036	TargetScan Human	High (predicted)	-2.036	EFCAB13
hsa-miR-1275	miR-1275 (and other miRNAs w/seed UGGGGGA)	2.036	TargetScan Human	High (predicted)	-2.036	EFHD1
hsa-miR-1275	miR-1275 (and other miRNAs w/seed UGGGGGA)	2.036	TargetScan Human	High (predicted)	-2.036	EHD2
hsa-miR-1275	miR-1275 (and other miRNAs w/seed UGGGGGA)	2.036	TargetScan Human	High (predicted)	-2.036	EI24
hsa-miR-1275	miR-1275 (and other miRNAs w/seed UGGGGGA)	2.036	TargetScan Human	High (predicted)	-2.036	ELAVL3
hsa-miR-1275	miR-1275 (and other miRNAs w/seed UGGGGGA)	2.036	TargetScan Human	High (predicted)	-2.036	ELK1	14-3-3-mediated Signaling,Acute Phase Response Signaling,Adrenomedullin signaling pathway,Antiproliferative Role of Somatostatin Receptor 2,April Mediated Signaling,B Cell Activating Factor Signaling,B Cell Receptor Signaling,Cardiac Hypertrophy Signaling,Cardiac Hypertrophy Signaling (Enhanced),Cholecystokinin/Gastrin-mediated Signaling,Corticotropin Releasing Hormone Signaling,CREB Signaling in…
hsa-miR-1275	miR-1275 (and other miRNAs w/seed UGGGGGA)	2.036	TargetScan Human	High (predicted)	-2.036	ELK3	ERK/MAPK Signaling,HGF Signaling,Telomerase Signaling
hsa-miR-1275	miR-1275 (and other miRNAs w/seed UGGGGGA)	2.036	TargetScan Human	High (predicted)	-2.036	ELOB	HIF1α Signaling,Protein Ubiquitination Pathway,Renal Cell Carcinoma Signaling
hsa-miR-1275	miR-1275 (and other miRNAs w/seed UGGGGGA)	2.036	TargetScan Human	High (predicted)	-2.036	ELOVL2	Stearate Biosynthesis I (Animals),Triacylglycerol Biosynthesis
hsa-miR-1275	miR-1275 (and other miRNAs w/seed UGGGGGA)	2.036	TargetScan Human	High (predicted)	-2.036	EMILIN3
hsa-miR-1275	miR-1275 (and other miRNAs w/seed UGGGGGA)	2.036	TargetScan Human	High (predicted)	-2.036	EN1
hsa-miR-1275	miR-1275 (and other miRNAs w/seed UGGGGGA)	2.036	TargetScan Human	High (predicted)	-2.036	ENDOU	Neuroprotective Role of THOP1 in Alzheimer's Disease
hsa-miR-1275	miR-1275 (and other miRNAs w/seed UGGGGGA)	2.036	TargetScan Human	High (predicted)	-2.036	ENTPD2	Pyrimidine Ribonucleotides De Novo Biosynthesis,Pyrimidine Ribonucleotides Interconversion
hsa-miR-1275	miR-1275 (and other miRNAs w/seed UGGGGGA)	2.036	TargetScan Human	High (predicted)	-2.036	EPHX1	NRF2-mediated Oxidative Stress Response
hsa-miR-1275	miR-1275 (and other miRNAs w/seed UGGGGGA)	2.036	TargetScan Human	High (predicted)	-2.036	EPOP
hsa-miR-1275	miR-1275 (and other miRNAs w/seed UGGGGGA)	2.036	TargetScan Human	High (predicted)	-2.036	ESRP2	Regulation of the Epithelial-Mesenchymal Transition Pathway
hsa-miR-1275	miR-1275 (and other miRNAs w/seed UGGGGGA)	2.036	TargetScan Human	High (predicted)	-2.036	EVX2
hsa-miR-1275	miR-1275 (and other miRNAs w/seed UGGGGGA)	2.036	TargetScan Human	High (predicted)	-2.036	EXOG
hsa-miR-1275	miR-1275 (and other miRNAs w/seed UGGGGGA)	2.036	TargetScan Human	High (predicted)	-2.036	F2RL1	Gα12/13 Signaling,p70S6K Signaling,Role of Macrophages, Fibroblasts and Endothelial Cells in Rheumatoid Arthritis,Role of Tissue Factor in Cancer,SPINK1 Pancreatic Cancer Pathway
hsa-miR-1275	miR-1275 (and other miRNAs w/seed UGGGGGA)	2.036	TargetScan Human	High (predicted)	-2.036	F7	Coagulation System,Extrinsic Prothrombin Activation Pathway,Neuroprotective Role of THOP1 in Alzheimer's Disease,Role of Tissue Factor in Cancer
hsa-miR-1275	miR-1275 (and other miRNAs w/seed UGGGGGA)	2.036	TargetScan Human	High (predicted)	-2.036	FAAH	Anandamide Degradation,Endocannabinoid Neuronal Synapse Pathway,Triacylglycerol Degradation
hsa-miR-1275	miR-1275 (and other miRNAs w/seed UGGGGGA)	2.036	TargetScan Human	High (predicted)	-2.036	FABP1	LPS/IL-1 Mediated Inhibition of RXR Function,Maturity Onset Diabetes of Young (MODY) Signaling
hsa-miR-1275	miR-1275 (and other miRNAs w/seed UGGGGGA)	2.036	TargetScan Human	High (predicted)	-2.036	FAM102A
hsa-miR-1275	miR-1275 (and other miRNAs w/seed UGGGGGA)	2.036	TargetScan Human	High (predicted)	-2.036	FAM110A
hsa-miR-1275	miR-1275 (and other miRNAs w/seed UGGGGGA)	2.036	TargetScan Human	High (predicted)	-2.036	FAM131B
hsa-miR-1275	miR-1275 (and other miRNAs w/seed UGGGGGA)	2.036	TargetScan Human	High (predicted)	-2.036	FAM155B
hsa-miR-1275	miR-1275 (and other miRNAs w/seed UGGGGGA)	2.036	TargetScan Human	High (predicted)	-2.036	FAM189A1
hsa-miR-1275	miR-1275 (and other miRNAs w/seed UGGGGGA)	2.036	TargetScan Human	High (predicted)	-2.036	FAM189B
hsa-miR-1275	miR-1275 (and other miRNAs w/seed UGGGGGA)	2.036	TargetScan Human	High (predicted)	-2.036	FAM216B
hsa-miR-1275	miR-1275 (and other miRNAs w/seed UGGGGGA)	2.036	TargetScan Human	High (predicted)	-2.036	FAM217A
hsa-miR-1275	miR-1275 (and other miRNAs w/seed UGGGGGA)	2.036	TargetScan Human	High (predicted)	-2.036	FAM219A
hsa-miR-1275	miR-1275 (and other miRNAs w/seed UGGGGGA)	2.036	TargetScan Human	High (predicted)	-2.036	FAM222B
hsa-miR-1275	miR-1275 (and other miRNAs w/seed UGGGGGA)	2.036	TargetScan Human	High (predicted)	-2.036	FAM234A
hsa-miR-1275	miR-1275 (and other miRNAs w/seed UGGGGGA)	2.036	TargetScan Human	High (predicted)	-2.036	FAM50B
hsa-miR-1275	miR-1275 (and other miRNAs w/seed UGGGGGA)	2.036	TargetScan Human	High (predicted)	-2.036	FAM57B
hsa-miR-1275	miR-1275 (and other miRNAs w/seed UGGGGGA)	2.036	TargetScan Human	High (predicted)	-2.036	FAM84B
hsa-miR-1275	miR-1275 (and other miRNAs w/seed UGGGGGA)	2.036	TargetScan Human	High (predicted)	-2.036	FAM86B2/FAM86KP
hsa-miR-1275	miR-1275 (and other miRNAs w/seed UGGGGGA)	2.036	TargetScan Human	High (predicted)	-2.036	FAM86C1
hsa-miR-1275	miR-1275 (and other miRNAs w/seed UGGGGGA)	2.036	TargetScan Human	High (predicted)	-2.036	FBN1
hsa-miR-1275	miR-1275 (and other miRNAs w/seed UGGGGGA)	2.036	TargetScan Human	High (predicted)	-2.036	FBRS
hsa-miR-1275	miR-1275 (and other miRNAs w/seed UGGGGGA)	2.036	TargetScan Human	High (predicted)	-2.036	FBXL7
hsa-miR-1275	miR-1275 (and other miRNAs w/seed UGGGGGA)	2.036	TargetScan Human	High (predicted)	-2.036	FBXW8
hsa-miR-1275	miR-1275 (and other miRNAs w/seed UGGGGGA)	2.036	TargetScan Human	High (predicted)	-2.036	FCER2	CD40 Signaling,IL-4 Signaling,Phagosome Formation
hsa-miR-1275	miR-1275 (and other miRNAs w/seed UGGGGGA)	2.036	TargetScan Human	High (predicted)	-2.036	FCMR
hsa-miR-1275	miR-1275 (and other miRNAs w/seed UGGGGGA)	2.036	TargetScan Human	High (predicted)	-2.036	FGF1	Actin Cytoskeleton Signaling,Adipogenesis pathway,Bladder Cancer Signaling,Cardiac Hypertrophy Signaling (Enhanced),Clathrin-mediated Endocytosis Signaling,Ephrin Receptor Signaling,Epithelial Adherens Junction Signaling,FGF Signaling,Hepatic Fibrosis / Hepatic Stellate Cell Activation,Regulation of the Epithelial-Mesenchymal Transition Pathway
hsa-miR-1275	miR-1275 (and other miRNAs w/seed UGGGGGA)	2.036	TargetScan Human	High (predicted)	-2.036	FGF17	Actin Cytoskeleton Signaling,Bladder Cancer Signaling,Cardiac Hypertrophy Signaling (Enhanced),Clathrin-mediated Endocytosis Signaling,FGF Signaling,Regulation of the Epithelial-Mesenchymal Transition Pathway
hsa-miR-1275	miR-1275 (and other miRNAs w/seed UGGGGGA)	2.036	TargetScan Human	High (predicted)	-2.036	FIBCD1
hsa-miR-1275	miR-1275 (and other miRNAs w/seed UGGGGGA)	2.036	TargetScan Human	High (predicted)	-2.036	FILIP1L
hsa-miR-1275	miR-1275 (and other miRNAs w/seed UGGGGGA)	2.036	TargetScan Human	High (predicted)	-2.036	FKBP8
hsa-miR-1275	miR-1275 (and other miRNAs w/seed UGGGGGA)	2.036	TargetScan Human	High (predicted)	-2.036	FLYWCH1
hsa-miR-1275	miR-1275 (and other miRNAs w/seed UGGGGGA)	2.036	TargetScan Human	High (predicted)	-2.036	FMNL1
hsa-miR-1275	miR-1275 (and other miRNAs w/seed UGGGGGA)	2.036	TargetScan Human	High (predicted)	-2.036	FN3K
hsa-miR-1275	miR-1275 (and other miRNAs w/seed UGGGGGA)	2.036	TargetScan Human	High (predicted)	-2.036	FOSB	CDK5 Signaling,Opioid Signaling Pathway
hsa-miR-1275	miR-1275 (and other miRNAs w/seed UGGGGGA)	2.036	TargetScan Human	High (predicted)	-2.036	FOSL1	ERK5 Signaling,NRF2-mediated Oxidative Stress Response
hsa-miR-1275	miR-1275 (and other miRNAs w/seed UGGGGGA)	2.036	TargetScan Human	High (predicted)	-2.036	FOXA3	FXR/RXR Activation
hsa-miR-1275	miR-1275 (and other miRNAs w/seed UGGGGGA)	2.036	TargetScan Human	High (predicted)	-2.036	FOXN1
hsa-miR-1275	miR-1275 (and other miRNAs w/seed UGGGGGA)	2.036	TargetScan Human	High (predicted)	-2.036	FOXO4	AMPK Signaling,Cancer Drug Resistance By Drug Efflux,IL-7 Signaling Pathway,Insulin Receptor Signaling,PTEN Signaling,Sirtuin Signaling Pathway
hsa-miR-1275	miR-1275 (and other miRNAs w/seed UGGGGGA)	2.036	TargetScan Human	High (predicted)	-2.036	FOXP3	IL-23 Signaling Pathway,PD-1, PD-L1 cancer immunotherapy pathway,Systemic Lupus Erythematosus In T Cell Signaling Pathway,T Helper Cell Differentiation,Th17 Activation Pathway
hsa-miR-1275	miR-1275 (and other miRNAs w/seed UGGGGGA)	2.036	TargetScan Human	High (predicted)	-2.036	FOXP4
hsa-miR-1275	miR-1275 (and other miRNAs w/seed UGGGGGA)	2.036	TargetScan Human	High (predicted)	-2.036	FPGS	Folate Polyglutamylation
hsa-miR-1275	miR-1275 (and other miRNAs w/seed UGGGGGA)	2.036	TargetScan Human	High (predicted)	-2.036	FTO
hsa-miR-1275	miR-1275 (and other miRNAs w/seed UGGGGGA)	2.036	TargetScan Human	High (predicted)	-2.036	FXR2
hsa-miR-1275	miR-1275 (and other miRNAs w/seed UGGGGGA)	2.036	TargetScan Human	High (predicted)	-2.036	FXYD5
hsa-miR-1275	miR-1275 (and other miRNAs w/seed UGGGGGA)	2.036	TargetScan Human	High (predicted)	-2.036	FXYD7
hsa-miR-1275	miR-1275 (and other miRNAs w/seed UGGGGGA)	2.036	TargetScan Human	High (predicted)	-2.036	G3BP2
hsa-miR-1275	miR-1275 (and other miRNAs w/seed UGGGGGA)	2.036	TargetScan Human	High (predicted)	-2.036	GAL3ST4
hsa-miR-1275	miR-1275 (and other miRNAs w/seed UGGGGGA)	2.036	TargetScan Human	High (predicted)	-2.036	GALNS	Chondroitin Sulfate Degradation (Metazoa)
hsa-miR-1275	miR-1275 (and other miRNAs w/seed UGGGGGA)	2.036	TargetScan Human	High (predicted)	-2.036	GANAB
hsa-miR-1275	miR-1275 (and other miRNAs w/seed UGGGGGA)	2.036	TargetScan Human	High (predicted)	-2.036	GATAD2B
hsa-miR-1275	miR-1275 (and other miRNAs w/seed UGGGGGA)	2.036	TargetScan Human	High (predicted)	-2.036	GDF11
hsa-miR-1275	miR-1275 (and other miRNAs w/seed UGGGGGA)	2.036	TargetScan Human	High (predicted)	-2.036	GDI1
hsa-miR-1275	miR-1275 (and other miRNAs w/seed UGGGGGA)	2.036	TargetScan Human	High (predicted)	-2.036	GDNF	Amyotrophic Lateral Sclerosis Signaling,GDNF Family Ligand-Receptor Interactions,Neuroinflammation Signaling Pathway,PEDF Signaling,Thyroid Cancer Signaling
hsa-miR-1275	miR-1275 (and other miRNAs w/seed UGGGGGA)	2.036	TargetScan Human	High (predicted)	-2.036	GHRH
hsa-miR-1275	miR-1275 (and other miRNAs w/seed UGGGGGA)	2.036	TargetScan Human	High (predicted)	-2.036	GIMAP1
hsa-miR-1275	miR-1275 (and other miRNAs w/seed UGGGGGA)	2.036	TargetScan Human	High (predicted)	-2.036	GJB4
hsa-miR-1275	miR-1275 (and other miRNAs w/seed UGGGGGA)	2.036	TargetScan Human	High (predicted)	-2.036	GLI4
hsa-miR-1275	miR-1275 (and other miRNAs w/seed UGGGGGA)	2.036	TargetScan Human	High (predicted)	-2.036	GLIS2	Axonal Guidance Signaling,Basal Cell Carcinoma Signaling,Osteoarthritis Pathway,Sonic Hedgehog Signaling
hsa-miR-1275	miR-1275 (and other miRNAs w/seed UGGGGGA)	2.036	TargetScan Human	High (predicted)	-2.036	GNAI2	Agranulocyte Adhesion and Diapedesis,Androgen Signaling,Apelin Adipocyte Signaling Pathway,Apelin Cardiomyocyte Signaling Pathway,Apelin Endothelial Signaling Pathway,Axonal Guidance Signaling,Breast Cancer Regulation by Stathmin1,cAMP-mediated signaling,Cardiac Hypertrophy Signaling,Cardiac Hypertrophy Signaling (Enhanced),CCR3 Signaling in Eosinophils,CCR5 Signaling in Macrophages,Chemokine Sig…
hsa-miR-1275	miR-1275 (and other miRNAs w/seed UGGGGGA)	2.036	TargetScan Human	High (predicted)	-2.036	GNAT1	Androgen Signaling,Axonal Guidance Signaling,Cardiac Hypertrophy Signaling,CREB Signaling in Neurons,CXCR4 Signaling,Endothelin-1 Signaling,Ephrin B Signaling,Ephrin Receptor Signaling,G Beta Gamma Signaling,IL-1 Signaling,Molecular Mechanisms of Cancer,Phototransduction Pathway,Relaxin Signaling,RhoGDI Signaling,Role of NFAT in Regulation of the Immune Response,Signaling by Rho Family GTPases,Sy…
hsa-miR-1275	miR-1275 (and other miRNAs w/seed UGGGGGA)	2.036	TargetScan Human	High (predicted)	-2.036	GNG2	Androgen Signaling,Antiproliferative Role of Somatostatin Receptor 2,Axonal Guidance Signaling,Breast Cancer Regulation by Stathmin1,Cardiac Hypertrophy Signaling,Cardiac Hypertrophy Signaling (Enhanced),Cardiac β-adrenergic Signaling,CCR3 Signaling in Eosinophils,CCR5 Signaling in Macrophages,Colorectal Cancer Metastasis Signaling,CREB Signaling in Neurons,CXCR4 Signaling,Endocannabinoid Develop…
hsa-miR-1275	miR-1275 (and other miRNAs w/seed UGGGGGA)	2.036	TargetScan Human	High (predicted)	-2.036	GPR108
hsa-miR-1275	miR-1275 (and other miRNAs w/seed UGGGGGA)	2.036	TargetScan Human	High (predicted)	-2.036	GPR173
hsa-miR-1275	miR-1275 (and other miRNAs w/seed UGGGGGA)	2.036	TargetScan Human	High (predicted)	-2.036	GPR3
hsa-miR-1275	miR-1275 (and other miRNAs w/seed UGGGGGA)	2.036	TargetScan Human	High (predicted)	-2.036	GPSM1
hsa-miR-1275	miR-1275 (and other miRNAs w/seed UGGGGGA)	2.036	TargetScan Human	High (predicted)	-2.036	GRIK2	Amyotrophic Lateral Sclerosis Signaling,CREB Signaling in Neurons,Gap Junction Signaling,Glutamate Receptor Signaling
hsa-miR-1275	miR-1275 (and other miRNAs w/seed UGGGGGA)	2.036	TargetScan Human	High (predicted)	-2.036	GRIN2B	Amyotrophic Lateral Sclerosis Signaling,Calcium Signaling,Circadian Rhythm Signaling,CREB Signaling in Neurons,Dopamine-DARPP32 Feedback in cAMP Signaling,Endocannabinoid Neuronal Synapse Pathway,Ephrin Receptor Signaling,Glutamate Receptor Signaling,Huntington's Disease Signaling,Neuroinflammation Signaling Pathway,Neuropathic Pain Signaling In Dorsal Horn Neurons,nNOS Signaling in Neurons,Opioi…
hsa-miR-1275	miR-1275 (and other miRNAs w/seed UGGGGGA)	2.036	TargetScan Human	High (predicted)	-2.036	GRIN3A	Amyotrophic Lateral Sclerosis Signaling,Calcium Signaling,Circadian Rhythm Signaling,Dopamine-DARPP32 Feedback in cAMP Signaling,Endocannabinoid Neuronal Synapse Pathway,Ephrin Receptor Signaling,Glutamate Receptor Signaling,Neuroinflammation Signaling Pathway,Neuropathic Pain Signaling In Dorsal Horn Neurons,nNOS Signaling in Neurons,Opioid Signaling Pathway,Synaptic Long Term Potentiation,Synap…
hsa-miR-1275	miR-1275 (and other miRNAs w/seed UGGGGGA)	2.036	TargetScan Human	High (predicted)	-2.036	GSK3A	14-3-3-mediated Signaling,Adrenomedullin signaling pathway,Apelin Liver Signaling Pathway,B Cell Receptor Signaling,Cardiac Hypertrophy Signaling (Enhanced),Docosahexaenoic Acid (DHA) Signaling,ErbB2-ErbB3 Signaling,GP6 Signaling Pathway,HER-2 Signaling in Breast Cancer,Human Embryonic Stem Cell Pluripotency,IL-7 Signaling Pathway,ILK Signaling,Insulin Receptor Signaling,Molecular Mechanisms of C…
hsa-miR-1275	miR-1275 (and other miRNAs w/seed UGGGGGA)	2.036	TargetScan Human	High (predicted)	-2.036	GSS	Glutathione Biosynthesis,γ-glutamyl Cycle
hsa-miR-1275	miR-1275 (and other miRNAs w/seed UGGGGGA)	2.036	TargetScan Human	High (predicted)	-2.036	H1FX	Granzyme A Signaling,Protein Kinase A Signaling,Sirtuin Signaling Pathway
hsa-miR-1275	miR-1275 (and other miRNAs w/seed UGGGGGA)	2.036	TargetScan Human	High (predicted)	-2.036	HAPLN4
hsa-miR-1275	miR-1275 (and other miRNAs w/seed UGGGGGA)	2.036	TargetScan Human	High (predicted)	-2.036	HCN2
hsa-miR-1275	miR-1275 (and other miRNAs w/seed UGGGGGA)	2.036	TargetScan Human	High (predicted)	-2.036	HDHD3
hsa-miR-1275	miR-1275 (and other miRNAs w/seed UGGGGGA)	2.036	TargetScan Human	High (predicted)	-2.036	HEATR3
hsa-miR-1275	miR-1275 (and other miRNAs w/seed UGGGGGA)	2.036	TargetScan Human	High (predicted)	-2.036	HEPN1
hsa-miR-1275	miR-1275 (and other miRNAs w/seed UGGGGGA)	2.036	TargetScan Human	High (predicted)	-2.036	HID1
hsa-miR-1275	miR-1275 (and other miRNAs w/seed UGGGGGA)	2.036	TargetScan Human	High (predicted)	-2.036	HMGA1	IL-4 Signaling,iNOS Signaling
hsa-miR-1275	miR-1275 (and other miRNAs w/seed UGGGGGA)	2.036	TargetScan Human	High (predicted)	-2.036	HNRNPAB
hsa-miR-1275	miR-1275 (and other miRNAs w/seed UGGGGGA)	2.036	TargetScan Human	High (predicted)	-2.036	HOXA7
hsa-miR-1275	miR-1275 (and other miRNAs w/seed UGGGGGA)	2.036	TargetScan Human	High (predicted)	-2.036	HOXB3
hsa-miR-1275	miR-1275 (and other miRNAs w/seed UGGGGGA)	2.036	TargetScan Human	High (predicted)	-2.036	HOXB4
hsa-miR-1275	miR-1275 (and other miRNAs w/seed UGGGGGA)	2.036	TargetScan Human	High (predicted)	-2.036	HOXB5	Embryonic Stem Cell Differentiation into Cardiac Lineages
hsa-miR-1275	miR-1275 (and other miRNAs w/seed UGGGGGA)	2.036	TargetScan Human	High (predicted)	-2.036	HOXC10
hsa-miR-1275	miR-1275 (and other miRNAs w/seed UGGGGGA)	2.036	TargetScan Human	High (predicted)	-2.036	HOXC12
hsa-miR-1275	miR-1275 (and other miRNAs w/seed UGGGGGA)	2.036	TargetScan Human	High (predicted)	-2.036	HOXC8
hsa-miR-1275	miR-1275 (and other miRNAs w/seed UGGGGGA)	2.036	TargetScan Human	High (predicted)	-2.036	HOXD4
hsa-miR-1275	miR-1275 (and other miRNAs w/seed UGGGGGA)	2.036	TargetScan Human	High (predicted)	-2.036	HPCA
hsa-miR-1275	miR-1275 (and other miRNAs w/seed UGGGGGA)	2.036	TargetScan Human	High (predicted)	-2.036	HPGDS	Eicosanoid Signaling,Glutathione-mediated Detoxification,Prostanoid Biosynthesis
hsa-miR-1275	miR-1275 (and other miRNAs w/seed UGGGGGA)	2.036	TargetScan Human	High (predicted)	-2.036	HRK
hsa-miR-1275	miR-1275 (and other miRNAs w/seed UGGGGGA)	2.036	TargetScan Human	High (predicted)	-2.036	HSD11B2
hsa-miR-1275	miR-1275 (and other miRNAs w/seed UGGGGGA)	2.036	TargetScan Human	High (predicted)	-2.036	HSF1	Sirtuin Signaling Pathway,Tight Junction Signaling
hsa-miR-1275	miR-1275 (and other miRNAs w/seed UGGGGGA)	2.036	TargetScan Human	High (predicted)	-2.036	HSPB6	Aldosterone Signaling in Epithelial Cells,Protein Ubiquitination Pathway
hsa-miR-1275	miR-1275 (and other miRNAs w/seed UGGGGGA)	2.036	TargetScan Human	High (predicted)	-2.036	HSPB7	Aldosterone Signaling in Epithelial Cells,Aryl Hydrocarbon Receptor Signaling,Cardiac Hypertrophy Signaling (Enhanced),Death Receptor Signaling,ERK/MAPK Signaling,IL-6 Signaling,p38 MAPK Signaling,Protein Ubiquitination Pathway
hsa-miR-1275	miR-1275 (and other miRNAs w/seed UGGGGGA)	2.036	TargetScan Human	High (predicted)	-2.036	HTR1A	cAMP-mediated signaling,G-Protein Coupled Receptor Signaling,Gαi Signaling,Serotonin Receptor Signaling
hsa-miR-1275	miR-1275 (and other miRNAs w/seed UGGGGGA)	2.036	TargetScan Human	High (predicted)	-2.036	ID1	Mouse Embryonic Stem Cell Pluripotency
hsa-miR-1275	miR-1275 (and other miRNAs w/seed UGGGGGA)	2.036	TargetScan Human	High (predicted)	-2.036	IFFO2
hsa-miR-1275	miR-1275 (and other miRNAs w/seed UGGGGGA)	2.036	TargetScan Human	High (predicted)	-2.036	IGF1	Amyotrophic Lateral Sclerosis Signaling,Axonal Guidance Signaling,Cardiac Hypertrophy Signaling,Cardiac Hypertrophy Signaling (Enhanced),Clathrin-mediated Endocytosis Signaling,Estrogen-Dependent Breast Cancer Signaling,Glioblastoma Multiforme Signaling,Glioma Signaling,Growth Hormone Signaling,Hepatic Fibrosis / Hepatic Stellate Cell Activation,Huntington's Disease Signaling,IGF-1 Signaling,Myc …
hsa-miR-1275	miR-1275 (and other miRNAs w/seed UGGGGGA)	2.036	TargetScan Human	High (predicted)	-2.036	IGF1R	Cardiac Hypertrophy Signaling,Cardiac Hypertrophy Signaling (Enhanced),EIF2 Signaling,Estrogen-Dependent Breast Cancer Signaling,Glioblastoma Multiforme Signaling,Glioma Signaling,Growth Hormone Signaling,Hepatic Fibrosis / Hepatic Stellate Cell Activation,Huntington's Disease Signaling,IGF-1 Signaling,IL-15 Production,Myc Mediated Apoptosis Signaling,NF-κB Signaling,PTEN Signaling,RhoA Signaling…
hsa-miR-1275	miR-1275 (and other miRNAs w/seed UGGGGGA)	2.036	TargetScan Human	High (predicted)	-2.036	IGF2	Glioblastoma Multiforme Signaling,Glioma Signaling,Growth Hormone Signaling,Hepatic Fibrosis / Hepatic Stellate Cell Activation
hsa-miR-1275	miR-1275 (and other miRNAs w/seed UGGGGGA)	2.036	TargetScan Human	High (predicted)	-2.036	IGF2BP1	Role of Oct4 in Mammalian Embryonic Stem Cell Pluripotency
hsa-miR-1275	miR-1275 (and other miRNAs w/seed UGGGGGA)	2.036	TargetScan Human	High (predicted)	-2.036	IGFL3
hsa-miR-1275	miR-1275 (and other miRNAs w/seed UGGGGGA)	2.036	TargetScan Human	High (predicted)	-2.036	IL17C	Cardiac Hypertrophy Signaling (Enhanced),Hepatic Cholestasis,HMGB1 Signaling,Role of Pattern Recognition Receptors in Recognition of Bacteria and Viruses
hsa-miR-1275	miR-1275 (and other miRNAs w/seed UGGGGGA)	2.036	TargetScan Human	High (predicted)	-2.036	IL2RB	Cardiac Hypertrophy Signaling (Enhanced),Crosstalk between Dendritic Cells and Natural Killer Cells,iCOS-iCOSL Signaling in T Helper Cells,IL-15 Signaling,IL-2 Signaling,PD-1, PD-L1 cancer immunotherapy pathway,Role of JAK1 and JAK3 in γc Cytokine Signaling,STAT3 Pathway,Telomerase Signaling,Th1 and Th2 Activation Pathway,Th2 Pathway
hsa-miR-1275	miR-1275 (and other miRNAs w/seed UGGGGGA)	2.036	TargetScan Human	High (predicted)	-2.036	IL36RN	Acute Phase Response Signaling,Adrenomedullin signaling pathway,Agranulocyte Adhesion and Diapedesis,Altered T Cell and B Cell Signaling in Rheumatoid Arthritis,Atherosclerosis Signaling,Cholecystokinin/Gastrin-mediated Signaling,Communication between Innate and Adaptive Immune Cells,Dendritic Cell Maturation,FXR/RXR Activation,Graft-versus-Host Disease Signaling,Granulocyte Adhesion and Diapedes…
hsa-miR-1275	miR-1275 (and other miRNAs w/seed UGGGGGA)	2.036	TargetScan Human	High (predicted)	-2.036	IMPG1
hsa-miR-1275	miR-1275 (and other miRNAs w/seed UGGGGGA)	2.036	TargetScan Human	High (predicted)	-2.036	INAVA
hsa-miR-1275	miR-1275 (and other miRNAs w/seed UGGGGGA)	2.036	TargetScan Human	High (predicted)	-2.036	INHBC	TGF-β Signaling
hsa-miR-1275	miR-1275 (and other miRNAs w/seed UGGGGGA)	2.036	TargetScan Human	High (predicted)	-2.036	INKA2
hsa-miR-1275	miR-1275 (and other miRNAs w/seed UGGGGGA)	2.036	TargetScan Human	High (predicted)	-2.036	IP6K3	Inositol Pyrophosphates Biosynthesis,Superpathway of Inositol Phosphate Compounds
hsa-miR-1275	miR-1275 (and other miRNAs w/seed UGGGGGA)	2.036	TargetScan Human	High (predicted)	-2.036	IQSEC2
hsa-miR-1275	miR-1275 (and other miRNAs w/seed UGGGGGA)	2.036	TargetScan Human	High (predicted)	-2.036	IRF2BPL
hsa-miR-1275	miR-1275 (and other miRNAs w/seed UGGGGGA)	2.036	TargetScan Human	High (predicted)	-2.036	ISL1	Embryonic Stem Cell Differentiation into Cardiac Lineages,Transcriptional Regulatory Network in Embryonic Stem Cells
hsa-miR-1275	miR-1275 (and other miRNAs w/seed UGGGGGA)	2.036	TargetScan Human	High (predicted)	-2.036	ITFG2
hsa-miR-1275	miR-1275 (and other miRNAs w/seed UGGGGGA)	2.036	TargetScan Human	High (predicted)	-2.036	ITPRIP
hsa-miR-1275	miR-1275 (and other miRNAs w/seed UGGGGGA)	2.036	TargetScan Human	High (predicted)	-2.036	IYD	Thyroid Hormone Biosynthesis
hsa-miR-1275	miR-1275 (and other miRNAs w/seed UGGGGGA)	2.036	TargetScan Human	High (predicted)	-2.036	JAZF1
hsa-miR-1275	miR-1275 (and other miRNAs w/seed UGGGGGA)	2.036	TargetScan Human	High (predicted)	-2.036	KCNC1
hsa-miR-1275	miR-1275 (and other miRNAs w/seed UGGGGGA)	2.036	TargetScan Human	High (predicted)	-2.036	KCNC3
hsa-miR-1275	miR-1275 (and other miRNAs w/seed UGGGGGA)	2.036	TargetScan Human	High (predicted)	-2.036	KCNE1
hsa-miR-1275	miR-1275 (and other miRNAs w/seed UGGGGGA)	2.036	TargetScan Human	High (predicted)	-2.036	KCNJ10	Dopamine-DARPP32 Feedback in cAMP Signaling
hsa-miR-1275	miR-1275 (and other miRNAs w/seed UGGGGGA)	2.036	TargetScan Human	High (predicted)	-2.036	KCNK12
hsa-miR-1275	miR-1275 (and other miRNAs w/seed UGGGGGA)	2.036	TargetScan Human	High (predicted)	-2.036	KCNV1
hsa-miR-1275	miR-1275 (and other miRNAs w/seed UGGGGGA)	2.036	TargetScan Human	High (predicted)	-2.036	KDM6B
hsa-miR-1275	miR-1275 (and other miRNAs w/seed UGGGGGA)	2.036	TargetScan Human	High (predicted)	-2.036	KDM8
hsa-miR-1275	miR-1275 (and other miRNAs w/seed UGGGGGA)	2.036	TargetScan Human	High (predicted)	-2.036	KIR3DX1
hsa-miR-1275	miR-1275 (and other miRNAs w/seed UGGGGGA)	2.036	TargetScan Human	High (predicted)	-2.036	KLHL14
hsa-miR-1275	miR-1275 (and other miRNAs w/seed UGGGGGA)	2.036	TargetScan Human	High (predicted)	-2.036	KLK10	Intrinsic Prothrombin Activation Pathway,MSP-RON Signaling Pathway,Neuroprotective Role of THOP1 in Alzheimer's Disease,SPINK1 Pancreatic Cancer Pathway
hsa-miR-1275	miR-1275 (and other miRNAs w/seed UGGGGGA)	2.036	TargetScan Human	High (predicted)	-2.036	KLK15	Intrinsic Prothrombin Activation Pathway,MSP-RON Signaling Pathway,Neuroprotective Role of THOP1 in Alzheimer's Disease,SPINK1 Pancreatic Cancer Pathway
hsa-miR-1275	miR-1275 (and other miRNAs w/seed UGGGGGA)	2.036	TargetScan Human	High (predicted)	-2.036	KLK4	Intrinsic Prothrombin Activation Pathway,MSP-RON Signaling Pathway,Neuroprotective Role of THOP1 in Alzheimer's Disease,SPINK1 Pancreatic Cancer Pathway
hsa-miR-1275	miR-1275 (and other miRNAs w/seed UGGGGGA)	2.036	TargetScan Human	High (predicted)	-2.036	KRT1	Corticotropin Releasing Hormone Signaling,Glucocorticoid Receptor Signaling
hsa-miR-1275	miR-1275 (and other miRNAs w/seed UGGGGGA)	2.036	TargetScan Human	High (predicted)	-2.036	KRT23	Glucocorticoid Receptor Signaling
hsa-miR-1275	miR-1275 (and other miRNAs w/seed UGGGGGA)	2.036	TargetScan Human	High (predicted)	-2.036	KRT82	Glucocorticoid Receptor Signaling
hsa-miR-1275	miR-1275 (and other miRNAs w/seed UGGGGGA)	2.036	TargetScan Human	High (predicted)	-2.036	KRT85	Glucocorticoid Receptor Signaling
hsa-miR-1275	miR-1275 (and other miRNAs w/seed UGGGGGA)	2.036	TargetScan Human	High (predicted)	-2.036	KRTAP10-10
hsa-miR-1275	miR-1275 (and other miRNAs w/seed UGGGGGA)	2.036	TargetScan Human	High (predicted)	-2.036	KRTAP10-12
hsa-miR-1275	miR-1275 (and other miRNAs w/seed UGGGGGA)	2.036	TargetScan Human	High (predicted)	-2.036	KRTAP10-7
hsa-miR-1275	miR-1275 (and other miRNAs w/seed UGGGGGA)	2.036	TargetScan Human	High (predicted)	-2.036	L1CAM	Axonal Guidance Signaling,Transcriptional Regulatory Network in Embryonic Stem Cells
hsa-miR-1275	miR-1275 (and other miRNAs w/seed UGGGGGA)	2.036	TargetScan Human	High (predicted)	-2.036	LALBA
hsa-miR-1275	miR-1275 (and other miRNAs w/seed UGGGGGA)	2.036	TargetScan Human	High (predicted)	-2.036	LAMP5
hsa-miR-1275	miR-1275 (and other miRNAs w/seed UGGGGGA)	2.036	TargetScan Human	High (predicted)	-2.036	LAPTM4B
hsa-miR-1275	miR-1275 (and other miRNAs w/seed UGGGGGA)	2.036	TargetScan Human	High (predicted)	-2.036	LCE1B
hsa-miR-1275	miR-1275 (and other miRNAs w/seed UGGGGGA)	2.036	TargetScan Human	High (predicted)	-2.036	LEFTY2	Human Embryonic Stem Cell Pluripotency
hsa-miR-1275	miR-1275 (and other miRNAs w/seed UGGGGGA)	2.036	TargetScan Human	High (predicted)	-2.036	LEMD1
hsa-miR-1275	miR-1275 (and other miRNAs w/seed UGGGGGA)	2.036	TargetScan Human	High (predicted)	-2.036	LEPROT
hsa-miR-1275	miR-1275 (and other miRNAs w/seed UGGGGGA)	2.036	TargetScan Human	High (predicted)	-2.036	LHX6
hsa-miR-1275	miR-1275 (and other miRNAs w/seed UGGGGGA)	2.036	TargetScan Human	High (predicted)	-2.036	LIMK1	Actin Cytoskeleton Signaling,Axonal Guidance Signaling,Breast Cancer Regulation by Stathmin1,CCR3 Signaling in Eosinophils,Cdc42 Signaling,Chemokine Signaling,Death Receptor Signaling,Ephrin A Signaling,Ephrin B Signaling,Ephrin Receptor Signaling,Germ Cell-Sertoli Cell Junction Signaling,IL-8 Signaling,PAK Signaling,Pyridoxal 5'-phosphate Salvage Pathway,Rac Signaling,Regulation of Actin-based M…
hsa-miR-1275	miR-1275 (and other miRNAs w/seed UGGGGGA)	2.036	TargetScan Human	High (predicted)	-2.036	LIN37
hsa-miR-1275	miR-1275 (and other miRNAs w/seed UGGGGGA)	2.036	TargetScan Human	High (predicted)	-2.036	LINC01124
hsa-miR-1275	miR-1275 (and other miRNAs w/seed UGGGGGA)	2.036	TargetScan Human	High (predicted)	-2.036	LINC01560
hsa-miR-1275	miR-1275 (and other miRNAs w/seed UGGGGGA)	2.036	TargetScan Human	High (predicted)	-2.036	LINC02166
hsa-miR-1275	miR-1275 (and other miRNAs w/seed UGGGGGA)	2.036	TargetScan Human	High (predicted)	-2.036	LOC100996385
hsa-miR-1275	miR-1275 (and other miRNAs w/seed UGGGGGA)	2.036	TargetScan Human	High (predicted)	-2.036	LOC400655
hsa-miR-1275	miR-1275 (and other miRNAs w/seed UGGGGGA)	2.036	TargetScan Human	High (predicted)	-2.036	LPIN3	Triacylglycerol Biosynthesis
hsa-miR-1275	miR-1275 (and other miRNAs w/seed UGGGGGA)	2.036	TargetScan Human	High (predicted)	-2.036	LRRC28
hsa-miR-1275	miR-1275 (and other miRNAs w/seed UGGGGGA)	2.036	TargetScan Human	High (predicted)	-2.036	LRRC38
hsa-miR-1275	miR-1275 (and other miRNAs w/seed UGGGGGA)	2.036	TargetScan Human	High (predicted)	-2.036	LRRN2
hsa-miR-1275	miR-1275 (and other miRNAs w/seed UGGGGGA)	2.036	TargetScan Human	High (predicted)	-2.036	LURAP1
hsa-miR-1275	miR-1275 (and other miRNAs w/seed UGGGGGA)	2.036	TargetScan Human	High (predicted)	-2.036	LY6G5B
hsa-miR-1275	miR-1275 (and other miRNAs w/seed UGGGGGA)	2.036	TargetScan Human	High (predicted)	-2.036	LYNX1
hsa-miR-1275	miR-1275 (and other miRNAs w/seed UGGGGGA)	2.036	TargetScan Human	High (predicted)	-2.036	LZTS3
hsa-miR-1275	miR-1275 (and other miRNAs w/seed UGGGGGA)	2.036	TargetScan Human	High (predicted)	-2.036	M6PR	Phagosome Maturation,Tumoricidal Function of Hepatic Natural Killer Cells
hsa-miR-1275	miR-1275 (and other miRNAs w/seed UGGGGGA)	2.036	TargetScan Human	High (predicted)	-2.036	MAFF	NRF2-mediated Oxidative Stress Response
hsa-miR-1275	miR-1275 (and other miRNAs w/seed UGGGGGA)	2.036	TargetScan Human	High (predicted)	-2.036	MAP1A
hsa-miR-1275	miR-1275 (and other miRNAs w/seed UGGGGGA)	2.036	TargetScan Human	High (predicted)	-2.036	MAP7D1
hsa-miR-1275	miR-1275 (and other miRNAs w/seed UGGGGGA)	2.036	TargetScan Human	High (predicted)	-2.036	MAPK4	Adrenomedullin signaling pathway,Apelin Adipocyte Signaling Pathway,Apelin Cardiomyocyte Signaling Pathway,CDK5 Signaling,Endocannabinoid Developing Neuron Pathway,Endocannabinoid Neuronal Synapse Pathway,Endothelin-1 Signaling,HIF1α Signaling,Neuroinflammation Signaling Pathway,Opioid Signaling Pathway,Sirtuin Signaling Pathway
hsa-miR-1275	miR-1275 (and other miRNAs w/seed UGGGGGA)	2.036	TargetScan Human	High (predicted)	-2.036	MAT1A	Cysteine Biosynthesis III (mammalia),Methionine Degradation I (to Homocysteine),S-adenosyl-L-methionine Biosynthesis,Superpathway of Methionine Degradation
hsa-miR-1275	miR-1275 (and other miRNAs w/seed UGGGGGA)	2.036	TargetScan Human	High (predicted)	-2.036	MCAT
hsa-miR-1275	miR-1275 (and other miRNAs w/seed UGGGGGA)	2.036	TargetScan Human	High (predicted)	-2.036	MCFD2
hsa-miR-1275	miR-1275 (and other miRNAs w/seed UGGGGGA)	2.036	TargetScan Human	High (predicted)	-2.036	MDGA1
hsa-miR-1275	miR-1275 (and other miRNAs w/seed UGGGGGA)	2.036	TargetScan Human	High (predicted)	-2.036	MDK
hsa-miR-1275	miR-1275 (and other miRNAs w/seed UGGGGGA)	2.036	TargetScan Human	High (predicted)	-2.036	MEAF6
hsa-miR-1275	miR-1275 (and other miRNAs w/seed UGGGGGA)	2.036	TargetScan Human	High (predicted)	-2.036	MED26
hsa-miR-1275	miR-1275 (and other miRNAs w/seed UGGGGGA)	2.036	TargetScan Human	High (predicted)	-2.036	MEIS2
hsa-miR-1275	miR-1275 (and other miRNAs w/seed UGGGGGA)	2.036	TargetScan Human	High (predicted)	-2.036	MEN1
hsa-miR-1275	miR-1275 (and other miRNAs w/seed UGGGGGA)	2.036	TargetScan Human	High (predicted)	-2.036	METAP1D
hsa-miR-1275	miR-1275 (and other miRNAs w/seed UGGGGGA)	2.036	TargetScan Human	High (predicted)	-2.036	METTL6
hsa-miR-1275	miR-1275 (and other miRNAs w/seed UGGGGGA)	2.036	TargetScan Human	High (predicted)	-2.036	METTL9
hsa-miR-1275	miR-1275 (and other miRNAs w/seed UGGGGGA)	2.036	TargetScan Human	High (predicted)	-2.036	MEX3A
hsa-miR-1275	miR-1275 (and other miRNAs w/seed UGGGGGA)	2.036	TargetScan Human	High (predicted)	-2.036	MFN2
hsa-miR-1275	miR-1275 (and other miRNAs w/seed UGGGGGA)	2.036	TargetScan Human	High (predicted)	-2.036	MFSD14C
hsa-miR-1275	miR-1275 (and other miRNAs w/seed UGGGGGA)	2.036	TargetScan Human	High (predicted)	-2.036	MINK1	SAPK/JNK Signaling
hsa-miR-1275	miR-1275 (and other miRNAs w/seed UGGGGGA)	2.036	TargetScan Human	High (predicted)	-2.036	MIR2052HG
hsa-miR-1275	miR-1275 (and other miRNAs w/seed UGGGGGA)	2.036	TargetScan Human	High (predicted)	-2.036	MISP3
hsa-miR-1275	miR-1275 (and other miRNAs w/seed UGGGGGA)	2.036	TargetScan Human	High (predicted)	-2.036	MKNK2	Cardiac Hypertrophy Signaling (Enhanced),ERK/MAPK Signaling,p38 MAPK Signaling
hsa-miR-1275	miR-1275 (and other miRNAs w/seed UGGGGGA)	2.036	TargetScan Human	High (predicted)	-2.036	MNT
hsa-miR-1275	miR-1275 (and other miRNAs w/seed UGGGGGA)	2.036	TargetScan Human	High (predicted)	-2.036	MPZ
hsa-miR-1275	miR-1275 (and other miRNAs w/seed UGGGGGA)	2.036	TargetScan Human	High (predicted)	-2.036	MRPL20-AS1
hsa-miR-1275	miR-1275 (and other miRNAs w/seed UGGGGGA)	2.036	TargetScan Human	High (predicted)	-2.036	MRPL49
hsa-miR-1275	miR-1275 (and other miRNAs w/seed UGGGGGA)	2.036	TargetScan Human	High (predicted)	-2.036	MRPS34
hsa-miR-1275	miR-1275 (and other miRNAs w/seed UGGGGGA)	2.036	TargetScan Human	High (predicted)	-2.036	MSI1
hsa-miR-1275	miR-1275 (and other miRNAs w/seed UGGGGGA)	2.036	TargetScan Human	High (predicted)	-2.036	MTM1	3-phosphoinositide Degradation
hsa-miR-1275	miR-1275 (and other miRNAs w/seed UGGGGGA)	2.036	TargetScan Human	High (predicted)	-2.036	MUC3A
hsa-miR-1275	miR-1275 (and other miRNAs w/seed UGGGGGA)	2.036	TargetScan Human	High (predicted)	-2.036	MUS81
hsa-miR-1275	miR-1275 (and other miRNAs w/seed UGGGGGA)	2.036	TargetScan Human	High (predicted)	-2.036	MXD1	Polyamine Regulation in Colon Cancer,VDR/RXR Activation
hsa-miR-1275	miR-1275 (and other miRNAs w/seed UGGGGGA)	2.036	TargetScan Human	High (predicted)	-2.036	MYCT1
hsa-miR-1275	miR-1275 (and other miRNAs w/seed UGGGGGA)	2.036	TargetScan Human	High (predicted)	-2.036	MYL12A	Actin Cytoskeleton Signaling,Apelin Cardiomyocyte Signaling Pathway,Axonal Guidance Signaling,Cardiac Hypertrophy Signaling,Cdc42 Signaling,Cellular Effects of Sildenafil (Viagra),CXCR4 Signaling,Gα12/13 Signaling,Integrin Signaling,PAK Signaling,Phospholipase C Signaling,Protein Kinase A Signaling,Regulation of Actin-based Motility by Rho,RhoA Signaling,RhoGDI Signaling,Signaling by Rho Family G…
hsa-miR-1275	miR-1275 (and other miRNAs w/seed UGGGGGA)	2.036	TargetScan Human	High (predicted)	-2.036	MYL12B	Actin Cytoskeleton Signaling,Apelin Cardiomyocyte Signaling Pathway,Axonal Guidance Signaling,Cardiac Hypertrophy Signaling,Cdc42 Signaling,Cellular Effects of Sildenafil (Viagra),CXCR4 Signaling,Gα12/13 Signaling,IL-8 Signaling,Integrin Signaling,PAK Signaling,Phospholipase C Signaling,Protein Kinase A Signaling,Regulation of Actin-based Motility by Rho,RhoA Signaling,RhoGDI Signaling,Signaling …
hsa-miR-1275	miR-1275 (and other miRNAs w/seed UGGGGGA)	2.036	TargetScan Human	High (predicted)	-2.036	MYOD1
hsa-miR-1275	miR-1275 (and other miRNAs w/seed UGGGGGA)	2.036	TargetScan Human	High (predicted)	-2.036	MYOG
hsa-miR-1275	miR-1275 (and other miRNAs w/seed UGGGGGA)	2.036	TargetScan Human	High (predicted)	-2.036	NAALADL2
hsa-miR-1275	miR-1275 (and other miRNAs w/seed UGGGGGA)	2.036	TargetScan Human	High (predicted)	-2.036	NAB2
hsa-miR-1275	miR-1275 (and other miRNAs w/seed UGGGGGA)	2.036	TargetScan Human	High (predicted)	-2.036	NACC1
hsa-miR-1275	miR-1275 (and other miRNAs w/seed UGGGGGA)	2.036	TargetScan Human	High (predicted)	-2.036	NANOS2
hsa-miR-1275	miR-1275 (and other miRNAs w/seed UGGGGGA)	2.036	TargetScan Human	High (predicted)	-2.036	NAPA	Huntington's Disease Signaling,Phagosome Maturation,Synaptogenesis Signaling Pathway,Tight Junction Signaling
hsa-miR-1275	miR-1275 (and other miRNAs w/seed UGGGGGA)	2.036	TargetScan Human	High (predicted)	-2.036	NAT16
hsa-miR-1275	miR-1275 (and other miRNAs w/seed UGGGGGA)	2.036	TargetScan Human	High (predicted)	-2.036	NBPF4/NBPF6
hsa-miR-1275	miR-1275 (and other miRNAs w/seed UGGGGGA)	2.036	TargetScan Human	High (predicted)	-2.036	NCDN
hsa-miR-1275	miR-1275 (and other miRNAs w/seed UGGGGGA)	2.036	TargetScan Human	High (predicted)	-2.036	NDEL1	Reelin Signaling in Neurons
hsa-miR-1275	miR-1275 (and other miRNAs w/seed UGGGGGA)	2.036	TargetScan Human	High (predicted)	-2.036	NDRG2
hsa-miR-1275	miR-1275 (and other miRNAs w/seed UGGGGGA)	2.036	TargetScan Human	High (predicted)	-2.036	NDRG3
hsa-miR-1275	miR-1275 (and other miRNAs w/seed UGGGGGA)	2.036	TargetScan Human	High (predicted)	-2.036	NECTIN1	Epithelial Adherens Junction Signaling,Sertoli Cell-Sertoli Cell Junction Signaling,Synaptogenesis Signaling Pathway,Tight Junction Signaling
hsa-miR-1275	miR-1275 (and other miRNAs w/seed UGGGGGA)	2.036	TargetScan Human	High (predicted)	-2.036	NEUROD2
hsa-miR-1275	miR-1275 (and other miRNAs w/seed UGGGGGA)	2.036	TargetScan Human	High (predicted)	-2.036	NFIC	Aryl Hydrocarbon Receptor Signaling
hsa-miR-1275	miR-1275 (and other miRNAs w/seed UGGGGGA)	2.036	TargetScan Human	High (predicted)	-2.036	NFIX	Aryl Hydrocarbon Receptor Signaling
hsa-miR-1275	miR-1275 (and other miRNAs w/seed UGGGGGA)	2.036	TargetScan Human	High (predicted)	-2.036	NHLH1
hsa-miR-1275	miR-1275 (and other miRNAs w/seed UGGGGGA)	2.036	TargetScan Human	High (predicted)	-2.036	NKAPL
hsa-miR-1275	miR-1275 (and other miRNAs w/seed UGGGGGA)	2.036	TargetScan Human	High (predicted)	-2.036	NME4	Pyrimidine Deoxyribonucleotides De Novo Biosynthesis I,Pyrimidine Ribonucleotides De Novo Biosynthesis,Pyrimidine Ribonucleotides Interconversion,Salvage Pathways of Pyrimidine Ribonucleotides
hsa-miR-1275	miR-1275 (and other miRNAs w/seed UGGGGGA)	2.036	TargetScan Human	High (predicted)	-2.036	NOC2L
hsa-miR-1275	miR-1275 (and other miRNAs w/seed UGGGGGA)	2.036	TargetScan Human	High (predicted)	-2.036	NOVA2
hsa-miR-1275	miR-1275 (and other miRNAs w/seed UGGGGGA)	2.036	TargetScan Human	High (predicted)	-2.036	NPFFR1
hsa-miR-1275	miR-1275 (and other miRNAs w/seed UGGGGGA)	2.036	TargetScan Human	High (predicted)	-2.036	NPM2	Role of p14/p19ARF in Tumor Suppression
hsa-miR-1275	miR-1275 (and other miRNAs w/seed UGGGGGA)	2.036	TargetScan Human	High (predicted)	-2.036	NPTX2
hsa-miR-1275	miR-1275 (and other miRNAs w/seed UGGGGGA)	2.036	TargetScan Human	High (predicted)	-2.036	NR1D1	Circadian Rhythm Signaling
hsa-miR-1275	miR-1275 (and other miRNAs w/seed UGGGGGA)	2.036	TargetScan Human	High (predicted)	-2.036	NRG1	Agrin Interactions at Neuromuscular Junction,Cell Cycle: G1/S Checkpoint Regulation,ErbB Signaling,ErbB2-ErbB3 Signaling,ErbB4 Signaling,HER-2 Signaling in Breast Cancer,Neuregulin Signaling
hsa-miR-1275	miR-1275 (and other miRNAs w/seed UGGGGGA)	2.036	TargetScan Human	High (predicted)	-2.036	NSG2
hsa-miR-1275	miR-1275 (and other miRNAs w/seed UGGGGGA)	2.036	TargetScan Human	High (predicted)	-2.036	NTN5	Axonal Guidance Signaling
hsa-miR-1275	miR-1275 (and other miRNAs w/seed UGGGGGA)	2.036	TargetScan Human	High (predicted)	-2.036	NUAK1
hsa-miR-1275	miR-1275 (and other miRNAs w/seed UGGGGGA)	2.036	TargetScan Human	High (predicted)	-2.036	NUDT18	Pyrimidine Ribonucleotides De Novo Biosynthesis,Pyrimidine Ribonucleotides Interconversion
hsa-miR-1275	miR-1275 (and other miRNAs w/seed UGGGGGA)	2.036	TargetScan Human	High (predicted)	-2.036	NUPR1	Endocannabinoid Cancer Inhibition Pathway
hsa-miR-1275	miR-1275 (and other miRNAs w/seed UGGGGGA)	2.036	TargetScan Human	High (predicted)	-2.036	NXT2
hsa-miR-1275	miR-1275 (and other miRNAs w/seed UGGGGGA)	2.036	TargetScan Human	High (predicted)	-2.036	OCM
hsa-miR-1275	miR-1275 (and other miRNAs w/seed UGGGGGA)	2.036	TargetScan Human	High (predicted)	-2.036	OCM2
hsa-miR-1275	miR-1275 (and other miRNAs w/seed UGGGGGA)	2.036	TargetScan Human	High (predicted)	-2.036	OLFML1
hsa-miR-1275	miR-1275 (and other miRNAs w/seed UGGGGGA)	2.036	TargetScan Human	High (predicted)	-2.036	ONECUT3
hsa-miR-1275	miR-1275 (and other miRNAs w/seed UGGGGGA)	2.036	TargetScan Human	High (predicted)	-2.036	OPA3
hsa-miR-1275	miR-1275 (and other miRNAs w/seed UGGGGGA)	2.036	TargetScan Human	High (predicted)	-2.036	OPN3	Phototransduction Pathway
hsa-miR-1275	miR-1275 (and other miRNAs w/seed UGGGGGA)	2.036	TargetScan Human	High (predicted)	-2.036	OSBPL7
hsa-miR-1275	miR-1275 (and other miRNAs w/seed UGGGGGA)	2.036	TargetScan Human	High (predicted)	-2.036	OTOR
hsa-miR-1275	miR-1275 (and other miRNAs w/seed UGGGGGA)	2.036	TargetScan Human	High (predicted)	-2.036	OVOL2
hsa-miR-1275	miR-1275 (and other miRNAs w/seed UGGGGGA)	2.036	TargetScan Human	High (predicted)	-2.036	OXT
hsa-miR-1275	miR-1275 (and other miRNAs w/seed UGGGGGA)	2.036	TargetScan Human	High (predicted)	-2.036	P2RX6	Gustation Pathway
hsa-miR-1275	miR-1275 (and other miRNAs w/seed UGGGGGA)	2.036	TargetScan Human	High (predicted)	-2.036	P2RX7	Gustation Pathway,Inflammasome pathway,Neuroinflammation Signaling Pathway,Osteoarthritis Pathway
hsa-miR-1275	miR-1275 (and other miRNAs w/seed UGGGGGA)	2.036	TargetScan Human	High (predicted)	-2.036	P2RY11	Gustation Pathway,P2Y Purigenic Receptor Signaling Pathway
hsa-miR-1275	miR-1275 (and other miRNAs w/seed UGGGGGA)	2.036	TargetScan Human	High (predicted)	-2.036	PAG1	B Cell Receptor Signaling,T Cell Receptor Signaling
hsa-miR-1275	miR-1275 (and other miRNAs w/seed UGGGGGA)	2.036	TargetScan Human	High (predicted)	-2.036	PALD1	3-phosphoinositide Biosynthesis,3-phosphoinositide Degradation,D-myo-inositol (1,4,5,6)-Tetrakisphosphate Biosynthesis,D-myo-inositol (3,4,5,6)-tetrakisphosphate Biosynthesis,D-myo-inositol-5-phosphate Metabolism,Superpathway of Inositol Phosphate Compounds
hsa-miR-1275	miR-1275 (and other miRNAs w/seed UGGGGGA)	2.036	TargetScan Human	High (predicted)	-2.036	PALM2
hsa-miR-1275	miR-1275 (and other miRNAs w/seed UGGGGGA)	2.036	TargetScan Human	High (predicted)	-2.036	PAX5	B Cell Receptor Signaling,IL-7 Signaling Pathway
hsa-miR-1275	miR-1275 (and other miRNAs w/seed UGGGGGA)	2.036	TargetScan Human	High (predicted)	-2.036	PAX9
hsa-miR-1275	miR-1275 (and other miRNAs w/seed UGGGGGA)	2.036	TargetScan Human	High (predicted)	-2.036	PAXIP1-AS2
hsa-miR-1275	miR-1275 (and other miRNAs w/seed UGGGGGA)	2.036	TargetScan Human	High (predicted)	-2.036	PCDH1
hsa-miR-1275	miR-1275 (and other miRNAs w/seed UGGGGGA)	2.036	TargetScan Human	High (predicted)	-2.036	PCDHB11
hsa-miR-1275	miR-1275 (and other miRNAs w/seed UGGGGGA)	2.036	TargetScan Human	High (predicted)	-2.036	PCDHB13
hsa-miR-1275	miR-1275 (and other miRNAs w/seed UGGGGGA)	2.036	TargetScan Human	High (predicted)	-2.036	PCDHGA1
hsa-miR-1275	miR-1275 (and other miRNAs w/seed UGGGGGA)	2.036	TargetScan Human	High (predicted)	-2.036	PCDHGA10
hsa-miR-1275	miR-1275 (and other miRNAs w/seed UGGGGGA)	2.036	TargetScan Human	High (predicted)	-2.036	PCDHGA11
hsa-miR-1275	miR-1275 (and other miRNAs w/seed UGGGGGA)	2.036	TargetScan Human	High (predicted)	-2.036	PCDHGA12
hsa-miR-1275	miR-1275 (and other miRNAs w/seed UGGGGGA)	2.036	TargetScan Human	High (predicted)	-2.036	PCDHGA2
hsa-miR-1275	miR-1275 (and other miRNAs w/seed UGGGGGA)	2.036	TargetScan Human	High (predicted)	-2.036	PCDHGA3
hsa-miR-1275	miR-1275 (and other miRNAs w/seed UGGGGGA)	2.036	TargetScan Human	High (predicted)	-2.036	PCDHGA4
hsa-miR-1275	miR-1275 (and other miRNAs w/seed UGGGGGA)	2.036	TargetScan Human	High (predicted)	-2.036	PCDHGA5
hsa-miR-1275	miR-1275 (and other miRNAs w/seed UGGGGGA)	2.036	TargetScan Human	High (predicted)	-2.036	PCDHGA6
hsa-miR-1275	miR-1275 (and other miRNAs w/seed UGGGGGA)	2.036	TargetScan Human	High (predicted)	-2.036	PCDHGA7
hsa-miR-1275	miR-1275 (and other miRNAs w/seed UGGGGGA)	2.036	TargetScan Human	High (predicted)	-2.036	PCDHGA8
hsa-miR-1275	miR-1275 (and other miRNAs w/seed UGGGGGA)	2.036	TargetScan Human	High (predicted)	-2.036	PCDHGA9
hsa-miR-1275	miR-1275 (and other miRNAs w/seed UGGGGGA)	2.036	TargetScan Human	High (predicted)	-2.036	PCDHGB1
hsa-miR-1275	miR-1275 (and other miRNAs w/seed UGGGGGA)	2.036	TargetScan Human	High (predicted)	-2.036	PCDHGB2
hsa-miR-1275	miR-1275 (and other miRNAs w/seed UGGGGGA)	2.036	TargetScan Human	High (predicted)	-2.036	PCDHGB3
hsa-miR-1275	miR-1275 (and other miRNAs w/seed UGGGGGA)	2.036	TargetScan Human	High (predicted)	-2.036	PCDHGB4
hsa-miR-1275	miR-1275 (and other miRNAs w/seed UGGGGGA)	2.036	TargetScan Human	High (predicted)	-2.036	PCDHGB6
hsa-miR-1275	miR-1275 (and other miRNAs w/seed UGGGGGA)	2.036	TargetScan Human	High (predicted)	-2.036	PCDHGB7
hsa-miR-1275	miR-1275 (and other miRNAs w/seed UGGGGGA)	2.036	TargetScan Human	High (predicted)	-2.036	PCDHGC3
hsa-miR-1275	miR-1275 (and other miRNAs w/seed UGGGGGA)	2.036	TargetScan Human	High (predicted)	-2.036	PCDHGC4
hsa-miR-1275	miR-1275 (and other miRNAs w/seed UGGGGGA)	2.036	TargetScan Human	High (predicted)	-2.036	PCDHGC5
hsa-miR-1275	miR-1275 (and other miRNAs w/seed UGGGGGA)	2.036	TargetScan Human	High (predicted)	-2.036	PDE4A	cAMP-mediated signaling,Cardiac Hypertrophy Signaling (Enhanced),Cardiac β-adrenergic Signaling,Cellular Effects of Sildenafil (Viagra),G-Protein Coupled Receptor Signaling,Gustation Pathway,Protein Kinase A Signaling,Relaxin Signaling,Sperm Motility,tRNA Splicing
hsa-miR-1275	miR-1275 (and other miRNAs w/seed UGGGGGA)	2.036	TargetScan Human	High (predicted)	-2.036	PDK2
hsa-miR-1275	miR-1275 (and other miRNAs w/seed UGGGGGA)	2.036	TargetScan Human	High (predicted)	-2.036	PELI3
hsa-miR-1275	miR-1275 (and other miRNAs w/seed UGGGGGA)	2.036	TargetScan Human	High (predicted)	-2.036	PEX5
hsa-miR-1275	miR-1275 (and other miRNAs w/seed UGGGGGA)	2.036	TargetScan Human	High (predicted)	-2.036	PGLYRP2
hsa-miR-1275	miR-1275 (and other miRNAs w/seed UGGGGGA)	2.036	TargetScan Human	High (predicted)	-2.036	PHLDA3
hsa-miR-1275	miR-1275 (and other miRNAs w/seed UGGGGGA)	2.036	TargetScan Human	High (predicted)	-2.036	PHOSPHO1
hsa-miR-1275	miR-1275 (and other miRNAs w/seed UGGGGGA)	2.036	TargetScan Human	High (predicted)	-2.036	PHYH
hsa-miR-1275	miR-1275 (and other miRNAs w/seed UGGGGGA)	2.036	TargetScan Human	High (predicted)	-2.036	PIANP
hsa-miR-1275	miR-1275 (and other miRNAs w/seed UGGGGGA)	2.036	TargetScan Human	High (predicted)	-2.036	PIAS3	JAK/Stat Signaling,Small Cell Lung Cancer Signaling,STAT3 Pathway
hsa-miR-1275	miR-1275 (and other miRNAs w/seed UGGGGGA)	2.036	TargetScan Human	High (predicted)	-2.036	PIK3CD-AS1
hsa-miR-1275	miR-1275 (and other miRNAs w/seed UGGGGGA)	2.036	TargetScan Human	High (predicted)	-2.036	PIN1	Activation of IRF by Cytosolic Pattern Recognition Receptors,Wnt/β-catenin Signaling
hsa-miR-1275	miR-1275 (and other miRNAs w/seed UGGGGGA)	2.036	TargetScan Human	High (predicted)	-2.036	PINX1	Telomere Extension by Telomerase
hsa-miR-1275	miR-1275 (and other miRNAs w/seed UGGGGGA)	2.036	TargetScan Human	High (predicted)	-2.036	PITPNA
hsa-miR-1275	miR-1275 (and other miRNAs w/seed UGGGGGA)	2.036	TargetScan Human	High (predicted)	-2.036	PITPNM3
hsa-miR-1275	miR-1275 (and other miRNAs w/seed UGGGGGA)	2.036	TargetScan Human	High (predicted)	-2.036	PKNOX2
hsa-miR-1275	miR-1275 (and other miRNAs w/seed UGGGGGA)	2.036	TargetScan Human	High (predicted)	-2.036	PLA2G2D	Antioxidant Action of Vitamin C,Atherosclerosis Signaling,CCR3 Signaling in Eosinophils,Eicosanoid Signaling,Endothelin-1 Signaling,ERK/MAPK Signaling,Fc Epsilon RI Signaling,MIF Regulation of Innate Immunity,MIF-mediated Glucocorticoid Regulation,Neuroinflammation Signaling Pathway,p38 MAPK Signaling,Phospholipase C Signaling,Phospholipases,Role of MAPK Signaling in the Pathogenesis of Influenza…
hsa-miR-1275	miR-1275 (and other miRNAs w/seed UGGGGGA)	2.036	TargetScan Human	High (predicted)	-2.036	PLA2G2F	Antioxidant Action of Vitamin C,Atherosclerosis Signaling,CCR3 Signaling in Eosinophils,Eicosanoid Signaling,Endothelin-1 Signaling,ERK/MAPK Signaling,Fc Epsilon RI Signaling,MIF Regulation of Innate Immunity,MIF-mediated Glucocorticoid Regulation,Neuroinflammation Signaling Pathway,p38 MAPK Signaling,Phospholipase C Signaling,Phospholipases,Role of MAPK Signaling in the Pathogenesis of Influenza…
hsa-miR-1275	miR-1275 (and other miRNAs w/seed UGGGGGA)	2.036	TargetScan Human	High (predicted)	-2.036	PLCH2	14-3-3-mediated Signaling,Adrenomedullin signaling pathway,Aldosterone Signaling in Epithelial Cells,Antioxidant Action of Vitamin C,Apelin Cardiomyocyte Signaling Pathway,Axonal Guidance Signaling,Cardiac Hypertrophy Signaling,Cardiac Hypertrophy Signaling (Enhanced),Cellular Effects of Sildenafil (Viagra),CREB Signaling in Neurons,Dendritic Cell Maturation,Dopamine-DARPP32 Feedback in cAMP Sign…
hsa-miR-1275	miR-1275 (and other miRNAs w/seed UGGGGGA)	2.036	TargetScan Human	High (predicted)	-2.036	PLEKHB1
hsa-miR-1275	miR-1275 (and other miRNAs w/seed UGGGGGA)	2.036	TargetScan Human	High (predicted)	-2.036	PLP1
hsa-miR-1275	miR-1275 (and other miRNAs w/seed UGGGGGA)	2.036	TargetScan Human	High (predicted)	-2.036	PLPP7	3-phosphoinositide Biosynthesis,3-phosphoinositide Degradation,D-myo-inositol (1,4,5,6)-Tetrakisphosphate Biosynthesis,D-myo-inositol (3,4,5,6)-tetrakisphosphate Biosynthesis,D-myo-inositol-5-phosphate Metabolism,Superpathway of Inositol Phosphate Compounds
hsa-miR-1275	miR-1275 (and other miRNAs w/seed UGGGGGA)	2.036	TargetScan Human	High (predicted)	-2.036	PLVAP
hsa-miR-1275	miR-1275 (and other miRNAs w/seed UGGGGGA)	2.036	TargetScan Human	High (predicted)	-2.036	PNCK	Calcium Signaling
hsa-miR-1275	miR-1275 (and other miRNAs w/seed UGGGGGA)	2.036	TargetScan Human	High (predicted)	-2.036	PNOC	Neuroprotective Role of THOP1 in Alzheimer's Disease,Opioid Signaling Pathway
hsa-miR-1275	miR-1275 (and other miRNAs w/seed UGGGGGA)	2.036	TargetScan Human	High (predicted)	-2.036	PNPLA6
hsa-miR-1275	miR-1275 (and other miRNAs w/seed UGGGGGA)	2.036	TargetScan Human	High (predicted)	-2.036	POLE3	NER Pathway
hsa-miR-1275	miR-1275 (and other miRNAs w/seed UGGGGGA)	2.036	TargetScan Human	High (predicted)	-2.036	POLR2M
hsa-miR-1275	miR-1275 (and other miRNAs w/seed UGGGGGA)	2.036	TargetScan Human	High (predicted)	-2.036	PPAN
hsa-miR-1275	miR-1275 (and other miRNAs w/seed UGGGGGA)	2.036	TargetScan Human	High (predicted)	-2.036	PPAN-P2RY11
hsa-miR-1275	miR-1275 (and other miRNAs w/seed UGGGGGA)	2.036	TargetScan Human	High (predicted)	-2.036	PPM1E	AMPK Signaling
hsa-miR-1275	miR-1275 (and other miRNAs w/seed UGGGGGA)	2.036	TargetScan Human	High (predicted)	-2.036	PPP1R9B
hsa-miR-1275	miR-1275 (and other miRNAs w/seed UGGGGGA)	2.036	TargetScan Human	High (predicted)	-2.036	PPP2R1A	AMPK Signaling,ATM Signaling,Breast Cancer Regulation by Stathmin1,Cardiac β-adrenergic Signaling,CDK5 Signaling,Cell Cycle Regulation by BTG Family Proteins,Ceramide Signaling,CTLA4 Signaling in Cytotoxic T Lymphocytes,Cyclins and Cell Cycle Regulation,Dopamine Receptor Signaling,Dopamine-DARPP32 Feedback in cAMP Signaling,ERK/MAPK Signaling,HIPPO signaling,ILK Signaling,Mitotic Roles of Polo-Li…
hsa-miR-1275	miR-1275 (and other miRNAs w/seed UGGGGGA)	2.036	TargetScan Human	High (predicted)	-2.036	PPP2R2D
hsa-miR-1275	miR-1275 (and other miRNAs w/seed UGGGGGA)	2.036	TargetScan Human	High (predicted)	-2.036	PPP4C	3-phosphoinositide Biosynthesis,3-phosphoinositide Degradation,D-myo-inositol (1,4,5,6)-Tetrakisphosphate Biosynthesis,D-myo-inositol (3,4,5,6)-tetrakisphosphate Biosynthesis,D-myo-inositol-5-phosphate Metabolism,Superpathway of Inositol Phosphate Compounds
hsa-miR-1275	miR-1275 (and other miRNAs w/seed UGGGGGA)	2.036	TargetScan Human	High (predicted)	-2.036	PPT2
hsa-miR-1275	miR-1275 (and other miRNAs w/seed UGGGGGA)	2.036	TargetScan Human	High (predicted)	-2.036	PRDX2	Phagosome Maturation
hsa-miR-1275	miR-1275 (and other miRNAs w/seed UGGGGGA)	2.036	TargetScan Human	High (predicted)	-2.036	PRELP
hsa-miR-1275	miR-1275 (and other miRNAs w/seed UGGGGGA)	2.036	TargetScan Human	High (predicted)	-2.036	PRG3
hsa-miR-1275	miR-1275 (and other miRNAs w/seed UGGGGGA)	2.036	TargetScan Human	High (predicted)	-2.036	PRKACA	Adrenomedullin signaling pathway,AMPK Signaling,Amyloid Processing,Androgen Signaling,Apelin Adipocyte Signaling Pathway,Apelin Pancreas Signaling Pathway,Axonal Guidance Signaling,BMP signaling pathway,Breast Cancer Regulation by Stathmin1,Calcium Signaling,cAMP-mediated signaling,Cardiac Hypertrophy Signaling,Cardiac Hypertrophy Signaling (Enhanced),Cardiac β-adrenergic Signaling,CDK5 Signaling…
hsa-miR-1275	miR-1275 (and other miRNAs w/seed UGGGGGA)	2.036	TargetScan Human	High (predicted)	-2.036	PRKCA	14-3-3-mediated Signaling,Aldosterone Signaling in Epithelial Cells,Androgen Signaling,Apelin Cardiomyocyte Signaling Pathway,Apelin Endothelial Signaling Pathway,Apoptosis Signaling,Axonal Guidance Signaling,Breast Cancer Regulation by Stathmin1,Calcium-induced T Lymphocyte Apoptosis,Cardiac Hypertrophy Signaling (Enhanced),Caveolar-mediated Endocytosis Signaling,CCR3 Signaling in Eosinophils,CC…
hsa-miR-1275	miR-1275 (and other miRNAs w/seed UGGGGGA)	2.036	TargetScan Human	High (predicted)	-2.036	PRKCSH
hsa-miR-1275	miR-1275 (and other miRNAs w/seed UGGGGGA)	2.036	TargetScan Human	High (predicted)	-2.036	PROB1
hsa-miR-1275	miR-1275 (and other miRNAs w/seed UGGGGGA)	2.036	TargetScan Human	High (predicted)	-2.036	PRPH2
hsa-miR-1275	miR-1275 (and other miRNAs w/seed UGGGGGA)	2.036	TargetScan Human	High (predicted)	-2.036	PRR26
hsa-miR-1275	miR-1275 (and other miRNAs w/seed UGGGGGA)	2.036	TargetScan Human	High (predicted)	-2.036	PRRG3
hsa-miR-1275	miR-1275 (and other miRNAs w/seed UGGGGGA)	2.036	TargetScan Human	High (predicted)	-2.036	PRX
hsa-miR-1275	miR-1275 (and other miRNAs w/seed UGGGGGA)	2.036	TargetScan Human	High (predicted)	-2.036	PSAP	Lactose Degradation III,Lipid Antigen Presentation by CD1
hsa-miR-1275	miR-1275 (and other miRNAs w/seed UGGGGGA)	2.036	TargetScan Human	High (predicted)	-2.036	PSCA
hsa-miR-1275	miR-1275 (and other miRNAs w/seed UGGGGGA)	2.036	TargetScan Human	High (predicted)	-2.036	PSENEN	Amyloid Processing,ErbB4 Signaling,Mitochondrial Dysfunction,Molecular Mechanisms of Cancer,Neuroinflammation Signaling Pathway,Notch Signaling,Regulation of the Epithelial-Mesenchymal Transition Pathway,Th1 and Th2 Activation Pathway,Th1 Pathway,Th2 Pathway
hsa-miR-1275	miR-1275 (and other miRNAs w/seed UGGGGGA)	2.036	TargetScan Human	High (predicted)	-2.036	PTGIS	Eicosanoid Signaling,Prostanoid Biosynthesis
hsa-miR-1275	miR-1275 (and other miRNAs w/seed UGGGGGA)	2.036	TargetScan Human	High (predicted)	-2.036	PTMS
hsa-miR-1275	miR-1275 (and other miRNAs w/seed UGGGGGA)	2.036	TargetScan Human	High (predicted)	-2.036	PTPN18	Protein Kinase A Signaling
hsa-miR-1275	miR-1275 (and other miRNAs w/seed UGGGGGA)	2.036	TargetScan Human	High (predicted)	-2.036	PTPRR	Protein Kinase A Signaling
hsa-miR-1275	miR-1275 (and other miRNAs w/seed UGGGGGA)	2.036	TargetScan Human	High (predicted)	-2.036	PURG
hsa-miR-1275	miR-1275 (and other miRNAs w/seed UGGGGGA)	2.036	TargetScan Human	High (predicted)	-2.036	RAB11FIP5
hsa-miR-1275	miR-1275 (and other miRNAs w/seed UGGGGGA)	2.036	TargetScan Human	High (predicted)	-2.036	RAB15
hsa-miR-1275	miR-1275 (and other miRNAs w/seed UGGGGGA)	2.036	TargetScan Human	High (predicted)	-2.036	RAB3A	AMPK Signaling,Synaptogenesis Signaling Pathway
hsa-miR-1275	miR-1275 (and other miRNAs w/seed UGGGGGA)	2.036	TargetScan Human	High (predicted)	-2.036	RALY
hsa-miR-1275	miR-1275 (and other miRNAs w/seed UGGGGGA)	2.036	TargetScan Human	High (predicted)	-2.036	RAPGEFL1
hsa-miR-1275	miR-1275 (and other miRNAs w/seed UGGGGGA)	2.036	TargetScan Human	High (predicted)	-2.036	RASA4
hsa-miR-1275	miR-1275 (and other miRNAs w/seed UGGGGGA)	2.036	TargetScan Human	High (predicted)	-2.036	RASGRP4
hsa-miR-1275	miR-1275 (and other miRNAs w/seed UGGGGGA)	2.036	TargetScan Human	High (predicted)	-2.036	RBMX
hsa-miR-1275	miR-1275 (and other miRNAs w/seed UGGGGGA)	2.036	TargetScan Human	High (predicted)	-2.036	REEP6
hsa-miR-1275	miR-1275 (and other miRNAs w/seed UGGGGGA)	2.036	TargetScan Human	High (predicted)	-2.036	REG3A
hsa-miR-1275	miR-1275 (and other miRNAs w/seed UGGGGGA)	2.036	TargetScan Human	High (predicted)	-2.036	RGS11	Opioid Signaling Pathway
hsa-miR-1275	miR-1275 (and other miRNAs w/seed UGGGGGA)	2.036	TargetScan Human	High (predicted)	-2.036	RGS19	Opioid Signaling Pathway
hsa-miR-1275	miR-1275 (and other miRNAs w/seed UGGGGGA)	2.036	TargetScan Human	High (predicted)	-2.036	RHOG	Actin Nucleation by ARP-WASP Complex,Cardiac Hypertrophy Signaling,Cholecystokinin/Gastrin-mediated Signaling,Colorectal Cancer Metastasis Signaling,CXCR4 Signaling,Germ Cell-Sertoli Cell Junction Signaling,Glioblastoma Multiforme Signaling,Glioma Invasiveness Signaling,GP6 Signaling Pathway,Gαq Signaling,HMGB1 Signaling,IL-8 Signaling,ILK Signaling,Integrin Signaling,Molecular Mechanisms of Canc…
hsa-miR-1275	miR-1275 (and other miRNAs w/seed UGGGGGA)	2.036	TargetScan Human	High (predicted)	-2.036	RHOXF2/RHOXF2B
hsa-miR-1275	miR-1275 (and other miRNAs w/seed UGGGGGA)	2.036	TargetScan Human	High (predicted)	-2.036	RING1
hsa-miR-1275	miR-1275 (and other miRNAs w/seed UGGGGGA)	2.036	TargetScan Human	High (predicted)	-2.036	RNASE13
hsa-miR-1275	miR-1275 (and other miRNAs w/seed UGGGGGA)	2.036	TargetScan Human	High (predicted)	-2.036	RNF141
hsa-miR-1275	miR-1275 (and other miRNAs w/seed UGGGGGA)	2.036	TargetScan Human	High (predicted)	-2.036	RNF144A
hsa-miR-1275	miR-1275 (and other miRNAs w/seed UGGGGGA)	2.036	TargetScan Human	High (predicted)	-2.036	RNF165
hsa-miR-1275	miR-1275 (and other miRNAs w/seed UGGGGGA)	2.036	TargetScan Human	High (predicted)	-2.036	RNF212
hsa-miR-1275	miR-1275 (and other miRNAs w/seed UGGGGGA)	2.036	TargetScan Human	High (predicted)	-2.036	RNF34
hsa-miR-1275	miR-1275 (and other miRNAs w/seed UGGGGGA)	2.036	TargetScan Human	High (predicted)	-2.036	RP11_739B231
hsa-miR-1275	miR-1275 (and other miRNAs w/seed UGGGGGA)	2.036	TargetScan Human	High (predicted)	-2.036	RPP25
hsa-miR-1275	miR-1275 (and other miRNAs w/seed UGGGGGA)	2.036	TargetScan Human	High (predicted)	-2.036	RPUSD1
hsa-miR-1275	miR-1275 (and other miRNAs w/seed UGGGGGA)	2.036	TargetScan Human	High (predicted)	-2.036	RSPO2
hsa-miR-1275	miR-1275 (and other miRNAs w/seed UGGGGGA)	2.036	TargetScan Human	High (predicted)	-2.036	RSPO4
hsa-miR-1275	miR-1275 (and other miRNAs w/seed UGGGGGA)	2.036	TargetScan Human	High (predicted)	-2.036	RTL10
hsa-miR-1275	miR-1275 (and other miRNAs w/seed UGGGGGA)	2.036	TargetScan Human	High (predicted)	-2.036	RTP5
hsa-miR-1275	miR-1275 (and other miRNAs w/seed UGGGGGA)	2.036	TargetScan Human	High (predicted)	-2.036	RUNDC3A
hsa-miR-1275	miR-1275 (and other miRNAs w/seed UGGGGGA)	2.036	TargetScan Human	High (predicted)	-2.036	RUNX3	TGF-β Signaling,Th1 and Th2 Activation Pathway,Th1 Pathway,Th2 Pathway
hsa-miR-1275	miR-1275 (and other miRNAs w/seed UGGGGGA)	2.036	TargetScan Human	High (predicted)	-2.036	S100A10
hsa-miR-1275	miR-1275 (and other miRNAs w/seed UGGGGGA)	2.036	TargetScan Human	High (predicted)	-2.036	S100A7A
hsa-miR-1275	miR-1275 (and other miRNAs w/seed UGGGGGA)	2.036	TargetScan Human	High (predicted)	-2.036	S100G	Neuroinflammation Signaling Pathway,VDR/RXR Activation
hsa-miR-1275	miR-1275 (and other miRNAs w/seed UGGGGGA)	2.036	TargetScan Human	High (predicted)	-2.036	SCAMP4
hsa-miR-1275	miR-1275 (and other miRNAs w/seed UGGGGGA)	2.036	TargetScan Human	High (predicted)	-2.036	SCRT2
hsa-miR-1275	miR-1275 (and other miRNAs w/seed UGGGGGA)	2.036	TargetScan Human	High (predicted)	-2.036	SCUBE3
hsa-miR-1275	miR-1275 (and other miRNAs w/seed UGGGGGA)	2.036	TargetScan Human	High (predicted)	-2.036	SDHAF1
hsa-miR-1275	miR-1275 (and other miRNAs w/seed UGGGGGA)	2.036	TargetScan Human	High (predicted)	-2.036	SELPLG	Agranulocyte Adhesion and Diapedesis,Atherosclerosis Signaling,Granulocyte Adhesion and Diapedesis,Leukocyte Extravasation Signaling,Systemic Lupus Erythematosus In T Cell Signaling Pathway
hsa-miR-1275	miR-1275 (and other miRNAs w/seed UGGGGGA)	2.036	TargetScan Human	High (predicted)	-2.036	SEMA6A	Axonal Guidance Signaling
hsa-miR-1275	miR-1275 (and other miRNAs w/seed UGGGGGA)	2.036	TargetScan Human	High (predicted)	-2.036	SEPHS1	Selenocysteine Biosynthesis II (Archaea and Eukaryotes)
hsa-miR-1275	miR-1275 (and other miRNAs w/seed UGGGGGA)	2.036	TargetScan Human	High (predicted)	-2.036	SEPT6	RhoA Signaling,Signaling by Rho Family GTPases
hsa-miR-1275	miR-1275 (and other miRNAs w/seed UGGGGGA)	2.036	TargetScan Human	High (predicted)	-2.036	SEPT9	RhoA Signaling,Signaling by Rho Family GTPases
hsa-miR-1275	miR-1275 (and other miRNAs w/seed UGGGGGA)	2.036	TargetScan Human	High (predicted)	-2.036	SERPINA6
hsa-miR-1275	miR-1275 (and other miRNAs w/seed UGGGGGA)	2.036	TargetScan Human	High (predicted)	-2.036	SERTAD2
hsa-miR-1275	miR-1275 (and other miRNAs w/seed UGGGGGA)	2.036	TargetScan Human	High (predicted)	-2.036	SETD1B
hsa-miR-1275	miR-1275 (and other miRNAs w/seed UGGGGGA)	2.036	TargetScan Human	High (predicted)	-2.036	SF3B3
hsa-miR-1275	miR-1275 (and other miRNAs w/seed UGGGGGA)	2.036	TargetScan Human	High (predicted)	-2.036	SFRP1	Role of Macrophages, Fibroblasts and Endothelial Cells in Rheumatoid Arthritis,Role of Osteoblasts, Osteoclasts and Chondrocytes in Rheumatoid Arthritis,Wnt/β-catenin Signaling
hsa-miR-1275	miR-1275 (and other miRNAs w/seed UGGGGGA)	2.036	TargetScan Human	High (predicted)	-2.036	SGF29
hsa-miR-1275	miR-1275 (and other miRNAs w/seed UGGGGGA)	2.036	TargetScan Human	High (predicted)	-2.036	SGSM1
hsa-miR-1275	miR-1275 (and other miRNAs w/seed UGGGGGA)	2.036	TargetScan Human	High (predicted)	-2.036	SH2B1	Role of JAK2 in Hormone-like Cytokine Signaling
hsa-miR-1275	miR-1275 (and other miRNAs w/seed UGGGGGA)	2.036	TargetScan Human	High (predicted)	-2.036	SH3BGRL3
hsa-miR-1275	miR-1275 (and other miRNAs w/seed UGGGGGA)	2.036	TargetScan Human	High (predicted)	-2.036	SH3PXD2A
hsa-miR-1275	miR-1275 (and other miRNAs w/seed UGGGGGA)	2.036	TargetScan Human	High (predicted)	-2.036	SHISA7
hsa-miR-1275	miR-1275 (and other miRNAs w/seed UGGGGGA)	2.036	TargetScan Human	High (predicted)	-2.036	SHISAL1
hsa-miR-1275	miR-1275 (and other miRNAs w/seed UGGGGGA)	2.036	TargetScan Human	High (predicted)	-2.036	SIPA1L3
hsa-miR-1275	miR-1275 (and other miRNAs w/seed UGGGGGA)	2.036	TargetScan Human	High (predicted)	-2.036	SIRT2	Adipogenesis pathway,Sirtuin Signaling Pathway
hsa-miR-1275	miR-1275 (and other miRNAs w/seed UGGGGGA)	2.036	TargetScan Human	High (predicted)	-2.036	SIRT6	PTEN Signaling,Sirtuin Signaling Pathway
hsa-miR-1275	miR-1275 (and other miRNAs w/seed UGGGGGA)	2.036	TargetScan Human	High (predicted)	-2.036	SIT1
hsa-miR-1275	miR-1275 (and other miRNAs w/seed UGGGGGA)	2.036	TargetScan Human	High (predicted)	-2.036	SIX3	Transcriptional Regulatory Network in Embryonic Stem Cells
hsa-miR-1275	miR-1275 (and other miRNAs w/seed UGGGGGA)	2.036	TargetScan Human	High (predicted)	-2.036	SLAMF8
hsa-miR-1275	miR-1275 (and other miRNAs w/seed UGGGGGA)	2.036	TargetScan Human	High (predicted)	-2.036	SLC10A2	FXR/RXR Activation,Hepatic Cholestasis
hsa-miR-1275	miR-1275 (and other miRNAs w/seed UGGGGGA)	2.036	TargetScan Human	High (predicted)	-2.036	SLC16A11
hsa-miR-1275	miR-1275 (and other miRNAs w/seed UGGGGGA)	2.036	TargetScan Human	High (predicted)	-2.036	SLC22A1
hsa-miR-1275	miR-1275 (and other miRNAs w/seed UGGGGGA)	2.036	TargetScan Human	High (predicted)	-2.036	SLC22A12
hsa-miR-1275	miR-1275 (and other miRNAs w/seed UGGGGGA)	2.036	TargetScan Human	High (predicted)	-2.036	SLC22A25
hsa-miR-1275	miR-1275 (and other miRNAs w/seed UGGGGGA)	2.036	TargetScan Human	High (predicted)	-2.036	SLC25A23
hsa-miR-1275	miR-1275 (and other miRNAs w/seed UGGGGGA)	2.036	TargetScan Human	High (predicted)	-2.036	SLC28A1
hsa-miR-1275	miR-1275 (and other miRNAs w/seed UGGGGGA)	2.036	TargetScan Human	High (predicted)	-2.036	SLC35A4
hsa-miR-1275	miR-1275 (and other miRNAs w/seed UGGGGGA)	2.036	TargetScan Human	High (predicted)	-2.036	SLC36A1
hsa-miR-1275	miR-1275 (and other miRNAs w/seed UGGGGGA)	2.036	TargetScan Human	High (predicted)	-2.036	SLC45A3
hsa-miR-1275	miR-1275 (and other miRNAs w/seed UGGGGGA)	2.036	TargetScan Human	High (predicted)	-2.036	SLC6A17
hsa-miR-1275	miR-1275 (and other miRNAs w/seed UGGGGGA)	2.036	TargetScan Human	High (predicted)	-2.036	SLC7A8
hsa-miR-1275	miR-1275 (and other miRNAs w/seed UGGGGGA)	2.036	TargetScan Human	High (predicted)	-2.036	SLC8A2	Apelin Cardiomyocyte Signaling Pathway,Calcium Signaling,Cardiac β-adrenergic Signaling,Role of NFAT in Cardiac Hypertrophy,α-Adrenergic Signaling
hsa-miR-1275	miR-1275 (and other miRNAs w/seed UGGGGGA)	2.036	TargetScan Human	High (predicted)	-2.036	SMYD5
hsa-miR-1275	miR-1275 (and other miRNAs w/seed UGGGGGA)	2.036	TargetScan Human	High (predicted)	-2.036	SNRNP70	Systemic Lupus Erythematosus Signaling
hsa-miR-1275	miR-1275 (and other miRNAs w/seed UGGGGGA)	2.036	TargetScan Human	High (predicted)	-2.036	SNURF
hsa-miR-1275	miR-1275 (and other miRNAs w/seed UGGGGGA)	2.036	TargetScan Human	High (predicted)	-2.036	SNX29
hsa-miR-1275	miR-1275 (and other miRNAs w/seed UGGGGGA)	2.036	TargetScan Human	High (predicted)	-2.036	SORBS3	RAR Activation
hsa-miR-1275	miR-1275 (and other miRNAs w/seed UGGGGGA)	2.036	TargetScan Human	High (predicted)	-2.036	SORD	Sorbitol Degradation I
hsa-miR-1275	miR-1275 (and other miRNAs w/seed UGGGGGA)	2.036	TargetScan Human	High (predicted)	-2.036	SOX12	Wnt/β-catenin Signaling
hsa-miR-1275	miR-1275 (and other miRNAs w/seed UGGGGGA)	2.036	TargetScan Human	High (predicted)	-2.036	SOX13	Wnt/β-catenin Signaling
hsa-miR-1275	miR-1275 (and other miRNAs w/seed UGGGGGA)	2.036	TargetScan Human	High (predicted)	-2.036	SOX21	Wnt/β-catenin Signaling
hsa-miR-1275	miR-1275 (and other miRNAs w/seed UGGGGGA)	2.036	TargetScan Human	High (predicted)	-2.036	SPARC
hsa-miR-1275	miR-1275 (and other miRNAs w/seed UGGGGGA)	2.036	TargetScan Human	High (predicted)	-2.036	SPDYE3
hsa-miR-1275	miR-1275 (and other miRNAs w/seed UGGGGGA)	2.036	TargetScan Human	High (predicted)	-2.036	SPEF1
hsa-miR-1275	miR-1275 (and other miRNAs w/seed UGGGGGA)	2.036	TargetScan Human	High (predicted)	-2.036	SPIB
hsa-miR-1275	miR-1275 (and other miRNAs w/seed UGGGGGA)	2.036	TargetScan Human	High (predicted)	-2.036	SPIDR
hsa-miR-1275	miR-1275 (and other miRNAs w/seed UGGGGGA)	2.036	TargetScan Human	High (predicted)	-2.036	SPINDOC
hsa-miR-1275	miR-1275 (and other miRNAs w/seed UGGGGGA)	2.036	TargetScan Human	High (predicted)	-2.036	SPINT1
hsa-miR-1275	miR-1275 (and other miRNAs w/seed UGGGGGA)	2.036	TargetScan Human	High (predicted)	-2.036	SPOCK1
hsa-miR-1275	miR-1275 (and other miRNAs w/seed UGGGGGA)	2.036	TargetScan Human	High (predicted)	-2.036	SPRED2
hsa-miR-1275	miR-1275 (and other miRNAs w/seed UGGGGGA)	2.036	TargetScan Human	High (predicted)	-2.036	SPRED3
hsa-miR-1275	miR-1275 (and other miRNAs w/seed UGGGGGA)	2.036	TargetScan Human	High (predicted)	-2.036	SPRN
hsa-miR-1275	miR-1275 (and other miRNAs w/seed UGGGGGA)	2.036	TargetScan Human	High (predicted)	-2.036	SPRR1B
hsa-miR-1275	miR-1275 (and other miRNAs w/seed UGGGGGA)	2.036	TargetScan Human	High (predicted)	-2.036	SRCIN1
hsa-miR-1275	miR-1275 (and other miRNAs w/seed UGGGGGA)	2.036	TargetScan Human	High (predicted)	-2.036	SRGAP1	Axonal Guidance Signaling
hsa-miR-1275	miR-1275 (and other miRNAs w/seed UGGGGGA)	2.036	TargetScan Human	High (predicted)	-2.036	SRRM2
hsa-miR-1275	miR-1275 (and other miRNAs w/seed UGGGGGA)	2.036	TargetScan Human	High (predicted)	-2.036	SRRM3
hsa-miR-1275	miR-1275 (and other miRNAs w/seed UGGGGGA)	2.036	TargetScan Human	High (predicted)	-2.036	SSC4D
hsa-miR-1275	miR-1275 (and other miRNAs w/seed UGGGGGA)	2.036	TargetScan Human	High (predicted)	-2.036	SSC5D
hsa-miR-1275	miR-1275 (and other miRNAs w/seed UGGGGGA)	2.036	TargetScan Human	High (predicted)	-2.036	SSR1
hsa-miR-1275	miR-1275 (and other miRNAs w/seed UGGGGGA)	2.036	TargetScan Human	High (predicted)	-2.036	ST13	p53 Signaling
hsa-miR-1275	miR-1275 (and other miRNAs w/seed UGGGGGA)	2.036	TargetScan Human	High (predicted)	-2.036	STAC2
hsa-miR-1275	miR-1275 (and other miRNAs w/seed UGGGGGA)	2.036	TargetScan Human	High (predicted)	-2.036	STC1
hsa-miR-1275	miR-1275 (and other miRNAs w/seed UGGGGGA)	2.036	TargetScan Human	High (predicted)	-2.036	STIM1	Systemic Lupus Erythematosus In T Cell Signaling Pathway
hsa-miR-1275	miR-1275 (and other miRNAs w/seed UGGGGGA)	2.036	TargetScan Human	High (predicted)	-2.036	STMN3
hsa-miR-1275	miR-1275 (and other miRNAs w/seed UGGGGGA)	2.036	TargetScan Human	High (predicted)	-2.036	STRN4
hsa-miR-1275	miR-1275 (and other miRNAs w/seed UGGGGGA)	2.036	TargetScan Human	High (predicted)	-2.036	STUB1	BAG2 Signaling Pathway,eNOS Signaling,Protein Ubiquitination Pathway,Sumoylation Pathway
hsa-miR-1275	miR-1275 (and other miRNAs w/seed UGGGGGA)	2.036	TargetScan Human	High (predicted)	-2.036	STX1B	Synaptogenesis Signaling Pathway
hsa-miR-1275	miR-1275 (and other miRNAs w/seed UGGGGGA)	2.036	TargetScan Human	High (predicted)	-2.036	STX8
hsa-miR-1275	miR-1275 (and other miRNAs w/seed UGGGGGA)	2.036	TargetScan Human	High (predicted)	-2.036	SUCNR1
hsa-miR-1275	miR-1275 (and other miRNAs w/seed UGGGGGA)	2.036	TargetScan Human	High (predicted)	-2.036	SUSD6
hsa-miR-1275	miR-1275 (and other miRNAs w/seed UGGGGGA)	2.036	TargetScan Human	High (predicted)	-2.036	SUV39H1	ATM Signaling,Bladder Cancer Signaling,Cell Cycle: G1/S Checkpoint Regulation,Chronic Myeloid Leukemia Signaling,Cyclins and Cell Cycle Regulation,Glioma Signaling,Molecular Mechanisms of Cancer,Non-Small Cell Lung Cancer Signaling,Ovarian Cancer Signaling,Pancreatic Adenocarcinoma Signaling,Prostate Cancer Signaling,Sirtuin Signaling Pathway,Small Cell Lung Cancer Signaling
hsa-miR-1275	miR-1275 (and other miRNAs w/seed UGGGGGA)	2.036	TargetScan Human	High (predicted)	-2.036	SYNDIG1L
hsa-miR-1275	miR-1275 (and other miRNAs w/seed UGGGGGA)	2.036	TargetScan Human	High (predicted)	-2.036	SYNGR1
hsa-miR-1275	miR-1275 (and other miRNAs w/seed UGGGGGA)	2.036	TargetScan Human	High (predicted)	-2.036	SYT5	Synaptogenesis Signaling Pathway
hsa-miR-1275	miR-1275 (and other miRNAs w/seed UGGGGGA)	2.036	TargetScan Human	High (predicted)	-2.036	SYT7	Synaptogenesis Signaling Pathway
hsa-miR-1275	miR-1275 (and other miRNAs w/seed UGGGGGA)	2.036	TargetScan Human	High (predicted)	-2.036	TBC1D7
hsa-miR-1275	miR-1275 (and other miRNAs w/seed UGGGGGA)	2.036	TargetScan Human	High (predicted)	-2.036	TBX6
hsa-miR-1275	miR-1275 (and other miRNAs w/seed UGGGGGA)	2.036	TargetScan Human	High (predicted)	-2.036	TCAF1
hsa-miR-1275	miR-1275 (and other miRNAs w/seed UGGGGGA)	2.036	TargetScan Human	High (predicted)	-2.036	TCF7	Acute Myeloid Leukemia Signaling,Adipogenesis pathway,Basal Cell Carcinoma Signaling,Colorectal Cancer Metastasis Signaling,Endocannabinoid Cancer Inhibition Pathway,Epithelial Adherens Junction Signaling,Factors Promoting Cardiogenesis in Vertebrates,Human Embryonic Stem Cell Pluripotency,Mouse Embryonic Stem Cell Pluripotency,Osteoarthritis Pathway,Ovarian Cancer Signaling,PEDF Signaling,Prolac…
hsa-miR-1275	miR-1275 (and other miRNAs w/seed UGGGGGA)	2.036	TargetScan Human	High (predicted)	-2.036	TEAD2	HIPPO signaling
hsa-miR-1275	miR-1275 (and other miRNAs w/seed UGGGGGA)	2.036	TargetScan Human	High (predicted)	-2.036	TEKT4
hsa-miR-1275	miR-1275 (and other miRNAs w/seed UGGGGGA)	2.036	TargetScan Human	High (predicted)	-2.036	TET3
hsa-miR-1275	miR-1275 (and other miRNAs w/seed UGGGGGA)	2.036	TargetScan Human	High (predicted)	-2.036	TEX35
hsa-miR-1275	miR-1275 (and other miRNAs w/seed UGGGGGA)	2.036	TargetScan Human	High (predicted)	-2.036	TGFBR3	Cardiac Hypertrophy Signaling (Enhanced),Epithelial Adherens Junction Signaling,Factors Promoting Cardiogenesis in Vertebrates,FAT10 Cancer Signaling Pathway,Neuroinflammation Signaling Pathway,NF-κB Signaling,PPARα/RXRα Activation,PTEN Signaling,Sertoli Cell-Sertoli Cell Junction Signaling,STAT3 Pathway,T Cell Exhaustion Signaling Pathway,Th1 and Th2 Activation Pathway,Th2 Pathway,Wnt/β-catenin …
hsa-miR-1275	miR-1275 (and other miRNAs w/seed UGGGGGA)	2.036	TargetScan Human	High (predicted)	-2.036	THEM4	Acyl-CoA Hydrolysis,PI3K/AKT Signaling,Stearate Biosynthesis I (Animals)
hsa-miR-1275	miR-1275 (and other miRNAs w/seed UGGGGGA)	2.036	TargetScan Human	High (predicted)	-2.036	THOC5
hsa-miR-1275	miR-1275 (and other miRNAs w/seed UGGGGGA)	2.036	TargetScan Human	High (predicted)	-2.036	THRA	TR/RXR Activation
hsa-miR-1275	miR-1275 (and other miRNAs w/seed UGGGGGA)	2.036	TargetScan Human	High (predicted)	-2.036	THSD4
hsa-miR-1275	miR-1275 (and other miRNAs w/seed UGGGGGA)	2.036	TargetScan Human	High (predicted)	-2.036	THUMPD2
hsa-miR-1275	miR-1275 (and other miRNAs w/seed UGGGGGA)	2.036	TargetScan Human	High (predicted)	-2.036	TIE1	Angiopoietin Signaling,IL-15 Production,Sperm Motility
hsa-miR-1275	miR-1275 (and other miRNAs w/seed UGGGGGA)	2.036	TargetScan Human	High (predicted)	-2.036	TLN1	Actin Cytoskeleton Signaling,Crosstalk between Dendritic Cells and Natural Killer Cells,ERK/MAPK Signaling,FAK Signaling,Fcγ Receptor-mediated Phagocytosis in Macrophages and Monocytes,GP6 Signaling Pathway,Integrin Signaling,Paxillin Signaling,Regulation of Cellular Mechanics by Calpain Protease,Synaptogenesis Signaling Pathway
hsa-miR-1275	miR-1275 (and other miRNAs w/seed UGGGGGA)	2.036	TargetScan Human	High (predicted)	-2.036	TLNRD1
hsa-miR-1275	miR-1275 (and other miRNAs w/seed UGGGGGA)	2.036	TargetScan Human	High (predicted)	-2.036	TMCC1
hsa-miR-1275	miR-1275 (and other miRNAs w/seed UGGGGGA)	2.036	TargetScan Human	High (predicted)	-2.036	TMEM105
hsa-miR-1275	miR-1275 (and other miRNAs w/seed UGGGGGA)	2.036	TargetScan Human	High (predicted)	-2.036	TMEM119
hsa-miR-1275	miR-1275 (and other miRNAs w/seed UGGGGGA)	2.036	TargetScan Human	High (predicted)	-2.036	TMEM151A
hsa-miR-1275	miR-1275 (and other miRNAs w/seed UGGGGGA)	2.036	TargetScan Human	High (predicted)	-2.036	TMEM164
hsa-miR-1275	miR-1275 (and other miRNAs w/seed UGGGGGA)	2.036	TargetScan Human	High (predicted)	-2.036	TMEM179
hsa-miR-1275	miR-1275 (and other miRNAs w/seed UGGGGGA)	2.036	TargetScan Human	High (predicted)	-2.036	TMEM189-UBE2V1
hsa-miR-1275	miR-1275 (and other miRNAs w/seed UGGGGGA)	2.036	TargetScan Human	High (predicted)	-2.036	TMEM268
hsa-miR-1275	miR-1275 (and other miRNAs w/seed UGGGGGA)	2.036	TargetScan Human	High (predicted)	-2.036	TMEM63B
hsa-miR-1275	miR-1275 (and other miRNAs w/seed UGGGGGA)	2.036	TargetScan Human	High (predicted)	-2.036	TMEM80
hsa-miR-1275	miR-1275 (and other miRNAs w/seed UGGGGGA)	2.036	TargetScan Human	High (predicted)	-2.036	TMIGD2
hsa-miR-1275	miR-1275 (and other miRNAs w/seed UGGGGGA)	2.036	TargetScan Human	High (predicted)	-2.036	TMTC2
hsa-miR-1275	miR-1275 (and other miRNAs w/seed UGGGGGA)	2.036	TargetScan Human	High (predicted)	-2.036	TMX2
hsa-miR-1275	miR-1275 (and other miRNAs w/seed UGGGGGA)	2.036	TargetScan Human	High (predicted)	-2.036	TNFAIP2
hsa-miR-1275	miR-1275 (and other miRNAs w/seed UGGGGGA)	2.036	TargetScan Human	High (predicted)	-2.036	TNFRSF9	4-1BB Signaling in T Lymphocytes
hsa-miR-1275	miR-1275 (and other miRNAs w/seed UGGGGGA)	2.036	TargetScan Human	High (predicted)	-2.036	TNNI1	Calcium Signaling,Protein Kinase A Signaling
hsa-miR-1275	miR-1275 (and other miRNAs w/seed UGGGGGA)	2.036	TargetScan Human	High (predicted)	-2.036	TNRC6B
hsa-miR-1275	miR-1275 (and other miRNAs w/seed UGGGGGA)	2.036	TargetScan Human	High (predicted)	-2.036	TP53I11
hsa-miR-1275	miR-1275 (and other miRNAs w/seed UGGGGGA)	2.036	TargetScan Human	High (predicted)	-2.036	TPD52L3
hsa-miR-1275	miR-1275 (and other miRNAs w/seed UGGGGGA)	2.036	TargetScan Human	High (predicted)	-2.036	TPTE	3-phosphoinositide Biosynthesis,3-phosphoinositide Degradation,D-myo-inositol (1,4,5,6)-Tetrakisphosphate Biosynthesis,D-myo-inositol (3,4,5,6)-tetrakisphosphate Biosynthesis,D-myo-inositol-5-phosphate Metabolism,Superpathway of Inositol Phosphate Compounds
hsa-miR-1275	miR-1275 (and other miRNAs w/seed UGGGGGA)	2.036	TargetScan Human	High (predicted)	-2.036	TRAM2
hsa-miR-1275	miR-1275 (and other miRNAs w/seed UGGGGGA)	2.036	TargetScan Human	High (predicted)	-2.036	TRAPPC9
hsa-miR-1275	miR-1275 (and other miRNAs w/seed UGGGGGA)	2.036	TargetScan Human	High (predicted)	-2.036	TRIM29	p53 Signaling
hsa-miR-1275	miR-1275 (and other miRNAs w/seed UGGGGGA)	2.036	TargetScan Human	High (predicted)	-2.036	TRIM3
hsa-miR-1275	miR-1275 (and other miRNAs w/seed UGGGGGA)	2.036	TargetScan Human	High (predicted)	-2.036	TRIM46
hsa-miR-1275	miR-1275 (and other miRNAs w/seed UGGGGGA)	2.036	TargetScan Human	High (predicted)	-2.036	TRIM71
hsa-miR-1275	miR-1275 (and other miRNAs w/seed UGGGGGA)	2.036	TargetScan Human	High (predicted)	-2.036	TSKU
hsa-miR-1275	miR-1275 (and other miRNAs w/seed UGGGGGA)	2.036	TargetScan Human	High (predicted)	-2.036	TSPAN10
hsa-miR-1275	miR-1275 (and other miRNAs w/seed UGGGGGA)	2.036	TargetScan Human	High (predicted)	-2.036	TSPAN11
hsa-miR-1275	miR-1275 (and other miRNAs w/seed UGGGGGA)	2.036	TargetScan Human	High (predicted)	-2.036	TSPAN15
hsa-miR-1275	miR-1275 (and other miRNAs w/seed UGGGGGA)	2.036	TargetScan Human	High (predicted)	-2.036	TSPOAP1
hsa-miR-1275	miR-1275 (and other miRNAs w/seed UGGGGGA)	2.036	TargetScan Human	High (predicted)	-2.036	TSPYL2
hsa-miR-1275	miR-1275 (and other miRNAs w/seed UGGGGGA)	2.036	TargetScan Human	High (predicted)	-2.036	TTC39B
hsa-miR-1275	miR-1275 (and other miRNAs w/seed UGGGGGA)	2.036	TargetScan Human	High (predicted)	-2.036	TTYH3
hsa-miR-1275	miR-1275 (and other miRNAs w/seed UGGGGGA)	2.036	TargetScan Human	High (predicted)	-2.036	TXNL4A	Systemic Lupus Erythematosus Signaling
hsa-miR-1275	miR-1275 (and other miRNAs w/seed UGGGGGA)	2.036	TargetScan Human	High (predicted)	-2.036	UBALD1
hsa-miR-1275	miR-1275 (and other miRNAs w/seed UGGGGGA)	2.036	TargetScan Human	High (predicted)	-2.036	UBAP2L
hsa-miR-1275	miR-1275 (and other miRNAs w/seed UGGGGGA)	2.036	TargetScan Human	High (predicted)	-2.036	UBE2N	Hypoxia Signaling in the Cardiovascular System,NER Pathway,NF-κB Signaling,Protein Ubiquitination Pathway
hsa-miR-1275	miR-1275 (and other miRNAs w/seed UGGGGGA)	2.036	TargetScan Human	High (predicted)	-2.036	UBE2V1	Hypoxia Signaling in the Cardiovascular System,NF-κB Signaling,Protein Ubiquitination Pathway
hsa-miR-1275	miR-1275 (and other miRNAs w/seed UGGGGGA)	2.036	TargetScan Human	High (predicted)	-2.036	UBE2Z	FAT10 Signaling Pathway,Hypoxia Signaling in the Cardiovascular System,Protein Ubiquitination Pathway
hsa-miR-1275	miR-1275 (and other miRNAs w/seed UGGGGGA)	2.036	TargetScan Human	High (predicted)	-2.036	UBL5
hsa-miR-1275	miR-1275 (and other miRNAs w/seed UGGGGGA)	2.036	TargetScan Human	High (predicted)	-2.036	UBQLN2
hsa-miR-1275	miR-1275 (and other miRNAs w/seed UGGGGGA)	2.036	TargetScan Human	High (predicted)	-2.036	UBTF	Assembly of RNA Polymerase I Complex,Role of p14/p19ARF in Tumor Suppression
hsa-miR-1275	miR-1275 (and other miRNAs w/seed UGGGGGA)	2.036	TargetScan Human	High (predicted)	-2.036	UFL1
hsa-miR-1275	miR-1275 (and other miRNAs w/seed UGGGGGA)	2.036	TargetScan Human	High (predicted)	-2.036	UNC119B
hsa-miR-1275	miR-1275 (and other miRNAs w/seed UGGGGGA)	2.036	TargetScan Human	High (predicted)	-2.036	UNC13A	Synaptogenesis Signaling Pathway
hsa-miR-1275	miR-1275 (and other miRNAs w/seed UGGGGGA)	2.036	TargetScan Human	High (predicted)	-2.036	UPK2
hsa-miR-1275	miR-1275 (and other miRNAs w/seed UGGGGGA)	2.036	TargetScan Human	High (predicted)	-2.036	UPP2	Salvage Pathways of Pyrimidine Ribonucleotides
hsa-miR-1275	miR-1275 (and other miRNAs w/seed UGGGGGA)	2.036	TargetScan Human	High (predicted)	-2.036	UQCC3
hsa-miR-1275	miR-1275 (and other miRNAs w/seed UGGGGGA)	2.036	TargetScan Human	High (predicted)	-2.036	URM1
hsa-miR-1275	miR-1275 (and other miRNAs w/seed UGGGGGA)	2.036	TargetScan Human	High (predicted)	-2.036	USH1G
hsa-miR-1275	miR-1275 (and other miRNAs w/seed UGGGGGA)	2.036	TargetScan Human	High (predicted)	-2.036	VAMP1
hsa-miR-1275	miR-1275 (and other miRNAs w/seed UGGGGGA)	2.036	TargetScan Human	High (predicted)	-2.036	VAMP2	Huntington's Disease Signaling,Insulin Receptor Signaling,Phagosome Maturation,Synaptogenesis Signaling Pathway,Tight Junction Signaling
hsa-miR-1275	miR-1275 (and other miRNAs w/seed UGGGGGA)	2.036	TargetScan Human	High (predicted)	-2.036	VDAC2	Mitochondrial Dysfunction,Sirtuin Signaling Pathway
hsa-miR-1275	miR-1275 (and other miRNAs w/seed UGGGGGA)	2.036	TargetScan Human	High (predicted)	-2.036	VEGFB	Amyotrophic Lateral Sclerosis Signaling,Axonal Guidance Signaling,Bladder Cancer Signaling,Clathrin-mediated Endocytosis Signaling,Colorectal Cancer Metastasis Signaling,Endocannabinoid Cancer Inhibition Pathway,eNOS Signaling,Ephrin Receptor Signaling,Hepatic Fibrosis / Hepatic Stellate Cell Activation,HIF1α Signaling,IL-8 Signaling,ILK Signaling,mTOR Signaling,Nitric Oxide Signaling in the Card…
hsa-miR-1275	miR-1275 (and other miRNAs w/seed UGGGGGA)	2.036	TargetScan Human	High (predicted)	-2.036	VPS25	Mechanisms of Viral Exit from Host Cells
hsa-miR-1275	miR-1275 (and other miRNAs w/seed UGGGGGA)	2.036	TargetScan Human	High (predicted)	-2.036	VPS37B	Phagosome Maturation
hsa-miR-1275	miR-1275 (and other miRNAs w/seed UGGGGGA)	2.036	TargetScan Human	High (predicted)	-2.036	VPS37D
hsa-miR-1275	miR-1275 (and other miRNAs w/seed UGGGGGA)	2.036	TargetScan Human	High (predicted)	-2.036	VPS52
hsa-miR-1275	miR-1275 (and other miRNAs w/seed UGGGGGA)	2.036	TargetScan Human	High (predicted)	-2.036	VSTM2L
hsa-miR-1275	miR-1275 (and other miRNAs w/seed UGGGGGA)	2.036	TargetScan Human	High (predicted)	-2.036	WBP1L
hsa-miR-1275	miR-1275 (and other miRNAs w/seed UGGGGGA)	2.036	TargetScan Human	High (predicted)	-2.036	WDR77
hsa-miR-1275	miR-1275 (and other miRNAs w/seed UGGGGGA)	2.036	TargetScan Human	High (predicted)	-2.036	WHRN
hsa-miR-1275	miR-1275 (and other miRNAs w/seed UGGGGGA)	2.036	TargetScan Human	High (predicted)	-2.036	WIZ
hsa-miR-1275	miR-1275 (and other miRNAs w/seed UGGGGGA)	2.036	TargetScan Human	High (predicted)	-2.036	WNK2
hsa-miR-1275	miR-1275 (and other miRNAs w/seed UGGGGGA)	2.036	TargetScan Human	High (predicted)	-2.036	WNT7B	Axonal Guidance Signaling,Basal Cell Carcinoma Signaling,Cardiac Hypertrophy Signaling (Enhanced),Colorectal Cancer Metastasis Signaling,Glioblastoma Multiforme Signaling,Human Embryonic Stem Cell Pluripotency,Molecular Mechanisms of Cancer,Ovarian Cancer Signaling,PCP pathway,Regulation of the Epithelial-Mesenchymal Transition Pathway,Role of Macrophages, Fibroblasts and Endothelial Cells in Rhe…
hsa-miR-1275	miR-1275 (and other miRNAs w/seed UGGGGGA)	2.036	TargetScan Human	High (predicted)	-2.036	XIRP1
hsa-miR-1275	miR-1275 (and other miRNAs w/seed UGGGGGA)	2.036	TargetScan Human	High (predicted)	-2.036	XKR4
hsa-miR-1275	miR-1275 (and other miRNAs w/seed UGGGGGA)	2.036	TargetScan Human	High (predicted)	-2.036	XKR6
hsa-miR-1275	miR-1275 (and other miRNAs w/seed UGGGGGA)	2.036	TargetScan Human	High (predicted)	-2.036	XKR7
hsa-miR-1275	miR-1275 (and other miRNAs w/seed UGGGGGA)	2.036	TargetScan Human	High (predicted)	-2.036	XXbac-BPG32J3.22
hsa-miR-1275	miR-1275 (and other miRNAs w/seed UGGGGGA)	2.036	TargetScan Human	High (predicted)	-2.036	ZBED3
hsa-miR-1275	miR-1275 (and other miRNAs w/seed UGGGGGA)	2.036	TargetScan Human	High (predicted)	-2.036	ZBTB18
hsa-miR-1275	miR-1275 (and other miRNAs w/seed UGGGGGA)	2.036	TargetScan Human	High (predicted)	-2.036	ZBTB4
hsa-miR-1275	miR-1275 (and other miRNAs w/seed UGGGGGA)	2.036	TargetScan Human	High (predicted)	-2.036	ZBTB47
hsa-miR-1275	miR-1275 (and other miRNAs w/seed UGGGGGA)	2.036	TargetScan Human	High (predicted)	-2.036	ZBTB7A
hsa-miR-1275	miR-1275 (and other miRNAs w/seed UGGGGGA)	2.036	TargetScan Human	High (predicted)	-2.036	ZBTB7B
hsa-miR-1275	miR-1275 (and other miRNAs w/seed UGGGGGA)	2.036	TargetScan Human	High (predicted)	-2.036	ZDHHC15
hsa-miR-1275	miR-1275 (and other miRNAs w/seed UGGGGGA)	2.036	TargetScan Human	High (predicted)	-2.036	ZFP36L1
hsa-miR-1275	miR-1275 (and other miRNAs w/seed UGGGGGA)	2.036	TargetScan Human	High (predicted)	-2.036	ZNF131
hsa-miR-1275	miR-1275 (and other miRNAs w/seed UGGGGGA)	2.036	TargetScan Human	High (predicted)	-2.036	ZNF20
hsa-miR-1275	miR-1275 (and other miRNAs w/seed UGGGGGA)	2.036	TargetScan Human	High (predicted)	-2.036	ZNF226
hsa-miR-1275	miR-1275 (and other miRNAs w/seed UGGGGGA)	2.036	TargetScan Human	High (predicted)	-2.036	ZNF275
hsa-miR-1275	miR-1275 (and other miRNAs w/seed UGGGGGA)	2.036	TargetScan Human	High (predicted)	-2.036	ZNF32
hsa-miR-1275	miR-1275 (and other miRNAs w/seed UGGGGGA)	2.036	TargetScan Human	High (predicted)	-2.036	ZNF385A
hsa-miR-1275	miR-1275 (and other miRNAs w/seed UGGGGGA)	2.036	TargetScan Human	High (predicted)	-2.036	ZNF385B
hsa-miR-1275	miR-1275 (and other miRNAs w/seed UGGGGGA)	2.036	TargetScan Human	High (predicted)	-2.036	ZNF444
hsa-miR-1275	miR-1275 (and other miRNAs w/seed UGGGGGA)	2.036	TargetScan Human	High (predicted)	-2.036	ZNF677
hsa-miR-1275	miR-1275 (and other miRNAs w/seed UGGGGGA)	2.036	TargetScan Human	High (predicted)	-2.036	ZNF76
hsa-miR-1275	miR-1275 (and other miRNAs w/seed UGGGGGA)	2.036	TargetScan Human	High (predicted)	-2.036	ZNF765
hsa-miR-1275	miR-1275 (and other miRNAs w/seed UGGGGGA)	2.036	TargetScan Human	High (predicted)	-2.036	ZSWIM4
hsa-miR-143-5p	miR-143-5p (and other miRNAs w/seed GUGCAGU)	1.711	TargetScan Human	High (predicted)	-1.711	ABHD10
hsa-miR-143-5p	miR-143-5p (and other miRNAs w/seed GUGCAGU)	1.711	TargetScan Human	High (predicted)	-1.711	ADGRL4
hsa-miR-143-5p	miR-143-5p (and other miRNAs w/seed GUGCAGU)	1.711	TargetScan Human	High (predicted)	-1.711	AKAP4	cAMP-mediated signaling,Cardiac β-adrenergic Signaling,Protein Kinase A Signaling
hsa-miR-143-5p	miR-143-5p (and other miRNAs w/seed GUGCAGU)	1.711	TargetScan Human	High (predicted)	-1.711	ANKFY1	Macropinocytosis Signaling
hsa-miR-143-5p	miR-143-5p (and other miRNAs w/seed GUGCAGU)	1.711	TargetScan Human	High (predicted)	-1.711	C12orf4
hsa-miR-143-5p	miR-143-5p (and other miRNAs w/seed GUGCAGU)	1.711	TargetScan Human	High (predicted)	-1.711	C15orf48
hsa-miR-143-5p	miR-143-5p (and other miRNAs w/seed GUGCAGU)	1.711	TargetScan Human	High (predicted)	-1.711	C2orf88
hsa-miR-143-5p	miR-143-5p (and other miRNAs w/seed GUGCAGU)	1.711	TargetScan Human	High (predicted)	-1.711	EMC2
hsa-miR-143-5p	miR-143-5p (and other miRNAs w/seed GUGCAGU)	1.711	TargetScan Human	High (predicted)	-1.711	ERP27
hsa-miR-143-5p	miR-143-5p (and other miRNAs w/seed GUGCAGU)	1.711	TargetScan Human	High (predicted)	-1.711	FAM111B
hsa-miR-143-5p	miR-143-5p (and other miRNAs w/seed GUGCAGU)	1.711	TargetScan Human	High (predicted)	-1.711	FAM182B
hsa-miR-143-5p	miR-143-5p (and other miRNAs w/seed GUGCAGU)	1.711	TargetScan Human	High (predicted)	-1.711	FCRL5
hsa-miR-143-5p	miR-143-5p (and other miRNAs w/seed GUGCAGU)	1.711	TargetScan Human	High (predicted)	-1.711	FGF1	Actin Cytoskeleton Signaling,Adipogenesis pathway,Bladder Cancer Signaling,Cardiac Hypertrophy Signaling (Enhanced),Clathrin-mediated Endocytosis Signaling,Ephrin Receptor Signaling,Epithelial Adherens Junction Signaling,FGF Signaling,Hepatic Fibrosis / Hepatic Stellate Cell Activation,Regulation of the Epithelial-Mesenchymal Transition Pathway
hsa-miR-143-5p	miR-143-5p (and other miRNAs w/seed GUGCAGU)	1.711	TargetScan Human	High (predicted)	-1.711	GDAP2
hsa-miR-143-5p	miR-143-5p (and other miRNAs w/seed GUGCAGU)	1.711	TargetScan Human	High (predicted)	-1.711	H2BFWT
hsa-miR-143-5p	miR-143-5p (and other miRNAs w/seed GUGCAGU)	1.711	TargetScan Human	High (predicted)	-1.711	HIF1A	Adipogenesis pathway,Adrenomedullin signaling pathway,Apelin Adipocyte Signaling Pathway,Apelin Cardiomyocyte Signaling Pathway,Apelin Endothelial Signaling Pathway,Endocannabinoid Cancer Inhibition Pathway,HIF1α Signaling,Hypoxia Signaling in the Cardiovascular System,IL-23 Signaling Pathway,ILK Signaling,Iron homeostasis signaling pathway,Molecular Mechanisms of Cancer,mTOR Signaling,Osteoarthr…
hsa-miR-143-5p	miR-143-5p (and other miRNAs w/seed GUGCAGU)	1.711	TargetScan Human	High (predicted)	-1.711	HMGA2	Regulation of the Epithelial-Mesenchymal Transition Pathway
hsa-miR-143-5p	miR-143-5p (and other miRNAs w/seed GUGCAGU)	1.711	TargetScan Human	High (predicted)	-1.711	HSFX1/HSFX2
hsa-miR-143-5p	miR-143-5p (and other miRNAs w/seed GUGCAGU)	1.711	TargetScan Human	High (predicted)	-1.711	IKZF2
hsa-miR-143-5p	miR-143-5p (and other miRNAs w/seed GUGCAGU)	1.711	TargetScan Human	High (predicted)	-1.711	JDP2
hsa-miR-143-5p	miR-143-5p (and other miRNAs w/seed GUGCAGU)	1.711	TargetScan Human	High (predicted)	-1.711	JPT1
hsa-miR-143-5p	miR-143-5p (and other miRNAs w/seed GUGCAGU)	1.711	TargetScan Human	High (predicted)	-1.711	KMO	NAD biosynthesis II (from tryptophan),Tryptophan Degradation III (Eukaryotic),Tryptophan Degradation to 2-amino-3-carboxymuconate Semialdehyde
hsa-miR-143-5p	miR-143-5p (and other miRNAs w/seed GUGCAGU)	1.711	TargetScan Human	High (predicted)	-1.711	LINC01465
hsa-miR-143-5p	miR-143-5p (and other miRNAs w/seed GUGCAGU)	1.711	TargetScan Human	High (predicted)	-1.711	MARVELD3
hsa-miR-143-5p	miR-143-5p (and other miRNAs w/seed GUGCAGU)	1.711	TargetScan Human	High (predicted)	-1.711	MOB1B
hsa-miR-143-5p	miR-143-5p (and other miRNAs w/seed GUGCAGU)	1.711	TargetScan Human	High (predicted)	-1.711	MRS2
hsa-miR-143-5p	miR-143-5p (and other miRNAs w/seed GUGCAGU)	1.711	TargetScan Human	High (predicted)	-1.711	MTFR1
hsa-miR-143-5p	miR-143-5p (and other miRNAs w/seed GUGCAGU)	1.711	TargetScan Human	High (predicted)	-1.711	MTURN
hsa-miR-143-5p	miR-143-5p (and other miRNAs w/seed GUGCAGU)	1.711	TargetScan Human	High (predicted)	-1.711	NPLOC4
hsa-miR-143-5p	miR-143-5p (and other miRNAs w/seed GUGCAGU)	1.711	TargetScan Human	High (predicted)	-1.711	PPP2CA	AMPK Signaling,ATM Signaling,Breast Cancer Regulation by Stathmin1,Cardiac β-adrenergic Signaling,CDK5 Signaling,Cell Cycle Regulation by BTG Family Proteins,Ceramide Signaling,CTLA4 Signaling in Cytotoxic T Lymphocytes,Cyclins and Cell Cycle Regulation,Dopamine Receptor Signaling,Dopamine-DARPP32 Feedback in cAMP Signaling,ERK/MAPK Signaling,HIPPO signaling,ILK Signaling,Mitotic Roles of Polo-Li…
hsa-miR-143-5p	miR-143-5p (and other miRNAs w/seed GUGCAGU)	1.711	TargetScan Human	High (predicted)	-1.711	PTHLH	Osteoarthritis Pathway
hsa-miR-143-5p	miR-143-5p (and other miRNAs w/seed GUGCAGU)	1.711	TargetScan Human	High (predicted)	-1.711	SGCZ
hsa-miR-143-5p	miR-143-5p (and other miRNAs w/seed GUGCAGU)	1.711	TargetScan Human	High (predicted)	-1.711	SLC49A4
hsa-miR-143-5p	miR-143-5p (and other miRNAs w/seed GUGCAGU)	1.711	TargetScan Human	High (predicted)	-1.711	SMDT1
hsa-miR-143-5p	miR-143-5p (and other miRNAs w/seed GUGCAGU)	1.711	TargetScan Human	High (predicted)	-1.711	SNX3
hsa-miR-143-5p	miR-143-5p (and other miRNAs w/seed GUGCAGU)	1.711	TargetScan Human	High (predicted)	-1.711	SSR4	Amyotrophic Lateral Sclerosis Signaling
hsa-miR-143-5p	miR-143-5p (and other miRNAs w/seed GUGCAGU)	1.711	TargetScan Human	High (predicted)	-1.711	STMN1	Breast Cancer Regulation by Stathmin1,Signaling by Rho Family GTPases
hsa-miR-143-5p	miR-143-5p (and other miRNAs w/seed GUGCAGU)	1.711	TargetScan Human	High (predicted)	-1.711	TAC4
hsa-miR-143-5p	miR-143-5p (and other miRNAs w/seed GUGCAGU)	1.711	TargetScan Human	High (predicted)	-1.711	THY1	Granulocyte Adhesion and Diapedesis,Leukocyte Extravasation Signaling
hsa-miR-143-5p	miR-143-5p (and other miRNAs w/seed GUGCAGU)	1.711	TargetScan Human	High (predicted)	-1.711	TMEM37
hsa-miR-143-5p	miR-143-5p (and other miRNAs w/seed GUGCAGU)	1.711	TargetScan Human	High (predicted)	-1.711	TRAM1L1
hsa-miR-143-5p	miR-143-5p (and other miRNAs w/seed GUGCAGU)	1.711	TargetScan Human	High (predicted)	-1.711	VSNL1
hsa-miR-143-5p	miR-143-5p (and other miRNAs w/seed GUGCAGU)	1.711	TargetScan Human	High (predicted)	-1.711	VWC2L
hsa-miR-143-5p	miR-143-5p (and other miRNAs w/seed GUGCAGU)	1.711	TargetScan Human	High (predicted)	-1.711	WBP11	3-phosphoinositide Biosynthesis,3-phosphoinositide Degradation,D-myo-inositol (1,4,5,6)-Tetrakisphosphate Biosynthesis,D-myo-inositol (3,4,5,6)-tetrakisphosphate Biosynthesis,D-myo-inositol-5-phosphate Metabolism,Superpathway of Inositol Phosphate Compounds
hsa-miR-143-5p	miR-143-5p (and other miRNAs w/seed GUGCAGU)	1.711	TargetScan Human	High (predicted)	-1.711	ZFP36L1
hsa-miR-143-5p	miR-143-5p (and other miRNAs w/seed GUGCAGU)	1.711	TargetScan Human	High (predicted)	-1.711	ZNF367
hsa-miR-143-5p	miR-143-5p (and other miRNAs w/seed GUGCAGU)	1.711	TargetScan Human	High (predicted)	-1.711	ZNF85
hsa-miR-144-3p	miR-144-3p (miRNAs w/seed ACAGUAU)	-1.221	TargetScan Human	High (predicted)	1.221	ACYP2
hsa-miR-144-3p	miR-144-3p (miRNAs w/seed ACAGUAU)	-1.221	TargetScan Human	High (predicted)	1.221	ALOX12-AS1
hsa-miR-144-3p	miR-144-3p (miRNAs w/seed ACAGUAU)	-1.221	TargetScan Human	High (predicted)	1.221	AP1S3	CTLA4 Signaling in Cytotoxic T Lymphocytes
hsa-miR-144-3p	miR-144-3p (miRNAs w/seed ACAGUAU)	-1.221	TargetScan Human	High (predicted)	1.221	ARID2	AMPK Signaling,Glucocorticoid Receptor Signaling,Hereditary Breast Cancer Signaling,RAR Activation,Role of BRCA1 in DNA Damage Response
hsa-miR-144-3p	miR-144-3p (miRNAs w/seed ACAGUAU)	-1.221	TargetScan Human	High (predicted)	1.221	ARL15
hsa-miR-144-3p	miR-144-3p (miRNAs w/seed ACAGUAU)	-1.221	TargetScan Human	High (predicted)	1.221	ARPP21
hsa-miR-144-3p	miR-144-3p (miRNAs w/seed ACAGUAU)	-1.221	TargetScan Human	High (predicted)	1.221	ATP5MC2	Mitochondrial Dysfunction,Oxidative Phosphorylation
hsa-miR-144-3p	miR-144-3p (miRNAs w/seed ACAGUAU)	-1.221	TargetScan Human	High (predicted)	1.221	ATXN3L
hsa-miR-144-3p	miR-144-3p (miRNAs w/seed ACAGUAU)	-1.221	TargetScan Human	High (predicted)	1.221	BET1
hsa-miR-144-3p	miR-144-3p (miRNAs w/seed ACAGUAU)	-1.221	TargetScan Human	High (predicted)	1.221	BEX3
hsa-miR-144-3p	miR-144-3p (miRNAs w/seed ACAGUAU)	-1.221	TargetScan Human	High (predicted)	1.221	BEX5
hsa-miR-144-3p	miR-144-3p (miRNAs w/seed ACAGUAU)	-1.221	TargetScan Human	High (predicted)	1.221	C19orf73
hsa-miR-144-3p	miR-144-3p (miRNAs w/seed ACAGUAU)	-1.221	TargetScan Human	High (predicted)	1.221	C2orf49
hsa-miR-144-3p	miR-144-3p (miRNAs w/seed ACAGUAU)	-1.221	TargetScan Human	High (predicted)	1.221	C8orf34-AS1
hsa-miR-144-3p	miR-144-3p (miRNAs w/seed ACAGUAU)	-1.221	TargetScan Human	High (predicted)	1.221	CAV2	G Beta Gamma Signaling
hsa-miR-144-3p	miR-144-3p (miRNAs w/seed ACAGUAU)	-1.221	TargetScan Human	High (predicted)	1.221	CCDC38
hsa-miR-144-3p	miR-144-3p (miRNAs w/seed ACAGUAU)	-1.221	TargetScan Human	High (predicted)	1.221	CCNG2
hsa-miR-144-3p	miR-144-3p (miRNAs w/seed ACAGUAU)	-1.221	TargetScan Human	High (predicted)	1.221	CLDN8	Agranulocyte Adhesion and Diapedesis,Granulocyte Adhesion and Diapedesis,Leukocyte Extravasation Signaling,Sertoli Cell-Sertoli Cell Junction Signaling,Tight Junction Signaling
hsa-miR-144-3p	miR-144-3p (miRNAs w/seed ACAGUAU)	-1.221	TargetScan Human	High (predicted)	1.221	COX7C	Mitochondrial Dysfunction,Oxidative Phosphorylation
hsa-miR-144-3p	miR-144-3p (miRNAs w/seed ACAGUAU)	-1.221	TargetScan Human	High (predicted)	1.221	CTC-338M12.4
hsa-miR-144-3p	miR-144-3p (miRNAs w/seed ACAGUAU)	-1.221	TargetScan Human	High (predicted)	1.221	CXCL11	Agranulocyte Adhesion and Diapedesis,Granulocyte Adhesion and Diapedesis,IL-17 Signaling,IL-17A Signaling in Gastric Cells,Pathogenesis of Multiple Sclerosis
hsa-miR-144-3p	miR-144-3p (miRNAs w/seed ACAGUAU)	-1.221	TargetScan Human	High (predicted)	1.221	DIMT1
hsa-miR-144-3p	miR-144-3p (miRNAs w/seed ACAGUAU)	-1.221	TargetScan Human	High (predicted)	1.221	DNAJC2	Aldosterone Signaling in Epithelial Cells,Protein Ubiquitination Pathway
hsa-miR-144-3p	miR-144-3p (miRNAs w/seed ACAGUAU)	-1.221	TargetScan Human	High (predicted)	1.221	EAPP
hsa-miR-144-3p	miR-144-3p (miRNAs w/seed ACAGUAU)	-1.221	TargetScan Human	High (predicted)	1.221	EIF4G2	EIF2 Signaling,mTOR Signaling,Regulation of eIF4 and p70S6K Signaling
hsa-miR-144-3p	miR-144-3p (miRNAs w/seed ACAGUAU)	-1.221	miRecords	Experimentally Observed	1.221	ENPP6	cAMP-mediated signaling,Cardiac Hypertrophy Signaling (Enhanced),Cardiac β-adrenergic Signaling,G-Protein Coupled Receptor Signaling,Gustation Pathway,Protein Kinase A Signaling,Relaxin Signaling,tRNA Splicing
hsa-miR-144-3p	miR-144-3p (miRNAs w/seed ACAGUAU)	-1.221	TargetScan Human	High (predicted)	1.221	FABP5	LPS/IL-1 Mediated Inhibition of RXR Function
hsa-miR-144-3p	miR-144-3p (miRNAs w/seed ACAGUAU)	-1.221	TargetScan Human	High (predicted)	1.221	FAM174A
hsa-miR-144-3p	miR-144-3p (miRNAs w/seed ACAGUAU)	-1.221	TargetScan Human	High (predicted)	1.221	FST	BMP signaling pathway
hsa-miR-144-3p	miR-144-3p (miRNAs w/seed ACAGUAU)	-1.221	TargetScan Human	High (predicted)	1.221	FZD6	Adipogenesis pathway,Axonal Guidance Signaling,Basal Cell Carcinoma Signaling,Cardiac Hypertrophy Signaling (Enhanced),Colorectal Cancer Metastasis Signaling,Factors Promoting Cardiogenesis in Vertebrates,Glioblastoma Multiforme Signaling,Human Embryonic Stem Cell Pluripotency,Molecular Mechanisms of Cancer,Mouse Embryonic Stem Cell Pluripotency,Osteoarthritis Pathway,Ovarian Cancer Signaling,PCP…
hsa-miR-144-3p	miR-144-3p (miRNAs w/seed ACAGUAU)	-1.221	TargetScan Human	High (predicted)	1.221	GABRA1	GABA Receptor Signaling,Neuroinflammation Signaling Pathway
hsa-miR-144-3p	miR-144-3p (miRNAs w/seed ACAGUAU)	-1.221	TargetScan Human	High (predicted)	1.221	GPR183
hsa-miR-144-3p	miR-144-3p (miRNAs w/seed ACAGUAU)	-1.221	TargetScan Human	High (predicted)	1.221	H2AFV
hsa-miR-144-3p	miR-144-3p (miRNAs w/seed ACAGUAU)	-1.221	TargetScan Human	High (predicted)	1.221	HEATR4
hsa-miR-144-3p	miR-144-3p (miRNAs w/seed ACAGUAU)	-1.221	TargetScan Human	High (predicted)	1.221	HVCN1
hsa-miR-144-3p	miR-144-3p (miRNAs w/seed ACAGUAU)	-1.221	TargetScan Human	High (predicted)	1.221	ID4	Mouse Embryonic Stem Cell Pluripotency
hsa-miR-144-3p	miR-144-3p (miRNAs w/seed ACAGUAU)	-1.221	TargetScan Human	High (predicted)	1.221	IGIP
hsa-miR-144-3p	miR-144-3p (miRNAs w/seed ACAGUAU)	-1.221	TargetScan Human	High (predicted)	1.221	IL7	B Cell Development,Hematopoiesis from Multipotent Stem Cells,Hematopoiesis from Pluripotent Stem Cells,IL-7 Signaling Pathway,Role of JAK1 and JAK3 in γc Cytokine Signaling,Role of Macrophages, Fibroblasts and Endothelial Cells in Rheumatoid Arthritis,Role of Osteoblasts, Osteoclasts and Chondrocytes in Rheumatoid Arthritis
hsa-miR-144-3p	miR-144-3p (miRNAs w/seed ACAGUAU)	-1.221	TargetScan Human	High (predicted)	1.221	IMPA1	D-myo-inositol (1,4,5)-trisphosphate Degradation,Myo-inositol Biosynthesis,Superpathway of D-myo-inositol (1,4,5)-trisphosphate Metabolism
hsa-miR-144-3p	miR-144-3p (miRNAs w/seed ACAGUAU)	-1.221	TargetScan Human	High (predicted)	1.221	KCTD4
hsa-miR-144-3p	miR-144-3p (miRNAs w/seed ACAGUAU)	-1.221	TargetScan Human	High (predicted)	1.221	LCOR
hsa-miR-144-3p	miR-144-3p (miRNAs w/seed ACAGUAU)	-1.221	TargetScan Human	High (predicted)	1.221	LOC107986898
hsa-miR-144-3p	miR-144-3p (miRNAs w/seed ACAGUAU)	-1.221	TargetScan Human	High (predicted)	1.221	LUZP2
hsa-miR-144-3p	miR-144-3p (miRNAs w/seed ACAGUAU)	-1.221	TargetScan Human	High (predicted)	1.221	MAP3K8	B Cell Receptor Signaling,Cardiac Hypertrophy Signaling,Cardiac Hypertrophy Signaling (Enhanced),CD27 Signaling in Lymphocytes,ERK5 Signaling,G-Protein Coupled Receptor Signaling,Germ Cell-Sertoli Cell Junction Signaling,GNRH Signaling,HGF Signaling,IL-12 Signaling and Production in Macrophages,NF-κB Signaling,NGF Signaling,PI3K/AKT Signaling,PKCθ Signaling in T Lymphocytes,Production of Nitric O…
hsa-miR-144-3p	miR-144-3p (miRNAs w/seed ACAGUAU)	-1.221	TargetScan Human	High (predicted)	1.221	MAPK6	Adrenomedullin signaling pathway,Apelin Adipocyte Signaling Pathway,Apelin Cardiomyocyte Signaling Pathway,CDK5 Signaling,Endocannabinoid Developing Neuron Pathway,Endocannabinoid Neuronal Synapse Pathway,Endothelin-1 Signaling,HIF1α Signaling,Neuroinflammation Signaling Pathway,Opioid Signaling Pathway,Pyridoxal 5'-phosphate Salvage Pathway,Salvage Pathways of Pyrimidine Ribonucleotides,Sirtuin …
hsa-miR-144-3p	miR-144-3p (miRNAs w/seed ACAGUAU)	-1.221	TargetScan Human	High (predicted)	1.221	MED4	Estrogen Receptor Signaling
hsa-miR-144-3p	miR-144-3p (miRNAs w/seed ACAGUAU)	-1.221	TargetScan Human	High (predicted)	1.221	MEF2A	Apelin Endothelial Signaling Pathway,Calcium Signaling,Cardiac Hypertrophy Signaling,Cardiac Hypertrophy Signaling (Enhanced),Cholecystokinin/Gastrin-mediated Signaling,Corticotropin Releasing Hormone Signaling,ERK5 Signaling,Gα12/13 Signaling,p38 MAPK Signaling,Phospholipase C Signaling,Role of NFAT in Cardiac Hypertrophy,Role of NFAT in Regulation of the Immune Response,Role of Oct4 in Mammalia…
hsa-miR-144-3p	miR-144-3p (miRNAs w/seed ACAGUAU)	-1.221	TargetScan Human	High (predicted)	1.221	MEIS2
hsa-miR-144-3p	miR-144-3p (miRNAs w/seed ACAGUAU)	-1.221	TargetScan Human	High (predicted)	1.221	MMGT1
hsa-miR-144-3p	miR-144-3p (miRNAs w/seed ACAGUAU)	-1.221	TargetScan Human	High (predicted)	1.221	MPHOSPH6
hsa-miR-144-3p	miR-144-3p (miRNAs w/seed ACAGUAU)	-1.221	TargetScan Human	High (predicted)	1.221	MSX1
hsa-miR-144-3p	miR-144-3p (miRNAs w/seed ACAGUAU)	-1.221	TargetScan Human	High (predicted)	1.221	MYBL1
hsa-miR-144-3p	miR-144-3p (miRNAs w/seed ACAGUAU)	-1.221	TargetScan Human	High (predicted)	1.221	MYEF2
hsa-miR-144-3p	miR-144-3p (miRNAs w/seed ACAGUAU)	-1.221	TargetScan Human	High (predicted)	1.221	NFE2L2	Aryl Hydrocarbon Receptor Signaling,Neuroinflammation Signaling Pathway,NRF2-mediated Oxidative Stress Response,Sirtuin Signaling Pathway,Unfolded protein response,Xenobiotic Metabolism Signaling
hsa-miR-144-3p	miR-144-3p (miRNAs w/seed ACAGUAU)	-1.221	TargetScan Human	High (predicted)	1.221	NSMCE3
hsa-miR-144-3p	miR-144-3p (miRNAs w/seed ACAGUAU)	-1.221	TargetScan Human	High (predicted)	1.221	NT5DC1
hsa-miR-144-3p	miR-144-3p (miRNAs w/seed ACAGUAU)	-1.221	TargetScan Human	High (predicted)	1.221	NUP62CL
hsa-miR-144-3p	miR-144-3p (miRNAs w/seed ACAGUAU)	-1.221	TargetScan Human	High (predicted)	1.221	NYAP2
hsa-miR-144-3p	miR-144-3p (miRNAs w/seed ACAGUAU)	-1.221	TargetScan Human	High (predicted)	1.221	PAFAH1B1	Reelin Signaling in Neurons,Synaptogenesis Signaling Pathway
hsa-miR-144-3p	miR-144-3p (miRNAs w/seed ACAGUAU)	-1.221	TargetScan Human	High (predicted)	1.221	PANK1
hsa-miR-144-3p	miR-144-3p (miRNAs w/seed ACAGUAU)	-1.221	TargetScan Human	High (predicted)	1.221	PCDH18
hsa-miR-144-3p	miR-144-3p (miRNAs w/seed ACAGUAU)	-1.221	TargetScan Human	High (predicted)	1.221	PFDN6
hsa-miR-144-3p	miR-144-3p (miRNAs w/seed ACAGUAU)	-1.221	TargetScan Human	High (predicted)	1.221	PHF10	AMPK Signaling,Glucocorticoid Receptor Signaling,Hereditary Breast Cancer Signaling,RAR Activation,Role of BRCA1 in DNA Damage Response
hsa-miR-144-3p	miR-144-3p (miRNAs w/seed ACAGUAU)	-1.221	TargetScan Human	High (predicted)	1.221	PLA2G4A	Antioxidant Action of Vitamin C,Atherosclerosis Signaling,CCR3 Signaling in Eosinophils,Eicosanoid Signaling,Endothelin-1 Signaling,ERK/MAPK Signaling,Fc Epsilon RI Signaling,MIF Regulation of Innate Immunity,MIF-mediated Glucocorticoid Regulation,Neuroinflammation Signaling Pathway,p38 MAPK Signaling,Phospholipase C Signaling,Phospholipases,Role of MAPK Signaling in the Pathogenesis of Influenza…
hsa-miR-144-3p	miR-144-3p (miRNAs w/seed ACAGUAU)	-1.221	TargetScan Human	High (predicted)	1.221	PLAT	Coagulation System,HMGB1 Signaling
hsa-miR-144-3p	miR-144-3p (miRNAs w/seed ACAGUAU)	-1.221	TargetScan Human	High (predicted)	1.221	PLGLB1/PLGLB2
hsa-miR-144-3p	miR-144-3p (miRNAs w/seed ACAGUAU)	-1.221	TargetScan Human	High (predicted)	1.221	PLPP5	Triacylglycerol Biosynthesis
hsa-miR-144-3p	miR-144-3p (miRNAs w/seed ACAGUAU)	-1.221	TargetScan Human	High (predicted)	1.221	PMPCB
hsa-miR-144-3p	miR-144-3p (miRNAs w/seed ACAGUAU)	-1.221	TargetScan Human	High (predicted)	1.221	PNRC1	RAR Activation
hsa-miR-144-3p	miR-144-3p (miRNAs w/seed ACAGUAU)	-1.221	TargetScan Human	High (predicted)	1.221	PQLC2L
hsa-miR-144-3p	miR-144-3p (miRNAs w/seed ACAGUAU)	-1.221	TargetScan Human	High (predicted)	1.221	PRKRA
hsa-miR-144-3p	miR-144-3p (miRNAs w/seed ACAGUAU)	-1.221	TargetScan Human	High (predicted)	1.221	PTHLH	Osteoarthritis Pathway
hsa-miR-144-3p	miR-144-3p (miRNAs w/seed ACAGUAU)	-1.221	TargetScan Human	High (predicted)	1.221	RARB	Aryl Hydrocarbon Receptor Signaling,Non-Small Cell Lung Cancer Signaling,RAR Activation,Retinoic acid Mediated Apoptosis Signaling,Sirtuin Signaling Pathway,Small Cell Lung Cancer Signaling,Wnt/β-catenin Signaling
hsa-miR-144-3p	miR-144-3p (miRNAs w/seed ACAGUAU)	-1.221	TargetScan Human	High (predicted)	1.221	RGS14	cAMP-mediated signaling,G-Protein Coupled Receptor Signaling,Gαi Signaling,Opioid Signaling Pathway
hsa-miR-144-3p	miR-144-3p (miRNAs w/seed ACAGUAU)	-1.221	TargetScan Human	High (predicted)	1.221	RGS17	Opioid Signaling Pathway
hsa-miR-144-3p	miR-144-3p (miRNAs w/seed ACAGUAU)	-1.221	TargetScan Human	High (predicted)	1.221	RHBDL2
hsa-miR-144-3p	miR-144-3p (miRNAs w/seed ACAGUAU)	-1.221	TargetScan Human	High (predicted)	1.221	RIN2
hsa-miR-144-3p	miR-144-3p (miRNAs w/seed ACAGUAU)	-1.221	TargetScan Human	High (predicted)	1.221	RP11_116D171
hsa-miR-144-3p	miR-144-3p (miRNAs w/seed ACAGUAU)	-1.221	TargetScan Human	High (predicted)	1.221	SECISBP2L
hsa-miR-144-3p	miR-144-3p (miRNAs w/seed ACAGUAU)	-1.221	TargetScan Human	High (predicted)	1.221	SELENOT	Antioxidant Action of Vitamin C,Thioredoxin Pathway,Vitamin-C Transport
hsa-miR-144-3p	miR-144-3p (miRNAs w/seed ACAGUAU)	-1.221	TargetScan Human	High (predicted)	1.221	SINHCAF
hsa-miR-144-3p	miR-144-3p (miRNAs w/seed ACAGUAU)	-1.221	TargetScan Human	High (predicted)	1.221	SLITRK2
hsa-miR-144-3p	miR-144-3p (miRNAs w/seed ACAGUAU)	-1.221	TargetScan Human	High (predicted)	1.221	SMAD9	Adipogenesis pathway,BMP signaling pathway,Factors Promoting Cardiogenesis in Vertebrates,Molecular Mechanisms of Cancer,Mouse Embryonic Stem Cell Pluripotency,Osteoarthritis Pathway,RAR Activation,Role of NANOG in Mammalian Embryonic Stem Cell Pluripotency,Role of Osteoblasts, Osteoclasts and Chondrocytes in Rheumatoid Arthritis,TGF-β Signaling
hsa-miR-144-3p	miR-144-3p (miRNAs w/seed ACAGUAU)	-1.221	TargetScan Human	High (predicted)	1.221	SMIM6
hsa-miR-144-3p	miR-144-3p (miRNAs w/seed ACAGUAU)	-1.221	TargetScan Human	High (predicted)	1.221	SPATA5L1
hsa-miR-144-3p	miR-144-3p (miRNAs w/seed ACAGUAU)	-1.221	TargetScan Human	High (predicted)	1.221	ST3GAL6
hsa-miR-144-3p	miR-144-3p (miRNAs w/seed ACAGUAU)	-1.221	TargetScan Human	High (predicted)	1.221	STARD6
hsa-miR-144-3p	miR-144-3p (miRNAs w/seed ACAGUAU)	-1.221	TargetScan Human	High (predicted)	1.221	SYNCRIP
hsa-miR-144-3p	miR-144-3p (miRNAs w/seed ACAGUAU)	-1.221	TargetScan Human	High (predicted)	1.221	TBC1D9B
hsa-miR-144-3p	miR-144-3p (miRNAs w/seed ACAGUAU)	-1.221	TargetScan Human	High (predicted)	1.221	TBX1
hsa-miR-144-3p	miR-144-3p (miRNAs w/seed ACAGUAU)	-1.221	TargetScan Human	High (predicted)	1.221	TCFL5
hsa-miR-144-3p	miR-144-3p (miRNAs w/seed ACAGUAU)	-1.221	TargetScan Human	High (predicted)	1.221	TEK	Angiopoietin Signaling,Apelin Endothelial Signaling Pathway,IL-15 Production,IL-8 Signaling,Sperm Motility
hsa-miR-144-3p	miR-144-3p (miRNAs w/seed ACAGUAU)	-1.221	TargetScan Human	High (predicted)	1.221	TENM3
hsa-miR-144-3p	miR-144-3p (miRNAs w/seed ACAGUAU)	-1.221	TargetScan Human	High (predicted)	1.221	THAP1
hsa-miR-144-3p	miR-144-3p (miRNAs w/seed ACAGUAU)	-1.221	TargetScan Human	High (predicted)	1.221	TIGAR	p53 Signaling,Rapoport-Luebering Glycolytic Shunt
hsa-miR-144-3p	miR-144-3p (miRNAs w/seed ACAGUAU)	-1.221	TargetScan Human	High (predicted)	1.221	TMEM165
hsa-miR-144-3p	miR-144-3p (miRNAs w/seed ACAGUAU)	-1.221	TargetScan Human	High (predicted)	1.221	TMSB4Y	Actin Cytoskeleton Signaling,ILK Signaling
hsa-miR-144-3p	miR-144-3p (miRNAs w/seed ACAGUAU)	-1.221	TargetScan Human	High (predicted)	1.221	TNFSF11	Altered T Cell and B Cell Signaling in Rheumatoid Arthritis,Cardiac Hypertrophy Signaling (Enhanced),Hepatic Cholestasis,HMGB1 Signaling,IL-23 Signaling Pathway,NF-κB Signaling,RANK Signaling in Osteoclasts,Role of Macrophages, Fibroblasts and Endothelial Cells in Rheumatoid Arthritis,Role of Osteoblasts, Osteoclasts and Chondrocytes in Rheumatoid Arthritis,Role of Pattern Recognition Receptors i…
hsa-miR-144-3p	miR-144-3p (miRNAs w/seed ACAGUAU)	-1.221	TargetScan Human	High (predicted)	1.221	TPD52
hsa-miR-144-3p	miR-144-3p (miRNAs w/seed ACAGUAU)	-1.221	TargetScan Human	High (predicted)	1.221	UBE2D1	BAG2 Signaling Pathway,Hypoxia Signaling in the Cardiovascular System,Protein Ubiquitination Pathway
hsa-miR-144-3p	miR-144-3p (miRNAs w/seed ACAGUAU)	-1.221	TargetScan Human	High (predicted)	1.221	UBE2G1	Hypoxia Signaling in the Cardiovascular System,Protein Ubiquitination Pathway
hsa-miR-144-3p	miR-144-3p (miRNAs w/seed ACAGUAU)	-1.221	TargetScan Human	High (predicted)	1.221	UBE2V1	Hypoxia Signaling in the Cardiovascular System,NF-κB Signaling,Protein Ubiquitination Pathway
hsa-miR-144-3p	miR-144-3p (miRNAs w/seed ACAGUAU)	-1.221	TargetScan Human	High (predicted)	1.221	UCK2	Salvage Pathways of Pyrimidine Ribonucleotides
hsa-miR-144-3p	miR-144-3p (miRNAs w/seed ACAGUAU)	-1.221	TargetScan Human	High (predicted)	1.221	URI1
hsa-miR-144-3p	miR-144-3p (miRNAs w/seed ACAGUAU)	-1.221	TargetScan Human	High (predicted)	1.221	UTS2B
hsa-miR-144-3p	miR-144-3p (miRNAs w/seed ACAGUAU)	-1.221	TargetScan Human	High (predicted)	1.221	VKORC1L1
hsa-miR-144-3p	miR-144-3p (miRNAs w/seed ACAGUAU)	-1.221	TargetScan Human	High (predicted)	1.221	YIPF5
hsa-miR-144-3p	miR-144-3p (miRNAs w/seed ACAGUAU)	-1.221	TargetScan Human	High (predicted)	1.221	ZHX1
hsa-miR-144-3p	miR-144-3p (miRNAs w/seed ACAGUAU)	-1.221	TargetScan Human	High (predicted)	1.221	ZNF141
hsa-miR-144-3p	miR-144-3p (miRNAs w/seed ACAGUAU)	-1.221	TargetScan Human	High (predicted)	1.221	ZNF208
hsa-miR-144-3p	miR-144-3p (miRNAs w/seed ACAGUAU)	-1.221	TargetScan Human	High (predicted)	1.221	ZNF260
hsa-miR-144-3p	miR-144-3p (miRNAs w/seed ACAGUAU)	-1.221	TargetScan Human	High (predicted)	1.221	ZNF302
hsa-miR-144-3p	miR-144-3p (miRNAs w/seed ACAGUAU)	-1.221	TargetScan Human	High (predicted)	1.221	ZNF493
hsa-miR-144-3p	miR-144-3p (miRNAs w/seed ACAGUAU)	-1.221	TargetScan Human	High (predicted)	1.221	ZNF625
hsa-miR-144-3p	miR-144-3p (miRNAs w/seed ACAGUAU)	-1.221	TargetScan Human	High (predicted)	1.221	ZNF99
hsa-miR-144-3p	miR-144-3p (miRNAs w/seed ACAGUAU)	-1.221	TargetScan Human	High (predicted)	1.221	ZPBP2
hsa-miR-155-5p	miR-155-5p (miRNAs w/seed UAAUGCU)	1.072	miRecords	Experimentally Observed	-1.072	ABHD16A	Triacylglycerol Degradation
hsa-miR-155-5p	miR-155-5p (miRNAs w/seed UAAUGCU)	1.072	TargetScan Human	High (predicted)	-1.072	ACOT12
hsa-miR-155-5p	miR-155-5p (miRNAs w/seed UAAUGCU)	1.072	TargetScan Human	High (predicted)	-1.072	ACTA1	Actin Cytoskeleton Signaling,Agranulocyte Adhesion and Diapedesis,Agrin Interactions at Neuromuscular Junction,Calcium Signaling,Caveolar-mediated Endocytosis Signaling,Cellular Effects of Sildenafil (Viagra),Clathrin-mediated Endocytosis Signaling,Crosstalk between Dendritic Cells and Natural Killer Cells,Death Receptor Signaling,EIF2 Signaling,Epithelial Adherens Junction Signaling,FAK Signalin…
hsa-miR-155-5p	miR-155-5p (miRNAs w/seed UAAUGCU)	1.072	TargetScan Human	High (predicted)	-1.072	ACTL7A
hsa-miR-155-5p	miR-155-5p (miRNAs w/seed UAAUGCU)	1.072	Ingenuity Expert Findings,TarBase,TargetScan Human,miRecords	Experimentally Observed,Moderate (predicted)	-1.072	AGTR1	Apelin Cardiac Fibroblast Signaling Pathway,cAMP-mediated signaling,Cardiac Hypertrophy Signaling (Enhanced),G-Protein Coupled Receptor Signaling,Gαi Signaling,Gαq Signaling,Hepatic Fibrosis / Hepatic Stellate Cell Activation,p70S6K Signaling,Renin-Angiotensin Signaling
hsa-miR-155-5p	miR-155-5p (miRNAs w/seed UAAUGCU)	1.072	TargetScan Human	High (predicted)	-1.072	AGTRAP	Sirtuin Signaling Pathway
hsa-miR-155-5p	miR-155-5p (miRNAs w/seed UAAUGCU)	1.072	TarBase,TargetScan Human,miRecords	Experimentally Observed,Moderate (predicted)	-1.072	AICDA	Primary Immunodeficiency Signaling,Salvage Pathways of Pyrimidine Deoxyribonucleotides,Salvage Pathways of Pyrimidine Ribonucleotides
hsa-miR-155-5p	miR-155-5p (miRNAs w/seed UAAUGCU)	1.072	TargetScan Human	High (predicted)	-1.072	AKR1C1/AKR1C2	Bile Acid Biosynthesis, Neutral Pathway,Methylglyoxal Degradation III,TR/RXR Activation
hsa-miR-155-5p	miR-155-5p (miRNAs w/seed UAAUGCU)	1.072	TarBase	Experimentally Observed	-1.072	AMIGO2
hsa-miR-155-5p	miR-155-5p (miRNAs w/seed UAAUGCU)	1.072	TarBase	Experimentally Observed	-1.072	ANKFY1	Macropinocytosis Signaling
hsa-miR-155-5p	miR-155-5p (miRNAs w/seed UAAUGCU)	1.072	TargetScan Human	High (predicted)	-1.072	APAF1	Amyotrophic Lateral Sclerosis Signaling,Apoptosis Signaling,Aryl Hydrocarbon Receptor Signaling,CD27 Signaling in Lymphocytes,Cytotoxic T Lymphocyte-mediated Apoptosis of Target Cells,Death Receptor Signaling,Docosahexaenoic Acid (DHA) Signaling,Granzyme B Signaling,Huntington's Disease Signaling,Induction of Apoptosis by HIV1,Lymphotoxin β Receptor Signaling,Molecular Mechanisms of Cancer,Myc Me…
hsa-miR-155-5p	miR-155-5p (miRNAs w/seed UAAUGCU)	1.072	TarBase	Experimentally Observed	-1.072	ARFIP1
hsa-miR-155-5p	miR-155-5p (miRNAs w/seed UAAUGCU)	1.072	TarBase	Experimentally Observed	-1.072	ARFIP2	Huntington's Disease Signaling,Paxillin Signaling,Rac Signaling,Signaling by Rho Family GTPases
hsa-miR-155-5p	miR-155-5p (miRNAs w/seed UAAUGCU)	1.072	TarBase,TargetScan Human	Experimentally Observed,High (predicted)	-1.072	ARID2	AMPK Signaling,Glucocorticoid Receptor Signaling,Hereditary Breast Cancer Signaling,RAR Activation,Role of BRCA1 in DNA Damage Response
hsa-miR-155-5p	miR-155-5p (miRNAs w/seed UAAUGCU)	1.072	TarBase,TargetScan Human	Experimentally Observed,Moderate (predicted)	-1.072	ARL10
hsa-miR-155-5p	miR-155-5p (miRNAs w/seed UAAUGCU)	1.072	TarBase	Experimentally Observed	-1.072	ARL5B
hsa-miR-155-5p	miR-155-5p (miRNAs w/seed UAAUGCU)	1.072	TarBase	Experimentally Observed	-1.072	ATG3	Autophagy,Sirtuin Signaling Pathway
hsa-miR-155-5p	miR-155-5p (miRNAs w/seed UAAUGCU)	1.072	TarBase	Experimentally Observed	-1.072	ATP6V1C1	Iron homeostasis signaling pathway,Phagosome Maturation
hsa-miR-155-5p	miR-155-5p (miRNAs w/seed UAAUGCU)	1.072	Ingenuity Expert Findings,TarBase,TargetScan Human,miRecords	Experimentally Observed,High (predicted)	-1.072	BACH1	NRF2-mediated Oxidative Stress Response
hsa-miR-155-5p	miR-155-5p (miRNAs w/seed UAAUGCU)	1.072	TarBase,TargetScan Human	Experimentally Observed,Moderate (predicted)	-1.072	BET1
hsa-miR-155-5p	miR-155-5p (miRNAs w/seed UAAUGCU)	1.072	TarBase	Experimentally Observed	-1.072	BRPF3
hsa-miR-155-5p	miR-155-5p (miRNAs w/seed UAAUGCU)	1.072	TargetScan Human	High (predicted)	-1.072	BRWD3
hsa-miR-155-5p	miR-155-5p (miRNAs w/seed UAAUGCU)	1.072	TargetScan Human	High (predicted)	-1.072	C12orf40
hsa-miR-155-5p	miR-155-5p (miRNAs w/seed UAAUGCU)	1.072	TargetScan Human	High (predicted)	-1.072	C2orf80
hsa-miR-155-5p	miR-155-5p (miRNAs w/seed UAAUGCU)	1.072	TargetScan Human	High (predicted)	-1.072	C3orf18
hsa-miR-155-5p	miR-155-5p (miRNAs w/seed UAAUGCU)	1.072	TargetScan Human	High (predicted)	-1.072	CARHSP1
hsa-miR-155-5p	miR-155-5p (miRNAs w/seed UAAUGCU)	1.072	TargetScan Human	High (predicted)	-1.072	CARS2	tRNA Charging
hsa-miR-155-5p	miR-155-5p (miRNAs w/seed UAAUGCU)	1.072	TargetScan Human	High (predicted)	-1.072	CASTOR3
hsa-miR-155-5p	miR-155-5p (miRNAs w/seed UAAUGCU)	1.072	TarBase,TargetScan Human	Experimentally Observed,Moderate (predicted)	-1.072	CBFB
hsa-miR-155-5p	miR-155-5p (miRNAs w/seed UAAUGCU)	1.072	TargetScan Human	High (predicted)	-1.072	CCDC126
hsa-miR-155-5p	miR-155-5p (miRNAs w/seed UAAUGCU)	1.072	TargetScan Human,miRecords	Experimentally Observed,Moderate (predicted)	-1.072	CCN1	IGF-1 Signaling,Role of Tissue Factor in Cancer
hsa-miR-155-5p	miR-155-5p (miRNAs w/seed UAAUGCU)	1.072	miRecords	Experimentally Observed	-1.072	CCND1	Acute Myeloid Leukemia Signaling,AMPK Signaling,Androgen Signaling,Aryl Hydrocarbon Receptor Signaling,Bladder Cancer Signaling,Cell Cycle Regulation by BTG Family Proteins,Cell Cycle: G1/S Checkpoint Regulation,Chronic Myeloid Leukemia Signaling,Colorectal Cancer Metastasis Signaling,Cyclins and Cell Cycle Regulation,EIF2 Signaling,Endocannabinoid Cancer Inhibition Pathway,Endocannabinoid Develo…
hsa-miR-155-5p	miR-155-5p (miRNAs w/seed UAAUGCU)	1.072	TargetScan Human	High (predicted)	-1.072	CD274	PD-1, PD-L1 cancer immunotherapy pathway,T Cell Exhaustion Signaling Pathway,Th1 and Th2 Activation Pathway,Th1 Pathway
hsa-miR-155-5p	miR-155-5p (miRNAs w/seed UAAUGCU)	1.072	TargetScan Human	High (predicted)	-1.072	CD33
hsa-miR-155-5p	miR-155-5p (miRNAs w/seed UAAUGCU)	1.072	Ingenuity Expert Findings	Experimentally Observed	-1.072	CD47	Inhibition of Angiogenesis by TSP1
hsa-miR-155-5p	miR-155-5p (miRNAs w/seed UAAUGCU)	1.072	TarBase	Experimentally Observed	-1.072	CDK5RAP3
hsa-miR-155-5p	miR-155-5p (miRNAs w/seed UAAUGCU)	1.072	TargetScan Human	High (predicted)	-1.072	CDX1
hsa-miR-155-5p	miR-155-5p (miRNAs w/seed UAAUGCU)	1.072	Ingenuity Expert Findings,TarBase,TargetScan Human,miRecords	Experimentally Observed,High (predicted)	-1.072	CEBPB	Acute Phase Response Signaling,Adipogenesis pathway,Adrenomedullin signaling pathway,Glucocorticoid Receptor Signaling,IL-12 Signaling and Production in Macrophages,IL-17 Signaling,IL-17A Signaling in Fibroblasts,IL-6 Signaling,JAK/Stat Signaling,Osteoarthritis Pathway,Prolactin Signaling,Role of Macrophages, Fibroblasts and Endothelial Cells in Rheumatoid Arthritis,Type II Diabetes Mellitus Sign…
hsa-miR-155-5p	miR-155-5p (miRNAs w/seed UAAUGCU)	1.072	TarBase,TargetScan Human	Experimentally Observed,Moderate (predicted)	-1.072	CHAF1A	NER Pathway
hsa-miR-155-5p	miR-155-5p (miRNAs w/seed UAAUGCU)	1.072	TargetScan Human	High (predicted)	-1.072	CHST9
hsa-miR-155-5p	miR-155-5p (miRNAs w/seed UAAUGCU)	1.072	TarBase	Experimentally Observed	-1.072	CLDN1	Agranulocyte Adhesion and Diapedesis,Granulocyte Adhesion and Diapedesis,Leukocyte Extravasation Signaling,Sertoli Cell-Sertoli Cell Junction Signaling,Tight Junction Signaling
hsa-miR-155-5p	miR-155-5p (miRNAs w/seed UAAUGCU)	1.072	TargetScan Human	High (predicted)	-1.072	CPA3	SPINK1 Pancreatic Cancer Pathway
hsa-miR-155-5p	miR-155-5p (miRNAs w/seed UAAUGCU)	1.072	Ingenuity Expert Findings,TargetScan Human	Experimentally Observed,Moderate (predicted)	-1.072	CSF1R	Acute Myeloid Leukemia Signaling,IL-15 Production,Macropinocytosis Signaling,Neuroinflammation Signaling Pathway,Role of Osteoblasts, Osteoclasts and Chondrocytes in Rheumatoid Arthritis,Sperm Motility
hsa-miR-155-5p	miR-155-5p (miRNAs w/seed UAAUGCU)	1.072	TargetScan Human	High (predicted)	-1.072	CSNK1A1	Amyloid Processing,Dopamine-DARPP32 Feedback in cAMP Signaling,Gap Junction Signaling,Pyridoxal 5'-phosphate Salvage Pathway,Role of Macrophages, Fibroblasts and Endothelial Cells in Rheumatoid Arthritis,Role of NFAT in Cardiac Hypertrophy,Role of NFAT in Regulation of the Immune Response,Role of Osteoblasts, Osteoclasts and Chondrocytes in Rheumatoid Arthritis,Role of Wnt/GSK-3β Signaling in the…
hsa-miR-155-5p	miR-155-5p (miRNAs w/seed UAAUGCU)	1.072	TargetScan Human	High (predicted)	-1.072	CSRP2
hsa-miR-155-5p	miR-155-5p (miRNAs w/seed UAAUGCU)	1.072	Ingenuity Expert Findings,TargetScan Human	Experimentally Observed,Moderate (predicted)	-1.072	CTLA4	CD28 Signaling in T Helper Cells,CTLA4 Signaling in Cytotoxic T Lymphocytes,T Cell Exhaustion Signaling Pathway,T Cell Receptor Signaling
hsa-miR-155-5p	miR-155-5p (miRNAs w/seed UAAUGCU)	1.072	TarBase	Experimentally Observed	-1.072	CTNNB1	Adipogenesis pathway,Basal Cell Carcinoma Signaling,Cardiac Hypertrophy Signaling (Enhanced),Colorectal Cancer Metastasis Signaling,Endocannabinoid Cancer Inhibition Pathway,Endocannabinoid Developing Neuron Pathway,Endometrial Cancer Signaling,Ephrin B Signaling,Epithelial Adherens Junction Signaling,Factors Promoting Cardiogenesis in Vertebrates,FAT10 Cancer Signaling Pathway,Gap Junction Signa…
hsa-miR-155-5p	miR-155-5p (miRNAs w/seed UAAUGCU)	1.072	TarBase	Experimentally Observed	-1.072	CUL4B
hsa-miR-155-5p	miR-155-5p (miRNAs w/seed UAAUGCU)	1.072	Ingenuity Expert Findings	Experimentally Observed	-1.072	CUX1
hsa-miR-155-5p	miR-155-5p (miRNAs w/seed UAAUGCU)	1.072	TargetScan Human	High (predicted)	-1.072	CYB561D1
hsa-miR-155-5p	miR-155-5p (miRNAs w/seed UAAUGCU)	1.072	TargetScan Human	High (predicted)	-1.072	CYP3A5	Acetone Degradation I (to Methylglyoxal),Bupropion Degradation,Estrogen Biosynthesis,LPS/IL-1 Mediated Inhibition of RXR Function,Melatonin Degradation I,Nicotine Degradation II,Nicotine Degradation III,PXR/RXR Activation,Superpathway of Melatonin Degradation,Xenobiotic Metabolism Signaling
hsa-miR-155-5p	miR-155-5p (miRNAs w/seed UAAUGCU)	1.072	TarBase	Experimentally Observed	-1.072	CYP51A1	Acetone Degradation I (to Methylglyoxal),Bupropion Degradation,Cholesterol Biosynthesis I,Cholesterol Biosynthesis II (via 24,25-dihydrolanosterol),Cholesterol Biosynthesis III (via Desmosterol),Estrogen Biosynthesis,LXR/RXR Activation,Melatonin Degradation I,Nicotine Degradation II,Nicotine Degradation III,Superpathway of Cholesterol Biosynthesis,Superpathway of Melatonin Degradation,Zymosterol …
hsa-miR-155-5p	miR-155-5p (miRNAs w/seed UAAUGCU)	1.072	TarBase	Experimentally Observed	-1.072	DCAF7
hsa-miR-155-5p	miR-155-5p (miRNAs w/seed UAAUGCU)	1.072	TargetScan Human	High (predicted)	-1.072	DET1
hsa-miR-155-5p	miR-155-5p (miRNAs w/seed UAAUGCU)	1.072	TargetScan Human	High (predicted)	-1.072	DEUP1
hsa-miR-155-5p	miR-155-5p (miRNAs w/seed UAAUGCU)	1.072	TarBase,TargetScan Human	Experimentally Observed,Moderate (predicted)	-1.072	DHX40
hsa-miR-155-5p	miR-155-5p (miRNAs w/seed UAAUGCU)	1.072	TargetScan Human	High (predicted)	-1.072	DIPK1A
hsa-miR-155-5p	miR-155-5p (miRNAs w/seed UAAUGCU)	1.072	TarBase	Experimentally Observed	-1.072	DNAJB1	Aldosterone Signaling in Epithelial Cells,Androgen Signaling,Huntington's Disease Signaling,NRF2-mediated Oxidative Stress Response,Protein Ubiquitination Pathway
hsa-miR-155-5p	miR-155-5p (miRNAs w/seed UAAUGCU)	1.072	TarBase	Experimentally Observed	-1.072	DNAJC19	Aldosterone Signaling in Epithelial Cells,NRF2-mediated Oxidative Stress Response,Protein Ubiquitination Pathway
hsa-miR-155-5p	miR-155-5p (miRNAs w/seed UAAUGCU)	1.072	TarBase	Experimentally Observed	-1.072	DPP7
hsa-miR-155-5p	miR-155-5p (miRNAs w/seed UAAUGCU)	1.072	TarBase,TargetScan Human	Experimentally Observed,Moderate (predicted)	-1.072	DSG2
hsa-miR-155-5p	miR-155-5p (miRNAs w/seed UAAUGCU)	1.072	TargetScan Human	High (predicted)	-1.072	DYNC1I1	Phagosome Maturation
hsa-miR-155-5p	miR-155-5p (miRNAs w/seed UAAUGCU)	1.072	TargetScan Human,miRecords	Experimentally Observed,High (predicted)	-1.072	ETS1	B Cell Receptor Signaling,ERK/MAPK Signaling,GM-CSF Signaling,HGF Signaling,Regulation of the Epithelial-Mesenchymal Transition Pathway,Renal Cell Carcinoma Signaling,Sumoylation Pathway,Telomerase Signaling
hsa-miR-155-5p	miR-155-5p (miRNAs w/seed UAAUGCU)	1.072	TarBase	Experimentally Observed	-1.072	F2	Actin Cytoskeleton Signaling,Acute Phase Response Signaling,Clathrin-mediated Endocytosis Signaling,Coagulation System,Extrinsic Prothrombin Activation Pathway,Gα12/13 Signaling,Intrinsic Prothrombin Activation Pathway,p70S6K Signaling,Role of Tissue Factor in Cancer,Thrombin Signaling
hsa-miR-155-5p	miR-155-5p (miRNAs w/seed UAAUGCU)	1.072	miRecords	Experimentally Observed	-1.072	FADD	Activation of IRF by Cytosolic Pattern Recognition Receptors,Cytotoxic T Lymphocyte-mediated Apoptosis of Target Cells,Death Receptor Signaling,Induction of Apoptosis by HIV1,Molecular Mechanisms of Cancer,Myc Mediated Apoptosis Signaling,NF-κB Signaling,Osteoarthritis Pathway,p38 MAPK Signaling,Retinoic acid Mediated Apoptosis Signaling,Role of PKR in Interferon Induction and Antiviral Response,…
hsa-miR-155-5p	miR-155-5p (miRNAs w/seed UAAUGCU)	1.072	TarBase	Experimentally Observed	-1.072	FADS1	Oleate Biosynthesis II (Animals),γ-linolenate Biosynthesis II (Animals)
hsa-miR-155-5p	miR-155-5p (miRNAs w/seed UAAUGCU)	1.072	TargetScan Human	High (predicted)	-1.072	FAM9C
hsa-miR-155-5p	miR-155-5p (miRNAs w/seed UAAUGCU)	1.072	TarBase,TargetScan Human	Experimentally Observed,High (predicted)	-1.072	FAR1
hsa-miR-155-5p	miR-155-5p (miRNAs w/seed UAAUGCU)	1.072	TargetScan Human	High (predicted)	-1.072	FBXO33
hsa-miR-155-5p	miR-155-5p (miRNAs w/seed UAAUGCU)	1.072	Ingenuity Expert Findings,TargetScan Human,miRecords	Experimentally Observed,High (predicted)	-1.072	FGF7	Actin Cytoskeleton Signaling,Bladder Cancer Signaling,Cardiac Hypertrophy Signaling (Enhanced),Clathrin-mediated Endocytosis Signaling,FGF Signaling,Regulation of the Epithelial-Mesenchymal Transition Pathway
hsa-miR-155-5p	miR-155-5p (miRNAs w/seed UAAUGCU)	1.072	TarBase,TargetScan Human	Experimentally Observed,High (predicted)	-1.072	FMNL2
hsa-miR-155-5p	miR-155-5p (miRNAs w/seed UAAUGCU)	1.072	TargetScan Human	High (predicted)	-1.072	FOS	14-3-3-mediated Signaling,Acute Phase Response Signaling,Adrenomedullin signaling pathway,Apelin Endothelial Signaling Pathway,April Mediated Signaling,Aryl Hydrocarbon Receptor Signaling,B Cell Activating Factor Signaling,CCR5 Signaling in Macrophages,CD27 Signaling in Lymphocytes,CD28 Signaling in T Helper Cells,CD40 Signaling,Cdc42 Signaling,Ceramide Signaling,Chemokine Signaling,Cholecystokin…
hsa-miR-155-5p	miR-155-5p (miRNAs w/seed UAAUGCU)	1.072	TargetScan Human	High (predicted)	-1.072	G2E3
hsa-miR-155-5p	miR-155-5p (miRNAs w/seed UAAUGCU)	1.072	TargetScan Human	High (predicted)	-1.072	GABARAPL1	Sirtuin Signaling Pathway
hsa-miR-155-5p	miR-155-5p (miRNAs w/seed UAAUGCU)	1.072	TargetScan Human	High (predicted)	-1.072	GABRA1	GABA Receptor Signaling,Neuroinflammation Signaling Pathway
hsa-miR-155-5p	miR-155-5p (miRNAs w/seed UAAUGCU)	1.072	TargetScan Human	High (predicted)	-1.072	GALT	Colanic Acid Building Blocks Biosynthesis,Galactose Degradation I (Leloir Pathway)
hsa-miR-155-5p	miR-155-5p (miRNAs w/seed UAAUGCU)	1.072	TargetScan Human	High (predicted)	-1.072	GATM	Glycine Degradation (Creatine Biosynthesis)
hsa-miR-155-5p	miR-155-5p (miRNAs w/seed UAAUGCU)	1.072	TargetScan Human	High (predicted)	-1.072	GDPD1	cAMP-mediated signaling,Cardiac Hypertrophy Signaling (Enhanced),Cardiac β-adrenergic Signaling,G-Protein Coupled Receptor Signaling,Gustation Pathway,Protein Kinase A Signaling,Relaxin Signaling,tRNA Splicing
hsa-miR-155-5p	miR-155-5p (miRNAs w/seed UAAUGCU)	1.072	TarBase	Experimentally Observed	-1.072	GNA13	Actin Cytoskeleton Signaling,Androgen Signaling,Apelin Endothelial Signaling Pathway,Axonal Guidance Signaling,Breast Cancer Regulation by Stathmin1,Cardiac Hypertrophy Signaling,Cardiac Hypertrophy Signaling (Enhanced),Cholecystokinin/Gastrin-mediated Signaling,CREB Signaling in Neurons,CXCR4 Signaling,Endocannabinoid Cancer Inhibition Pathway,Endothelin-1 Signaling,Ephrin B Signaling,Ephrin Rec…
hsa-miR-155-5p	miR-155-5p (miRNAs w/seed UAAUGCU)	1.072	TargetScan Human	High (predicted)	-1.072	GPATCH2L
hsa-miR-155-5p	miR-155-5p (miRNAs w/seed UAAUGCU)	1.072	TargetScan Human	High (predicted)	-1.072	GYG1	Glycogen Biosynthesis II (from UDP-D-Glucose)
hsa-miR-155-5p	miR-155-5p (miRNAs w/seed UAAUGCU)	1.072	TargetScan Human	High (predicted)	-1.072	H3F3A/H3F3B	DNA Methylation and Transcriptional Repression Signaling,ERK/MAPK Signaling,Estrogen Receptor Signaling,NER Pathway,p38 MAPK Signaling,Protein Kinase A Signaling,Sirtuin Signaling Pathway,Transcriptional Regulatory Network in Embryonic Stem Cells,UVB-Induced MAPK Signaling
hsa-miR-155-5p	miR-155-5p (miRNAs w/seed UAAUGCU)	1.072	TargetScan Human	High (predicted)	-1.072	HERC4
hsa-miR-155-5p	miR-155-5p (miRNAs w/seed UAAUGCU)	1.072	TargetScan Human	High (predicted)	-1.072	HNRNPA3
hsa-miR-155-5p	miR-155-5p (miRNAs w/seed UAAUGCU)	1.072	TarBase	Experimentally Observed	-1.072	HSD17B12	Estrogen Biosynthesis,Estrogen-Dependent Breast Cancer Signaling
hsa-miR-155-5p	miR-155-5p (miRNAs w/seed UAAUGCU)	1.072	TarBase,TargetScan Human	Experimentally Observed,Moderate (predicted)	-1.072	HSDL1
hsa-miR-155-5p	miR-155-5p (miRNAs w/seed UAAUGCU)	1.072	TargetScan Human	High (predicted)	-1.072	IKBIP
hsa-miR-155-5p	miR-155-5p (miRNAs w/seed UAAUGCU)	1.072	TargetScan Human,miRecords	Experimentally Observed,Moderate (predicted)	-1.072	IKBKE	4-1BB Signaling in T Lymphocytes,Activation of IRF by Cytosolic Pattern Recognition Receptors,Acute Phase Response Signaling,Angiopoietin Signaling,Antioxidant Action of Vitamin C,Apoptosis Signaling,April Mediated Signaling,B Cell Activating Factor Signaling,B Cell Receptor Signaling,Cardiac Hypertrophy Signaling (Enhanced),CD27 Signaling in Lymphocytes,CD28 Signaling in T Helper Cells,CD40 Sign…
hsa-miR-155-5p	miR-155-5p (miRNAs w/seed UAAUGCU)	1.072	Ingenuity Expert Findings	Experimentally Observed	-1.072	IL13RA1	Cardiac Hypertrophy Signaling (Enhanced),IL-4 Signaling,STAT3 Pathway
hsa-miR-155-5p	miR-155-5p (miRNAs w/seed UAAUGCU)	1.072	TargetScan Human	High (predicted)	-1.072	IL36G	Acute Phase Response Signaling,Adrenomedullin signaling pathway,Agranulocyte Adhesion and Diapedesis,Altered T Cell and B Cell Signaling in Rheumatoid Arthritis,Atherosclerosis Signaling,Cardiac Hypertrophy Signaling (Enhanced),Cholecystokinin/Gastrin-mediated Signaling,Communication between Innate and Adaptive Immune Cells,Dendritic Cell Maturation,FXR/RXR Activation,Graft-versus-Host Disease Si…
hsa-miR-155-5p	miR-155-5p (miRNAs w/seed UAAUGCU)	1.072	Ingenuity Expert Findings,miRecords	Experimentally Observed	-1.072	INPP5D	1D-myo-inositol Hexakisphosphate Biosynthesis II (Mammalian),3-phosphoinositide Degradation,B Cell Receptor Signaling,D-myo-inositol (1,3,4)-trisphosphate Biosynthesis,D-myo-inositol (1,4,5)-trisphosphate Degradation,Fc Epsilon RI Signaling,Fcγ Receptor-mediated Phagocytosis in Macrophages and Monocytes,FcγRIIB Signaling in B Lymphocytes,FLT3 Signaling in Hematopoietic Progenitor Cells,iCOS-iCOSL…
hsa-miR-155-5p	miR-155-5p (miRNAs w/seed UAAUGCU)	1.072	Ingenuity Expert Findings,TargetScan Human,miRecords	Experimentally Observed,High (predicted)	-1.072	JARID2	Role of Oct4 in Mammalian Embryonic Stem Cell Pluripotency
hsa-miR-155-5p	miR-155-5p (miRNAs w/seed UAAUGCU)	1.072	TargetScan Human	High (predicted)	-1.072	JCHAIN
hsa-miR-155-5p	miR-155-5p (miRNAs w/seed UAAUGCU)	1.072	TargetScan Human	High (predicted)	-1.072	KLHL5
hsa-miR-155-5p	miR-155-5p (miRNAs w/seed UAAUGCU)	1.072	TargetScan Human	High (predicted)	-1.072	KPNA5	RAN Signaling
hsa-miR-155-5p	miR-155-5p (miRNAs w/seed UAAUGCU)	1.072	TargetScan Human	High (predicted)	-1.072	LACTB2-AS1
hsa-miR-155-5p	miR-155-5p (miRNAs w/seed UAAUGCU)	1.072	TarBase	Experimentally Observed	-1.072	LCLAT1	CDP-diacylglycerol Biosynthesis I,Phosphatidylglycerol Biosynthesis II (Non-plastidic),Triacylglycerol Biosynthesis
hsa-miR-155-5p	miR-155-5p (miRNAs w/seed UAAUGCU)	1.072	TarBase,miRecords	Experimentally Observed	-1.072	LDOC1
hsa-miR-155-5p	miR-155-5p (miRNAs w/seed UAAUGCU)	1.072	TargetScan Human	High (predicted)	-1.072	LPAR6	eNOS Signaling,Gustation Pathway,Gα12/13 Signaling,RhoA Signaling
hsa-miR-155-5p	miR-155-5p (miRNAs w/seed UAAUGCU)	1.072	TarBase	Experimentally Observed	-1.072	LPL	Adipogenesis pathway,Atherosclerosis Signaling,FXR/RXR Activation,LXR/RXR Activation,PPARα/RXRα Activation,Retinol Biosynthesis,Triacylglycerol Degradation
hsa-miR-155-5p	miR-155-5p (miRNAs w/seed UAAUGCU)	1.072	TargetScan Human	High (predicted)	-1.072	LRRC70
hsa-miR-155-5p	miR-155-5p (miRNAs w/seed UAAUGCU)	1.072	TarBase,TargetScan Human	Experimentally Observed,Moderate (predicted)	-1.072	LY6K
hsa-miR-155-5p	miR-155-5p (miRNAs w/seed UAAUGCU)	1.072	miRecords	Experimentally Observed	-1.072	MAF	IL-12 Signaling and Production in Macrophages,NRF2-mediated Oxidative Stress Response,Th1 and Th2 Activation Pathway,Th2 Pathway,Xenobiotic Metabolism Signaling
hsa-miR-155-5p	miR-155-5p (miRNAs w/seed UAAUGCU)	1.072	TarBase	Experimentally Observed	-1.072	MARC1
hsa-miR-155-5p	miR-155-5p (miRNAs w/seed UAAUGCU)	1.072	TargetScan Human	High (predicted)	-1.072	MARCH1
hsa-miR-155-5p	miR-155-5p (miRNAs w/seed UAAUGCU)	1.072	TarBase,miRecords	Experimentally Observed	-1.072	MATR3
hsa-miR-155-5p	miR-155-5p (miRNAs w/seed UAAUGCU)	1.072	TargetScan Human	High (predicted)	-1.072	MBNL3
hsa-miR-155-5p	miR-155-5p (miRNAs w/seed UAAUGCU)	1.072	TargetScan Human,miRecords	Experimentally Observed,Moderate (predicted)	-1.072	MEIS1	Transcriptional Regulatory Network in Embryonic Stem Cells
hsa-miR-155-5p	miR-155-5p (miRNAs w/seed UAAUGCU)	1.072	TarBase	Experimentally Observed	-1.072	MET	Axonal Guidance Signaling,Clathrin-mediated Endocytosis Signaling,Epithelial Adherens Junction Signaling,FGF Signaling,Hepatic Fibrosis / Hepatic Stellate Cell Activation,HGF Signaling,IL-15 Production,IL-7 Signaling Pathway,Macropinocytosis Signaling,Regulation of the Epithelial-Mesenchymal Transition Pathway,Remodeling of Epithelial Adherens Junctions,Renal Cell Carcinoma Signaling,Semaphorin S…
hsa-miR-155-5p	miR-155-5p (miRNAs w/seed UAAUGCU)	1.072	TarBase	Experimentally Observed	-1.072	METTL7A
hsa-miR-155-5p	miR-155-5p (miRNAs w/seed UAAUGCU)	1.072	TarBase	Experimentally Observed	-1.072	MOSPD2
hsa-miR-155-5p	miR-155-5p (miRNAs w/seed UAAUGCU)	1.072	TarBase	Experimentally Observed	-1.072	MPZL1
hsa-miR-155-5p	miR-155-5p (miRNAs w/seed UAAUGCU)	1.072	TarBase	Experimentally Observed	-1.072	MSI2
hsa-miR-155-5p	miR-155-5p (miRNAs w/seed UAAUGCU)	1.072	TargetScan Human	High (predicted)	-1.072	MSL3
hsa-miR-155-5p	miR-155-5p (miRNAs w/seed UAAUGCU)	1.072	TargetScan Human	High (predicted)	-1.072	MTRNR2L1
hsa-miR-155-5p	miR-155-5p (miRNAs w/seed UAAUGCU)	1.072	TargetScan Human,miRecords	Experimentally Observed,Moderate (predicted)	-1.072	MYB	Sumoylation Pathway
hsa-miR-155-5p	miR-155-5p (miRNAs w/seed UAAUGCU)	1.072	Ingenuity Expert Findings,miRecords	Experimentally Observed	-1.072	MYD88	Acute Phase Response Signaling,Dendritic Cell Maturation,Hepatic Cholestasis,IL-1 Signaling,IL-12 Signaling and Production in Macrophages,Inflammasome pathway,iNOS Signaling,LPS/IL-1 Mediated Inhibition of RXR Function,Neuroinflammation Signaling Pathway,NF-κB Signaling,Role of Macrophages, Fibroblasts and Endothelial Cells in Rheumatoid Arthritis,Role of Pattern Recognition Receptors in Recognit…
hsa-miR-155-5p	miR-155-5p (miRNAs w/seed UAAUGCU)	1.072	Ingenuity Expert Findings,TarBase	Experimentally Observed	-1.072	MYO10
hsa-miR-155-5p	miR-155-5p (miRNAs w/seed UAAUGCU)	1.072	TarBase	Experimentally Observed	-1.072	MYO1E	Clathrin-mediated Endocytosis Signaling
hsa-miR-155-5p	miR-155-5p (miRNAs w/seed UAAUGCU)	1.072	TarBase,TargetScan Human	Experimentally Observed,Moderate (predicted)	-1.072	NARS	tRNA Charging
hsa-miR-155-5p	miR-155-5p (miRNAs w/seed UAAUGCU)	1.072	TargetScan Human	High (predicted)	-1.072	NDFIP1
hsa-miR-155-5p	miR-155-5p (miRNAs w/seed UAAUGCU)	1.072	TargetScan Human	High (predicted)	-1.072	NR1I3	LPS/IL-1 Mediated Inhibition of RXR Function,PXR/RXR Activation,Xenobiotic Metabolism Signaling
hsa-miR-155-5p	miR-155-5p (miRNAs w/seed UAAUGCU)	1.072	TarBase	Experimentally Observed	-1.072	NT5E	Adenosine Nucleotides Degradation II,Guanosine Nucleotides Degradation III,NAD Salvage Pathway II,Purine Nucleotides Degradation II (Aerobic),Urate Biosynthesis/Inosine 5'-phosphate Degradation
hsa-miR-155-5p	miR-155-5p (miRNAs w/seed UAAUGCU)	1.072	TargetScan Human	High (predicted)	-1.072	OR5H14
hsa-miR-155-5p	miR-155-5p (miRNAs w/seed UAAUGCU)	1.072	TarBase	Experimentally Observed	-1.072	PDE3A	cAMP-mediated signaling,Cardiac Hypertrophy Signaling (Enhanced),Cardiac β-adrenergic Signaling,Cellular Effects of Sildenafil (Viagra),G-Protein Coupled Receptor Signaling,Gustation Pathway,Leptin Signaling in Obesity,Protein Kinase A Signaling,Relaxin Signaling,tRNA Splicing
hsa-miR-155-5p	miR-155-5p (miRNAs w/seed UAAUGCU)	1.072	TarBase	Experimentally Observed	-1.072	PDLIM5
hsa-miR-155-5p	miR-155-5p (miRNAs w/seed UAAUGCU)	1.072	TarBase	Experimentally Observed	-1.072	PHC2
hsa-miR-155-5p	miR-155-5p (miRNAs w/seed UAAUGCU)	1.072	Ingenuity Expert Findings,TarBase,TargetScan Human	Experimentally Observed,High (predicted)	-1.072	PICALM	Clathrin-mediated Endocytosis Signaling
hsa-miR-155-5p	miR-155-5p (miRNAs w/seed UAAUGCU)	1.072	TarBase,TargetScan Human	Experimentally Observed,Moderate (predicted)	-1.072	PKN2
hsa-miR-155-5p	miR-155-5p (miRNAs w/seed UAAUGCU)	1.072	TarBase	Experimentally Observed	-1.072	PLXND1	Axonal Guidance Signaling
hsa-miR-155-5p	miR-155-5p (miRNAs w/seed UAAUGCU)	1.072	Ingenuity Expert Findings	Experimentally Observed	-1.072	PMAIP1	Molecular Mechanisms of Cancer,p53 Signaling
hsa-miR-155-5p	miR-155-5p (miRNAs w/seed UAAUGCU)	1.072	TarBase	Experimentally Observed	-1.072	PODXL	Agranulocyte Adhesion and Diapedesis
hsa-miR-155-5p	miR-155-5p (miRNAs w/seed UAAUGCU)	1.072	TarBase,TargetScan Human	Experimentally Observed,Moderate (predicted)	-1.072	POLE3	NER Pathway
hsa-miR-155-5p	miR-155-5p (miRNAs w/seed UAAUGCU)	1.072	TarBase	Experimentally Observed	-1.072	POLE4	NER Pathway
hsa-miR-155-5p	miR-155-5p (miRNAs w/seed UAAUGCU)	1.072	TargetScan Human	High (predicted)	-1.072	POTEC
hsa-miR-155-5p	miR-155-5p (miRNAs w/seed UAAUGCU)	1.072	TarBase	Experimentally Observed	-1.072	PPL
hsa-miR-155-5p	miR-155-5p (miRNAs w/seed UAAUGCU)	1.072	TarBase	Experimentally Observed	-1.072	PPP5C	3-phosphoinositide Biosynthesis,3-phosphoinositide Degradation,D-myo-inositol (1,4,5,6)-Tetrakisphosphate Biosynthesis,D-myo-inositol (3,4,5,6)-tetrakisphosphate Biosynthesis,D-myo-inositol-5-phosphate Metabolism,Superpathway of Inositol Phosphate Compounds
hsa-miR-155-5p	miR-155-5p (miRNAs w/seed UAAUGCU)	1.072	TarBase	Experimentally Observed	-1.072	PRAF2
hsa-miR-155-5p	miR-155-5p (miRNAs w/seed UAAUGCU)	1.072	TarBase,TargetScan Human	Experimentally Observed,High (predicted)	-1.072	PRKCI	14-3-3-mediated Signaling,Aldosterone Signaling in Epithelial Cells,Androgen Signaling,Apelin Cardiomyocyte Signaling Pathway,Apelin Endothelial Signaling Pathway,Axonal Guidance Signaling,Breast Cancer Regulation by Stathmin1,Calcium-induced T Lymphocyte Apoptosis,Cardiac Hypertrophy Signaling (Enhanced),CCR3 Signaling in Eosinophils,CCR5 Signaling in Macrophages,Cdc42 Signaling,Cholecystokinin/…
hsa-miR-155-5p	miR-155-5p (miRNAs w/seed UAAUGCU)	1.072	TargetScan Human	High (predicted)	-1.072	PSTK	Selenocysteine Biosynthesis II (Archaea and Eukaryotes)
hsa-miR-155-5p	miR-155-5p (miRNAs w/seed UAAUGCU)	1.072	TargetScan Human	High (predicted)	-1.072	PTN
hsa-miR-155-5p	miR-155-5p (miRNAs w/seed UAAUGCU)	1.072	TarBase	Experimentally Observed	-1.072	PTPRJ	3-phosphoinositide Biosynthesis,3-phosphoinositide Degradation,D-myo-inositol (1,4,5,6)-Tetrakisphosphate Biosynthesis,D-myo-inositol (3,4,5,6)-tetrakisphosphate Biosynthesis,D-myo-inositol-5-phosphate Metabolism,Protein Kinase A Signaling,Superpathway of Inositol Phosphate Compounds
hsa-miR-155-5p	miR-155-5p (miRNAs w/seed UAAUGCU)	1.072	TargetScan Human	High (predicted)	-1.072	PTTG2
hsa-miR-155-5p	miR-155-5p (miRNAs w/seed UAAUGCU)	1.072	TarBase	Experimentally Observed	-1.072	RAB23
hsa-miR-155-5p	miR-155-5p (miRNAs w/seed UAAUGCU)	1.072	TarBase	Experimentally Observed	-1.072	RAB27B
hsa-miR-155-5p	miR-155-5p (miRNAs w/seed UAAUGCU)	1.072	TarBase,TargetScan Human	Experimentally Observed,Moderate (predicted)	-1.072	RAB34	Macropinocytosis Signaling
hsa-miR-155-5p	miR-155-5p (miRNAs w/seed UAAUGCU)	1.072	TarBase,TargetScan Human	Experimentally Observed,Moderate (predicted)	-1.072	RAB5C	Amyotrophic Lateral Sclerosis Signaling,Caveolar-mediated Endocytosis Signaling,Clathrin-mediated Endocytosis Signaling,Phagosome Maturation,Remodeling of Epithelial Adherens Junctions,Synaptogenesis Signaling Pathway
hsa-miR-155-5p	miR-155-5p (miRNAs w/seed UAAUGCU)	1.072	TarBase	Experimentally Observed	-1.072	RAB6A	AMPK Signaling
hsa-miR-155-5p	miR-155-5p (miRNAs w/seed UAAUGCU)	1.072	TarBase	Experimentally Observed	-1.072	RAI14
hsa-miR-155-5p	miR-155-5p (miRNAs w/seed UAAUGCU)	1.072	TargetScan Human	High (predicted)	-1.072	RBP2	Acute Phase Response Signaling,RAR Activation,Retinoate Biosynthesis I,Retinoate Biosynthesis II,Retinol Biosynthesis,The Visual Cycle
hsa-miR-155-5p	miR-155-5p (miRNAs w/seed UAAUGCU)	1.072	TarBase,TargetScan Human	Experimentally Observed,Moderate (predicted)	-1.072	RCN2
hsa-miR-155-5p	miR-155-5p (miRNAs w/seed UAAUGCU)	1.072	TarBase	Experimentally Observed	-1.072	RCOR1	Huntington's Disease Signaling,Sumoylation Pathway
hsa-miR-155-5p	miR-155-5p (miRNAs w/seed UAAUGCU)	1.072	TargetScan Human	High (predicted)	-1.072	RFK	Flavin Biosynthesis IV (Mammalian)
hsa-miR-155-5p	miR-155-5p (miRNAs w/seed UAAUGCU)	1.072	TargetScan Human	High (predicted)	-1.072	RGP1
hsa-miR-155-5p	miR-155-5p (miRNAs w/seed UAAUGCU)	1.072	TargetScan Human	High (predicted)	-1.072	RHBDL2
hsa-miR-155-5p	miR-155-5p (miRNAs w/seed UAAUGCU)	1.072	TarBase,TargetScan Human,miRecords	Experimentally Observed,Moderate (predicted)	-1.072	RHEB	mTOR Signaling,PI3K/AKT Signaling
hsa-miR-155-5p	miR-155-5p (miRNAs w/seed UAAUGCU)	1.072	miRecords	Experimentally Observed	-1.072	RHOA	Actin Cytoskeleton Signaling,Actin Nucleation by ARP-WASP Complex,Axonal Guidance Signaling,Breast Cancer Regulation by Stathmin1,Cardiac Hypertrophy Signaling,Cardiac Hypertrophy Signaling (Enhanced),CCR3 Signaling in Eosinophils,Chemokine Signaling,Cholecystokinin/Gastrin-mediated Signaling,Colorectal Cancer Metastasis Signaling,CXCR4 Signaling,Endocannabinoid Cancer Inhibition Pathway,Endocann…
hsa-miR-155-5p	miR-155-5p (miRNAs w/seed UAAUGCU)	1.072	miRecords	Experimentally Observed	-1.072	RIPK1	Activation of IRF by Cytosolic Pattern Recognition Receptors,Acute Phase Response Signaling,Death Receptor Signaling,Induction of Apoptosis by HIV1,Neuroinflammation Signaling Pathway,NF-κB Activation by Viruses,NF-κB Signaling,Role of Macrophages, Fibroblasts and Endothelial Cells in Rheumatoid Arthritis,Role of RIG1-like Receptors in Antiviral Innate Immunity,SAPK/JNK Signaling,TNFR1 Signaling,…
hsa-miR-155-5p	miR-155-5p (miRNAs w/seed UAAUGCU)	1.072	TargetScan Human	High (predicted)	-1.072	RNF123
hsa-miR-155-5p	miR-155-5p (miRNAs w/seed UAAUGCU)	1.072	TargetScan Human	High (predicted)	-1.072	RP11_67H21
hsa-miR-155-5p	miR-155-5p (miRNAs w/seed UAAUGCU)	1.072	TargetScan Human	High (predicted)	-1.072	RPS6KB1	Acute Myeloid Leukemia Signaling,Adipogenesis pathway,AMPK Signaling,Apelin Endothelial Signaling Pathway,B Cell Receptor Signaling,Cardiac Hypertrophy Signaling,Cardiac Hypertrophy Signaling (Enhanced),CNTF Signaling,EGF Signaling,ErbB Signaling,ERK5 Signaling,Erythropoietin Signaling,Fcγ Receptor-mediated Phagocytosis in Macrophages and Monocytes,FLT3 Signaling in Hematopoietic Progenitor Cells…
hsa-miR-155-5p	miR-155-5p (miRNAs w/seed UAAUGCU)	1.072	Ingenuity Expert Findings,TargetScan Human	Experimentally Observed,Moderate (predicted)	-1.072	SATB1
hsa-miR-155-5p	miR-155-5p (miRNAs w/seed UAAUGCU)	1.072	TarBase,TargetScan Human	Experimentally Observed,Moderate (predicted)	-1.072	SCAMP1
hsa-miR-155-5p	miR-155-5p (miRNAs w/seed UAAUGCU)	1.072	TargetScan Human	High (predicted)	-1.072	SCRG1
hsa-miR-155-5p	miR-155-5p (miRNAs w/seed UAAUGCU)	1.072	TarBase,TargetScan Human	Experimentally Observed,Moderate (predicted)	-1.072	SDCBP	Axonal Guidance Signaling,Ephrin Receptor Signaling
hsa-miR-155-5p	miR-155-5p (miRNAs w/seed UAAUGCU)	1.072	TargetScan Human	High (predicted)	-1.072	SERPINA10
hsa-miR-155-5p	miR-155-5p (miRNAs w/seed UAAUGCU)	1.072	TarBase	Experimentally Observed	-1.072	SH3BP4	Clathrin-mediated Endocytosis Signaling
hsa-miR-155-5p	miR-155-5p (miRNAs w/seed UAAUGCU)	1.072	Ingenuity Expert Findings	Experimentally Observed	-1.072	SLA
hsa-miR-155-5p	miR-155-5p (miRNAs w/seed UAAUGCU)	1.072	TarBase	Experimentally Observed	-1.072	SLC30A1
hsa-miR-155-5p	miR-155-5p (miRNAs w/seed UAAUGCU)	1.072	TargetScan Human	High (predicted)	-1.072	SLCO5A1
hsa-miR-155-5p	miR-155-5p (miRNAs w/seed UAAUGCU)	1.072	TarBase,TargetScan Human	Experimentally Observed,Moderate (predicted)	-1.072	SMAD1	Adipogenesis pathway,BMP signaling pathway,Factors Promoting Cardiogenesis in Vertebrates,HIPPO signaling,Human Embryonic Stem Cell Pluripotency,Iron homeostasis signaling pathway,Molecular Mechanisms of Cancer,Mouse Embryonic Stem Cell Pluripotency,Osteoarthritis Pathway,RAR Activation,Role of NANOG in Mammalian Embryonic Stem Cell Pluripotency,Role of Osteoblasts, Osteoclasts and Chondrocytes i…
hsa-miR-155-5p	miR-155-5p (miRNAs w/seed UAAUGCU)	1.072	miRecords	Experimentally Observed	-1.072	SMAD2	Antiproliferative Role of TOB in T Cell Signaling,Colorectal Cancer Metastasis Signaling,Factors Promoting Cardiogenesis in Vertebrates,FAT10 Cancer Signaling Pathway,Glucocorticoid Receptor Signaling,Hepatic Fibrosis / Hepatic Stellate Cell Activation,HIPPO signaling,Human Embryonic Stem Cell Pluripotency,Iron homeostasis signaling pathway,Molecular Mechanisms of Cancer,Osteoarthritis Pathway,Pa…
hsa-miR-155-5p	miR-155-5p (miRNAs w/seed UAAUGCU)	1.072	TarBase	Experimentally Observed	-1.072	SNAP29
hsa-miR-155-5p	miR-155-5p (miRNAs w/seed UAAUGCU)	1.072	Ingenuity Expert Findings,TargetScan Human,miRecords	Experimentally Observed,Moderate (predicted)	-1.072	SOCS1	Acute Phase Response Signaling,Erythropoietin Signaling,Growth Hormone Signaling,IGF-1 Signaling,IL-2 Signaling,IL-4 Signaling,IL-6 Signaling,IL-7 Signaling Pathway,Interferon Signaling,JAK/Stat Signaling,Prolactin Signaling,Role of JAK family kinases in IL-6-type Cytokine Signaling,Role of JAK1 and JAK3 in γc Cytokine Signaling,Role of JAK1, JAK2 and TYK2 in Interferon Signaling,Role of JAK2 in …
hsa-miR-155-5p	miR-155-5p (miRNAs w/seed UAAUGCU)	1.072	Ingenuity Expert Findings,TarBase,TargetScan Human,miRecords	Experimentally Observed,High (predicted)	-1.072	SPI1	Acute Myeloid Leukemia Signaling,IL-12 Signaling and Production in Macrophages,Production of Nitric Oxide and Reactive Oxygen Species in Macrophages,Th1 and Th2 Activation Pathway,Th2 Pathway
hsa-miR-155-5p	miR-155-5p (miRNAs w/seed UAAUGCU)	1.072	TargetScan Human	High (predicted),Moderate (predicted)	-1.072	SPIN2A/SPIN2B
hsa-miR-155-5p	miR-155-5p (miRNAs w/seed UAAUGCU)	1.072	TargetScan Human	High (predicted)	-1.072	SPX
hsa-miR-155-5p	miR-155-5p (miRNAs w/seed UAAUGCU)	1.072	TargetScan Human	High (predicted)	-1.072	STARD6
hsa-miR-155-5p	miR-155-5p (miRNAs w/seed UAAUGCU)	1.072	TarBase	Experimentally Observed	-1.072	SYNE2
hsa-miR-155-5p	miR-155-5p (miRNAs w/seed UAAUGCU)	1.072	TarBase,TargetScan Human	Experimentally Observed,Moderate (predicted)	-1.072	SYPL1
hsa-miR-155-5p	miR-155-5p (miRNAs w/seed UAAUGCU)	1.072	Ingenuity Expert Findings,TargetScan Human,miRecords	Experimentally Observed,Moderate (predicted)	-1.072	TAB2	IL-1 Signaling,Molecular Mechanisms of Cancer,NF-κB Signaling,p38 MAPK Signaling,RANK Signaling in Osteoclasts,Role of Osteoblasts, Osteoclasts and Chondrocytes in Rheumatoid Arthritis,Role of PKR in Interferon Induction and Antiviral Response,Toll-like Receptor Signaling
hsa-miR-155-5p	miR-155-5p (miRNAs w/seed UAAUGCU)	1.072	TarBase	Experimentally Observed	-1.072	TACSTD2
hsa-miR-155-5p	miR-155-5p (miRNAs w/seed UAAUGCU)	1.072	TargetScan Human	High (predicted)	-1.072	TAOK1
hsa-miR-155-5p	miR-155-5p (miRNAs w/seed UAAUGCU)	1.072	TargetScan Human	High (predicted)	-1.072	TAPT1
hsa-miR-155-5p	miR-155-5p (miRNAs w/seed UAAUGCU)	1.072	TarBase	Experimentally Observed	-1.072	TBCA
hsa-miR-155-5p	miR-155-5p (miRNAs w/seed UAAUGCU)	1.072	TargetScan Human	High (predicted)	-1.072	TCF4	Acute Myeloid Leukemia Signaling,Acute Phase Response Signaling,Basal Cell Carcinoma Signaling,Colorectal Cancer Metastasis Signaling,Endocannabinoid Cancer Inhibition Pathway,Epithelial Adherens Junction Signaling,Factors Promoting Cardiogenesis in Vertebrates,FAT10 Cancer Signaling Pathway,Human Embryonic Stem Cell Pluripotency,Molecular Mechanisms of Cancer,Mouse Embryonic Stem Cell Pluripoten…
hsa-miR-155-5p	miR-155-5p (miRNAs w/seed UAAUGCU)	1.072	Ingenuity Expert Findings,TargetScan Human	Experimentally Observed,High (predicted)	-1.072	TCF7L2	Acute Myeloid Leukemia Signaling,Basal Cell Carcinoma Signaling,Colorectal Cancer Metastasis Signaling,Endocannabinoid Cancer Inhibition Pathway,Epithelial Adherens Junction Signaling,Factors Promoting Cardiogenesis in Vertebrates,Human Embryonic Stem Cell Pluripotency,Mouse Embryonic Stem Cell Pluripotency,Osteoarthritis Pathway,Ovarian Cancer Signaling,PEDF Signaling,Protein Kinase A Signaling,…
hsa-miR-155-5p	miR-155-5p (miRNAs w/seed UAAUGCU)	1.072	TargetScan Human	High (predicted)	-1.072	TDO2	NAD biosynthesis II (from tryptophan),Tryptophan Degradation III (Eukaryotic),Tryptophan Degradation to 2-amino-3-carboxymuconate Semialdehyde
hsa-miR-155-5p	miR-155-5p (miRNAs w/seed UAAUGCU)	1.072	TargetScan Human	High (predicted)	-1.072	TDRD9
hsa-miR-155-5p	miR-155-5p (miRNAs w/seed UAAUGCU)	1.072	TarBase,TargetScan Human,miRecords	Experimentally Observed,High (predicted)	-1.072	TM6SF1
hsa-miR-155-5p	miR-155-5p (miRNAs w/seed UAAUGCU)	1.072	TargetScan Human	High (predicted)	-1.072	TMEM202
hsa-miR-155-5p	miR-155-5p (miRNAs w/seed UAAUGCU)	1.072	TargetScan Human	High (predicted)	-1.072	TMEM236
hsa-miR-155-5p	miR-155-5p (miRNAs w/seed UAAUGCU)	1.072	TarBase,TargetScan Human	Experimentally Observed,Moderate (predicted)	-1.072	TNFRSF10A	Death Receptor Signaling,p53 Signaling,Retinoic acid Mediated Apoptosis Signaling,Tec Kinase Signaling
hsa-miR-155-5p	miR-155-5p (miRNAs w/seed UAAUGCU)	1.072	Ingenuity Expert Findings,TarBase,TargetScan Human,miRecords	Experimentally Observed,High (predicted)	-1.072	TP53INP1	p53 Signaling
hsa-miR-155-5p	miR-155-5p (miRNAs w/seed UAAUGCU)	1.072	TargetScan Human	High (predicted)	-1.072	TPRKB
hsa-miR-155-5p	miR-155-5p (miRNAs w/seed UAAUGCU)	1.072	TarBase,TargetScan Human	Experimentally Observed,Moderate (predicted)	-1.072	TRAM1
hsa-miR-155-5p	miR-155-5p (miRNAs w/seed UAAUGCU)	1.072	TarBase,TargetScan Human	Experimentally Observed,Moderate (predicted)	-1.072	TRIM32
hsa-miR-155-5p	miR-155-5p (miRNAs w/seed UAAUGCU)	1.072	TarBase,TargetScan Human	Experimentally Observed,High (predicted)	-1.072	TRIP13
hsa-miR-155-5p	miR-155-5p (miRNAs w/seed UAAUGCU)	1.072	TargetScan Human	High (predicted)	-1.072	TSHZ3
hsa-miR-155-5p	miR-155-5p (miRNAs w/seed UAAUGCU)	1.072	TargetScan Human	High (predicted)	-1.072	TWF1	IL-15 Production,Sperm Motility
hsa-miR-155-5p	miR-155-5p (miRNAs w/seed UAAUGCU)	1.072	TarBase	Experimentally Observed	-1.072	TXNDC12	Glutathione Redox Reactions II
hsa-miR-155-5p	miR-155-5p (miRNAs w/seed UAAUGCU)	1.072	TarBase	Experimentally Observed	-1.072	TXNRD1	Antioxidant Action of Vitamin C,NRF2-mediated Oxidative Stress Response,Thioredoxin Pathway,Vitamin-C Transport
hsa-miR-155-5p	miR-155-5p (miRNAs w/seed UAAUGCU)	1.072	TarBase	Experimentally Observed	-1.072	UBE2J1	Hypoxia Signaling in the Cardiovascular System,Protein Ubiquitination Pathway
hsa-miR-155-5p	miR-155-5p (miRNAs w/seed UAAUGCU)	1.072	TargetScan Human	High (predicted)	-1.072	UBQLN1	GABA Receptor Signaling
hsa-miR-155-5p	miR-155-5p (miRNAs w/seed UAAUGCU)	1.072	TarBase,TargetScan Human	Experimentally Observed,Moderate (predicted)	-1.072	UFL1
hsa-miR-155-5p	miR-155-5p (miRNAs w/seed UAAUGCU)	1.072	TarBase	Experimentally Observed	-1.072	VAMP3	Fcγ Receptor-mediated Phagocytosis in Macrophages and Monocytes,Huntington's Disease Signaling,Phagosome Maturation,Synaptogenesis Signaling Pathway,Tight Junction Signaling
hsa-miR-155-5p	miR-155-5p (miRNAs w/seed UAAUGCU)	1.072	TargetScan Human	High (predicted)	-1.072	VAV3	Actin Cytoskeleton Signaling,B Cell Receptor Signaling,Ephrin A Signaling,Ephrin B Signaling,Fc Epsilon RI Signaling,Fcγ Receptor-mediated Phagocytosis in Macrophages and Monocytes,Gα12/13 Signaling,Leukocyte Extravasation Signaling,Natural Killer Cell Signaling,PI3K Signaling in B Lymphocytes,PKCθ Signaling in T Lymphocytes,Regulation of IL-2 Expression in Activated and Anergic T Lymphocytes,T C…
hsa-miR-155-5p	miR-155-5p (miRNAs w/seed UAAUGCU)	1.072	TargetScan Human	High (predicted)	-1.072	VMA21
hsa-miR-155-5p	miR-155-5p (miRNAs w/seed UAAUGCU)	1.072	TargetScan Human	High (predicted)	-1.072	VSIG1
hsa-miR-155-5p	miR-155-5p (miRNAs w/seed UAAUGCU)	1.072	TarBase	Experimentally Observed	-1.072	WDFY1
hsa-miR-155-5p	miR-155-5p (miRNAs w/seed UAAUGCU)	1.072	Ingenuity Expert Findings,TargetScan Human	Experimentally Observed,High (predicted)	-1.072	WEE1	Cell Cycle: G2/M DNA Damage Checkpoint Regulation,Cyclins and Cell Cycle Regulation,Hereditary Breast Cancer Signaling,Mitotic Roles of Polo-Like Kinase
hsa-miR-155-5p	miR-155-5p (miRNAs w/seed UAAUGCU)	1.072	TargetScan Human	High (predicted)	-1.072	WWC1	HIPPO signaling
hsa-miR-155-5p	miR-155-5p (miRNAs w/seed UAAUGCU)	1.072	TargetScan Human	High (predicted)	-1.072	ZC2HC1B
hsa-miR-155-5p	miR-155-5p (miRNAs w/seed UAAUGCU)	1.072	TargetScan Human	High (predicted)	-1.072	ZIC3	Human Embryonic Stem Cell Pluripotency,Transcriptional Regulatory Network in Embryonic Stem Cells
hsa-miR-155-5p	miR-155-5p (miRNAs w/seed UAAUGCU)	1.072	TargetScan Human	High (predicted)	-1.072	ZNF254
hsa-miR-155-5p	miR-155-5p (miRNAs w/seed UAAUGCU)	1.072	TargetScan Human	High (predicted)	-1.072	ZNF260
hsa-miR-155-5p	miR-155-5p (miRNAs w/seed UAAUGCU)	1.072	TargetScan Human	High (predicted)	-1.072	ZNF385D
hsa-miR-155-5p	miR-155-5p (miRNAs w/seed UAAUGCU)	1.072	TargetScan Human	High (predicted),Moderate (predicted)	-1.072	ZNF492/ZNF98
hsa-miR-155-5p	miR-155-5p (miRNAs w/seed UAAUGCU)	1.072	TargetScan Human	High (predicted)	-1.072	ZNF652
hsa-miR-155-5p	miR-155-5p (miRNAs w/seed UAAUGCU)	1.072	TargetScan Human	High (predicted)	-1.072	ZNF724
hsa-miR-155-5p	miR-155-5p (miRNAs w/seed UAAUGCU)	1.072	TargetScan Human	High (predicted)	-1.072	ZNF845
hsa-miR-155-5p	miR-155-5p (miRNAs w/seed UAAUGCU)	1.072	TargetScan Human	High (predicted)	-1.072	ZNF860
hsa-miR-302b-3p	miR-291a-3p (and other miRNAs w/seed AAGUGCU)	2.66	TarBase,TargetScan Human,miRecords	Experimentally Observed,Moderate (predicted)	-2.66	ADAM9	Axonal Guidance Signaling
hsa-miR-302b-3p	miR-291a-3p (and other miRNAs w/seed AAGUGCU)	2.66	TarBase,miRecords	Experimentally Observed	-2.66	ANKRD13B
hsa-miR-302b-3p	miR-291a-3p (and other miRNAs w/seed AAGUGCU)	2.66	TargetScan Human	High (predicted)	-2.66	ANKRD29
hsa-miR-302b-3p	miR-291a-3p (and other miRNAs w/seed AAGUGCU)	2.66	TarBase,TargetScan Human,miRecords	Experimentally Observed,Moderate (predicted)	-2.66	ANKRD52
hsa-miR-302b-3p	miR-291a-3p (and other miRNAs w/seed AAGUGCU)	2.66	TargetScan Human	High (predicted)	-2.66	ANKRD55
hsa-miR-302b-3p	miR-291a-3p (and other miRNAs w/seed AAGUGCU)	2.66	TargetScan Human	High (predicted)	-2.66	APOBEC4
hsa-miR-302b-3p	miR-291a-3p (and other miRNAs w/seed AAGUGCU)	2.66	TargetScan Human	High (predicted)	-2.66	APOC2	Atherosclerosis Signaling,Clathrin-mediated Endocytosis Signaling,FXR/RXR Activation,IL-12 Signaling and Production in Macrophages,LPS/IL-1 Mediated Inhibition of RXR Function,LXR/RXR Activation,Production of Nitric Oxide and Reactive Oxygen Species in Macrophages
hsa-miR-302b-3p	miR-291a-3p (and other miRNAs w/seed AAGUGCU)	2.66	TargetScan Human,miRecords	Experimentally Observed,Moderate (predicted)	-2.66	APP	Amyloid Processing,Docosahexaenoic Acid (DHA) Signaling,Mitochondrial Dysfunction,Neuroinflammation Signaling Pathway,Neuroprotective Role of THOP1 in Alzheimer's Disease,Reelin Signaling in Neurons,Sirtuin Signaling Pathway
hsa-miR-302b-3p	miR-291a-3p (and other miRNAs w/seed AAGUGCU)	2.66	TarBase,TargetScan Human,miRecords	Experimentally Observed,Moderate (predicted)	-2.66	ARHGEF3	Breast Cancer Regulation by Stathmin1,Molecular Mechanisms of Cancer,Phospholipase C Signaling,Reelin Signaling in Neurons,RhoGDI Signaling,Signaling by Rho Family GTPases,Thrombin Signaling
hsa-miR-302b-3p	miR-291a-3p (and other miRNAs w/seed AAGUGCU)	2.66	TargetScan Human	High (predicted)	-2.66	ARID4B	DNA Methylation and Transcriptional Repression Signaling
hsa-miR-302b-3p	miR-291a-3p (and other miRNAs w/seed AAGUGCU)	2.66	TargetScan Human	High (predicted)	-2.66	ARL13B
hsa-miR-302b-3p	miR-291a-3p (and other miRNAs w/seed AAGUGCU)	2.66	TargetScan Human	High (predicted)	-2.66	ATAD2
hsa-miR-302b-3p	miR-291a-3p (and other miRNAs w/seed AAGUGCU)	2.66	TargetScan Human	High (predicted)	-2.66	ATP11AUN
hsa-miR-302b-3p	miR-291a-3p (and other miRNAs w/seed AAGUGCU)	2.66	TargetScan Human	High (predicted)	-2.66	ATP6V0B	Iron homeostasis signaling pathway,Phagosome Maturation
hsa-miR-302b-3p	miR-291a-3p (and other miRNAs w/seed AAGUGCU)	2.66	TarBase,miRecords	Experimentally Observed	-2.66	BAZ1A
hsa-miR-302b-3p	miR-291a-3p (and other miRNAs w/seed AAGUGCU)	2.66	TargetScan Human	High (predicted)	-2.66	BCAS1
hsa-miR-302b-3p	miR-291a-3p (and other miRNAs w/seed AAGUGCU)	2.66	TargetScan Human	High (predicted)	-2.66	BCL2L15
hsa-miR-302b-3p	miR-291a-3p (and other miRNAs w/seed AAGUGCU)	2.66	TargetScan Human	High (predicted)	-2.66	BTG1	Cell Cycle Regulation by BTG Family Proteins
hsa-miR-302b-3p	miR-291a-3p (and other miRNAs w/seed AAGUGCU)	2.66	TargetScan Human	High (predicted)	-2.66	C12orf73
hsa-miR-302b-3p	miR-291a-3p (and other miRNAs w/seed AAGUGCU)	2.66	TargetScan Human	High (predicted)	-2.66	C14orf177
hsa-miR-302b-3p	miR-291a-3p (and other miRNAs w/seed AAGUGCU)	2.66	TargetScan Human	High (predicted)	-2.66	C20orf197
hsa-miR-302b-3p	miR-291a-3p (and other miRNAs w/seed AAGUGCU)	2.66	TargetScan Human	High (predicted)	-2.66	C2orf88
hsa-miR-302b-3p	miR-291a-3p (and other miRNAs w/seed AAGUGCU)	2.66	TargetScan Human	High (predicted)	-2.66	C6orf15
hsa-miR-302b-3p	miR-291a-3p (and other miRNAs w/seed AAGUGCU)	2.66	TarBase,miRecords	Experimentally Observed	-2.66	C9orf78
hsa-miR-302b-3p	miR-291a-3p (and other miRNAs w/seed AAGUGCU)	2.66	TargetScan Human	High (predicted)	-2.66	CAMK2N1
hsa-miR-302b-3p	miR-291a-3p (and other miRNAs w/seed AAGUGCU)	2.66	TargetScan Human	High (predicted)	-2.66	CASC1
hsa-miR-302b-3p	miR-291a-3p (and other miRNAs w/seed AAGUGCU)	2.66	TargetScan Human,miRecords	Experimentally Observed,Moderate (predicted)	-2.66	CCND1	Acute Myeloid Leukemia Signaling,AMPK Signaling,Androgen Signaling,Aryl Hydrocarbon Receptor Signaling,Bladder Cancer Signaling,Cell Cycle Regulation by BTG Family Proteins,Cell Cycle: G1/S Checkpoint Regulation,Chronic Myeloid Leukemia Signaling,Colorectal Cancer Metastasis Signaling,Cyclins and Cell Cycle Regulation,EIF2 Signaling,Endocannabinoid Cancer Inhibition Pathway,Endocannabinoid Develo…
hsa-miR-302b-3p	miR-291a-3p (and other miRNAs w/seed AAGUGCU)	2.66	TargetScan Human,miRecords	Experimentally Observed,Moderate (predicted)	-2.66	CCND2	Aryl Hydrocarbon Receptor Signaling,Cell Cycle: G1/S Checkpoint Regulation,Cyclins and Cell Cycle Regulation,Endocannabinoid Cancer Inhibition Pathway,GADD45 Signaling,IL-8 Signaling,Molecular Mechanisms of Cancer,p53 Signaling
hsa-miR-302b-3p	miR-291a-3p (and other miRNAs w/seed AAGUGCU)	2.66	TarBase,miRecords	Experimentally Observed	-2.66	CD24
hsa-miR-302b-3p	miR-291a-3p (and other miRNAs w/seed AAGUGCU)	2.66	TargetScan Human,miRecords	Experimentally Observed,Moderate (predicted)	-2.66	CD44	Glioma Invasiveness Signaling,HIPPO signaling,Leukocyte Extravasation Signaling,Ovarian Cancer Signaling,Rac Signaling,RhoGDI Signaling,Systemic Lupus Erythematosus In T Cell Signaling Pathway,Wnt/β-catenin Signaling
hsa-miR-302b-3p	miR-291a-3p (and other miRNAs w/seed AAGUGCU)	2.66	Ingenuity Expert Findings	Experimentally Observed	-2.66	CD46	Complement System
hsa-miR-302b-3p	miR-291a-3p (and other miRNAs w/seed AAGUGCU)	2.66	TarBase,miRecords	Experimentally Observed	-2.66	CD83	Communication between Innate and Adaptive Immune Cells,Crosstalk between Dendritic Cells and Natural Killer Cells,Dendritic Cell Maturation,TREM1 Signaling
hsa-miR-302b-3p	miR-291a-3p (and other miRNAs w/seed AAGUGCU)	2.66	TarBase	Experimentally Observed	-2.66	CDK11B	Cell Cycle Control of Chromosomal Replication,Molecular Mechanisms of Cancer
hsa-miR-302b-3p	miR-291a-3p (and other miRNAs w/seed AAGUGCU)	2.66	miRecords	Experimentally Observed	-2.66	CDK19	Cell Cycle Control of Chromosomal Replication,Molecular Mechanisms of Cancer
hsa-miR-302b-3p	miR-291a-3p (and other miRNAs w/seed AAGUGCU)	2.66	TarBase	Experimentally Observed	-2.66	CDKN1A	AMPK Signaling,Antiproliferative Role of Somatostatin Receptor 2,Aryl Hydrocarbon Receptor Signaling,ATM Signaling,BAG2 Signaling Pathway,Bladder Cancer Signaling,Breast Cancer Regulation by Stathmin1,Cell Cycle: G1/S Checkpoint Regulation,Cell Cycle: G2/M DNA Damage Checkpoint Regulation,Chronic Myeloid Leukemia Signaling,Cyclins and Cell Cycle Regulation,Endocannabinoid Cancer Inhibition Pathwa…
hsa-miR-302b-3p	miR-291a-3p (and other miRNAs w/seed AAGUGCU)	2.66	TarBase,miRecords	Experimentally Observed	-2.66	CENPF
hsa-miR-302b-3p	miR-291a-3p (and other miRNAs w/seed AAGUGCU)	2.66	TarBase,TargetScan Human,miRecords	Experimentally Observed,High (predicted)	-2.66	CFL2	Actin Cytoskeleton Signaling,Axonal Guidance Signaling,B Cell Receptor Signaling,CCR3 Signaling in Eosinophils,Cdc42 Signaling,Ephrin A Signaling,Ephrin B Signaling,Ephrin Receptor Signaling,Germ Cell-Sertoli Cell Junction Signaling,ILK Signaling,PAK Signaling,Rac Signaling,RhoA Signaling,RhoGDI Signaling,Role of Tissue Factor in Cancer,Semaphorin Signaling in Neurons,Signaling by Rho Family GTPa…
hsa-miR-302b-3p	miR-291a-3p (and other miRNAs w/seed AAGUGCU)	2.66	TargetScan Human	High (predicted)	-2.66	CLOCK	Adipogenesis pathway,Circadian Rhythm Signaling,PPARα/RXRα Activation,Sirtuin Signaling Pathway
hsa-miR-302b-3p	miR-291a-3p (and other miRNAs w/seed AAGUGCU)	2.66	TarBase,miRecords	Experimentally Observed	-2.66	CMTM4
hsa-miR-302b-3p	miR-291a-3p (and other miRNAs w/seed AAGUGCU)	2.66	TarBase	Experimentally Observed	-2.66	CNOT6
hsa-miR-302b-3p	miR-291a-3p (and other miRNAs w/seed AAGUGCU)	2.66	TargetScan Human	High (predicted)	-2.66	COG5
hsa-miR-302b-3p	miR-291a-3p (and other miRNAs w/seed AAGUGCU)	2.66	TargetScan Human	High (predicted)	-2.66	CROT
hsa-miR-302b-3p	miR-291a-3p (and other miRNAs w/seed AAGUGCU)	2.66	TargetScan Human	High (predicted)	-2.66	CXCL1	Agranulocyte Adhesion and Diapedesis,Differential Regulation of Cytokine Production in Intestinal Epithelial Cells by IL-17A and IL-17F,Differential Regulation of Cytokine Production in Macrophages and T Helper Cells by IL-17A and IL-17F,Granulocyte Adhesion and Diapedesis,IL-17 Signaling,IL-17A Signaling in Airway Cells,IL-17A Signaling in Gastric Cells,IL-8 Signaling,Lymphotoxin β Receptor Sign…
hsa-miR-302b-3p	miR-291a-3p (and other miRNAs w/seed AAGUGCU)	2.66	TargetScan Human	High (predicted)	-2.66	CXorf67
hsa-miR-302b-3p	miR-291a-3p (and other miRNAs w/seed AAGUGCU)	2.66	TarBase,TargetScan Human,miRecords	Experimentally Observed,Moderate (predicted)	-2.66	CYB5R4
hsa-miR-302b-3p	miR-291a-3p (and other miRNAs w/seed AAGUGCU)	2.66	TargetScan Human	High (predicted)	-2.66	CYBRD1	Iron homeostasis signaling pathway
hsa-miR-302b-3p	miR-291a-3p (and other miRNAs w/seed AAGUGCU)	2.66	TargetScan Human	High (predicted)	-2.66	DAZAP2
hsa-miR-302b-3p	miR-291a-3p (and other miRNAs w/seed AAGUGCU)	2.66	TargetScan Human	High (predicted)	-2.66	DCAF6
hsa-miR-302b-3p	miR-291a-3p (and other miRNAs w/seed AAGUGCU)	2.66	TargetScan Human	High (predicted)	-2.66	DDHD1
hsa-miR-302b-3p	miR-291a-3p (and other miRNAs w/seed AAGUGCU)	2.66	TargetScan Human,miRecords	Experimentally Observed,Moderate (predicted)	-2.66	DKK1	Factors Promoting Cardiogenesis in Vertebrates,Osteoarthritis Pathway,Role of Macrophages, Fibroblasts and Endothelial Cells in Rheumatoid Arthritis,Role of Osteoblasts, Osteoclasts and Chondrocytes in Rheumatoid Arthritis,Wnt/β-catenin Signaling
hsa-miR-302b-3p	miR-291a-3p (and other miRNAs w/seed AAGUGCU)	2.66	TargetScan Human	High (predicted)	-2.66	DYRK2
hsa-miR-302b-3p	miR-291a-3p (and other miRNAs w/seed AAGUGCU)	2.66	TargetScan Human	High (predicted)	-2.66	DYRK4	IL-15 Production,Sperm Motility
hsa-miR-302b-3p	miR-291a-3p (and other miRNAs w/seed AAGUGCU)	2.66	TargetScan Human	High (predicted)	-2.66	E2F7	Breast Cancer Regulation by Stathmin1,Cell Cycle Regulation by BTG Family Proteins,Cell Cycle: G1/S Checkpoint Regulation,Chronic Myeloid Leukemia Signaling,Cyclins and Cell Cycle Regulation,Estrogen-mediated S-phase Entry,Glioblastoma Multiforme Signaling,Glioma Signaling,Molecular Mechanisms of Cancer,Pancreatic Adenocarcinoma Signaling,Role of BRCA1 in DNA Damage Response,Role of CHK Proteins …
hsa-miR-302b-3p	miR-291a-3p (and other miRNAs w/seed AAGUGCU)	2.66	TargetScan Human	High (predicted)	-2.66	EDNRB	Cardiac Hypertrophy Signaling (Enhanced),Endothelin-1 Signaling,Hepatic Fibrosis / Hepatic Stellate Cell Activation
hsa-miR-302b-3p	miR-291a-3p (and other miRNAs w/seed AAGUGCU)	2.66	TargetScan Human	High (predicted)	-2.66	EIF3M	EIF2 Signaling,mTOR Signaling,Regulation of eIF4 and p70S6K Signaling
hsa-miR-302b-3p	miR-291a-3p (and other miRNAs w/seed AAGUGCU)	2.66	TargetScan Human	High (predicted)	-2.66	ELAVL2
hsa-miR-302b-3p	miR-291a-3p (and other miRNAs w/seed AAGUGCU)	2.66	TargetScan Human	High (predicted)	-2.66	ENTPD5
hsa-miR-302b-3p	miR-291a-3p (and other miRNAs w/seed AAGUGCU)	2.66	miRecords	Experimentally Observed	-2.66	ERBB4	Agrin Interactions at Neuromuscular Junction,ErbB Signaling,ErbB4 Signaling,IL-15 Production,Neuregulin Signaling,Sperm Motility
hsa-miR-302b-3p	miR-291a-3p (and other miRNAs w/seed AAGUGCU)	2.66	TargetScan Human,miRecords	Experimentally Observed,Moderate (predicted)	-2.66	ESR1	Aryl Hydrocarbon Receptor Signaling,eNOS Signaling,ERK/MAPK Signaling,Estrogen Receptor Signaling,Estrogen-Dependent Breast Cancer Signaling,Estrogen-mediated S-phase Entry,Glucocorticoid Receptor Signaling,Hepatic Cholestasis,RhoGDI Signaling,Systemic Lupus Erythematosus In T Cell Signaling Pathway
hsa-miR-302b-3p	miR-291a-3p (and other miRNAs w/seed AAGUGCU)	2.66	TargetScan Human	High (predicted)	-2.66	FAHD1
hsa-miR-302b-3p	miR-291a-3p (and other miRNAs w/seed AAGUGCU)	2.66	TarBase,miRecords	Experimentally Observed	-2.66	FAM13B
hsa-miR-302b-3p	miR-291a-3p (and other miRNAs w/seed AAGUGCU)	2.66	TargetScan Human	High (predicted)	-2.66	FAM169A
hsa-miR-302b-3p	miR-291a-3p (and other miRNAs w/seed AAGUGCU)	2.66	TargetScan Human	High (predicted)	-2.66	FAM50B
hsa-miR-302b-3p	miR-291a-3p (and other miRNAs w/seed AAGUGCU)	2.66	TargetScan Human	High (predicted)	-2.66	FGD4
hsa-miR-302b-3p	miR-291a-3p (and other miRNAs w/seed AAGUGCU)	2.66	TargetScan Human	High (predicted)	-2.66	FGF16	Actin Cytoskeleton Signaling,Bladder Cancer Signaling,Cardiac Hypertrophy Signaling (Enhanced),Clathrin-mediated Endocytosis Signaling,FGF Signaling,Regulation of the Epithelial-Mesenchymal Transition Pathway
hsa-miR-302b-3p	miR-291a-3p (and other miRNAs w/seed AAGUGCU)	2.66	TarBase,miRecords	Experimentally Observed	-2.66	FITM2
hsa-miR-302b-3p	miR-291a-3p (and other miRNAs w/seed AAGUGCU)	2.66	TargetScan Human	High (predicted)	-2.66	FMR1
hsa-miR-302b-3p	miR-291a-3p (and other miRNAs w/seed AAGUGCU)	2.66	TarBase,TargetScan Human,miRecords	Experimentally Observed,Moderate (predicted)	-2.66	FYCO1
hsa-miR-302b-3p	miR-291a-3p (and other miRNAs w/seed AAGUGCU)	2.66	TargetScan Human	High (predicted)	-2.66	GALNT3
hsa-miR-302b-3p	miR-291a-3p (and other miRNAs w/seed AAGUGCU)	2.66	TarBase,miRecords	Experimentally Observed	-2.66	GBP3
hsa-miR-302b-3p	miR-291a-3p (and other miRNAs w/seed AAGUGCU)	2.66	TargetScan Human	High (predicted)	-2.66	GDF11
hsa-miR-302b-3p	miR-291a-3p (and other miRNAs w/seed AAGUGCU)	2.66	TargetScan Human	High (predicted)	-2.66	GLIS3
hsa-miR-302b-3p	miR-291a-3p (and other miRNAs w/seed AAGUGCU)	2.66	TarBase,miRecords	Experimentally Observed	-2.66	GLTP
hsa-miR-302b-3p	miR-291a-3p (and other miRNAs w/seed AAGUGCU)	2.66	TargetScan Human	High (predicted)	-2.66	GPCPD1
hsa-miR-302b-3p	miR-291a-3p (and other miRNAs w/seed AAGUGCU)	2.66	TargetScan Human	High (predicted)	-2.66	GPM6A
hsa-miR-302b-3p	miR-291a-3p (and other miRNAs w/seed AAGUGCU)	2.66	TargetScan Human	High (predicted)	-2.66	GPR158
hsa-miR-302b-3p	miR-291a-3p (and other miRNAs w/seed AAGUGCU)	2.66	TarBase,miRecords	Experimentally Observed	-2.66	GPSM2
hsa-miR-302b-3p	miR-291a-3p (and other miRNAs w/seed AAGUGCU)	2.66	TargetScan Human	High (predicted)	-2.66	GSTM3	Aryl Hydrocarbon Receptor Signaling,Glutathione-mediated Detoxification,LPS/IL-1 Mediated Inhibition of RXR Function,NRF2-mediated Oxidative Stress Response,Xenobiotic Metabolism Signaling
hsa-miR-302b-3p	miR-291a-3p (and other miRNAs w/seed AAGUGCU)	2.66	TargetScan Human	High (predicted)	-2.66	GUCA1C	Phototransduction Pathway
hsa-miR-302b-3p	miR-291a-3p (and other miRNAs w/seed AAGUGCU)	2.66	TargetScan Human	High (predicted)	-2.66	GUCY1A1	Adrenomedullin signaling pathway,Antiproliferative Role of Somatostatin Receptor 2,Cellular Effects of Sildenafil (Viagra),Corticotropin Releasing Hormone Signaling,Dopamine-DARPP32 Feedback in cAMP Signaling,Endothelin-1 Signaling,eNOS Signaling,Gap Junction Signaling,Inhibition of Angiogenesis by TSP1,Nitric Oxide Signaling in the Cardiovascular System,Phototransduction Pathway,Relaxin Signalin…
hsa-miR-302b-3p	miR-291a-3p (and other miRNAs w/seed AAGUGCU)	2.66	TargetScan Human	High (predicted)	-2.66	HABP4
hsa-miR-302b-3p	miR-291a-3p (and other miRNAs w/seed AAGUGCU)	2.66	TargetScan Human	High (predicted)	-2.66	HAUS8
hsa-miR-302b-3p	miR-291a-3p (and other miRNAs w/seed AAGUGCU)	2.66	TarBase,miRecords	Experimentally Observed	-2.66	HERPUD1	NRF2-mediated Oxidative Stress Response
hsa-miR-302b-3p	miR-291a-3p (and other miRNAs w/seed AAGUGCU)	2.66	TargetScan Human	High (predicted)	-2.66	HOXD8
hsa-miR-302b-3p	miR-291a-3p (and other miRNAs w/seed AAGUGCU)	2.66	TarBase,miRecords	Experimentally Observed	-2.66	HSPA14	Aldosterone Signaling in Epithelial Cells,BAG2 Signaling Pathway,eNOS Signaling,Glucocorticoid Receptor Signaling,Huntington's Disease Signaling,Protein Ubiquitination Pathway,Unfolded protein response
hsa-miR-302b-3p	miR-291a-3p (and other miRNAs w/seed AAGUGCU)	2.66	TargetScan Human	High (predicted)	-2.66	IKZF2
hsa-miR-302b-3p	miR-291a-3p (and other miRNAs w/seed AAGUGCU)	2.66	TarBase,miRecords	Experimentally Observed	-2.66	INSIG2
hsa-miR-302b-3p	miR-291a-3p (and other miRNAs w/seed AAGUGCU)	2.66	TargetScan Human	High (predicted)	-2.66	IRF2
hsa-miR-302b-3p	miR-291a-3p (and other miRNAs w/seed AAGUGCU)	2.66	TargetScan Human	High (predicted)	-2.66	IRF9	Activation of IRF by Cytosolic Pattern Recognition Receptors,Interferon Signaling,T Cell Exhaustion Signaling Pathway
hsa-miR-302b-3p	miR-291a-3p (and other miRNAs w/seed AAGUGCU)	2.66	TargetScan Human	High (predicted)	-2.66	JPT1
hsa-miR-302b-3p	miR-291a-3p (and other miRNAs w/seed AAGUGCU)	2.66	TarBase,TargetScan Human,miRecords	Experimentally Observed,High (predicted)	-2.66	KDM1B
hsa-miR-302b-3p	miR-291a-3p (and other miRNAs w/seed AAGUGCU)	2.66	TarBase,miRecords	Experimentally Observed	-2.66	KIF23	Mitotic Roles of Polo-Like Kinase
hsa-miR-302b-3p	miR-291a-3p (and other miRNAs w/seed AAGUGCU)	2.66	TargetScan Human,miRecords	Experimentally Observed,Moderate (predicted)	-2.66	KLF13
hsa-miR-302b-3p	miR-291a-3p (and other miRNAs w/seed AAGUGCU)	2.66	TarBase,miRecords	Experimentally Observed	-2.66	KLHL12
hsa-miR-302b-3p	miR-291a-3p (and other miRNAs w/seed AAGUGCU)	2.66	Ingenuity Expert Findings,TargetScan Human	Experimentally Observed,Moderate (predicted)	-2.66	KPNA2	RAN Signaling
hsa-miR-302b-3p	miR-291a-3p (and other miRNAs w/seed AAGUGCU)	2.66	TargetScan Human	High (predicted)	-2.66	KREMEN1	Wnt/β-catenin Signaling
hsa-miR-302b-3p	miR-291a-3p (and other miRNAs w/seed AAGUGCU)	2.66	TargetScan Human	High (predicted)	-2.66	KRTAP1-3
hsa-miR-302b-3p	miR-291a-3p (and other miRNAs w/seed AAGUGCU)	2.66	TargetScan Human	High (predicted)	-2.66	KYAT3
hsa-miR-302b-3p	miR-291a-3p (and other miRNAs w/seed AAGUGCU)	2.66	TargetScan Human	High (predicted)	-2.66	LAMP5
hsa-miR-302b-3p	miR-291a-3p (and other miRNAs w/seed AAGUGCU)	2.66	TarBase,TargetScan Human,miRecords	Experimentally Observed,High (predicted)	-2.66	LATS2	HIPPO signaling,PD-1, PD-L1 cancer immunotherapy pathway
hsa-miR-302b-3p	miR-291a-3p (and other miRNAs w/seed AAGUGCU)	2.66	TargetScan Human	High (predicted)	-2.66	LCA5L
hsa-miR-302b-3p	miR-291a-3p (and other miRNAs w/seed AAGUGCU)	2.66	TargetScan Human	High (predicted)	-2.66	LCOR
hsa-miR-302b-3p	miR-291a-3p (and other miRNAs w/seed AAGUGCU)	2.66	TargetScan Human,miRecords	Experimentally Observed,High (predicted)	-2.66	LEFTY1	Human Embryonic Stem Cell Pluripotency
hsa-miR-302b-3p	miR-291a-3p (and other miRNAs w/seed AAGUGCU)	2.66	TargetScan Human,miRecords	Experimentally Observed,High (predicted)	-2.66	LEFTY2	Human Embryonic Stem Cell Pluripotency
hsa-miR-302b-3p	miR-291a-3p (and other miRNAs w/seed AAGUGCU)	2.66	TargetScan Human	High (predicted)	-2.66	LHX6
hsa-miR-302b-3p	miR-291a-3p (and other miRNAs w/seed AAGUGCU)	2.66	TargetScan Human	High (predicted)	-2.66	LIN52
hsa-miR-302b-3p	miR-291a-3p (and other miRNAs w/seed AAGUGCU)	2.66	TargetScan Human	High (predicted)	-2.66	LINC01553
[truncated: 2,028 more rows]
