# Supplementary material for: Obesity and exercise training alter inflammatory pathway skeletal muscle small extracellular vesicle microRNAs
Source: Exp Physiol. 2022 Apr 3;107(5):462–75. doi: 10.1113/EP090062 (PMC9323446; doi:10.1113/EP090062)
Supplement: Supplementary file 4 — Table S7. Significant canonical pathways identified by pathway analysis for differentially expressed extracellular vesicle microRNA between lean and obese. [file EPH-107-462-s003.xls]

## Sheet: Sheet0
© 2000-2019 QIAGEN. All rights reserved.
Ingenuity Canonical Pathways	-log(p-value)	Ratio	z-score	Molecules
Cardiac Hypertrophy Signaling (Enhanced)	7.4	0.242	-2.011	ACE,ACVR1,ACVR1C,ADRA2A,ADRB2,AGTR1,APEX1,ATF2,ATP2A2,BORCS8-MEF2B,CAMK2A,CD40LG,CHP1,CTNNB1,DIAPH2,EDN1,EDNRA,EDNRB,EIF2B3,EIF4E,ELK1,ENPP6,FASLG,FGF1,FGF10,FGF16,FGF17,FGF18,FGF20,FGF7,FZD3,FZD6,FZD7,GDPD1,GNA13,GNAI2,GNG2,GNG5,GSK3A,HAND1,HAND2,HDAC4,HDAC7,HSPB2,HSPB7,IGF1,IGF1R,IKBKE,IL13,IL13RA1,IL17C,IL17RD,IL2RB,IL3,IL36G,IL4R,INPP5F,ITGA2,JUN,KRAS,LIF,MAP3K1,MAP3K13,MAP3K2,MAP3K8,MAPK13,M…
Molecular Mechanisms of Cancer	7.24	0.253	#NUM!	APAF1,ARHGEF18,ARHGEF3,ATR,BAK1,BCL2,BCL2L1,BMP1,CAMK2A,CASP3,CCND1,CCND2,CCNE2,CDC25A,CDK11B,CDK14,CDK15,CDK18,CDK19,CDK6,CDK8,CDK9,CDKN1A,CDKN1B,CDKN2B,CRK,CTNNB1,CTNND1,CYCS,E2F5,E2F6,E2F7,ELK1,FADD,FANCD2,FAS,FASLG,FOS,FZD3,FZD6,FZD7,GNA13,GNAI2,GNAT1,GRB2,GSK3A,HIF1A,ITGA2,JUN,KRAS,LRP1,MAPK13,MRAS,MYC,NAIP,NFKBIA,NRAS,PAK1,PIK3CB,PIK3R6,PMAIP1,PRKACA,PRKACB,PRKAR2A,PRKCA,PRKCG,PRKCI,PSENEN,…
Ovarian Cancer Signaling	5.35	0.3	-0.894	BCL2,CCND1,CD44,CTNNB1,EDN1,EDNRA,EGFR,FSHB,FZD3,FZD6,FZD7,GJA1,KRAS,MLH1,MRAS,NRAS,PIK3CB,PIK3R6,PRKACA,PRKACB,PRKAR2A,PTGS2,RALA,RALB,RAP1A,RAP1B,RASD2,RPS6KB1,SUV39H1,TCF4,TCF7,TCF7L2,TP53,VEGFA,VEGFB,WNT1,WNT11,WNT4,WNT5A,WNT7B,WNT8A,WNT9A
PEDF Signaling	5.3	0.349	-0.192	BCL2,BCL2L1,BDNF,ELK1,FAS,FASLG,GDNF,HNF1B,IKBKE,KRAS,MAPK13,MRAS,NFKBIA,NGF,NRAS,PIK3CB,PIK3R6,RALA,RALB,RAP1A,RAP1B,RASD2,RELA,RHOA,ROCK1,TCF4,TCF7,TCF7L2,TP53
Gαi Signaling	5.06	0.304	0.686	ADRA2A,AGTR1,APLNR,CHRM2,CNR1,CNR2,DRD3,GNAI2,GNG10,GNG12,GNG13,GNG2,GNG5,GPR17,GRB2,HRH3,HTR1A,HTR1E,HTR1F,KRAS,MRAS,NPR3,NPY1R,NRAS,PRKACA,PRKACB,PRKAR2A,RALA,RALB,RAP1A,RAP1B,RASD2,RGS14,RGS4,RGS7,S1PR1,TBXA2R,XCR1
Wnt/β-catenin Signaling	4.98	0.277	0.603	ACVR1,ACVR1C,CCND1,CD44,CSNK1A1,CSNK1D,CSNK1G2,CSNK2A1,CSNK2A2,CTNNB1,DKK1,DKK4,FZD3,FZD6,FZD7,GJA1,GSK3A,JUN,KREMEN1,LRP1,MAP4K1,MYC,PIN1,PPP2CA,PPP2R1A,PPP2R5A,PTPA,RARB,RARG,SFRP1,SOX12,SOX13,SOX21,TAB1,TCF4,TCF7,TCF7L2,TGFBR1,TGFBR2,TGFBR3,TP53,WNT1,WNT11,WNT4,WNT5A,WNT7B,WNT8A,WNT9A
Death Receptor Signaling	4.88	0.33	0.365	ACTA1,ACTB,ACTC1,APAF1,BCL2,CASP2,CASP3,CYCS,DFFB,FADD,FAS,FASLG,HSPB2,HSPB7,IKBKE,LIMK1,MAP4K4,NAIP,NFKBIA,PARP11,PARP16,PARP3,RELA,RIPK1,ROCK1,TNFRSF10A,TNFRSF10B,TNFSF10,TNFSF15,TNKS2
PI3K/AKT Signaling	4.85	0.295	0.649	BCL2,BCL2L1,CCND1,CDKN1A,CDKN1B,CTNNB1,EIF4E,GRB2,GSK3A,GYS1,IKBKE,INPP5B,INPP5D,INPP5F,INPP5J,ITGA2,KRAS,MAP3K8,MRAS,NFKBIA,NRAS,PIK3CB,PPP2CA,PPP2R1A,PPP2R5A,PTGS2,PTPA,RALA,RALB,RAP1A,RAP1B,RASD2,RELA,RHEB,RPS6KB1,THEM4,TP53,TYK2,YWHAQ
IGF-1 Signaling	4.81	0.314	-1.961	CCN1,CCN2,CCN3,CSNK2A1,CSNK2A2,ELK1,FOS,GRB2,IGF1,IGF1R,IGFBP5,JUN,KRAS,MRAS,NEDD4,NRAS,PIK3CB,PIK3R6,PRKACA,PRKACB,PRKAR2A,PRKCI,RALA,RALB,RAP1A,RAP1B,RASA1,RASD2,RPS6KB1,SOCS1,SOCS3,SOCS4,YWHAQ
Thyroid Cancer Signaling	4.67	0.392	#NUM!	BDNF,CCND1,CTNNB1,GDNF,KRAS,MRAS,MYC,NGF,NRAS,NTF3,RALA,RALB,RAP1A,RAP1B,RASD2,RXRA,TCF4,TCF7,TCF7L2,TP53
PTEN Signaling	4.57	0.294	0.169	BCL2,BCL2L1,CASP3,CCND1,CDKN1A,CDKN1B,CSNK2A1,CSNK2A2,EGFR,FASLG,FLT4,FOXG1,FOXO4,GRB2,GSK3A,IGF1R,IKBKE,INPP5B,INPP5D,INPP5F,INPP5J,ITGA2,KRAS,MRAS,NRAS,PIK3CB,RALA,RALB,RAP1A,RAP1B,RASD2,RELA,RPS6KB1,SIRT6,TGFBR1,TGFBR2,TGFBR3
Regulation of the Epithelial-Mesenchymal Transition Pathway	4.55	0.263	#NUM!	ARAF,CTNNB1,EGFR,ESRP2,ETS1,FGF1,FGF10,FGF16,FGF17,FGF18,FGF20,FGF7,FZD3,FZD6,FZD7,GRB2,HIF1A,HMGA2,KRAS,MET,MRAS,NOTCH2,NOTCH3,NOTCH4,NRAS,PARD6B,PIK3CB,PIK3R6,PSENEN,RALA,RALB,RAP1A,RAP1B,RASD2,RELA,RHOA,SMAD2,SNAI1,TCF4,TCF7,TCF7L2,TGFBR1,TGFBR2,TYK2,WNT1,WNT11,WNT4,WNT5A,WNT7B,WNT8A,WNT9A
IL-8 Signaling	4.48	0.26	-1.313	ARAF,ARRB2,BCL2,BCL2L1,CCND1,CCND2,CXCL1,EGFR,FLT4,FOS,GNA13,GNAI2,GNG10,GNG12,GNG13,GNG2,GNG5,HMOX1,IKBKE,ITGB3,JUN,KRAS,LASP1,LIMK1,LIMK2,MAP4K4,MRAS,MYL12B,NRAS,PIK3CB,PIK3R6,PRKCA,PRKCG,PRKCI,PTGS2,RAB11FIP2,RALA,RALB,RAP1A,RAP1B,RASD2,RELA,RHOA,RHOB,RHOG,RHOJ,RND2,ROCK1,RPS6KB1,TEK,VEGFA,VEGFB
Cardiac Hypertrophy Signaling	4.46	0.249	-1.109	ADRA2A,ADRB2,ADRB3,ATF2,BORCS8-MEF2B,CHP1,EIF2B3,EIF4E,ELK1,GNA13,GNAI2,GNAT1,GNG10,GNG12,GNG13,GNG2,GNG5,GRB2,HAND1,HAND2,IGF1,IGF1R,JUN,KRAS,MAP3K1,MAP3K13,MAP3K2,MAP3K8,MAPK13,MEF2A,MEF2B,MRAS,MYL12A,MYL12B,NRAS,PIK3CB,PIK3R6,PLCD3,PLCH2,PPP3CA,PPP3R1,PPP3R2,PRKACA,PRKACB,PRKAR2A,RALA,RALB,RAP1A,RAP1B,RASD2,RHOA,RHOB,RHOG,RHOJ,RND2,ROCK1,RPS6KB1,TAB1,TGFBR1,TGFBR2
PDGF Signaling	4.38	0.322	-0.962	ACP1,CRK,CSNK2A1,CSNK2A2,ELK1,FOS,GRB2,INPP5B,INPP5D,INPP5F,INPP5J,JUN,KRAS,MAP3K1,MRAS,MYC,NRAS,PIK3CB,PIK3R6,PRKCA,RALA,RALB,RAP1A,RAP1B,RASA1,RASD2,SPHK1,TYK2
Myc Mediated Apoptosis Signaling	4.31	0.348	#NUM!	APAF1,BCL2,CASP3,CYCS,FADD,FAS,FASLG,GRB2,IGF1,IGF1R,KRAS,MRAS,MYC,NRAS,PIK3CB,PIK3R6,RALA,RALB,RAP1A,RAP1B,RASD2,TP53,YWHAQ
Regulation of IL-2 Expression in Activated and Anergic T Lymphocytes	4.18	0.315	#NUM!	CD247,CD3E,CD80,CHP1,ELK1,FOS,GRB2,IKBKE,JUN,KRAS,MAP3K1,MRAS,NFATC2,NFKBIA,NRAS,PPP3CA,PPP3R1,PPP3R2,RALA,RALB,RAP1A,RAP1B,RASD2,RELA,SMAD2,TGFBR1,TGFBR2,VAV3
SAPK/JNK Signaling	4.15	0.301	-0.73	ATF2,CRK,DUSP8,ELK1,FADD,GNA13,GNG2,GNG5,GRB2,JUN,KRAS,LCK,MAP3K1,MAP3K13,MAP3K2,MAP4K1,MAP4K3,MAP4K4,MINK1,MRAS,NRAS,PIK3CB,PIK3R6,RALA,RALB,RAP1A,RAP1B,RASD2,RIPK1,TAB1,TP53
HER-2 Signaling in Breast Cancer	4.14	0.318	#NUM!	CCND1,CCNE2,CDK6,CDKN1A,CDKN1B,EGFR,ERBB2,GRB2,GSK3A,ITGB3,ITGB4,KRAS,MRAS,NRAS,NRG1,PARD6B,PIK3CB,PIK3R6,PRKCA,PRKCG,PRKCI,RALA,RALB,RAP1A,RAP1B,RASD2,TP53
ERK5 Signaling	4.12	0.333	-0.209	ATF2,BORCS8-MEF2B,EGFR,FOS,FOSL1,GNA13,KRAS,LIF,MAP3K2,MAP3K8,MEF2A,MEF2B,MRAS,MYC,NGF,NRAS,RALA,RALB,RAP1A,RAP1B,RASD2,RPS6KA3,RPS6KB1,YWHAQ
Glioblastoma Multiforme Signaling	4.1	0.265	-0.801	CCND1,CDK6,CDKN1A,CDKN1B,CTNNB1,E2F5,E2F6,E2F7,EGFR,FZD3,FZD6,FZD7,GRB2,IGF1,IGF1R,IGF2,KRAS,MRAS,MYC,NF2,NRAS,PIK3CB,PIK3R6,PLCD3,PLCH2,RALA,RALB,RAP1A,RAP1B,RASD2,RHOA,RHOB,RHOG,RHOJ,RND2,RPS6KB1,TP53,WNT1,WNT11,WNT4,WNT5A,WNT7B,WNT8A,WNT9A
Neuroinflammation Signaling Pathway	4.06	0.233	-1.778	ACVR1,ACVR1C,APP,ATF2,BCL2,BDNF,CALB2,CASP3,CCL2,CCL3,CD200R1,CD80,CHP1,CRP,CSF1R,CTNNB1,CX3CL1,CX3CR1,FAS,FASLG,FOS,GABRA1,GABRA4,GABRA5,GABRB1,GABRB3,GDNF,GLS,GRIN1,GRIN2A,GRIN2B,GRIN3A,HMOX1,IKBKE,IL10,JUN,KCNJ6,MAPK13,MAPK4,MAPK6,MYD88,NAIP,NFATC2,NFE2L2,NGF,P2RX7,PIK3CB,PIK3R6,PLA2G12A,PLA2G2D,PLA2G2F,PLA2G3,PLA2G4A,PPP3CA,PPP3R1,PPP3R2,PRKCG,PSENEN,PTGS2,RELA,RIPK1,S100G,SLC1A2,TGFBR1,TGFBR…
Role of Macrophages, Fibroblasts and Endothelial Cells in Rheumatoid Arthritis	4	0.23	#NUM!	ATF2,C5AR1,CAMK2A,CCL2,CCND1,CEBPB,CEBPG,CHP1,CSNK1A1,CTNNB1,DKK1,DKK4,F2RL1,FOS,FZD3,FZD6,FZD7,IKBKE,IL10,IL1RAP,IL1RAPL2,IL36G,IL36RN,IL7,JUN,KRAS,LRP1,MIF,MRAS,MYC,MYD88,NFATC2,NFKBIA,NRAS,PIK3CB,PIK3R6,PLCD3,PLCH2,PPP3CA,PPP3R1,PPP3R2,PRKCA,PRKCG,PRKCI,RALA,RALB,RAP1A,RAP1B,RASD2,RELA,RHOA,RIPK1,ROCK1,SFRP1,SOCS1,SOCS3,SOST,TCF4,TCF7,TCF7L2,TLR4,TNFSF11,TNFSF13B,VEGFA,VEGFB,WNT1,WNT11,WNT4,WN…
Role of Tissue Factor in Cancer	3.84	0.281	#NUM!	ARRB2,BCL2L1,CASP3,CCN1,CCN2,CFL2,CXCL1,EGFR,EIF4E,F2,F2RL1,F7,GNA13,ITGB3,KRAS,LCK,LIMK1,LIMK2,MAPK13,MRAS,NRAS,PAK1,PIK3CB,PIK3R6,PRKCA,RALA,RALB,RAP1A,RAP1B,RASD2,RPS6KA3,RPS6KB1,TP53,VEGFA
IL-6 Signaling	3.82	0.278	-1.715	CEBPB,CRP,CSNK2A1,CSNK2A2,CYP19A1,ELK1,FOS,GRB2,HSPB2,HSPB7,IKBKE,IL1RAP,IL1RAPL2,IL36G,IL36RN,JUN,KRAS,MAP4K4,MAPK13,MRAS,NFKBIA,NRAS,PIK3CB,PIK3R6,RALA,RALB,RAP1A,RAP1B,RASD2,RELA,SOCS1,SOCS3,TAB1,TNFAIP6,VEGFA
Factors Promoting Cardiogenesis in Vertebrates	3.82	0.301	#NUM!	ACVR1,ACVR1C,ATF2,BMP1,CCNE2,CDC6,CER1,CTNNB1,DKK1,FZD3,FZD6,FZD7,LRP1,NODAL,PRKCA,PRKCG,PRKCI,SMAD1,SMAD2,SMAD9,TCF4,TCF7,TCF7L2,TDGF1,TGFBR1,TGFBR2,TGFBR3,WNT11
Apoptosis Signaling	3.7	0.293	0.192	AIFM1,APAF1,BAK1,BCL2,BCL2L1,CAPN11,CAPN5,CASP2,CASP3,CYCS,DFFB,FAS,FASLG,IKBKE,KRAS,MAP4K4,MRAS,NAIP,NFKBIA,NRAS,PRKCA,RALA,RALB,RAP1A,RAP1B,RASD2,RELA,ROCK1,TP53
Role of NFAT in Cardiac Hypertrophy	3.62	0.242	-1.206	AKAP5,BORCS8-MEF2B,CABIN1,CACNA2D2,CACNB1,CACNG4,CACNG7,CACNG8,CAMK2A,CHP1,CSNK1A1,GNAI2,GNG10,GNG12,GNG13,GNG2,GNG5,GRB2,HAND1,HDAC4,HDAC7,IGF1,IGF1R,KRAS,LIF,MAP3K1,MAPK13,MEF2A,MEF2B,MRAS,NRAS,PIK3CB,PIK3R6,PLCD3,PLCH2,PPP3CA,PPP3R1,PPP3R2,PRKACA,PRKACB,PRKAR2A,PRKCA,PRKCG,PRKCI,RALA,RALB,RAP1A,RAP1B,RASD2,SLC8A2,TGFBR1,TGFBR2
UVC-Induced MAPK Signaling	3.58	0.353	1	ARAF,ATR,EGFR,FOS,JUN,KRAS,MAPK13,MRAS,NRAS,PRKCA,PRKCG,PRKCI,RALA,RALB,RAP1A,RAP1B,RASD2,TP53
Huntington's Disease Signaling	3.52	0.235	-0.928	APAF1,ARFIP2,ATF2,ATP5PF,BCL2L1,BDNF,BET1L,CAPN11,CAPN5,CASP14,CASP2,CASP3,CASP5,CLTC,CPLX2,CYCS,DLG4,DNAJB1,EGFR,GLS,GNG10,GNG12,GNG13,GNG2,GNG5,GRB2,GRIN2B,HDAC4,HDAC7,HSPA14,IGF1,IGF1R,JUN,NAPA,NAPG,NEUROD1,NGF,PIK3CB,PIK3R6,POLR2C,POLR2D,POLR2K,PRKCA,PRKCG,PRKCI,PSME3,RASA1,RCOR1,RCOR2,RPH3A,STX1A,TAF9B,TP53,VAMP2,VAMP3,YKT6
T Cell Receptor Signaling	3.52	0.283	#NUM!	CD247,CD3E,CD8B,CTLA4,ELK1,FOS,GRB2,IKBKE,JUN,KRAS,LCK,MAP3K1,MRAS,NFATC2,NFKBIA,NRAS,PAG1,PIK3CB,PIK3R6,PPP3CA,PPP3R1,PPP3R2,RALA,RALB,RAP1A,RAP1B,RASA1,RASD2,RELA,VAV3
Human Embryonic Stem Cell Pluripotency	3.46	0.265	#NUM!	ACVR1,BDNF,BMP1,CTNNB1,FZD3,FZD6,FZD7,GSK3A,LEFTY1,LEFTY2,MRAS,NGF,NODAL,NTF3,PIK3CB,PIK3R6,S1PR1,S1PR2,SALL4,SMAD1,SMAD2,SPHK1,TCF4,TCF7,TCF7L2,TDGF1,TGFBR1,TGFBR2,WNT1,WNT11,WNT4,WNT5A,WNT7B,WNT8A,WNT9A,ZIC3
Osteoarthritis Pathway	3.45	0.239	-0.617	ADIPOQ,ANXA2,ATF2,CASP14,CASP2,CASP3,CASP5,CEBPB,CTNNB1,DCN,DKK1,FADD,FGF18,FZD3,FZD6,FZD7,GDF5,GLIS2,GREM1,HDAC4,HIF1A,IL1RAP,IL1RAPL2,ITGA2,LRP1,P2RX7,PPARGC1A,PRKAA1,PRKAA2,PTGS2,PTHLH,RARRES2,RELA,RUNX2,S100A8,S1PR2,SDC4,SMAD1,SMAD2,SMAD9,SPHK1,TCF4,TCF7,TCF7L2,TGFBR1,TGFBR2,TIMP3,TLR4,VEGFA,VEGFB,WNT8A
ErbB2-ErbB3 Signaling	3.36	0.318	0	CCND1,CDKN1B,ELK1,ERBB2,ETV4,GRB2,GSK3A,JUN,KRAS,MRAS,MYC,NRAS,NRG1,PIK3CB,PIK3R6,RALA,RALB,RAP1A,RAP1B,RASD2,TYK2
Superpathway of Inositol Phosphate Compounds	3.36	0.241	-0.289	ACP1,CDC25A,CDIPT,DOT1L,DUSP12,DUSP16,DUSP23,DUSP8,HACD2,INPP5A,INPP5B,INPP5D,INPP5F,INPP5J,IP6K2,IP6K3,ITPKC,NUDT15,NUDT4,PALD1,PGAM5,PIK3CB,PIK3R6,PIP4K2A,PIP5K1B,PIP5K1C,PLCD3,PLPP7,PPM1H,PPP1R1B,PPP1R7,PPP2R5A,PPP3CA,PPP4C,PPP5C,PTPA,PTPN12,PTPN13,PTPN20,PTPN23,PTPRF,PTPRJ,PXYLP1,RASA1,SOCS3,STYXL1,TPTE,WBP11
Clathrin-mediated Endocytosis Signaling	3.35	0.242	#NUM!	ACTA1,ACTB,ACTC1,AP1G1,AP1S1,AP2A1,AP2M1,AP3B1,AP3S1,APOC2,APOC4,ARPC3,ARRB2,CHP1,CLTC,CLU,CSNK2A1,CSNK2A2,F2,FGF1,FGF10,FGF16,FGF17,FGF18,FGF20,FGF7,GAK,GRB2,IGF1,ITGB3,ITGB4,MET,MYO1E,PICALM,PIK3CB,PIK3R6,PIP5K1C,PPP3CA,PPP3R1,PPP3R2,RAB5A,RAB5C,S100A8,SH3BP4,TFRC,VEGFA,VEGFB
ERK/MAPK Signaling	3.35	0.242	-1.508	ARAF,ATF2,CRK,EIF4E,ELK1,ELK3,ESR1,ETS1,FOS,GRB2,HSPB2,HSPB7,ITGA2,KRAS,KSR1,MKNK2,MRAS,MYC,MYCN,NRAS,PAK1,PIK3CB,PIK3R6,PLA2G12A,PLA2G2D,PLA2G2F,PLA2G3,PLA2G4A,PPP1R14C,PPP1R7,PPP2CA,PPP2R1A,PPP2R5A,PRKACA,PRKACB,PRKAR2A,PRKCA,PRKCG,PRKCI,PTPA,RALA,RALB,RAP1A,RAP1B,RASD2,TLN1,YWHAQ
IL-3 Signaling	3.33	0.3	0.209	CHP1,ELK1,FOS,GRB2,IL3,INPP5D,JUN,KRAS,MRAS,NRAS,PAK1,PIK3CB,PIK3R6,PPP3CA,PPP3R1,PPP3R2,PRKCA,PRKCG,PRKCI,RALA,RALB,RAP1A,RAP1B,RASD2
Chronic Myeloid Leukemia Signaling	3.3	0.279	#NUM!	BCL2L1,CCND1,CDK6,CDKN1A,CDKN1B,CRK,E2F5,E2F6,E2F7,GRB2,HDAC4,HDAC7,IKBKE,KRAS,MRAS,MYC,NRAS,PIK3CB,PIK3R6,RALA,RALB,RAP1A,RAP1B,RASD2,RELA,SUV39H1,TGFBR1,TGFBR2,TP53
Mouse Embryonic Stem Cell Pluripotency	3.3	0.279	-0.962	CTNNB1,FZD3,FZD6,FZD7,GRB2,ID1,ID4,KRAS,LIF,LIFR,MAPK13,MRAS,MYC,NRAS,PIK3CB,PIK3R6,RALA,RALB,RAP1A,RAP1B,RASD2,SMAD1,SMAD9,TAB1,TCF4,TCF7,TCF7L2,TP53,TYK2
Cholecystokinin/Gastrin-mediated Signaling	3.27	0.269	-0.539	ATF2,BORCS8-MEF2B,CREM,EGFR,ELK1,FOS,GH1,GNA13,GRB2,IL36G,IL36RN,JUN,KRAS,MEF2A,MEF2B,MRAS,NRAS,PRKCA,PRKCG,PRKCI,PTGS2,RALA,RALB,RAP1A,RAP1B,RASD2,RHOA,RHOB,RHOG,RHOJ,RND2,ROCK1
Ephrin Receptor Signaling	3.26	0.244	-1.183	ACP1,ARPC3,ATF2,CFL2,CRK,DOK1,EFNA2,EFNB1,EPHA8,FGF1,GNA13,GNAI2,GNAT1,GNG10,GNG12,GNG13,GNG2,GNG5,GRB2,GRIN1,GRIN2A,GRIN2B,GRIN3A,ITGA2,KRAS,LIMK1,LIMK2,MAP4K4,MRAS,NRAS,PAK1,PTPN13,RALA,RALB,RAP1A,RAP1B,RASA1,RASD2,RHOA,ROCK1,SDCBP,VEGFA,VEGFB,WAS
Breast Cancer Regulation by Stathmin1	3.25	0.239	#NUM!	ARHGEF18,ARHGEF3,CAMK2A,CCNE2,CDKN1A,CDKN1B,E2F5,E2F6,E2F7,GNA13,GNAI2,GNG10,GNG12,GNG13,GNG2,GNG5,GRB2,KRAS,LIMK1,LIMK2,MRAS,NRAS,PAK1,PIK3CB,PIK3R6,PPP1R14C,PPP1R7,PPP2CA,PPP2R1A,PPP2R5A,PRKACA,PRKACB,PRKAR2A,PRKCA,PRKCG,PRKCI,PTPA,RALA,RALB,RAP1A,RAP1B,RASD2,RHOA,ROCK1,STMN1,TP53,TUBB4A,UHMK1
Glucocorticoid Receptor Signaling	3.22	0.217	#NUM!	ACTB,ADRB2,AR,ARID1A,ARID2,BCL2,BCL2L1,CCL2,CCL3,CCNH,CD247,CD3E,CDKN1A,CEBPB,CHP1,ELK1,ESR1,FOS,GRB2,HSPA14,IKBKE,IL10,IL13,IL3,JUN,KRAS,KRT1,KRT10,KRT16,KRT19,KRT2,KRT23,KRT7,KRT82,KRT85,MAP3K1,MAPK13,MRAS,NFATC2,NFKBIA,NRAS,PBRM1,PBX1,PHF10,PIK3CB,PIK3R6,POLR2C,POLR2D,POLR2K,POU2F1,POU2F2,PPP3CA,PPP3R1,PPP3R2,PRKAA1,PRKAA2,PRKACA,PRKACB,PTGS2,RALA,RALB,RAP1A,RAP1B,RASD2,RELA,SCGB1A1,SMAD2,SMAR…
Small Cell Lung Cancer Signaling	3.22	0.306	0.277	APAF1,BCL2,BCL2L1,CCND1,CCNE2,CDK6,CDKN1B,CDKN2B,CKS1B,CYCS,IKBKE,MYC,NFKBIA,PIAS3,PIK3CB,PIK3R6,PTGS2,RARB,RELA,RXRA,SUV39H1,TP53
Protein Kinase A Signaling	3.2	0.211	-1.806	ACP1,AKAP4,AKAP5,AKAP6,AKAP8,ANAPC1,ANAPC7,APEX1,ATF2,CAMK2A,CDC25A,CHP1,CNGB3,CREM,CTNNB1,DUSP12,DUSP16,DUSP18,DUSP22,DUSP8,ELK1,ENPP6,EYA1,GDPD1,GNA13,GNAI2,GNG10,GNG12,GNG13,GNG2,GNG5,GSK3A,GYS1,H1FX,MAP3K1,MYL12A,MYL12B,NFATC2,NFKBIA,PDE12,PDE3A,PDE4A,PDE6B,PDE6D,PDE6G,PDE7A,PLCD3,PLCH2,PPP1R14C,PPP1R1B,PPP1R7,PPP3CA,PPP3R1,PPP3R2,PRKACA,PRKACB,PRKAR2A,PRKCA,PRKCG,PRKCI,PTGS2,PTP4A1,PTPN12,PT…
UDP-N-acetyl-D-galactosamine Biosynthesis II	3.2	0.667	0.816	GALE,GNPDA1,GNPDA2,GNPNAT1,PGM3,UAP1
Opioid Signaling Pathway	3.2	0.228	-1.786	AP2A1,AP2M1,ARRB2,ATF2,CACNA2D2,CACNB1,CACNG4,CACNG7,CACNG8,CAMK2A,CDKN1B,CLTC,CTNNB1,ELK1,FOS,FOSB,GNAI2,GNG2,GNG5,GRIN1,GRIN2A,GRIN2B,GRIN3A,KCNJ6,KRAS,LCK,MAPK4,MAPK6,MRAS,MYC,NFKBIA,NRAS,PNOC,PPP3CA,PPP3R1,PPP3R2,PRKACA,PRKACB,PRKAR2A,PRKCA,PRKCG,PRKCI,RALA,RALB,RAP1A,RAP1B,RASD2,RGS11,RGS14,RGS16,RGS17,RGS19,RGS4,RGS7,RPS6KA3,RPS6KB1,SIGMAR1
Macropinocytosis Signaling	3.19	0.299	-0.728	ANKFY1,CSF1R,ITGB3,ITGB4,KRAS,MET,MRAS,NGF,NRAS,PAK1,PIK3CB,PIK3R6,PRKCA,PRKCG,PRKCI,RAB34,RAB5A,RALA,RALB,RAP1A,RAP1B,RASD2,RHOA
TGF-β Signaling	3.18	0.281	0.626	ACVR1,ACVR1C,BCL2,FOS,GRB2,INHBC,JUN,KRAS,MAP4K1,MAPK13,MRAS,NODAL,NRAS,RALA,RALB,RAP1A,RAP1B,RASD2,RUNX2,RUNX3,SMAD1,SMAD2,SMAD9,TAB1,TGFBR1,TGFBR2,VDR
Role of NFAT in Regulation of the Immune Response	3.15	0.242	-1.48	AKAP5,ATF2,BORCS8-MEF2B,CABIN1,CD247,CD3E,CD79B,CD80,CHP1,CSNK1A1,CSNK1D,CSNK1G2,FOS,GNA13,GNAI2,GNAT1,GNG10,GNG12,GNG13,GNG2,GNG5,GRB2,GSK3A,IKBKE,JUN,KRAS,LCK,MEF2A,MEF2B,MRAS,NFATC2,NFKBIA,NRAS,PIK3CB,PIK3R6,PPP3CA,PPP3R1,PPP3R2,RALA,RALB,RAP1A,RAP1B,RASD2,RELA
Apelin Endothelial Signaling Pathway	3.14	0.267	-1.826	APLN,APLNR,AQP2,BORCS8-MEF2B,CCL2,FOS,GNA13,GNAI2,HDAC4,HIF1A,JUN,KRAS,MEF2A,MEF2B,MRAS,NRAS,PIK3CB,PIK3R6,PRKAA1,PRKAA2,PRKCA,PRKCG,PRKCI,RALA,RALB,RAP1A,RAP1B,RASD2,RELA,RPS6KB1,TEK
Estrogen-mediated S-phase Entry	3.14	0.423	0.905	CCNA1,CCND1,CCNE2,CDC25A,CDKN1A,CDKN1B,E2F5,E2F6,E2F7,ESR1,MYC
Synaptogenesis Signaling Pathway	3.08	0.217	-3.447	AP2A1,AP2M1,ARPC3,ATF2,BDNF,BET1L,CACNB1,CAMK2A,CDH22,CNTNAP1,CPLX2,CPLX3,CPLX4,CRK,CTNNB1,CTNND1,DLG4,EFNA2,EFNB1,EIF4EBP2,EPHA8,GRB2,GRIA4,GRIN1,GRIN2A,GRIN2B,GRIN3A,KRAS,LCK,LIMK1,LRP1,LRP8,MRAS,NAPA,NAPG,NECTIN1,NRAS,PAFAH1B1,PAK1,PIK3CB,PIK3R6,PRKACA,PRKACB,PRKAR2A,RAB3A,RAB5A,RAB5C,RALA,RALB,RAP1A,RAP1B,RASD2,RASGRF1,RHOA,RPS6KB1,STX1A,STX1B,SYT4,SYT5,SYT7,SYT9,THBS1,TLN1,UNC13A,VAMP2,VAMP3…
HGF Signaling	3.08	0.268	0	ATF2,CCND1,CDKN1A,ELK1,ELK3,ETS1,FOS,GRB2,ITGA2,JUN,KRAS,MAP3K1,MAP3K13,MAP3K2,MAP3K8,MET,MRAS,NRAS,PAK1,PIK3CB,PIK3R6,PRKCA,PRKCG,PRKCI,PTGS2,RALA,RALB,RAP1A,RAP1B,RASD2
G Beta Gamma Signaling	3.07	0.262	-0.539	CACNA2D2,CACNB1,CACNG4,CACNG7,CACNG8,CAV2,EGFR,GNA13,GNAI2,GNAT1,GNG10,GNG12,GNG13,GNG2,GNG5,GRB2,KCNJ6,KRAS,MRAS,NRAS,PAK1,PRKACA,PRKACB,PRKAR2A,PRKCA,PRKCG,PRKCI,RALA,RALB,RAP1A,RAP1B,RASD2
Amyotrophic Lateral Sclerosis Signaling	3.03	0.276	-2.117	APAF1,BCL2,BCL2L1,CAPN11,CAPN5,CASP3,CYCS,GDNF,GRIA4,GRIK2,GRIN1,GRIN2A,GRIN2B,GRIN3A,IGF1,NAIP,PAK1,PIK3CB,PIK3R6,PPP3CA,RAB5A,RAB5C,SLC1A2,SSR4,TP53,VEGFA,VEGFB
p53 Signaling	3.03	0.276	0.655	APAF1,ATR,BCL2,BCL2L1,CCND1,CCND2,CDKN1A,CSNK1D,CTNNB1,FAS,HIF1A,JUN,MDM4,PIK3CB,PIK3R6,PMAIP1,SERPINB5,ST13,THBS1,TIGAR,TNFRSF10A,TNFRSF10B,TP53,TP53AIP1,TP53INP1,TP63,TRIM29
UVA-Induced MAPK Signaling	3.03	0.276	-0.535	BCL2L1,CASP3,CYCS,EGFR,FOS,JUN,KRAS,MAPK13,MRAS,NRAS,PARP11,PARP16,PARP3,PIK3CB,PIK3R6,PLCD3,PLCH2,PRKCA,RALA,RALB,RAP1A,RAP1B,RASD2,RPS6KA3,RPS6KB1,TNKS2,TP53
Colorectal Cancer Metastasis Signaling	3.03	0.224	-1.605	BCL2L1,CASP3,CCND1,CTNNB1,EGFR,FOS,FZD3,FZD6,FZD7,GNG10,GNG12,GNG13,GNG2,GNG5,GRB2,JUN,KRAS,LRP1,MLH1,MRAS,MYC,NRAS,PIK3CB,PIK3R6,PRKACA,PRKACB,PRKAR2A,PTGS2,RALA,RALB,RAP1A,RAP1B,RASD2,RELA,RHOA,RHOB,RHOG,RHOJ,RND2,SMAD2,TCF4,TCF7,TCF7L2,TGFBR1,TGFBR2,TLR4,TP53,TYK2,VEGFA,VEGFB,WNT1,WNT11,WNT4,WNT5A,WNT7B,WNT8A,WNT9A
Endocannabinoid Neuronal Synapse Pathway	3.01	0.258	-1.461	ABHD6,CACNA2D2,CACNB1,CACNG4,CACNG7,CACNG8,CHP1,CNR1,CNR2,DAGLA,FAAH,GNAI2,GNG2,GNG5,GRIA4,GRIN1,GRIN2A,GRIN2B,GRIN3A,KCNJ6,MAPK13,MAPK4,MAPK6,MGLL,PLCD3,PLCH2,PPP3CA,PPP3R1,PPP3R2,PRKACA,PRKACB,PRKAR2A,PTGS2
Ceramide Signaling	2.98	0.281	0.209	BCL2,CNKSR1,CYCS,FOS,JUN,KRAS,KSR1,MAP3K1,MRAS,NRAS,PIK3CB,PIK3R6,PPP2CA,PPP2R1A,PPP2R5A,PTPA,RALA,RALB,RAP1A,RAP1B,RASD2,RELA,S1PR1,S1PR2,SPHK1
Estrogen-Dependent Breast Cancer Signaling	2.96	0.293	-0.894	ATF2,CCND1,CYP19A1,EGFR,ELK1,ESR1,FOS,HSD17B12,IGF1,IGF1R,JUN,KRAS,MRAS,NRAS,PIK3CB,PIK3R6,RALA,RALB,RAP1A,RAP1B,RASD2,RELA
Hepatic Fibrosis / Hepatic Stellate Cell Activation	2.95	0.237	#NUM!	AGTR1,BCL2,CCL2,CCN2,CCR7,CD40LG,COL11A2,COL13A1,COL1A2,COL25A1,COL26A1,COL27A1,COL4A3,COL4A5,COL5A1,COL5A3,COL8A2,CXCL9,ECE1,EDN1,EDNRA,EDNRB,EGFR,FAS,FASLG,FGF1,FLT4,IGF1,IGF1R,IGF2,IGFBP5,IL10,IL1RAP,IL1RAPL2,IL4R,MET,RELA,SMAD2,TGFBR1,TGFBR2,TIMP2,TLR4,VEGFA,VEGFB
3-phosphoinositide Degradation	2.92	0.245	0.324	ACP1,CDC25A,DOT1L,DUSP12,DUSP16,DUSP23,DUSP8,HACD2,INPP5B,INPP5D,INPP5F,INPP5J,MTM1,NUDT15,NUDT4,PALD1,PGAM5,PLPP7,PPM1H,PPP1R1B,PPP1R7,PPP2R5A,PPP3CA,PPP4C,PPP5C,PTPA,PTPN12,PTPN13,PTPN20,PTPN23,PTPRF,PTPRJ,PXYLP1,RASA1,SOCS3,STYXL1,TPTE,WBP11
VEGF Family Ligand-Receptor Interactions	2.92	0.282	-0.853	FLT4,FOS,GRB2,KRAS,MRAS,NRAS,NRP1,PIK3CB,PIK3R6,PLA2G12A,PLA2G2D,PLA2G2F,PLA2G3,PLA2G4A,PRKCA,PRKCG,PRKCI,RALA,RALB,RAP1A,RAP1B,RASD2,VEGFA,VEGFB
3-phosphoinositide Biosynthesis	2.89	0.241	0.316	ACP1,CDC25A,CDIPT,DOT1L,DUSP12,DUSP16,DUSP23,DUSP8,HACD2,INPP5B,INPP5F,NUDT15,NUDT4,PALD1,PGAM5,PIK3CB,PIK3R6,PIP5K1B,PIP5K1C,PLPP7,PPM1H,PPP1R1B,PPP1R7,PPP2R5A,PPP3CA,PPP4C,PPP5C,PTPA,PTPN12,PTPN13,PTPN20,PTPN23,PTPRF,PTPRJ,PXYLP1,RASA1,SOCS3,STYXL1,TPTE,WBP11
IL-2 Signaling	2.88	0.306	-0.775	CSNK2A1,CSNK2A2,ELK1,FOS,GRB2,IL2RB,JUN,KRAS,LCK,MRAS,NRAS,PIK3CB,PIK3R6,RALA,RALB,RAP1A,RAP1B,RASD2,SOCS1
Cyclins and Cell Cycle Regulation	2.85	0.284	0.894	ATR,CCNA1,CCND1,CCND2,CCNE2,CCNH,CDC25A,CDK6,CDKN1A,CDKN1B,CDKN2B,E2F5,E2F6,E2F7,HDAC4,HDAC7,PPP2CA,PPP2R1A,PPP2R5A,PTPA,SUV39H1,TP53,WEE1
D-myo-inositol (1,4,5,6)-Tetrakisphosphate Biosynthesis	2.84	0.248	0.845	ACP1,CDC25A,DOT1L,DUSP12,DUSP16,DUSP23,DUSP8,HACD2,INPP5B,INPP5F,NUDT15,NUDT4,PALD1,PGAM5,PLPP7,PPM1H,PPP1R1B,PPP1R7,PPP2R5A,PPP3CA,PPP4C,PPP5C,PTPA,PTPN12,PTPN13,PTPN20,PTPN23,PTPRF,PTPRJ,PXYLP1,RASA1,SOCS3,STYXL1,TPTE,WBP11
D-myo-inositol (3,4,5,6)-tetrakisphosphate Biosynthesis	2.84	0.248	0.845	ACP1,CDC25A,DOT1L,DUSP12,DUSP16,DUSP23,DUSP8,HACD2,INPP5B,INPP5F,NUDT15,NUDT4,PALD1,PGAM5,PLPP7,PPM1H,PPP1R1B,PPP1R7,PPP2R5A,PPP3CA,PPP4C,PPP5C,PTPA,PTPN12,PTPN13,PTPN20,PTPN23,PTPRF,PTPRJ,PXYLP1,RASA1,SOCS3,STYXL1,TPTE,WBP11
Gα12/13 Signaling	2.83	0.252	-1.976	BORCS8-MEF2B,CDH22,CTNNB1,ELK1,F2,F2RL1,F2RL3,GNA13,IKBKE,JUN,KRAS,LPAR6,MAP3K1,MEF2A,MEF2B,MRAS,MYL12A,MYL12B,NFKBIA,NRAS,PIK3CB,PIK3R6,RALA,RALB,RAP1A,RAP1B,RASA1,RASD2,RELA,RHOA,ROCK1,TBXA2R,VAV3
Glioma Signaling	2.81	0.261	-0.943	CAMK2A,CCND1,CDK6,CDKN1A,CDKN2B,E2F5,E2F6,E2F7,EGFR,GRB2,IDH1,IGF1,IGF1R,IGF2,KRAS,MRAS,NRAS,PIK3CB,PIK3R6,PRKCA,PRKCG,PRKCI,RALA,RALB,RAP1A,RAP1B,RASD2,SUV39H1,TP53
Role of Osteoblasts, Osteoclasts and Chondrocytes in Rheumatoid Arthritis	2.81	0.226	#NUM!	BCL2,BMP1,CHP1,CSF1R,CSNK1A1,CTNNB1,DKK1,DKK4,FOS,FZD3,FZD6,FZD7,IGF1,IKBKE,IL10,IL1RAP,IL1RAPL2,IL36G,IL36RN,IL7,ITGA2,ITGB3,JUN,LRP1,NAIP,NFATC2,NFKBIA,PIK3CB,PIK3R6,PPP3CA,PPP3R1,PPP3R2,RELA,RUNX2,SFRP1,SMAD1,SMAD9,SOST,TAB2,TCF4,TCF7,TCF7L2,TNFSF11,WNT1,WNT11,WNT4,WNT5A,WNT7B,WNT8A,WNT9A
Erythropoietin Signaling	2.79	0.286	#NUM!	ELK1,FOS,GRB2,JUN,KRAS,MRAS,NFKBIA,NRAS,PIK3CB,PIK3R6,PRKCA,PRKCG,PRKCI,RALA,RALB,RAP1A,RAP1B,RASD2,RELA,RPS6KB1,SOCS1,SOCS3
Rac Signaling	2.75	0.259	-0.577	ARFIP2,ARPC3,BRK1,CD44,CFL2,ELK1,IQGAP3,ITGA2,JUN,KRAS,LIMK1,LIMK2,MAP3K1,MRAS,NRAS,PAK1,PIK3CB,PIK3R6,PIP5K1B,PIP5K1C,PRKCI,RALA,RALB,RAP1A,RAP1B,RASD2,RELA,RHOA,RPS6KB1
G-Protein Coupled Receptor Signaling	2.74	0.217	#NUM!	ADRA2A,ADRB2,ADRB3,AGTR1,APEX1,APLNR,ATF2,CAMK2A,CHRM2,CNR1,CNR2,DRD3,ENPP6,GDPD1,GNAI2,GPR17,GRB2,HRH2,HRH3,HTR1A,HTR1E,HTR1F,IKBKE,KRAS,MAP3K8,MRAS,NFKBIA,NPR3,NPY1R,NRAS,PDE12,PDE3A,PDE4A,PDE6B,PDE6D,PDE6G,PDE7A,PIK3CB,PIK3R6,PRKACA,PRKACB,PRKAR2A,PRKCA,PRKCG,PTGDR,RALA,RALB,RAP1A,RAP1B,RASA1,RASD2,RELA,RGS14,RGS16,RGS4,RGS7,S1PR1,TBXA2R,XCR1
NF-κB Signaling	2.72	0.233	-1.406	ARAF,CD40LG,CSNK2A1,CSNK2A2,EGFR,FADD,FLT4,GH1,IGF1R,IL36G,IL36RN,KRAS,LCK,MAP3K1,MAP3K8,MAP4K4,MRAS,MYD88,NFKBIA,NGF,NRAS,PIK3CB,PIK3R6,PRKACA,PRKACB,RALA,RALB,RAP1A,RAP1B,RASD2,RELA,RIPK1,TAB1,TAB2,TGFBR1,TGFBR2,TGFBR3,TLR4,TNFSF11,TNFSF13B,UBE2N,UBE2V1
LPS-stimulated MAPK Signaling	2.7	0.277	-0.426	ATF2,ELK1,FOS,IKBKE,JUN,KRAS,MAPK13,MRAS,NFKBIA,NRAS,PAK1,PIK3CB,PIK3R6,PRKCA,PRKCG,PRKCI,RALA,RALB,RAP1A,RAP1B,RASD2,RELA,TLR4
P2Y Purigenic Receptor Signaling Pathway	2.7	0.25	-1.347	ATF2,FOS,GNAI2,GNG10,GNG12,GNG13,GNG2,GNG5,ITGB3,JUN,KRAS,MRAS,MYC,NRAS,P2RY1,P2RY11,PIK3CB,PIK3R6,PLCD3,PLCH2,PRKACA,PRKACB,PRKAR2A,PRKCA,PRKCG,PRKCI,RALA,RALB,RAP1A,RAP1B,RASD2,RELA
p38 MAPK Signaling	2.69	0.254	-0.784	ATF2,BORCS8-MEF2B,ELK1,FADD,FAS,FASLG,HSPB2,HSPB7,IL1RAP,IL1RAPL2,IL36G,IL36RN,MAP4K1,MAPK13,MEF2A,MEF2B,MKNK2,MYC,PLA2G12A,PLA2G2D,PLA2G2F,PLA2G3,PLA2G4A,RPS6KA3,RPS6KB1,TAB1,TAB2,TGFBR1,TGFBR2,TP53
Virus Entry via Endocytic Pathways	2.68	0.259	#NUM!	ACTA1,ACTB,ACTC1,AP1G1,AP1S1,AP2A1,AP2M1,AP3B1,AP3S1,CLTC,CXADR,ITGA2,ITGB3,ITGB4,KRAS,MRAS,NRAS,PIK3CB,PIK3R6,PRKCA,PRKCG,PRKCI,RALA,RALB,RAP1A,RAP1B,RASD2,TFRC
Non-Small Cell Lung Cancer Signaling	2.65	0.284	0	CCND1,CDK6,EGFR,ERBB2,GRB2,KRAS,MRAS,NRAS,PIK3CB,PIK3R6,PRKCA,RALA,RALB,RAP1A,RAP1B,RARB,RASD2,RXRA,STK4,SUV39H1,TP53
Hypoxia Signaling in the Cardiovascular System	2.65	0.284	-1.633	ATF2,CDC34,CSNK1D,EDN1,HIF1A,JUN,NFKBIA,TP53,UBE2A,UBE2B,UBE2D1,UBE2G1,UBE2I,UBE2J1,UBE2N,UBE2R2,UBE2V1,UBE2V2,UBE2W,UBE2Z,VEGFA
Endothelin-1 Signaling	2.64	0.23	-0.469	ARAF,CASP14,CASP2,CASP3,CASP5,ECE1,EDN1,EDNRA,EDNRB,FOS,GNA13,GNAI2,GNAT1,GRB2,GUCY1A1,HMOX1,JUN,KRAS,MAPK13,MAPK4,MAPK6,MRAS,MYC,NRAS,PIK3CB,PIK3R6,PLA2G12A,PLA2G2C,PLA2G2D,PLA2G2F,PLA2G3,PLA2G4A,PLCD3,PLCH2,PRKCA,PRKCG,PRKCI,PTGS2,RALA,RALB,RAP1A,RAP1B,RASD2
PKCθ Signaling in T Lymphocytes	2.6	0.237	-1.095	CACNA2D2,CACNB1,CACNG4,CACNG7,CACNG8,CAMK2A,CD247,CD3E,CD80,CHP1,FOS,GRB2,IKBKE,JUN,KRAS,LCK,MAP3K1,MAP3K13,MAP3K2,MAP3K8,MRAS,NFATC2,NFKBIA,NRAS,PIK3CB,PIK3R6,POU2F1,PPP3CA,PPP3R1,PPP3R2,RALA,RALB,RAP1A,RAP1B,RASD2,RELA,VAV3
D-myo-inositol-5-phosphate Metabolism	2.6	0.237	0.822	ACP1,CDC25A,DOT1L,DUSP12,DUSP16,DUSP23,DUSP8,HACD2,INPP5B,INPP5F,NUDT15,NUDT4,PALD1,PGAM5,PIP4K2A,PLCD3,PLPP7,PPM1H,PPP1R1B,PPP1R7,PPP2R5A,PPP3CA,PPP4C,PPP5C,PTPA,PTPN12,PTPN13,PTPN20,PTPN23,PTPRF,PTPRJ,PXYLP1,RASA1,SOCS3,STYXL1,TPTE,WBP11
CCR3 Signaling in Eosinophils	2.58	0.248	0.688	CFL2,GNAI2,GNG10,GNG12,GNG13,GNG2,GNG5,KRAS,LIMK1,LIMK2,MAPK13,MRAS,NRAS,PAK1,PIK3CB,PIK3R6,PLA2G12A,PLA2G2D,PLA2G2F,PLA2G3,PLA2G4A,PRKCA,PRKCG,PRKCI,RALA,RALB,RAP1A,RAP1B,RASD2,RHOA,ROCK1
nNOS Signaling in Neurons	2.58	0.319	-1.897	CAMK2A,CAPN11,CAPN5,CHP1,DLG4,GRIN1,GRIN2A,GRIN2B,GRIN3A,PPP3CA,PPP3R1,PPP3R2,PRKCA,PRKCG,PRKCI
Role of NANOG in Mammalian Embryonic Stem Cell Pluripotency	2.57	0.25	-1	BMP1,CTNNB1,FZD3,FZD6,FZD7,GRB2,KRAS,LIF,LIFR,MRAS,NRAS,PIK3CB,PIK3R6,RALA,RALB,RAP1A,RAP1B,RASD2,SALL4,SMAD1,SMAD9,TP53,TYK2,WNT1,WNT11,WNT4,WNT5A,WNT7B,WNT8A,WNT9A
Pancreatic Adenocarcinoma Signaling	2.56	0.255	-0.688	BCL2,BCL2L1,CCND1,CDKN1A,CDKN1B,CDKN2B,E2F5,E2F6,E2F7,EGFR,ELK1,ERBB2,GRB2,HMOX1,KRAS,PIK3CB,PIK3R6,PTGS2,RALA,RELA,SMAD2,SUV39H1,TGFBR1,TGFBR2,TP53,TYK2,VEGFA,VEGFB
BMP signaling pathway	2.56	0.271	-0.655	ATF2,BMP1,FST,GRB2,GREM1,JUN,KRAS,MAPK13,MRAS,NRAS,PRKACA,PRKACB,PRKAR2A,RALA,RALB,RAP1A,RAP1B,RASD2,RELA,RUNX2,SMAD1,SMAD9,TAB1
cAMP-mediated signaling	2.55	0.22	-1.474	ADRA2A,ADRB2,ADRB3,AGTR1,AKAP4,AKAP5,AKAP6,AKAP8,APEX1,APLNR,ATF2,CAMK2A,CHRM2,CNGB3,CNR1,CNR2,CREM,DRD3,ENPP6,GDPD1,GNAI2,GPR17,HRH2,HRH3,HTR1A,HTR1E,HTR1F,NPR3,NPY1R,PDE12,PDE3A,PDE4A,PDE6B,PDE6D,PDE6G,PDE7A,PPP3CA,PPP3R1,PPP3R2,PRKACA,PRKACB,PRKAR2A,PTGDR,RAP1A,RGS14,RGS4,RGS7,S1PR1,TBXA2R,XCR1
Endometrial Cancer Signaling	2.55	0.295	-0.535	CCND1,CTNNB1,ELK1,ERBB2,GRB2,KRAS,MLH1,MRAS,MYC,NRAS,PIK3CB,PIK3R6,RALA,RALB,RAP1A,RAP1B,RASD2,TP53
Acute Myeloid Leukemia Signaling	2.55	0.267	-0.894	ARAF,CCNA1,CCND1,CSF1R,GRB2,IDH1,KIT,KRAS,MRAS,MYC,NRAS,PIK3CB,PIK3R6,RALA,RALB,RAP1A,RAP1B,RASD2,RELA,RPS6KB1,SPI1,TCF4,TCF7,TCF7L2
Regulation of Cellular Mechanics by Calpain Protease	2.53	0.288	0.258	CAPN11,CAPN5,CCNA1,CCND1,CDK6,CDKN1B,CNGB3,EGFR,GRB2,ITGA2,KRAS,MRAS,NRAS,RALA,RALB,RAP1A,RAP1B,RASD2,TLN1
JAK/Stat Signaling	2.49	0.272	-0.655	BCL2L1,CDKN1A,CEBPB,FOS,GRB2,JUN,KRAS,MRAS,NRAS,PIAS3,PIK3CB,PIK3R6,RALA,RALB,RAP1A,RAP1B,RASD2,RELA,SOCS1,SOCS3,SOCS4,TYK2
IL-4 Signaling	2.49	0.267	#NUM!	FCER2,GRB2,HMGA1,IL13RA1,IL4R,INPP5B,INPP5D,INPP5F,INPP5J,KRAS,MRAS,NFATC2,NRAS,PIK3CB,PIK3R6,RALA,RALB,RAP1A,RAP1B,RASD2,RPS6KB1,SOCS1,TYK2
Neuregulin Signaling	2.48	0.26	0	CDKN1B,CRK,DCN,DLG4,EGFR,ELK1,ERBB2,ERBB4,GRB2,ITGA2,KRAS,MRAS,MYC,NRAS,NRG1,PRKCA,PRKCG,PRKCI,RALA,RALB,RAP1A,RAP1B,RASD2,RNF41,RPS6KB1
fMLP Signaling in Neutrophils	2.44	0.248	-0.2	ARPC3,CHP1,ELK1,GNAI2,GNG10,GNG12,GNG13,GNG2,GNG5,KRAS,MRAS,NFATC2,NFKBIA,NRAS,PIK3CB,PIK3R6,PPP3CA,PPP3R1,PPP3R2,PRKCA,PRKCG,PRKCI,RALA,RALB,RAP1A,RAP1B,RASD2,RELA,WAS
B Cell Receptor Signaling	2.44	0.226	0	ATF2,BCL2L1,BCL6,CAMK2A,CD79B,CFL2,ELK1,ETS1,GRB2,GSK3A,IKBKE,INPP5B,INPP5D,INPP5F,INPP5J,JUN,KRAS,MAP3K1,MAP3K13,MAP3K2,MAP3K8,MAPK13,MRAS,NFATC2,NFKBIA,NRAS,PAG1,PAX5,PIK3CB,PIK3R6,POU2F2,PPP3CA,PPP3R1,PPP3R2,RALA,RALB,RAP1A,RAP1B,RASD2,RELA,RPS6KB1,VAV3
Prolactin Signaling	2.42	0.268	-0.447	CEBPB,FOS,GRB2,JUN,KRAS,MRAS,MYC,NRAS,PIK3CB,PIK3R6,PRKCA,PRKCG,PRKCI,RALA,RALB,RAP1A,RAP1B,RASD2,SOCS1,SOCS3,SOCS4,TCF7
Bladder Cancer Signaling	2.42	0.258	-0.5	CCND1,CDKN1A,EGFR,ERBB2,FGF1,FGF10,FGF16,FGF17,FGF18,FGF20,FGF7,KRAS,MRAS,MYC,NRAS,RALA,RALB,RAP1A,RAP1B,RASD2,SUV39H1,THBS1,TP53,VEGFA,VEGFB
Endocannabinoid Cancer Inhibition Pathway	2.4	0.236	0.87	ATF2,ATF3,CASP14,CASP2,CASP3,CASP5,CCND1,CCND2,CCNE2,CDKN1A,CDKN1B,CNR1,CNR2,CTNNB1,GNA13,GNAI2,HIF1A,MYC,NUPR1,PIK3CB,PIK3R6,PRKAA1,PRKAA2,PRKACA,PRKACB,PRKAR2A,RHOA,ROCK1,TCF4,TCF7,TCF7L2,VEGFA,VEGFB,VIM
Agrin Interactions at Neuromuscular Junction	2.35	0.269	1.606	ACTA1,ACTB,ACTC1,AGRN,EGFR,ERBB2,ERBB4,ITGA2,ITGB3,JUN,KRAS,MRAS,NRAS,NRG1,PAK1,RALA,RALB,RAP1A,RAP1B,RASD2,UTRN
Role of MAPK Signaling in the Pathogenesis of Influenza	2.35	0.269	#NUM!	ATF2,BCL2,CASP3,CCL2,KRAS,MAPK13,MRAS,NRAS,PLA2G12A,PLA2G2C,PLA2G2D,PLA2G2F,PLA2G3,PLA2G4A,PRKCA,PTGS2,RALA,RALB,RAP1A,RAP1B,RASD2
Insulin Receptor Signaling	2.33	0.236	0	ACLY,CRK,EIF2B3,EIF4E,FOXO4,GRB2,GSK3A,GYS1,INPP5B,INPP5D,INPP5F,INPP5J,IRS4,KRAS,MRAS,NRAS,PIK3CB,PIK3R6,PPP1R14C,PPP1R7,PRKACA,PRKACB,PRKAR2A,PRKCI,PTPRF,RALA,RALB,RAP1A,RAP1B,RASD2,RPS6KB1,SOCS3,VAMP2
Thrombopoietin Signaling	2.31	0.281	-0.243	FOS,GRB2,JUN,KRAS,MRAS,MYC,NRAS,PIK3CB,PIK3R6,PRKCA,PRKCG,PRKCI,RALA,RALB,RAP1A,RAP1B,RASD2,THPO
IL-10 Signaling	2.3	0.275	#NUM!	ARG2,ELK1,FOS,HMOX1,IKBKE,IL10,IL1RAP,IL1RAPL2,IL36G,IL36RN,IL4R,JUN,MAP4K4,MAPK13,NFKBIA,RELA,SOCS3,TAB1,TYK2
Dopamine-DARPP32 Feedback in cAMP Signaling	2.26	0.227	-2.414	ATF2,ATP2A2,CHP1,CREM,CSNK1A1,CSNK1D,CSNK1G2,DRD3,GNAI2,GRIN1,GRIN2A,GRIN2B,GRIN3A,GUCY1A1,KCNJ10,KCNJ11,KCNJ16,KCNJ2,KCNJ6,PLCD3,PLCH2,PPP1R14C,PPP1R1B,PPP1R7,PPP2CA,PPP2R1A,PPP2R5A,PPP3CA,PPP3R1,PPP3R2,PRKACA,PRKACB,PRKAR2A,PRKCA,PRKCG,PRKCI,PTPA
Tumoricidal Function of Hepatic Natural Killer Cells	2.24	0.375	-0.378	AIFM1,APAF1,CASP3,CYCS,DFFB,FADD,FAS,FASLG,M6PR
α-Adrenergic Signaling	2.23	0.253	0	ADRA2A,GNAI2,GNG10,GNG12,GNG13,GNG2,GNG5,GYS1,KRAS,MRAS,NRAS,PRKACA,PRKACB,PRKAR2A,PRKCA,PRKCG,PRKCI,PYGB,RALA,RALB,RAP1A,RAP1B,RASD2,SLC8A2
ErbB Signaling	2.23	0.253	-0.426	EGFR,ELK1,ERBB2,ERBB4,FOS,GRB2,JUN,KRAS,MAPK13,MRAS,NRAS,NRG1,PAK1,PIK3CB,PIK3R6,PRKCA,PRKCG,PRKCI,RALA,RALB,RAP1A,RAP1B,RASD2,RPS6KB1
Endocannabinoid Developing Neuron Pathway	2.21	0.241	-0.816	ARAF,ATF2,CCND1,CDKN1B,CNR1,CNR2,CTNNB1,GNAI2,GNG2,GNG5,KRAS,MAPK13,MAPK4,MAPK6,MGLL,MRAS,NRAS,PIK3CB,PIK3R6,PRKACA,PRKACB,PRKAR2A,RALA,RALB,RAP1A,RAP1B,RASD2,RHOA
MIF Regulation of Innate Immunity	2.18	0.31	-0.277	FOS,JUN,MIF,NFKBIA,PLA2G12A,PLA2G2D,PLA2G2F,PLA2G3,PLA2G4A,PTGS2,RELA,TLR4,TP53
PI3K Signaling in B Lymphocytes	2.17	0.232	-0.928	ATF2,ATF3,CAMK2A,CD79B,CHP1,ELK1,FOS,IKBKE,IL4R,INPP5D,IRS4,JUN,KRAS,MRAS,NFATC2,NFKBIA,NRAS,PIK3CB,PLCD3,PLCH2,PPP3CA,PPP3R1,PPP3R2,PRKCI,RALA,RALB,RAP1A,RAP1B,RASD2,RELA,TLR4,VAV3
Tec Kinase Signaling	2.17	0.224	-1.732	ACTA1,ACTB,ACTC1,FADD,FAS,FASLG,FOS,GNA13,GNAI2,GNAT1,GNG10,GNG12,GNG13,GNG2,GNG5,ITGA2,LCK,MRAS,PAK1,PIK3CB,PIK3R6,PRKCA,PRKCG,PRKCI,RELA,RHOA,RHOB,RHOG,RHOJ,RND2,TLR4,TNFRSF10A,TNFRSF10B,TNFSF10,TYK2,VAV3,WAS
Induction of Apoptosis by HIV1	2.17	0.279	-0.243	APAF1,BAK1,BCL2,BCL2L1,CASP3,CYCS,DFFB,FADD,FAS,FASLG,IKBKE,NAIP,NFKBIA,RELA,RIPK1,SLC25A13,TP53
PCP pathway	2.17	0.279	-0.243	ATF2,CTHRC1,EFNB1,FZD3,FZD6,FZD7,JUN,PFN2,RHOA,ROCK1,WNT1,WNT11,WNT4,WNT5A,WNT7B,WNT8A,WNT9A
IL-1 Signaling	2.16	0.253	-2.324	FOS,GNA13,GNAI2,GNAT1,GNG10,GNG12,GNG13,GNG2,GNG5,IKBKE,IL1RAP,JUN,MAP3K1,MAPK13,MRAS,MYD88,NFKBIA,PRKACA,PRKACB,PRKAR2A,RELA,TAB1,TAB2
IL-17 Signaling	2.15	0.259	#NUM!	ATF2,CCL2,CEBPB,CRP,CXCL1,CXCL11,ELK1,JUN,KRAS,MAPK13,MRAS,NRAS,PIK3CB,PIK3R6,PTGS2,RALA,RALB,RAP1A,RAP1B,RASD2,RELA
GM-CSF Signaling	2.15	0.268	-0.775	BCL2L1,CAMK2A,CCND1,ELK1,ETS1,GRB2,KRAS,MRAS,NRAS,PIK3CB,PIK3R6,PPP3CA,PPP3R1,PPP3R2,RALA,RALB,RAP1A,RAP1B,RASD2
Relaxin Signaling	2.11	0.227	-1.886	APEX1,ELK1,ENPP6,FOS,GDPD1,GNA13,GNAI2,GNAT1,GNG10,GNG12,GNG13,GNG2,GNG5,GUCY1A1,JUN,MRAS,NFKBIA,NPR3,PDE12,PDE3A,PDE4A,PDE6B,PDE6D,PDE6G,PDE7A,PIK3CB,PIK3R6,PRKACA,PRKACB,PRKAR2A,RAP1A,RAP1B,RELA,VEGFA
Prostate Cancer Signaling	2.1	0.25	#NUM!	AR,ATF2,BCL2,CCND1,CCNE2,CDKN1A,CDKN1B,CTNNB1,GRB2,KRAS,MRAS,NFKBIA,NRAS,PIK3CB,PIK3R6,RALA,RALB,RAP1A,RAP1B,RASD2,RELA,SUV39H1,TP53
Cell Cycle: G1/S Checkpoint Regulation	2.08	0.269	-0.471	ATR,CCND1,CCND2,CCNE2,CDC25A,CDK6,CDKN1A,CDKN1B,CDKN2B,E2F5,E2F6,E2F7,HDAC4,HDAC7,MYC,NRG1,SUV39H1,TP53
Ephrin B Signaling	2.08	0.264	-2.496	ACP1,CAP1,CFL2,CTNNB1,EFNB1,GNA13,GNAI2,GNAT1,GNG10,GNG12,GNG13,GNG2,GNG5,LIMK1,MRAS,PAK1,RHOA,ROCK1,VAV3
Telomerase Signaling	2.08	0.241	0	CDKN1A,EGFR,ELK3,ETS1,GRB2,HDAC4,HDAC7,IL2RB,KRAS,MRAS,MYC,NRAS,PIK3CB,PIK3R6,PPP2CA,PPP2R1A,PPP2R5A,PTPA,RALA,RALB,RAP1A,RAP1B,RASD2,TERF2,TINF2,TP53
Inhibition of Angiogenesis by TSP1	2.07	0.324	1	CASP3,CD47,GUCY1A1,HSPG2,JUN,MAPK13,TGFBR1,TGFBR2,THBS1,TP53,VEGFA
Renin-Angiotensin Signaling	2.05	0.235	-0.962	ACE,AGTR1,ATF2,CCL2,ELK1,FOS,GRB2,JUN,KRAS,MAP3K1,MAPK13,MRAS,NRAS,PAK1,PIK3CB,PIK3R6,PRKACA,PRKACB,PRKAR2A,PRKCA,PRKCG,PRKCI,RALA,RALB,RAP1A,RAP1B,RASD2,RELA
p70S6K Signaling	2.04	0.231	-1.512	AGTR1,CD79B,EGFR,F2,F2RL1,F2RL3,GNAI2,GRB2,IL4R,KRAS,MRAS,NRAS,PIK3CB,PIK3R6,PLCD3,PLCH2,PPP2CA,PPP2R1A,PPP2R5A,PRKCA,PRKCG,PRKCI,PTPA,RALA,RALB,RAP1A,RAP1B,RASD2,RPS6KB1,YWHAQ
Phototransduction Pathway	2.04	0.283	#NUM!	CNGB3,GNAT1,GNGT1,GUCA1C,GUCA2B,GUCY1A1,OPN3,OPN5,PDE6B,PDE6D,PDE6G,PRKACA,PRKACB,PRKAR2A,RCVRN
NF-κB Activation by Viruses	2.02	0.253	-0.447	IKBKE,ITGA2,ITGB3,KRAS,LCK,MAP3K1,MRAS,NFKBIA,NRAS,PIK3CB,PIK3R6,PRKCA,PRKCG,PRKCI,RALA,RALB,RAP1A,RAP1B,RASD2,RELA,RIPK1
Antiproliferative Role of Somatostatin Receptor 2	2.02	0.256	0.535	CDKN1A,CDKN1B,ELK1,GNG10,GNG12,GNG13,GNG2,GNG5,GUCY1A1,KRAS,MRAS,NPR3,NRAS,PIK3CB,PIK3R6,RALA,RALB,RAP1A,RAP1B,RASD2
Natural Killer Cell Signaling	2	0.233	#NUM!	CD247,GRB2,INPP5B,INPP5D,INPP5F,INPP5J,KIR3DL1,KLRC1,KLRC2,KRAS,LCK,MRAS,NCR1,NRAS,PAK1,PIK3CB,PIK3R6,PRKCA,PRKCG,PRKCI,RALA,RALB,RAP1A,RAP1B,RASD2,SH2D1B,TYROBP,VAV3
NGF Signaling	1.99	0.235	-1	ATF2,CRK,ELK1,GRB2,IKBKE,KRAS,MAP3K1,MAP3K13,MAP3K2,MAP3K8,MRAS,NGF,NRAS,PIK3CB,PIK3R6,RALA,RALB,RAP1A,RAP1B,RASD2,RELA,RHOA,RHOG,ROCK1,RPS6KA3,RPS6KB1,TP53
CCR5 Signaling in Macrophages	1.98	0.245	-1	CACNA2D2,CACNB1,CACNG4,CACNG7,CACNG8,CCL3,CD247,CD3E,FAS,FASLG,FOS,GNAI2,GNG10,GNG12,GNG13,GNG2,GNG5,JUN,MAPK13,MRAS,PRKCA,PRKCG,PRKCI
Epithelial Adherens Junction Signaling	1.98	0.222	#NUM!	ACTA1,ACTB,ACTC1,ACVR1,ACVR1C,ARPC3,CRK,CTNNB1,CTNND1,EGFR,FGF1,KRAS,MET,MRAS,NECTIN1,NOTCH2,NOTCH3,NOTCH4,NRAS,RALA,RALB,RAP1A,RAP1B,RASD2,RHOA,SNAI1,TCF4,TCF7,TCF7L2,TGFBR1,TGFBR2,TGFBR3,TUBB4A,WAS
Actin Cytoskeleton Signaling	1.97	0.209	-0.973	ACTA1,ACTB,ACTC1,ARPC3,BRK1,CFL2,CRK,DIAPH2,F2,FGF1,FGF10,FGF16,FGF17,FGF18,FGF20,FGF7,GNA13,GNG12,GRB2,IQGAP3,ITGA2,KRAS,LIMK1,LIMK2,MRAS,MYL12A,MYL12B,NRAS,PAK1,PFN2,PIK3CB,PIK3R6,PIP5K1B,PIP5K1C,RALA,RALB,RAP1A,RAP1B,RASD2,RDX,RHOA,ROCK1,TLN1,TMSB4Y,VAV3,WAS
N-acetylglucosamine Degradation II	1.92	0.75	#NUM!	GNPDA1,GNPDA2,NAGK
Th2 Pathway	1.92	0.225	-1.134	ACVR1,ACVR1C,BHLHE41,CD247,CD3E,CD80,GRB2,HLA-DQB2,ICOS,IL10,IL13,IL2RB,IL3,IL4R,JUN,MAF,NFATC2,NOTCH2,NOTCH3,NOTCH4,PIK3CB,PIK3R6,PSENEN,RUNX3,S1PR1,SOCS3,SPI1,TGFBR1,TGFBR2,TGFBR3,TYK2
TNFR1 Signaling	1.89	0.28	-0.535	APAF1,CASP2,CASP3,CYCS,FADD,FOS,IKBKE,JUN,MAP3K1,NAIP,NFKBIA,PAK1,RELA,RIPK1
VEGF Signaling	1.89	0.238	-0.655	ACTA1,ACTB,ACTC1,BCL2,BCL2L1,EIF1AX,EIF2B3,FLT4,GRB2,HIF1A,KRAS,MRAS,NRAS,PIK3CB,PIK3R6,PRKCA,RALA,RALB,RAP1A,RAP1B,RASD2,ROCK1,VEGFA,VEGFB
Glioma Invasiveness Signaling	1.89	0.253	0	CD44,ITGB3,KRAS,MRAS,NRAS,PIK3CB,PIK3R6,RALA,RALB,RAP1A,RAP1B,RASD2,RHOA,RHOB,RHOG,RHOJ,RND2,TIMP2,TIMP3
Phospholipase C Signaling	1.88	0.202	-0.745	ARHGEF18,ARHGEF3,ATF2,BORCS8-MEF2B,CD247,CD3E,CD79B,CHP1,GNA13,GNG10,GNG12,GNG13,GNG2,GNG5,GRB2,HDAC4,HDAC7,HMOX1,ITGA2,KRAS,LCK,MEF2A,MEF2B,MRAS,MYL12A,MYL12B,NFATC2,NRAS,PLA2G12A,PLA2G2D,PLA2G2F,PLA2G3,PLA2G4A,PLCD3,PPP3CA,PPP3R1,PPP3R2,PRKCA,PRKCG,PRKCI,RALA,RALB,RAP1A,RAP1B,RASD2,RELA,RHOA,RHOB,RHOG,RHOJ,RND2,RPS6KA3
Fc Epsilon RI Signaling	1.84	0.229	0.408	GRB2,IL13,IL3,INPP5B,INPP5D,INPP5F,INPP5J,KRAS,MAPK13,MRAS,NRAS,PIK3CB,PIK3R6,PLA2G12A,PLA2G2D,PLA2G2F,PLA2G3,PLA2G4A,PRKCA,PRKCG,PRKCI,RALA,RALB,RAP1A,RAP1B,RASD2,VAV3
GNRH Signaling	1.84	0.214	0.18	ATF2,CACNA2D2,CACNB1,CACNG4,CACNG7,CACNG8,CAMK2A,EGFR,ELK1,FOS,FSHB,GNAI2,GNG2,GNG5,GRB2,JUN,KRAS,MAP3K1,MAP3K13,MAP3K2,MAP3K8,MAPK13,MRAS,NRAS,PAK1,PRKACA,PRKACB,PRKAR2A,PRKCA,PRKCG,PRKCI,RALA,RALB,RAP1A,RAP1B,RASD2,RELA
Renal Cell Carcinoma Signaling	1.84	0.247	-0.5	CRK,ELOB,ETS1,FOS,GRB2,HIF1A,JUN,KRAS,MET,MRAS,NRAS,PAK1,PIK3CB,PIK3R6,RALA,RALB,RAP1A,RAP1B,RASD2,VEGFA
Synaptic Long Term Potentiation	1.83	0.225	-1.89	ATF2,CAMK2A,CHP1,GRIA4,GRIN1,GRIN2A,GRIN2B,GRIN3A,KRAS,MRAS,NRAS,PLCD3,PLCH2,PPP1R14C,PPP1R7,PPP3CA,PPP3R1,PPP3R2,PRKACA,PRKACB,PRKAR2A,PRKCA,PRKCG,PRKCI,RALA,RALB,RAP1A,RAP1B,RASD2
PPARα/RXRα Activation	1.83	0.211	-1.372	ACVR1,ACVR1C,ADIPOQ,CAND1,CLOCK,CYP2C19,GH1,GPD2,GRB2,HELZ2,IKBKE,IL1RAP,IL1RAPL2,JUN,KRAS,LPL,MAP4K4,MRAS,NFKBIA,NRAS,PLCD3,PLCH2,PPARGC1A,PRKAA1,PRKAA2,PRKACA,PRKACB,PRKAR2A,PRKCA,RALA,RALB,RAP1A,RAP1B,RASD2,RELA,RXRA,SMAD2,TGFBR1,TGFBR2,TGFBR3
Cardiac β-adrenergic Signaling	1.83	0.221	-1.091	AKAP4,AKAP5,AKAP6,AKAP8,APEX1,ATP2A2,ENPP6,GDPD1,GNG10,GNG12,GNG13,GNG2,GNG5,MRAS,PDE12,PDE3A,PDE4A,PDE6B,PDE6D,PDE6G,PDE7A,PPP1R14C,PPP1R7,PPP2CA,PPP2R1A,PPP2R5A,PRKACA,PRKACB,PRKAR2A,PTPA,SLC8A2
FcγRIIB Signaling in B Lymphocytes	1.83	0.25	0.277	CACNA2D2,CACNB1,CACNG4,CACNG7,CACNG8,CD79B,DOK1,GRB2,INPP5D,KRAS,MRAS,NRAS,PIK3CB,PIK3R6,RALA,RALB,RAP1A,RAP1B,RASD2
Angiopoietin Signaling	1.83	0.25	0.5	CRK,GRB2,IKBKE,KRAS,MRAS,NFKBIA,NRAS,PAK1,PIK3CB,PIK3R6,RALA,RALB,RAP1A,RAP1B,RASA1,RASD2,RELA,TEK,TIE1
Cell Cycle Control of Chromosomal Replication	1.81	0.268	#NUM!	CDC6,CDK11B,CDK14,CDK15,CDK18,CDK19,CDK6,CDK8,CDK9,CDT1,DBF4,ORC6,POLA1,POLA2,PRIM1
STAT3 Pathway	1.81	0.222	0.2	BCL2,CDC25A,CDKN1A,EGFR,FLT4,IGF1,IGF1R,IL13RA1,IL17RD,IL2RB,IL4R,KRAS,MAPK13,MRAS,MYC,NRAS,PIAS3,RALA,RALB,RAP1A,RAP1B,RASD2,SOCS1,SOCS3,SOCS4,TGFBR1,TGFBR2,TGFBR3,TYK2,VEGFA
CDK5 Signaling	1.8	0.231	-0.626	BDNF,FOSB,ITGA2,KRAS,MAPK13,MAPK4,MAPK6,MRAS,NGF,NRAS,PPP1R14C,PPP1R1B,PPP1R7,PPP2CA,PPP2R1A,PPP2R5A,PRKACA,PRKACB,PRKAR2A,PTPA,RALA,RALB,RAP1A,RAP1B,RASD2
CREB Signaling in Neurons	1.8	0.207	-2.887	ATF2,CACNA2D2,CACNB1,CACNG4,CACNG7,CACNG8,CAMK2A,ELK1,GNA13,GNAI2,GNAT1,GNG10,GNG12,GNG13,GNG2,GNG5,GRB2,GRIA4,GRIK2,GRIN1,GRIN2A,GRIN2B,KRAS,MRAS,NRAS,PIK3CB,PIK3R6,PLCD3,PLCH2,POLR2C,POLR2D,POLR2K,PRKACA,PRKACB,PRKAR2A,PRKCA,PRKCG,PRKCI,RALA,RALB,RAP1A,RAP1B,RASD2
Apelin Muscle Signaling Pathway	1.79	0.368	-1.89	APLN,APLNR,MRAS,NRF1,PPARGC1A,PRKAA1,PRKAA2
RhoGDI Signaling	1.79	0.211	0.73	ACTA1,ACTB,ACTC1,ARHGAP1,ARHGAP9,ARHGDIA,ARHGEF18,ARHGEF3,ARPC3,CD44,CDH22,CFL2,ESR1,GNA13,GNAI2,GNAT1,GNG10,GNG12,GNG13,GNG2,GNG5,ITGA2,LIMK1,LIMK2,MRAS,MYL12A,MYL12B,PAK1,PIP5K1B,PIP5K1C,PRKCA,RDX,RHOA,RHOB,RHOG,RHOJ,RND2,ROCK1
GDNF Family Ligand-Receptor Interactions	1.77	0.247	0	DOK1,DOK5,FOS,GDNF,GFRA4,GRB2,JUN,KRAS,MRAS,NRAS,PDLIM7,PIK3CB,PIK3R6,RALA,RALB,RAP1A,RAP1B,RASA1,RASD2
Growth Hormone Signaling	1.76	0.25	-2.84	CSHL1,ELK1,FOS,GH1,GH2,IGF1,IGF1R,IGF2,PIK3CB,PIK3R6,PRKCA,PRKCG,PRKCI,RPS6KA3,RPS6KB1,SOCS1,SOCS3,SOCS4
Actin Nucleation by ARP-WASP Complex	1.76	0.25	1	ARPC3,GRB2,ITGA2,KRAS,MRAS,NRAS,RALA,RALB,RAP1A,RAP1B,RASD2,RHOA,RHOB,RHOG,RHOJ,RND2,ROCK1,WAS
Signaling by Rho Family GTPases	1.74	0.201	-1.121	ACTA1,ACTB,ACTC1,ARFIP2,ARHGEF18,ARHGEF3,ARPC3,CDH22,CFL2,ELK1,FOS,GNA13,GNAI2,GNAT1,GNG10,GNG12,GNG13,GNG2,GNG5,ITGA2,JUN,LIMK1,LIMK2,MRAS,MYL12A,MYL12B,NEDD4,PAK1,PIK3CB,PIK3R6,PIP5K1B,PIP5K1C,PRKCI,RDX,RELA,RHOA,RHOB,RHOG,RHOJ,RND2,ROCK1,SEPT2,SEPT3,SEPT6,SEPT8,SEPT9,STMN1,VIM,WAS
PPAR Signaling	1.74	0.231	0.209	CITED2,FOS,GRB2,IKBKE,IL1RAP,IL1RAPL2,IL36G,IL36RN,JUN,KRAS,MAP4K4,MRAS,NFKBIA,NRAS,PPARGC1A,PTGS2,RALA,RALB,RAP1A,RAP1B,RASD2,RELA,RXRA,TAB1
Axonal Guidance Signaling	1.74	0.185	#NUM!	ACE,ADAM30,ADAM9,ADAMTS15,ADAMTS7,ADAMTS8,ARPC3,BDNF,BMP1,CFL2,CHMP1A,CHP1,CRK,EFNA2,EFNB1,EIF4E,EPHA8,ERBB2,FZD3,FZD6,FZD7,GLIS2,GNA13,GNAI2,GNAT1,GNG10,GNG12,GNG13,GNG2,GNG5,GRB2,IGF1,ITGA2,KRAS,L1CAM,LIMK1,LIMK2,MET,MRAS,MYL12A,MYL12B,NFATC2,NGF,NRAS,NRP1,NTF3,NTN5,PAK1,PAPPA,PFN2,PIK3CB,PIK3R6,PLCD3,PLCH2,PLXNA2,PLXNB3,PLXND1,PPP3CA,PPP3R1,PPP3R2,PRKACA,PRKACB,PRKAR2A,PRKCA,PRKCG,PRKCI,RALA,R…
HMGB1 Signaling	1.68	0.211	0.2	CCL2,CD40LG,ELK1,FASLG,FOS,IL13,IL17C,IL3,IL36G,JUN,KRAS,LIF,MAPK13,MRAS,NRAS,PIK3CB,PIK3R6,PLAT,RALA,RALB,RAP1A,RAP1B,RASD2,RELA,RHOA,RHOB,RHOG,RHOJ,RND2,TLR4,TNFSF10,TNFSF11,TNFSF13B,TNFSF15,TNFSF9
Oncostatin M Signaling	1.68	0.279	0.302	ELK1,GRB2,KRAS,MRAS,NRAS,RALA,RALB,RAP1A,RAP1B,RASD2,TIMP3,TYK2
BAG2 Signaling Pathway	1.68	0.279	-0.577	ANXA2,CASP3,CDKN1A,CHRNA7,CTSB,HSPA14,MYC,PSME3,RELA,STUB1,TP53,UBE2D1
Cancer Drug Resistance By Drug Efflux	1.67	0.259	#NUM!	ARAF,FOXG1,FOXO4,KRAS,MRAS,NRAS,PIK3CB,PTGS2,RALA,RALB,RAP1A,RAP1B,RASD2,TP53,YBX1
Calcium Signaling	1.67	0.204	-1.414	ACTA1,ACTC1,AKAP5,ATF2,ATP2A2,BORCS8-MEF2B,CABIN1,CACNA2D2,CACNB1,CACNG4,CACNG7,CACNG8,CAMK2A,CHP1,CHRNA7,CHRNE,GRIA4,GRIN1,GRIN2A,GRIN2B,GRIN3A,HDAC4,HDAC7,MEF2A,MEF2B,NFATC2,PNCK,PPP3CA,PPP3R1,PPP3R2,PRKACA,PRKACB,PRKAR2A,RAP1A,RAP1B,SLC8A2,TNNI1,TP63,TPM1,TPM2,TPM3,TPM4
Inflammasome pathway	1.67	0.35	-1.89	CASP5,CTSB,MYD88,NAIP,NOD2,P2RX7,TLR4
IL-7 Signaling Pathway	1.65	0.241	0	BAK1,BCL2,BCL6,CCND1,CDC25A,CDKN1B,FOXG1,FOXO4,GRB2,GSK3A,IL7,JUN,MAPK13,MET,MYC,PAX5,PIK3CB,PIK3R6,SOCS1
Glutamine Degradation I	1.65	1	#NUM!	GLS,GLS2
Granzyme B Signaling	1.63	0.375	-0.816	APAF1,CASP3,CYCS,DFFB,LMNB1,LMNB2
Th1 and Th2 Activation Pathway	1.63	0.208	#NUM!	ACVR1,ACVR1C,BHLHE41,CD247,CD274,CD3E,CD40LG,CD80,GRB2,HLA-DQB2,ICOS,IL10,IL13,IL2RB,IL3,IL4R,JUN,KLRC1,MAF,NFATC2,NOTCH2,NOTCH3,NOTCH4,PIK3CB,PIK3R6,PSENEN,RUNX3,S1PR1,SOCS1,SOCS3,SPI1,TGFBR1,TGFBR2,TGFBR3,TNFSF11,TYK2
Cytotoxic T Lymphocyte-mediated Apoptosis of Target Cells	1.63	0.294	-1.265	APAF1,BCL2,CASP3,CD247,CD3E,CYCS,DFFB,FADD,FAS,FASLG
MIF-mediated Glucocorticoid Regulation	1.63	0.294	0	MIF,NFKBIA,PLA2G12A,PLA2G2D,PLA2G2F,PLA2G3,PLA2G4A,PTGS2,RELA,TLR4
ErbB4 Signaling	1.63	0.246	-0.775	ERBB4,GRB2,KRAS,MRAS,NRAS,NRG1,PIK3CB,PIK3R6,PRKCA,PRKCG,PRKCI,PSENEN,RALA,RALB,RAP1A,RAP1B,RASD2
Acute Phase Response Signaling	1.62	0.207	-1.826	CEBPB,CRABP2,CRP,ELK1,F2,FOS,GRB2,HMOX1,IKBKE,IL1RAP,IL36G,IL36RN,ITIH3,JUN,KRAS,MAP3K1,MAPK13,MRAS,MYD88,NFKBIA,NRAS,PIK3CB,RALA,RALB,RAP1A,RAP1B,RASD2,RBP2,RELA,RIPK1,SERPIND1,SOCS1,SOCS3,SOCS4,TAB1,TCF4,TTR
RhoA Signaling	1.62	0.22	-1.732	ACTA1,ACTB,ACTC1,ARHGAP1,ARHGAP9,ARPC3,CFL2,GNA13,IGF1,IGF1R,LIMK1,LIMK2,LPAR6,MYL12A,MYL12B,NEDD4,PFN2,PIP5K1B,PIP5K1C,RDX,RHOA,ROCK1,SEPT2,SEPT3,SEPT6,SEPT8,SEPT9
CXCR4 Signaling	1.61	0.208	-0.756	CRK,ELK1,ELMO1,FOS,GNA13,GNAI2,GNAT1,GNG10,GNG12,GNG13,GNG2,GNG5,JUN,KRAS,MRAS,MYL12A,MYL12B,NRAS,PAK1,PIK3CB,PIK3R6,PRKCA,PRKCG,PRKCI,RALA,RALB,RAP1A,RAP1B,RASD2,RHOA,RHOB,RHOG,RHOJ,RND2,ROCK1
FAK Signaling	1.6	0.229	#NUM!	ACTA1,ACTB,ACTC1,CAPN11,CAPN5,CRK,EGFR,GRB2,ITGA2,KRAS,MRAS,NRAS,PAK1,PIK3CB,PIK3R6,RALA,RALB,RAP1A,RAP1B,RASD2,TLN1,WAS
NRF2-mediated Oxidative Stress Response	1.6	0.204	1.732	ACTA1,ACTB,ACTC1,BACH1,CDC34,DNAJB1,DNAJB5,DNAJC1,DNAJC19,DNAJC6,EPHX1,FOS,FOSL1,GPX2,GSTM3,HACD3,HERPUD1,HMOX1,JUN,KRAS,MAF,MAFF,MAFG,MAP3K1,MRAS,NFE2L2,NRAS,PIK3CB,PIK3R6,PPIB,PRKCA,PRKCG,PRKCI,RALA,RALB,RAP1A,RAP1B,RASD2,TXNRD1
Chemokine Signaling	1.6	0.238	0.471	CAMK2A,CCL2,CCL7,FOS,GNAI2,JUN,KRAS,LIMK1,LIMK2,MAPK13,MRAS,NRAS,PRKCA,RALA,RALB,RAP1A,RAP1B,RASD2,RHOA
Thrombin Signaling	1.58	0.201	-1.567	ARHGEF3,CAMK2A,EGFR,ELK1,F2,F2RL3,GATA2,GNA13,GNAI2,GNAT1,GNG10,GNG12,GNG13,GNG2,GNG5,GRB2,KRAS,MAPK13,MRAS,MYL12A,MYL12B,NRAS,PIK3CB,PIK3R6,PLCD3,PLCH2,PRKCA,PRKCG,PRKCI,RALA,RALB,RAP1A,RAP1B,RASD2,RELA,RHOA,RHOB,RHOG,RHOJ,RND2,ROCK1,RPS6KB1
Role of JAK1 and JAK3 in γc Cytokine Signaling	1.57	0.243	#NUM!	GRB2,IL2RB,IL4R,IL7,IRS4,KRAS,MRAS,NRAS,PIK3CB,PIK3R6,RALA,RALB,RAP1A,RAP1B,RASD2,SOCS1,SOCS3
SPINK1 General Cancer Pathway	1.57	0.243	-0.5	EGFR,KRAS,MRAS,MT1F,MT1H,MT1M,MT1X,MT4,NRAS,PIK3CB,PIK3R6,RALA,RALB,RAP1A,RAP1B,RASD2,TYK2
Salvage Pathways of Pyrimidine Ribonucleotides	1.55	0.227	0.426	ADPGK,AICDA,AK9,APOBEC3F,ARAF,CDK18,CDK6,CDK8,CSNK1A1,CSNK1D,LIMK1,LIMK2,MAP3K8,MAPK6,NME1,NME4,NME6,PAK1,PRKAA1,PRKAA2,UCK2,UPP2
Retinoic acid Mediated Apoptosis Signaling	1.55	0.25	0.832	APAF1,CASP3,CRABP2,CYCS,FADD,PARP11,PARP16,PARP3,RARB,RARG,RXRA,TNFRSF10A,TNFRSF10B,TNFSF10,TNKS2
Androgen Signaling	1.54	0.213	-1.5	AR,CACNA2D2,CACNB1,CACNG4,CACNG7,CACNG8,CCND1,CCNH,DNAJB1,GNA13,GNAI2,GNAT1,GNG10,GNG12,GNG13,GNG2,GNG5,JUN,MRAS,POLR2C,POLR2D,POLR2K,PRKACA,PRKACB,PRKAR2A,PRKCA,PRKCG,PRKCI,RELA
Gap Junction Signaling	1.53	0.201	#NUM!	ACTA1,ACTB,ACTC1,CCN3,CSNK1A1,CSNK1D,CSNK1G2,CTNNB1,EGFR,GJA1,GJA4,GNAI2,GRB2,GRIA4,GRIK2,GUCY1A1,KRAS,MAP3K2,MRAS,NPR3,NRAS,PIK3CB,PIK3R6,PLCD3,PLCH2,PPP3CA,PPP3R1,PPP3R2,PRKACA,PRKACB,PRKAR2A,PRKCA,PRKCG,PRKCI,RALA,RALB,RAP1A,RAP1B,RASD2,TUBB4A
T Cell Exhaustion Signaling Pathway	1.53	0.205	-1	ACVR1,ACVR1C,BCL6,CD274,CD80,CTLA4,FOS,HLA-DQB2,HLA-G,IL10,IRF9,JUN,KRAS,MRAS,NFATC2,NRAS,PDCD1LG2,PIK3CB,PIK3R6,PPP2CA,PPP2R1A,PPP2R5A,PRDM1,PTPA,RALA,RALB,RAP1A,RAP1B,RASD2,SMAD2,TCF7,TGFBR1,TGFBR2,TGFBR3,TYK2,VEGFA
D-myo-inositol (1,4,5)-trisphosphate Degradation	1.5	0.353	-0.816	IMPA1,INPP5A,INPP5B,INPP5D,INPP5F,INPP5J
Apelin Liver Signaling Pathway	1.5	0.308	-2.121	APLN,APLNR,COL11A2,COL1A2,COL5A3,EDN1,FAS,GSK3A
Aryl Hydrocarbon Receptor Signaling	1.49	0.21	-0.408	ALDH16A1,ALDH2,APAF1,ATR,CCNA1,CCND1,CCND2,CCNE2,CDK6,CDKN1A,CDKN1B,ESR1,FAS,FASLG,FOS,GSTM3,HSPB2,HSPB7,JUN,MYC,NFE2L2,NFIB,NFIC,NFIX,POLA1,RARB,RARG,RELA,RXRA,TP53
CNTF Signaling	1.49	0.246	-1.069	GRB2,KRAS,LIFR,MRAS,NRAS,PIK3CB,PIK3R6,RALA,RALB,RAP1A,RAP1B,RASD2,RPS6KA3,RPS6KB1,TYK2
EGF Signaling	1.47	0.25	-1.069	CSNK2A1,CSNK2A2,EGFR,ELK1,FOS,GRB2,JUN,MAP3K1,MAPK13,PIK3CB,PIK3R6,PRKCA,RASA1,RPS6KB1
Citrulline Biosynthesis	1.47	0.444	0	ARG2,GLS,GLS2,OAT
Melanoma Signaling	1.46	0.255	0	CCND1,CDKN1A,KRAS,MRAS,NRAS,PIK3CB,PIK3R6,RALA,RALB,RAP1A,RAP1B,RASD2,TP53
Paxillin Signaling	1.46	0.218	-0.447	ACTA1,ACTB,ACTC1,ARFIP2,CRK,GRB2,ITGA2,ITGA8,ITGB3,ITGB4,KRAS,MAPK13,MRAS,NRAS,PAK1,PIK3CB,PIK3R6,PTPN12,RALA,RALB,RAP1A,RAP1B,RASD2,TLN1
IL-15 Signaling	1.46	0.236	#NUM!	BCL2L1,FASLG,IL2RB,KRAS,LCK,MAPK13,MRAS,NRAS,PIK3CB,PIK3R6,RALA,RALB,RAP1A,RAP1B,RASD2,RELA,TYK2
FAT10 Cancer Signaling Pathway	1.46	0.261	-1.732	ACVR1,ACVR1C,CTNNB1,IKBKE,NFKBIA,RELA,SMAD2,TCF4,TGFBR1,TGFBR2,TGFBR3,TP53
B Cell Activating Factor Signaling	1.46	0.268	0.333	ELK1,FOS,IKBKE,JUN,MAP3K1,MAPK13,NFATC2,NFKBIA,RELA,TNFRSF13C,TNFSF13B
Mechanisms of Viral Exit from Host Cells	1.46	0.268	#NUM!	ACTA1,ACTB,ACTC1,CHMP2A,LMNB1,LMNB2,NEDD4,PRKCA,PRKCG,PRKCI,VPS25
AMPK Signaling	1.45	0.197	-1.177	ACTB,ADIPOQ,ADRA2A,ADRB2,ADRB3,AK3,AK9,ARID1A,ARID2,ATF2,CCND1,CDKN1A,CHRM2,CHRNA7,CHRNE,FOXG1,FOXO4,GYS1,MAPK13,MRAS,PBRM1,PHF10,PIK3CB,PIK3R6,PPARGC1A,PPM1E,PPM1H,PPP2CA,PPP2R1A,PPP2R5A,PRKAA1,PRKAA2,PRKACA,PRKACB,PRKAR2A,PTPA,RAB22A,RAB27A,RAB3A,RAB6A,RPS6KB1,SMARCB1
Polyamine Regulation in Colon Cancer	1.44	0.318	#NUM!	AZIN1,CTNNB1,KRAS,MXD1,MYC,PSME3,TCF4
Wnt/Ca+ pathway	1.43	0.242	-1.291	ATF2,CAMK2A,FZD3,FZD6,FZD7,NFATC2,PDE6B,PDE6D,PDE6G,PLCD3,PLCH2,PPP3CA,PRKCA,RELA,WNT5A
Crosstalk between Dendritic Cells and Natural Killer Cells	1.42	0.225	#NUM!	ACTA1,ACTB,ACTC1,CAMK2A,CCR7,CD40LG,CD80,CD83,FAS,FASLG,HLA-G,IL2RB,IL3,KIR3DL1,MICA,RELA,TLN1,TLR4,TNFSF10,TYROBP
RANK Signaling in Osteoclasts	1.42	0.225	-0.471	CHP1,ELK1,FOS,IKBKE,JUN,MAP3K1,MAP3K13,MAP3K2,MAP3K8,MAPK13,NFATC2,NFKBIA,PIK3CB,PIK3R6,PPP3CA,PPP3R1,PPP3R2,RELA,TAB2,TNFSF11
Corticotropin Releasing Hormone Signaling	1.41	0.207	-1.569	ATF2,BDNF,BORCS8-MEF2B,CACNA2D2,CACNB1,CACNG4,CACNG7,CACNG8,CNR1,ELK1,FASLG,FOS,GNAI2,GUCY1A1,JUN,KRT1,MAPK13,MEF2A,MEF2B,NPR3,PRKACA,PRKACB,PRKAR2A,PRKCA,PRKCG,PRKCI,PTGS2,RAP1A,RAP1B,VEGFA
Glutamate Receptor Signaling	1.41	0.246	-2.646	DLG4,GLS,GNG2,GNG5,GRIA4,GRIK2,GRIN1,GRIN2A,GRIN2B,GRIN3A,SLC17A7,SLC1A2,SLC1A4,SLC38A1
Tight Junction Signaling	1.41	0.202	#NUM!	ACTA1,ACTB,ACTC1,BET1L,CLDN1,CLDN11,CLDN12,CLDN2,CLDN8,CLDN9,CPSF6,CTNNB1,FOS,HSF1,JUN,LLGL1,NAPA,NAPG,NECTIN1,PPP2CA,PPP2R1A,PPP2R5A,PRKACA,PRKACB,PRKAR2A,PRKCI,PTPA,RELA,RHOA,TGFBR1,TGFBR2,VAMP2,VAMP3,YKT6
Basal Cell Carcinoma Signaling	1.41	0.233	-0.535	BMP1,CTNNB1,FZD3,FZD6,FZD7,GLIS2,TCF4,TCF7,TCF7L2,TP53,WNT1,WNT11,WNT4,WNT5A,WNT7B,WNT8A,WNT9A
Melanocyte Development and Pigmentation Signaling	1.4	0.221	-1.606	ATF2,BCL2,CRK,GRB2,KIT,KRAS,MRAS,NRAS,PAX3,PIK3CB,PIK3R6,PRKACA,PRKACB,PRKAR2A,RALA,RALB,RAP1A,RAP1B,RASD2,RPS6KA3,RPS6KB1
Hereditary Breast Cancer Signaling	1.39	0.207	#NUM!	ACTB,ARID1A,ARID2,ATR,CCND1,CDK6,CDKN1A,FANCD2,HDAC4,HDAC7,KRAS,MLH1,MRAS,NRAS,PBRM1,PHF10,PIK3CB,PIK3R6,POLR2C,POLR2D,POLR2K,RALA,RALB,RAP1A,RAP1B,RASD2,SMARCB1,TP53,WEE1
tRNA Splicing	1.39	0.262	-1.508	APEX1,ENPP6,GDPD1,PDE12,PDE3A,PDE4A,PDE6B,PDE6D,PDE6G,PDE7A,TSEN34
Cell Cycle Regulation by BTG Family Proteins	1.39	0.27	0	BTG1,CCND1,CCNE2,E2F5,E2F6,E2F7,PPP2CA,PPP2R1A,PPP2R5A,PTPA
Differential Regulation of Cytokine Production in Macrophages and T Helper Cells by IL-17A and IL-17F	1.38	0.333	#NUM!	CCL2,CCL3,CXCL1,IL10,IL13,IL3
1D-myo-inositol Hexakisphosphate Biosynthesis II (Mammalian)	1.38	0.333	-1.633	INPP5A,INPP5B,INPP5D,INPP5F,INPP5J,ITPKC
D-myo-inositol (1,3,4)-trisphosphate Biosynthesis	1.38	0.333	-1.633	INPP5A,INPP5B,INPP5D,INPP5F,INPP5J,ITPKC
Gαq Signaling	1.36	0.203	-1.512	AGTR1,CHP1,ELK1,GNG10,GNG12,GNG13,GNG2,GNG5,GYS1,HMOX1,IKBKE,MRAS,NFATC2,NFKBIA,PIK3CB,PIK3R6,PPP3CA,PPP3R1,PPP3R2,PRKCA,PRKCG,PRKCI,RELA,RGS16,RGS4,RGS7,RHOA,RHOB,RHOG,RHOJ,RND2,ROCK1
Synaptic Long Term Depression	1.36	0.198	-1	CACNA2D2,CACNB1,CACNG4,CACNG7,CACNG8,GNA13,GNAI2,GNAT1,GRIA4,GUCY1A1,IGF1,IGF1R,KRAS,MRAS,NPR3,NRAS,PLA2G12A,PLA2G2C,PLA2G2D,PLA2G2F,PLA2G3,PLA2G4A,PLCD3,PLCH2,PPP1R17,PPP2CA,PPP2R1A,PPP2R5A,PRKCA,PRKCG,PRKCI,PTPA,RALA,RALB,RAP1A,RAP1B,RASD2
mTOR Signaling	1.34	0.194	-0.365	EIF3H,EIF3J,EIF3M,EIF4B,EIF4E,EIF4G2,FAU,HIF1A,HMOX1,KRAS,MRAS,NRAS,PIK3CB,PIK3R6,PPP2CA,PPP2R1A,PPP2R5A,PRKAA1,PRKAA2,PRKCA,PRKCG,PRKCI,PRR5L,PTPA,RALA,RALB,RAP1A,RAP1B,RASD2,RHEB,RHOA,RHOB,RHOG,RHOJ,RND2,RPS12,RPS15A,RPS6KA3,RPS6KB1,VEGFA,VEGFB
CD27 Signaling in Lymphocytes	1.34	0.245	-0.302	APAF1,BCL2L1,CASP3,CYCS,FOS,IKBKE,JUN,MAP3K1,MAP3K13,MAP3K2,MAP3K8,NFKBIA,RELA
UVB-Induced MAPK Signaling	1.34	0.245	-0.832	EGFR,EIF4E,FOS,JUN,MAPK13,PIK3CB,PIK3R6,PRKCA,PRKCG,PRKCI,RPS6KA3,RPS6KB1,TP53
Superpathway of D-myo-inositol (1,4,5)-trisphosphate Metabolism	1.34	0.304	-1.134	IMPA1,INPP5A,INPP5B,INPP5D,INPP5F,INPP5J,ITPKC
Apelin Cardiac Fibroblast Signaling Pathway	1.34	0.304	-1.89	AGTR1,APLN,APLNR,CCN2,PRKAA1,PRKAA2,SPHK1
UDP-N-acetyl-D-glucosamine Biosynthesis II	1.33	0.5	#NUM!	GNPNAT1,PGM3,UAP1
RAR Activation	1.33	0.196	#NUM!	ACTB,ARID1A,ARID2,CARM1,CCNH,CITED2,CRABP2,CSNK2A1,CSNK2A2,FOS,JUN,MAP3K1,MAPK13,PBRM1,PHF10,PIK3CB,PNRC1,PPARGC1A,PRKACA,PRKACB,PRKAR2A,PRKCA,PRKCG,PRKCI,RARB,RARG,RBP2,RDH10,RDH8,RELA,RXRA,SMAD1,SMAD2,SMAD9,SMARCB1,SORBS3,VEGFA,ZBTB16
Circadian Rhythm Signaling	1.31	0.273	#NUM!	ATF2,BHLHE41,CLOCK,CSNK1D,GRIN1,GRIN2A,GRIN2B,GRIN3A,NR1D1
Production of Nitric Oxide and Reactive Oxygen Species in Macrophages	1.3	0.196	-0.686	APOC2,APOC4,ARG2,CLU,FOS,HOXA10,IKBKE,JUN,MAP3K1,MAP3K13,MAP3K2,MAP3K8,MAPK13,NFKBIA,PIK3CB,PIK3R6,PPP1R14C,PPP1R7,PPP2CA,PPP2R1A,PPP2R5A,PRKCA,PRKCG,PRKCI,PTPA,RAP1A,RAP1B,RELA,RHOA,RHOB,RHOG,RHOJ,RND2,S100A8,SPI1,TLR4,TYK2
Nur77 Signaling in T Lymphocytes	1.3	0.237	#NUM!	APAF1,BCL2,CABIN1,CASP3,CD247,CD3E,CD80,CHP1,CYCS,MAP3K2,PPP3CA,PPP3R1,PPP3R2,RXRA
GADD45 Signaling	1.27	0.316	#NUM!	ATR,CCND1,CCND2,CCNE2,CDKN1A,TP53
Granulocyte Adhesion and Diapedesis	1.25	0.196	#NUM!	C5AR1,CCL2,CCL22,CCL28,CCL3,CCL3L1,CCL7,CD99,CLDN1,CLDN11,CLDN12,CLDN2,CLDN8,CLDN9,CX3CL1,CXCL1,CXCL11,CXCL16,CXCL17,CXCL6,CXCL9,GNAI2,HRH2,HRH3,IL1RAP,IL1RAPL2,IL36G,IL36RN,ITGA2,ITGB3,RDX,SDC4,SELPLG,THY1,XCL1
Semaphorin Signaling in Neurons	1.25	0.233	#NUM!	ARHGAP1,CFL2,DPYSL3,LIMK1,LIMK2,MET,NRP1,PAK1,RHOA,RHOB,RHOG,RHOJ,RND2,ROCK1
Sertoli Cell-Sertoli Cell Junction Signaling	1.22	0.194	#NUM!	ACTA1,ACTB,ACTC1,ATF2,CLDN1,CLDN11,CLDN12,CLDN2,CLDN8,CLDN9,CTNNB1,ELK1,GSK3A,GUCY1A1,ITGA2,JUN,KRAS,MAP3K1,MAP3K13,MAP3K2,MAP3K8,MAPK13,MRAS,NECTIN1,NRAS,PRKACA,PRKACB,PRKAR2A,RALA,RALB,RAP1A,RAP1B,RASD2,TGFBR3,TUBB4A,WAS
S-adenosyl-L-methionine Biosynthesis	1.22	0.667	#NUM!	MAT1A,MAT2A
N-acetylglucosamine Degradation I	1.22	0.667	#NUM!	GNPDA1,GNPDA2
Neurotrophin/TRK Signaling	1.21	0.221	0.5	ATF2,BDNF,FOS,GRB2,JUN,KRAS,MRAS,NGF,NRAS,NTF3,PIK3CB,PIK3R6,RALA,RALB,RAP1A,RAP1B,RASD2
Superpathway of Citrulline Metabolism	1.21	0.333	-0.447	ARG2,ASS1,GLS,GLS2,OAT
Regulation of Actin-based Motility by Rho	1.2	0.213	-1.342	ACTA1,ACTB,ACTC1,ARHGDIA,ARPC3,ITGA2,LIMK1,MYL12A,MYL12B,PAK1,PFN2,PIP5K1B,PIP5K1C,RHOA,RHOB,RHOG,RHOJ,RND2,ROCK1,WAS
iNOS Signaling	1.19	0.244	-1.265	FOS,HMGA1,IKBKE,JUN,MAPK13,MYD88,NFKBIA,RELA,TAB1,TLR4,TYK2
Regulation of eIF4 and p70S6K Signaling	1.18	0.196	0.5	AGO1,AGO4,EIF1AX,EIF2B3,EIF3H,EIF3J,EIF3M,EIF4E,EIF4EBP2,EIF4G2,FAU,GRB2,ITGA2,KRAS,MAPK13,MRAS,NRAS,PIK3CB,PIK3R6,PPP2CA,PPP2R1A,PPP2R5A,PTPA,RALA,RALB,RAP1A,RAP1B,RASD2,RPS12,RPS15A,RPS6KB1
VDR/RXR Activation	1.17	0.218	-0.832	CDKN1A,CDKN1B,CEBPB,COL13A1,CSNK2A1,CYP24A1,HOXA10,IGFBP5,MXD1,PRKCA,PRKCG,PRKCI,RUNX2,RXRA,S100G,TNFSF11,VDR
Role of Wnt/GSK-3β Signaling in the Pathogenesis of Influenza	1.17	0.218	-0.302	CSNK1A1,CSNK1D,CSNK1G2,CTNNB1,FZD3,FZD6,FZD7,TCF4,TCF7,TCF7L2,WNT1,WNT11,WNT4,WNT5A,WNT7B,WNT8A,WNT9A
TWEAK Signaling	1.17	0.257	-1	APAF1,CASP3,CYCS,FADD,IKBKE,NAIP,NFKBIA,RELA,RIPK1
IL-17A Signaling in Fibroblasts	1.17	0.257	#NUM!	CCL2,CCL7,CEBPB,FOS,IKBKE,JUN,MAPK13,NFKBIA,RELA
IL-17A Signaling in Gastric Cells	1.16	0.28	0	CXCL1,CXCL11,EGFR,FOS,JUN,MAPK13,RELA
Amyloid Processing	1.15	0.235	-0.447	APP,CAPN11,CAPN5,CSNK1A1,CSNK1D,CSNK2A1,CSNK2A2,MAPK13,PRKACA,PRKACB,PRKAR2A,PSENEN
FLT3 Signaling in Hematopoietic Progenitor Cells	1.15	0.214	-0.728	ATF2,EIF4E,ELK1,GRB2,INPP5D,KRAS,MAPK13,MRAS,NRAS,PIK3CB,PIK3R6,RALA,RALB,RAP1A,RAP1B,RASD2,RPS6KA3,RPS6KB1
CTLA4 Signaling in Cytotoxic T Lymphocytes	1.14	0.211	#NUM!	AP1G1,AP1S1,AP1S3,AP2A1,AP2M1,CD247,CD3E,CD80,CD8B,CLTC,CTLA4,GRB2,LCK,PIK3CB,PIK3R6,PPP2CA,PPP2R1A,PPP2R5A,PTPA
Thioredoxin Pathway	1.13	0.429	#NUM!	NXN,SELENOT,TXNRD1
Tryptophan Degradation to 2-amino-3-carboxymuconate Semialdehyde	1.13	0.429	#NUM!	AFMID,KMO,TDO2
Purine Ribonucleosides Degradation to Ribose-1-phosphate	1.13	0.429	#NUM!	ADARB2,PGM2,PNP
GDP-glucose Biosynthesis	1.13	0.429	#NUM!	PGM1,PGM2,PGM3
Role of PKR in Interferon Induction and Antiviral Response	1.12	0.244	#NUM!	APAF1,ATF2,CASP3,CYCS,FADD,IKBKE,NFKBIA,RELA,TAB2,TP53
Neuropathic Pain Signaling In Dorsal Horn Neurons	1.11	0.206	-2.837	BDNF,CAMK2A,ELK1,FOS,GRIA4,GRIN1,GRIN2A,GRIN2B,GRIN3A,PIK3CB,PIK3R6,PLCD3,PLCH2,PRKACA,PRKACB,PRKAR2A,PRKCA,PRKCG,PRKCI,TAC1,TACR1
HIPPO signaling	1.11	0.212	-0.632	CD44,CSNK1D,DLG4,LATS2,LLGL1,NF2,PPP1R14C,PPP1R7,PPP2CA,PPP2R1A,PPP2R5A,PTPA,SMAD1,SMAD2,STK4,TEAD2,WWC1,YWHAQ
Antiproliferative Role of TOB in T Cell Signaling	1.08	0.269	#NUM!	CCNA1,CCNE2,CDC34,CDKN1B,SMAD2,TGFBR1,TGFBR2
Sumoylation Pathway	1.08	0.204	2.065	AR,ARHGDIA,CBX4,ETS1,FAS,FASLG,FOS,JUN,MYB,NFKBIA,RCOR1,RHOA,RHOB,RHOG,RHOJ,RND2,RNF4,SENP5,STUB1,TP53,UBE2I
ILK Signaling	1.06	0.188	-0.522	ACTA1,ACTB,ACTC1,ATF2,CASP3,CCND1,CFL2,CTNNB1,DSP,FERMT2,FOS,GSK3A,HIF1A,IRS4,ITGB3,ITGB4,JUN,MYC,PIK3CB,PIK3R6,PPP2CA,PPP2R1A,PPP2R5A,PTGS2,PTPA,RELA,RHOA,RHOB,RHOG,RHOJ,RND2,SNAI1,TMSB4Y,VEGFA,VEGFB,VIM
Glycogen Degradation II	1.04	0.333	1	PGM1,PGM2,PGM3,PYGB
Leukocyte Extravasation Signaling	1.03	0.186	-1.134	ACTA1,ACTB,ACTC1,ARHGAP1,ARHGAP9,CD44,CD99,CLDN1,CLDN11,CLDN12,CLDN2,CLDN8,CLDN9,CRK,CTNNB1,CTNND1,GNAI2,ITGA2,ITGB3,MAPK13,PIK3CB,PIK3R6,PRKCA,PRKCG,PRKCI,RAP1A,RAP1B,RDX,RHOA,ROCK1,SELPLG,SPN,THY1,TIMP2,TIMP3,VAV3,WAS
4-1BB Signaling in T Lymphocytes	1.02	0.25	-0.378	ATF2,IKBKE,JUN,MAPK13,NFKBIA,RELA,TNFRSF9,TNFSF9
14-3-3-mediated Signaling	1.02	0.195	0	CDKN1B,ELK1,FOS,GRB2,GSK3A,JUN,KRAS,MRAS,NRAS,PIK3CB,PIK3R6,PLCD3,PLCH2,PRKCA,PRKCG,PRKCI,RALA,RALB,RAP1A,RAP1B,RASD2,SRPK2,TUBB4A,VIM,YWHAQ
Netrin Signaling	1.01	0.215	#NUM!	CACNA2D2,CACNB1,CACNG4,CACNG7,CACNG8,CHP1,NFATC2,PPP3CA,PPP3R1,PPP3R2,PRKACA,PRKACB,PRKAR2A,UNC5B
Pyridoxal 5'-phosphate Salvage Pathway	1.01	0.215	0.535	ADPGK,ARAF,CDK18,CDK6,CDK8,CSNK1A1,CSNK1D,LIMK1,LIMK2,MAP3K8,MAPK6,PAK1,PRKAA1,PRKAA2
Pyrimidine Deoxyribonucleotides De Novo Biosynthesis I	1	0.273	0.816	AK9,NME1,NME4,NME6,RRM2,TYMS
Glucose and Glucose-1-phosphate Degradation	0.979	0.375	#NUM!	PGM1,PGM2,PGM3
Pentose Phosphate Pathway (Oxidative Branch)	0.963	0.5	#NUM!	G6PD,PGD
Branched-chain α-keto acid Dehydrogenase Complex	0.963	0.5	#NUM!	BCKDHB,DLD
Spermine and Spermidine Degradation I	0.963	0.5	#NUM!	PAOX,SMOX
α-tocopherol Degradation	0.963	0.5	#NUM!	CYP4A11,CYP4F2
Glutathione Redox Reactions II	0.963	0.5	#NUM!	GLRX,TXNDC12
Arginine Degradation I (Arginase Pathway)	0.963	0.5	#NUM!	ARG2,OAT
Integrin Signaling	0.943	0.181	-1	ACTA1,ACTB,ACTC1,ARF3,ARF4,ARPC3,BCAR3,CAPN11,CAPN5,CRK,GRB2,ITGA2,ITGA8,ITGB3,ITGB4,KRAS,MRAS,MYL12A,MYL12B,NRAS,PAK1,PFN2,PIK3CB,PIK3R6,RALA,RALB,RAP1A,RAP1B,RASD2,RHOA,RHOB,RHOG,RHOJ,RND2,ROCK1,TLN1,TSPAN3,TSPAN4,WAS
Germ Cell-Sertoli Cell Junction Signaling	0.932	0.185	#NUM!	ACTA1,ACTB,ACTC1,CFL2,CTNNB1,CTNND1,ITGA2,KRAS,LIMK1,LIMK2,MAP3K1,MAP3K13,MAP3K2,MAP3K8,MRAS,NRAS,PAK1,PIK3CB,PIK3R6,RALA,RALB,RAP1A,RAP1B,RASD2,RHOA,RHOB,RHOG,RHOJ,RND2,TGFBR1,TGFBR2,TUBB4A
Role of IL-17A in Psoriasis	0.932	0.308	#NUM!	CXCL1,CXCL6,S100A7,S100A8
Pregnenolone Biosynthesis	0.932	0.308	-1	CYP46A1,CYP4A11,CYP4A22,CYP7B1
Differential Regulation of Cytokine Production in Intestinal Epithelial Cells by IL-17A and IL-17F	0.928	0.261	#NUM!	CCL2,CCL3,CXCL1,IL10,IL13,IL3
Docosahexaenoic Acid (DHA) Signaling	0.924	0.231	#NUM!	APAF1,APP,BCL2,BCL2L1,CASP3,CYCS,GSK3A,PIK3CB,PIK3R6
April Mediated Signaling	0.924	0.231	0.333	ELK1,FOS,IKBKE,JUN,MAP3K1,MAPK13,NFATC2,NFKBIA,RELA
HIF1α Signaling	0.91	0.193	#NUM!	APEX1,EDN1,ELOB,HIF1A,JUN,KRAS,MAPK13,MAPK4,MAPK6,MRAS,NRAS,PIK3CB,PIK3R6,RALA,RALB,RAP1A,RAP1B,RASD2,SLC2A2,TP53,VEGFA,VEGFB
Apelin Pancreas Signaling Pathway	0.9	0.222	-0.632	APLN,APLNR,PIK3CB,PIK3R6,PRKAA1,PRKAA2,PRKACA,PRKACB,PRKAR2A,RELA
IL-23 Signaling Pathway	0.9	0.222	-0.632	FOXP3,HIF1A,NFKBIA,PIK3CB,PIK3R6,RELA,RORA,SOCS3,TNFSF11,TYK2
Sirtuin Signaling Pathway	0.879	0.175	-0.649	ACLY,AGTRAP,APEX1,APP,ARG2,ATG12,ATG2A,ATG3,ATG5,ATP5PF,BECN1,BPGM,CLOCK,DOT1L,FOXO4,G6PD,GABARAPL1,GLS,H1FX,HIF1A,HSF1,JUN,MAP1LC3A,MAPK4,MAPK6,MT-ND4L,MYC,MYCN,NDUFA10,NDUFA2,NDUFA3,NDUFV1,NEDD4,NFE2L2,PAM16,POLR3D,PPARGC1A,PPID,PRKAA1,PRKAA2,RARB,RELA,SIRT2,SIRT6,SUV39H1,TIMM17A,TIMM22,TOMM20L,TOMM40L,TP53,VDAC2
Role of CHK Proteins in Cell Cycle Checkpoint Control	0.866	0.211	-0.302	ATR,CDC25A,CDKN1A,E2F5,E2F6,E2F7,PPP2CA,PPP2R1A,PPP2R5A,PTPA,RAD9A,TP53
EIF2 Signaling	0.86	0.178	-0.209	ACTA1,ACTB,ACTC1,AGO1,AGO4,ATF3,BCL2,CCND1,EIF1AX,EIF2B3,EIF3H,EIF3J,EIF3M,EIF4E,EIF4G2,FAU,GRB2,IGF1R,KRAS,MRAS,MYC,MYCN,NRAS,PIK3CB,PIK3R6,PTBP1,RALA,RALB,RAP1A,RAP1B,RASD2,RPL14,RPL17,RPL22,RPL23,RPL34,RPLP0,RPS12,RPS15A,VEGFA
PAK Signaling	0.857	0.194	0.243	CASP3,CFL2,GRB2,ITGA2,KRAS,LIMK1,LIMK2,MRAS,MYL12A,MYL12B,NRAS,PAK1,PIK3CB,PIK3R6,RALA,RALB,RAP1A,RAP1B,RASD2
Activation of IRF by Cytosolic Pattern Recognition Receptors	0.854	0.206	-0.832	ADAR,ATF2,FADD,IKBKE,IL10,IRF9,JUN,MAVS,NFKBIA,PIN1,PPIB,RELA,RIPK1
Role of Oct4 in Mammalian Embryonic Stem Cell Pluripotency	0.854	0.217	#NUM!	ASH2L,CCNF,HOXB1,IGF2BP1,JARID2,MEF2A,NR5A1,NR6A1,SALL4,TP53
Pathogenesis of Multiple Sclerosis	0.854	0.333	#NUM!	CCL3,CXCL11,CXCL9
Prostanoid Biosynthesis	0.854	0.333	#NUM!	HPGDS,PTGIS,PTGS2
Glycogen Degradation III	0.836	0.286	1	PGM1,PGM2,PGM3,PYGB
Gustation Pathway	0.83	0.183	#NUM!	APEX1,CACNA2D2,CACNB1,CACNG4,CACNG7,CACNG8,ENPP6,GDPD1,GNG13,GNG2,GNG5,LPAR6,P2RX3,P2RX6,P2RX7,P2RY1,P2RY11,PDE12,PDE3A,PDE4A,PDE6B,PDE6D,PDE6G,PDE7A,PRKACA,PRKACB,PRKAR2A,TAS1R3
Type I Diabetes Mellitus Signaling	0.824	0.189	-2.065	APAF1,BCL2,CASP3,CD247,CD3E,CD80,CYCS,FADD,FAS,FASLG,HLA-G,IKBKE,IL1RAP,MAPK13,MYD88,NFKBIA,RELA,RIPK1,SOCS1,SOCS3,SOCS4
Acetyl-CoA Biosynthesis III (from Citrate)	0.824	1	#NUM!	ACLY
Xanthine and Xanthosine Salvage	0.824	1	#NUM!	PNP
Sorbitol Degradation I	0.824	1	#NUM!	SORD
UDP-N-acetyl-D-galactosamine Biosynthesis I	0.824	1	#NUM!	GALE
TNFR2 Signaling	0.821	0.233	-0.378	FOS,IKBKE,JUN,MAP3K1,NAIP,NFKBIA,RELA
Acetone Degradation I (to Methylglyoxal)	0.821	0.233	-1.134	CYP19A1,CYP2C19,CYP3A5,CYP4A11,CYP4A22,CYP4B1,CYP51A1
GPCR-Mediated Nutrient Sensing in Enteroendocrine Cells	0.796	0.188	-1.528	CACNA2D2,CACNB1,CACNG4,CACNG7,CACNG8,GNAI2,GNG10,GNG12,GNG13,GNG2,GNG5,GPBAR1,PLCD3,PLCH2,PRKACA,PRKACB,PRKAR2A,PRKCA,PRKCG,PRKCI,TAS1R3
Creatine-phosphate Biosynthesis	0.785	0.4	#NUM!	CKB,MAP4K4
CMP-N-acetylneuraminate Biosynthesis I (Eukaryotes)	0.785	0.4	#NUM!	NAGK,NANP
Myo-inositol Biosynthesis	0.785	0.4	#NUM!	IMPA1,INPP5F
Galactose Degradation I (Leloir Pathway)	0.785	0.4	#NUM!	GALE,GALT
Agranulocyte Adhesion and Diapedesis	0.78	0.177	#NUM!	ACTA1,ACTB,ACTC1,C5AR1,CCL2,CCL22,CCL28,CCL3,CCL3L1,CCL7,CD34,CD99,CLDN1,CLDN11,CLDN12,CLDN2,CLDN8,CLDN9,CX3CL1,CXCL1,CXCL11,CXCL16,CXCL17,CXCL6,CXCL9,GNAI2,IL36G,IL36RN,ITGA2,PODXL,RDX,SDC4,SELPLG,XCL1
Pyrimidine Ribonucleotides Interconversion	0.777	0.214	-1	AK9,ENTPD2,ENTPD6,NME1,NME4,NME6,NUDT15,NUDT18,SLC25A42
G Protein Signaling Mediated by Tubby	0.764	0.226	#NUM!	GNG10,GNG12,GNG13,GNG2,GNG5,LCK,MRAS
Ephrin A Signaling	0.764	0.208	#NUM!	CFL2,EFNA2,EPHA8,LIMK1,PAK1,PIK3CB,PIK3R6,RHOA,ROCK1,VAV3
Telomere Extension by Telomerase	0.754	0.267	#NUM!	PINX1,TERF2,TINF2,TNKS2
Adenosine Nucleotides Degradation II	0.754	0.267	#NUM!	ADARB2,NT5C3A,NT5E,PNP
Histidine Degradation VI	0.754	0.267	-1	CYP46A1,CYP4A11,CYP4A22,CYP7B1
Pentose Phosphate Pathway	0.747	0.3	#NUM!	G6PD,PGD,RPIA
Calcium-induced T Lymphocyte Apoptosis	0.745	0.197	-0.277	ATP2A2,CABIN1,CD247,CD3E,CHP1,LCK,NFATC2,PPP3CA,PPP3R1,PPP3R2,PRKCA,PRKCG,PRKCI
Xenobiotic Metabolism Signaling	0.735	0.17	#NUM!	ALDH16A1,ALDH2,ANKRA2,CAMK2A,CES4A,CHST11,CITED2,CYP2C19,CYP3A5,FMO2,FMO4,GSTM3,HDAC4,HMOX1,KRAS,MAF,MAP3K1,MAP3K13,MAP3K2,MAP3K8,MAPK13,MRAS,NDST1,NDST2,NFE2L2,NR1I3,NRAS,PIK3CB,PIK3R6,PPARGC1A,PPP2CA,PPP2R1A,PPP2R5A,PRKCA,PRKCG,PRKCI,PTPA,RALA,RALB,RAP1A,RAP1B,RASD2,RELA,RXRA,SMOX,SULT1E1,UGT2B4,UGT8,UST
CD28 Signaling in T Helper Cells	0.719	0.182	-0.688	ARPC3,CD247,CD3E,CD80,CHP1,CTLA4,FOS,GRB2,IKBKE,JUN,LCK,MAP3K1,NFATC2,NFKBIA,PAK1,PIK3CB,PIK3R6,PPP3CA,PPP3R1,PPP3R2,RELA,WAS
Role of IL-17A in Arthritis	0.717	0.2	#NUM!	ATF2,CCL2,CCL7,CXCL1,CXCL6,MAPK13,NFKBIA,PIK3CB,PIK3R6,PTGS2,RELA
ATM Signaling	0.71	0.186	1.698	ATF2,ATR,CDC25A,CDKN1A,FANCD2,JUN,MAPK13,MDM4,NFKBIA,PPP2CA,PPP2R1A,PPP2R5A,PTPA,RAD9A,SMC1A,SUV39H1,TDP1,TP53
Caveolar-mediated Endocytosis Signaling	0.708	0.192	#NUM!	ACTA1,ACTB,ACTC1,ARCN1,COPG1,EGFR,ITGA2,ITGA8,ITGB3,ITGB4,MAP3K2,PRKCA,RAB5A,RAB5C
Reelin Signaling in Neurons	0.708	0.19	#NUM!	APP,ARHGEF3,CNR1,CNR2,DCX,ITGA2,ITGB3,LCK,LRP8,MAP4K1,NDEL1,PAFAH1B1,PAFAH1B2,PIK3CB,PIK3R6
FGF Signaling	0.708	0.188	-2.5	ATF2,CRK,FGF1,FGF10,FGF16,FGF17,FGF18,FGF20,FGF7,GRB2,MAP3K1,MAPK13,MET,PIK3CB,PIK3R6,PRKCA
Pyrimidine Ribonucleotides De Novo Biosynthesis	0.69	0.205	-1	AK9,ENTPD2,ENTPD6,NME1,NME4,NME6,NUDT15,NUDT18,SLC25A42
Vitamin-C Transport	0.68	0.25	#NUM!	GLRX,NXN,SELENOT,TXNRD1
Parkinson's Signaling	0.68	0.25	#NUM!	CASP3,CYCS,MAPK13,PARK7
Role of BRCA1 in DNA Damage Response	0.678	0.188	1.667	ACTB,ARID1A,ARID2,ATR,CDKN1A,E2F5,E2F6,E2F7,FANCD2,MLH1,PBRM1,PHF10,POU2F1,SMARCB1,TP53
eNOS Signaling	0.674	0.175	-1.964	AQP2,AQP3,BDKRB2,CASP3,CCNA1,CHRM2,CHRNA7,CHRNE,CNGB3,ESR1,FLT4,GUCY1A1,HSPA14,LPAR6,PIK3CB,PIK3R6,PRKAA1,PRKAA2,PRKACA,PRKACB,PRKAR2A,PRKCA,PRKCG,PRKCI,SLC7A1,STUB1,VEGFA,VEGFB
Th1 Pathway	0.672	0.179	-2.065	CD247,CD274,CD3E,CD40LG,CD80,GRB2,HLA-DQB2,ICOS,IL10,KLRC1,NFATC2,NOTCH2,NOTCH3,NOTCH4,PIK3CB,PIK3R6,PSENEN,RUNX3,SOCS1,SOCS3,TNFSF11,TYK2
Adrenomedullin signaling pathway	0.664	0.172	-2.475	ARAF,BCL2,CASP3,CEBPB,ELK1,FOS,GRB2,GSK3A,GUCY1A1,HIF1A,IL36G,IL36RN,KRAS,MAPK13,MAPK4,MAPK6,MRAS,NPR3,NRAS,PIK3CB,PIK3R6,PLCD3,PLCH2,PRKACA,PRKACB,PRKAR2A,RALA,RALB,RAMP2,RAP1A,RAP1B,RASD2,RELA,RXRA
Arginine Biosynthesis IV	0.652	0.333	#NUM!	ASS1,OAT
Urea Cycle	0.652	0.333	#NUM!	ARG2,ASS1
Chondroitin and Dermatan Biosynthesis	0.652	0.333	#NUM!	CHPF,CHSY1
Arginine Degradation VI (Arginase 2 Pathway)	0.652	0.333	#NUM!	ARG2,OAT
Glycine Cleavage Complex	0.652	0.333	#NUM!	AMT,DLD
Selenocysteine Biosynthesis II (Archaea and Eukaryotes)	0.652	0.333	#NUM!	PSTK,SEPHS1
Adenine and Adenosine Salvage III	0.652	0.333	#NUM!	ADARB2,PNP
Zymosterol Biosynthesis	0.652	0.333	#NUM!	CYP51A1,MSMO1
Glycogen Biosynthesis II (from UDP-D-Glucose)	0.652	0.333	#NUM!	GYG1,GYS1
Rapoport-Luebering Glycolytic Shunt	0.652	0.333	#NUM!	BPGM,TIGAR
TREM1 Signaling	0.648	0.187	-1.069	CASP5,CCL2,CCL3,CCL7,CD83,CIITA,GRB2,IL10,MYD88,NLRC3,NOD2,RELA,TLR4,TYROBP
iCOS-iCOSL Signaling in T Helper Cells	0.64	0.179	-1.698	CAMK2A,CD247,CD3E,CD40LG,CD80,CHP1,GRB2,ICOS,IKBKE,IL2RB,INPP5D,LCK,NFATC2,NFKBIA,PIK3CB,PIK3R6,PPP3CA,PPP3R1,PPP3R2,RELA
Type II Diabetes Mellitus Signaling	0.64	0.175	-1.291	ACSL3,ADIPOQ,CACNA2D2,CACNB1,CACNG4,CACNG7,CACNG8,CEBPB,IKBKE,IRS4,KCNJ11,MAP3K1,NFKBIA,PIK3CB,PIK3R6,PRKAA1,PRKAA2,PRKCA,PRKCG,PRKCI,RELA,SLC2A2,SOCS1,SOCS3,SOCS4
Nitric Oxide Signaling in the Cardiovascular System	0.633	0.18	-2.5	ADRB3,ARG2,ATP2A2,BDKRB2,FLT4,GUCY1A1,PIK3CB,PIK3R6,PRKAA1,PRKACA,PRKACB,PRKAR2A,PRKCA,PRKCG,PRKCI,SLC7A1,VEGFA,VEGFB
Apelin Cardiomyocyte Signaling Pathway	0.633	0.18	-2	APLN,APLNR,ATP2A2,GNAI2,HIF1A,MAPK13,MAPK4,MAPK6,MYL12A,MYL12B,PIK3CB,PIK3R6,PLCD3,PLCH2,PRKCA,PRKCG,PRKCI,SLC8A2
Role of JAK2 in Hormone-like Cytokine Signaling	0.622	0.206	#NUM!	GH1,IRS4,SH2B1,SOCS1,SOCS3,SOCS4,TYK2
Toll-like Receptor Signaling	0.618	0.184	0	ELK1,FOS,IL36G,IL36RN,JUN,MAP3K1,MAP4K4,MAPK13,MYD88,NFKBIA,RELA,TAB1,TAB2,TLR4
Ubiquinol-10 Biosynthesis (Eukaryotic)	0.614	0.235	-1	CYP46A1,CYP4A11,CYP4A22,CYP7B1
γ-linolenate Biosynthesis II (Animals)	0.614	0.235	-1	ACSL3,CYB5R3,FADS1,FADS2
Eicosanoid Signaling	0.614	0.188	-0.378	ALOX15B,HPGDS,PLA2G12A,PLA2G2C,PLA2G2D,PLA2G2F,PLA2G3,PLA2G4A,PTGDR,PTGIS,PTGS2,TBXA2R
Triacylglycerol Degradation	0.613	0.192	-0.632	AARSD1,ABHD16A,ABHD2,ABHD6,FAAH,LPL,MGLL,NDST1,NDST2,PPME1
PD-1, PD-L1 cancer immunotherapy pathway	0.611	0.178	2	BCL2L1,CD247,CD274,CD80,CDKN1B,CSNK2A1,CSNK2A2,ELK1,FOXP3,HLA-DQB2,HLA-G,IL2RB,LATS2,LCK,PDCD1LG2,PDCD4,PIK3CB,PIK3R6,TYK2
GP6 Signaling Pathway	0.599	0.175	-1.528	COL11A2,COL13A1,COL1A2,COL25A1,COL26A1,COL27A1,COL4A3,COL4A5,COL5A1,COL5A3,COL8A2,GSK3A,ITGB3,PIK3CB,PIK3R6,PRKCA,PRKCG,PRKCI,RAP1B,RHOG,TLN1
Sperm Motility	0.595	0.167	-2.357	AXL,CLK2,CNGB3,CSF1R,DDR1,DYRK4,EGFR,EPHA8,ERBB2,ERBB4,FLT4,GUCY1A1,IGF1R,KIT,LCK,MET,MRAS,PDE4A,PLA2G12A,PLA2G2C,PLA2G2D,PLA2G2F,PLA2G3,PLA2G4A,PLCD3,PLCH2,PRKACA,PRKACB,PRKAR2A,PRKCA,PRKCG,PRKCI,TEK,TIE1,TWF1,TYK2,TYRO3
Dopamine Receptor Signaling	0.59	0.182	-1.342	DRD3,GCH1,PPP1R14C,PPP1R1B,PPP1R7,PPP2CA,PPP2R1A,PPP2R5A,PRKACA,PRKACB,PRKAR2A,PTPA,SLC18A3,SMOX
IL-12 Signaling and Production in Macrophages	0.588	0.173	#NUM!	APOC2,APOC4,CD40LG,CEBPB,CLU,FOS,IKBKE,IL10,JUN,MAF,MAP3K8,MAPK13,MYD88,PIK3CB,PIK3R6,PRKCA,PRKCG,PRKCI,RELA,RXRA,S100A8,SPI1,TLR4
MSP-RON Signaling Pathway	0.582	0.186	#NUM!	ACTA1,ACTB,ACTC1,CCL2,IL3,KLK10,KLK15,KLK4,PIK3CB,PIK3R6,TLR4
Hematopoiesis from Multipotent Stem Cells	0.58	0.25	#NUM!	IL3,IL7,THPO
Guanosine Nucleotides Degradation III	0.58	0.25	#NUM!	NT5C3A,NT5E,PNP
Triacylglycerol Biosynthesis	0.578	0.195	-0.707	AGPAT4,ELOVL2,GPAT3,LCLAT1,LIPT2,LPIN3,PLPP5,PLPPR4
Hepatic Cholestasis	0.577	0.168	#NUM!	CD40LG,CYP7B1,ESR1,FASLG,IKBKE,IL13,IL17C,IL1RAP,IL1RAPL2,IL3,IL36G,IL36RN,JUN,LIF,MYD88,NFKBIA,PRKACA,PRKACB,PRKAR2A,PRKCA,PRKCG,PRKCI,RELA,RXRA,SLC10A2,TLR4,TNFSF10,TNFSF11,TNFSF13B,TNFSF15,TNFSF9
IL-15 Production	0.577	0.174	#NUM!	AXL,CLK2,CSF1R,DDR1,DYRK4,EGFR,EPHA8,ERBB2,ERBB4,FLT4,IGF1R,KIT,LCK,MET,PRKCI,RELA,TEK,TIE1,TWF1,TYK2,TYRO3
NER Pathway	0.561	0.175	-0.535	CCNH,CETN2,CHAF1A,COPS2,LIG3,POLA1,POLA2,POLD2,POLE3,POLE4,POLK,POLR2C,POLR2D,POLR2K,PRIM1,RAD23B,UBE2I,UBE2N
Spliceosomal Cycle	0.558	0.5	#NUM!	U2AF2
Guanine and Guanosine Salvage I	0.558	0.5	#NUM!	PNP
L-DOPA Degradation	0.558	0.5	#NUM!	LRTOMT
S-methyl-5-thio-α-D-ribose 1-phosphate Degradation	0.558	0.5	#NUM!	MRI1
Taurine Biosynthesis	0.558	0.5	#NUM!	CSAD
Flavin Biosynthesis IV (Mammalian)	0.558	0.5	#NUM!	RFK
Spermidine Biosynthesis I	0.558	0.5	#NUM!	SRM
Glycine Degradation (Creatine Biosynthesis)	0.558	0.5	#NUM!	GATM
Adenine and Adenosine Salvage I	0.558	0.5	#NUM!	PNP
Mitotic Roles of Polo-Like Kinase	0.556	0.182	0.816	ANAPC1,ANAPC7,CDC25A,KIF23,PLK3,PPP2CA,PPP2R1A,PPP2R5A,PRC1,PTPA,SMC1A,WEE1
Purine Nucleotides Degradation II (Aerobic)	0.556	0.222	#NUM!	ADARB2,NT5C3A,NT5E,PNP
SPINK1 Pancreatic Cancer Pathway	0.551	0.183	2.111	CPA3,CPA4,CTRC,CTSB,F2RL1,KLK10,KLK15,KLK4,SMAD2,TGFBR1,TGFBR2
Neuroprotective Role of THOP1 in Alzheimer's Disease	0.55	0.172	0.535	ACE,APP,ECE1,ENDOU,F7,FAP,HLA-G,KLK10,KLK15,KLK4,NTS,PNOC,PRKACA,PRKACB,PRKAR2A,PRSS21,PRSS22,PRSS27,PRSS33,TAC1
Glycoaminoglycan-protein Linkage Region Biosynthesis	0.548	0.286	#NUM!	B3GAT1,B3GAT2
Lymphotoxin β Receptor Signaling	0.547	0.185	-1.414	APAF1,BCL2L1,CASP3,CXCL1,CYCS,IKBKE,NFKBIA,PIK3CB,PIK3R6,RELA
Role of p14/p19ARF in Tumor Suppression	0.541	0.2	1.342	NPM2,PIK3CB,PIK3R6,POLR3D,TP53,UBTF
Systemic Lupus Erythematosus Signaling	0.539	0.165	#NUM!	BDKRB2,C7,CD247,CD3E,CD40LG,CD79B,CD80,CREM,FOS,GRB2,HLA-G,IL10,IL36G,IL36RN,INPP5D,JUN,KRAS,LCK,LSM2,MRAS,NFATC2,NRAS,PIK3CB,PIK3R6,PRPF38B,PRPF40A,RALA,RALB,RAP1A,RAP1B,RASD2,SNRNP70,SNRPB,SNRPD2,TNFRSF13C,TNFSF13B,TXNL4A,ZCRB1
Role of Pattern Recognition Receptors in Recognition of Bacteria and Viruses	0.53	0.168	-2.673	C1QB,C1QC,C5AR1,CD40LG,FASLG,IL10,IL13,IL17C,IL3,IL36G,LIF,MAVS,MYD88,NOD2,PIK3CB,PIK3R6,PRKCA,PRKCG,PRKCI,RELA,TLR4,TNFSF10,TNFSF11,TNFSF13B,TNFSF15,TNFSF9
Systemic Lupus Erythematosus In T Cell Signaling Pathway	0.526	0.161	-1.109	ATF2,BCL6,CASP14,CASP2,CASP3,CASP5,CD247,CD3E,CD40LG,CD44,CD80,CHP1,CREM,ESR1,FAS,FASLG,FOS,FOXP3,GNA13,GNAI2,GRB2,HLA-DQB2,HLA-G,ICOS,IL10,JUN,KRAS,MRAS,NFATC2,NRAS,PIK3CB,PIK3R6,PPP2CA,PPP2R1A,PPP2R5A,PPP3CA,PPP3R1,PPP3R2,PTPA,RALA,RALB,RAP1A,RAP1B,RASD2,RDX,RHOA,RHOB,RHOG,RHOJ,RND2,ROCK1,RPS6KB1,SELPLG,STIM1
Atherosclerosis Signaling	0.516	0.169	#NUM!	ALOX15B,APOC2,APOC4,CCL2,CD40LG,CLU,COL11A2,COL1A2,COL5A3,IL36G,IL36RN,LPL,PLA2G12A,PLA2G2C,PLA2G2D,PLA2G2F,PLA2G3,PLA2G4A,RELA,S100A8,SELPLG
Cholesterol Biosynthesis I	0.513	0.231	#NUM!	CYP51A1,DHCR24,MSMO1
Urate Biosynthesis/Inosine 5'-phosphate Degradation	0.513	0.231	#NUM!	NT5C3A,NT5E,PNP
NAD Phosphorylation and Dephosphorylation	0.513	0.231	#NUM!	ACP1,NADK2,PXYLP1
Cholesterol Biosynthesis II (via 24,25-dihydrolanosterol)	0.513	0.231	#NUM!	CYP51A1,DHCR24,MSMO1
Cholesterol Biosynthesis III (via Desmosterol)	0.513	0.231	#NUM!	CYP51A1,DHCR24,MSMO1
Iron homeostasis signaling pathway	0.51	0.168	#NUM!	ATP6V0A1,ATP6V0B,ATP6V0C,ATP6V0E2,ATP6V1B2,ATP6V1C1,ATP6V1F,BMP1,CIAO2A,CIAO3,CYBRD1,EGFR,ERFE,HIF1A,HMOX1,LRP1,LYRM4,PCBP1,SLC39A14,SMAD1,SMAD2,TFRC,TYK2
Phagosome Maturation	0.506	0.167	#NUM!	ATP6V0A1,ATP6V0B,ATP6V0C,ATP6V0E2,ATP6V1B2,ATP6V1C1,ATP6V1F,BET1L,CTSB,CTSC,DYNC1I1,DYNLRB1,M6PR,NAPA,NAPG,PRDX2,RAB5A,RAB5C,TUBB4A,TUBG2,VAMP2,VAMP3,VPS37B,VPS39,YKT6
DNA damage-induced 14-3-3σ Signaling	0.503	0.211	#NUM!	ATR,CCNE2,RAD9A,TP53
Bupropion Degradation	0.5	0.2	-0.447	CYP19A1,CYP2C19,CYP3A5,CYP4B1,CYP51A1
D-myo-inositol (1,4,5)-Trisphosphate Biosynthesis	0.5	0.2	-0.447	CDIPT,PIP4K2A,PIP5K1B,PIP5K1C,PLCD3
Apelin Adipocyte Signaling Pathway	0.491	0.173	0	APLN,APLNR,GNAI2,GPX2,HIF1A,MAPK13,MAPK4,MAPK6,PPARGC1A,PRKAA1,PRKAA2,PRKACA,PRKACB,PRKAR2A
Fcγ Receptor-mediated Phagocytosis in Macrophages and Monocytes	0.483	0.17	-1.5	ACTA1,ACTB,ACTC1,ARPC3,CRK,HMOX1,INPP5D,PAK1,PRKCA,PRKCG,PRKCI,RPS6KB1,TLN1,VAMP3,VAV3,WAS
Primary Immunodeficiency Signaling	0.483	0.18	#NUM!	AICDA,CD3E,CD40LG,CIITA,DCLRE1C,ICOS,LCK,RFXAP,TNFRSF13C
Antioxidant Action of Vitamin C	0.476	0.168	0.832	GLRX,HMOX1,IKBKE,MAPK13,NFKBIA,NXN,PLA2G12A,PLA2G2C,PLA2G2D,PLA2G2F,PLA2G3,PLA2G4A,PLCD3,PLCH2,RELA,SELENOT,SLC2A2,TXNRD1
Gαs Signaling	0.476	0.168	-2.138	ADRB2,ADRB3,ATF2,CNGB3,CNR1,ELK1,GNG10,GNG12,GNG13,GNG2,GNG5,HRH2,MRAS,PRKACA,PRKACB,PRKAR2A,PTGDR,RAP1A
Remodeling of Epithelial Adherens Junctions	0.476	0.174	0.816	ACTA1,ACTB,ACTC1,ARPC3,CTNNB1,CTNND1,MET,NME1,RAB5A,RAB5C,RALA,TUBB4A
Inositol Pyrophosphates Biosynthesis	0.466	0.25	#NUM!	IP6K2,IP6K3
Aldosterone Signaling in Epithelial Cells	0.463	0.164	-1.732	DNAJB1,DNAJB5,DNAJC1,DNAJC19,DNAJC2,DNAJC24,DNAJC28,DNAJC6,HSPA14,HSPB2,HSPB6,HSPB7,ICMT,KRAS,NEDD4,ODF1,PIK3CB,PIK3R6,PIP5K1B,PIP5K1C,PLCD3,PLCH2,PRKCA,PRKCG,PRKCI,SASS6
NAD biosynthesis II (from tryptophan)	0.455	0.214	#NUM!	AFMID,KMO,TDO2
Phenylalanine Degradation IV (Mammalian, via Side Chain)	0.455	0.214	#NUM!	ALDH2,HPD,SMOX
Adipogenesis pathway	0.451	0.164	#NUM!	ATG5,BSCL2,CCNH,CEBPB,CLOCK,CTNNB1,FABP4,FGF1,FZD3,FZD6,FZD7,HDAC4,HDAC7,HIF1A,LPL,RPS6KB1,SIRT2,SMAD1,SMAD9,TCF7,TP53,WNT5A
Role of IL-17F in Allergic Inflammatory Airway Diseases	0.446	0.178	-1.134	ATF2,CCL2,CCL7,CXCL1,CXCL6,IGF1,RELA,RPS6KA3
Stearate Biosynthesis I (Animals)	0.446	0.178	-2.121	ACSL3,BDH2,CYP4A11,CYP4A22,DHCR24,ELOVL2,LIPT2,THEM4
tRNA Charging	0.438	0.179	0.378	CARS,CARS2,IARS2,MARS2,NARS,PARS2,QARS
Nicotine Degradation II	0.42	0.169	0.302	B4GAT1,CYP19A1,CYP2C19,CYP3A5,CYP4B1,CYP51A1,FMO2,FMO4,INMT,UGT2A3,UGT2B4
Trehalose Degradation II (Trehalase)	0.415	0.333	#NUM!	TREH
Methylglyoxal Degradation I	0.415	0.333	#NUM!	HAGHL
Glutathione Biosynthesis	0.415	0.333	#NUM!	GSS
Tetrahydrobiopterin Biosynthesis I	0.415	0.333	#NUM!	GCH1
D-glucuronate Degradation I	0.415	0.333	#NUM!	DCXR
Inosine-5'-phosphate Biosynthesis II	0.415	0.333	#NUM!	PAICS
Anandamide Degradation	0.415	0.333	#NUM!	FAAH
Thyroid Hormone Biosynthesis	0.415	0.333	#NUM!	IYD
Glycerol-3-phosphate Shuttle	0.415	0.333	#NUM!	GPD2
Tetrahydrobiopterin Biosynthesis II	0.415	0.333	#NUM!	GCH1
Tyrosine Biosynthesis IV	0.415	0.333	#NUM!	PCBD2
Maturity Onset Diabetes of Young (MODY) Signaling	0.412	0.19	#NUM!	FABP1,HNF1B,NEUROD1,SLC2A2
Melatonin Signaling	0.407	0.167	-1.508	ARAF,CAMK2A,GNAI2,PLCD3,PLCH2,PRKACA,PRKACB,PRKAR2A,PRKCA,PRKCG,PRKCI,RORA
Estrogen Receptor Signaling	0.402	0.161	#NUM!	CARM1,CCNH,CDK8,DDX5,ESR1,GRB2,KRAS,MED4,MED6,MRAS,NRAS,POLR2C,POLR2D,POLR2K,PPARGC1A,RALA,RALB,RAP1A,RAP1B,RASD2,RUNX2,TAF9B
Phosphatidylethanolamine Biosynthesis II	0.399	0.222	#NUM!	CEPT1,PIGF
Leucine Degradation I	0.399	0.222	#NUM!	BCAT1,IVD
CD40 Signaling	0.398	0.167	-1	CD40LG,FCER2,FOS,IKBKE,JUN,MAPK13,NFKBIA,PIK3CB,PIK3R6,PTGS2,RELA
Transcriptional Regulatory Network in Embryonic Stem Cells	0.377	0.167	#NUM!	HAND1,HOXB1,ISL1,L1CAM,MEIS1,SIX3,SKIL,SMARCAD1,ZIC3
Tryptophan Degradation III (Eukaryotic)	0.374	0.182	-2	AFMID,KMO,PARK7,TDO2
Methionine Degradation I (to Homocysteine)	0.374	0.182	0	EHMT1,FTSJ1,MAT1A,MAT2A
Chondroitin Sulfate Degradation (Metazoa)	0.36	0.188	#NUM!	CEMIP2,GALNS,HYAL1
Intrinsic Prothrombin Activation Pathway	0.354	0.167	-2.646	COL11A2,COL1A2,COL5A3,F2,KLK10,KLK15,KLK4
Embryonic Stem Cell Differentiation into Cardiac Lineages	0.342	0.2	#NUM!	HOXB5,ISL1
Dolichyl-diphosphooligosaccharide Biosynthesis	0.342	0.2	#NUM!	ALG13,DPAGT1
Interferon Signaling	0.34	0.167	-0.447	BAK1,BCL2,IRF9,RELA,SOCS1,TYK2
Chondroitin Sulfate Biosynthesis	0.333	0.161	0.333	B3GAT1,B3GAT2,CHPF,CHST11,CHSY1,NDST1,NDST2,SULT1E1,UST
Communication between Innate and Adaptive Immune Cells	0.326	0.156	#NUM!	CCL3,CCR7,CD40LG,CD79B,CD80,CD83,CD8B,HLA-G,IL10,IL3,IL36G,IL36RN,TLR4,TNFRSF13C,TNFSF13B
Sonic Hedgehog Signaling	0.324	0.167	1	ARRB2,GLIS2,PRKACA,PRKACB,PRKAR2A
Airway Inflammation in Asthma	0.321	0.25	#NUM!	IL13
Arsenate Detoxification I (Glutaredoxin)	0.321	0.25	#NUM!	PNP
Retinoate Biosynthesis II	0.321	0.25	#NUM!	RBP2
Heme Degradation	0.321	0.25	#NUM!	HMOX1
Heme Biosynthesis from Uroporphyrinogen-III I	0.321	0.25	#NUM!	CPOX
Phenylethylamine Degradation I	0.321	0.25	#NUM!	ALDH2
Ascorbate Recycling (Cytosolic)	0.321	0.25	#NUM!	GLRX
Melatonin Degradation II	0.321	0.25	#NUM!	SMOX
Phenylalanine Degradation I (Aerobic)	0.321	0.25	#NUM!	PCBD2
Complement System	0.314	0.162	-1	C1QB,C1QC,C5AR1,C7,CD46,CD59
Cysteine Biosynthesis III (mammalia)	0.307	0.167	0	EHMT1,FTSJ1,MAT1A,MAT2A
Sphingosine-1-phosphate Signaling	0.297	0.153	-1.414	CASP14,CASP2,CASP3,CASP5,GNA13,GNAI2,PIK3CB,PIK3R6,PLCD3,PLCH2,RHOA,RHOB,RHOG,RHOJ,RND2,S1PR1,S1PR2,SPHK1
γ-glutamyl Cycle	0.295	0.182	#NUM!	ANPEP,GSS
Notch Signaling	0.291	0.158	0	DTX2,DTX3,NOTCH2,NOTCH3,NOTCH4,PSENEN
PXR/RXR Activation	0.287	0.154	#NUM!	ABCB9,CYP2C19,CYP3A5,NR1I3,PPARGC1A,PRKACA,PRKACB,PRKAR2A,RELA,RXRA
Valine Degradation I	0.285	0.167	#NUM!	BCAT1,BCKDHB,DLD
Role of JAK family kinases in IL-6-type Cytokine Signaling	0.278	0.16	#NUM!	MAPK13,SOCS1,SOCS3,TYK2
Dermatan Sulfate Biosynthesis	0.275	0.153	0.333	B3GAT1,B3GAT2,CHPF,CHST11,CHSY1,NDST1,NDST2,SULT1E1,UST
GPCR-Mediated Integration of Enteroendocrine Signaling Exemplified by an L Cell	0.267	0.151	-0.302	ADRB2,ADRB3,CHRM2,GIPR,GLP2R,GNAI2,PLCD3,PLCH2,PRKACA,PRKACB,PRKAR2A
Assembly of RNA Polymerase I Complex	0.256	0.167	#NUM!	TAF1B,UBTF
BER pathway	0.256	0.167	#NUM!	APEX1,LIG3
2-ketoglutarate Dehydrogenase Complex	0.255	0.2	#NUM!	DLD
Tetrahydrofolate Salvage from 5,10-methenyltetrahydrofolate	0.255	0.2	#NUM!	MTHFD2
Eumelanin Biosynthesis	0.255	0.2	#NUM!	MIF
2-oxobutanoate Degradation I	0.255	0.2	#NUM!	DLD
Citrulline-Nitric Oxide Cycle	0.255	0.2	#NUM!	ASS1
dTMP De Novo Biosynthesis	0.255	0.2	#NUM!	TYMS
Tyrosine Degradation I	0.255	0.2	#NUM!	HPD
Folate Polyglutamylation	0.255	0.2	#NUM!	FPGS
Lipid Antigen Presentation by CD1	0.252	0.154	#NUM!	AP2A1,AP2M1,CD3E,PSAP
NAD Salvage Pathway II	0.252	0.154	1	ACP1,NT5C3A,NT5E,PXYLP1
Granzyme A Signaling	0.226	0.15	#NUM!	APEX1,H1FX,NME1
CDP-diacylglycerol Biosynthesis I	0.226	0.15	#NUM!	AGPAT4,GPAT3,LCLAT1
The Visual Cycle	0.226	0.15	#NUM!	RBP2,RDH10,RDH8
Assembly of RNA Polymerase III Complex	0.221	0.154	#NUM!	BRF2,POLR3D
Oleate Biosynthesis II (Animals)	0.221	0.154	#NUM!	FADS1,FADS2
Proline Biosynthesis II (from Arginine)	0.206	0.167	#NUM!	OAT
Pentose Phosphate Pathway (Non-oxidative Branch)	0.206	0.167	#NUM!	RPIA
Glycerol Degradation I	0.206	0.167	#NUM!	GPD2
Lactose Degradation III	0.206	0.167	#NUM!	PSAP
LPS/IL-1 Mediated Inhibition of RXR Function	0	0.147	1.807	ABCB9,ACSL3,ALDH16A1,ALDH2,APOC2,APOC4,CHST11,CYP2C19,CYP3A5,CYP4A11,FABP1,FABP4,FABP5,FMO2,FMO4,GSTM3,IL1RAP,IL1RAPL2,IL36G,IL36RN,JUN,MAP3K1,MYD88,NDST1,NDST2,NR1I3,PPARGC1A,PPARGC1B,RXRA,SMOX,SULT1E1,TLR4,UST
Coagulation System	0	0.143	-1.342	BDKRB2,F2,F7,PLAT,SERPIND1
LXR/RXR Activation	0	0.149	-1	APOC2,APOC4,ARG2,CCL2,CCL7,CLU,CYP51A1,IL1RAP,IL1RAPL2,IL36G,IL36RN,LPL,PTGS2,RELA,RXRA,S100A8,TLR4,TTR
Mitochondrial Dysfunction	0	0.123	#NUM!	AIFM1,APP,ATP5MC2,ATP5PF,ATPAF1,BCL2,CASP3,COX7B,COX7C,CYB5R3,CYCS,GPD2,MT-ND4L,NDUFA10,NDUFA2,NDUFA3,NDUFV1,PARK7,PSENEN,UQCRB,VDAC2
FXR/RXR Activation	0	0.111	#NUM!	APOC2,APOC4,CLU,CYP19A1,FOXA3,IL36G,IL36RN,LPL,PPARGC1A,RXRA,SLC10A2,SLC51B,TTR,UGT2B4
TR/RXR Activation	0	0.129	#NUM!	GH1,HIF1A,NRGN,PIK3CB,PIK3R6,PPARGC1A,RXRA,STRBP,THRA,THRSP,UCP3
Role of RIG1-like Receptors in Antiviral Innate Immunity	0	0.136	-2.236	FADD,IKBKE,MAVS,NFKBIA,RELA,RIPK1
IL-22 Signaling	0	0.125	#NUM!	MAPK13,SOCS3,TYK2
T Helper Cell Differentiation	0	0.137	#NUM!	BCL6,CD40LG,CD80,FOXP3,ICOS,IL10,IL13,IL4R,TGFBR1,TGFBR2
IL-9 Signaling	0	0.118	-2	PIK3CB,PIK3R6,RELA,SOCS3
Role of Cytokines in Mediating Communication between Immune Cells	0	0.0926	#NUM!	IL10,IL13,IL3,IL36G,IL36RN
Dendritic Cell Maturation	0	0.125	-3.838	ATF2,CCR7,CD40LG,CD80,CD83,COL11A2,COL1A2,COL5A3,IKBKE,IL10,IL36G,IL36RN,MAPK13,MYD88,NFKBIA,PIK3CB,PIK3R6,PLCD3,PLCH2,RELA,TAB1,TLR4,TYROBP
Cellular Effects of Sildenafil (Viagra)	0	0.137	#NUM!	ACTA1,ACTB,ACTC1,CACNG4,CACNG7,CACNG8,GUCY1A1,MYL12A,MYL12B,PDE3A,PDE4A,PLCD3,PLCH2,PRKACA,PRKACB,PRKAR2A,SLC4A10,SLC4A5
Cardiomyocyte Differentiation via BMP Receptors	0	0.05	#NUM!	ATF2
RAN Signaling	0	0.118	#NUM!	KPNA2,KPNA5
DNA Methylation and Transcriptional Repression Signaling	0	0.0882	#NUM!	ARID4B,MBD2,MTA1
Allograft Rejection Signaling	0	0.0814	#NUM!	CD40LG,CD80,FAS,FASLG,HLA-DQB2,HLA-G,IL10
Autoimmune Thyroid Disease Signaling	0	0.122	#NUM!	CD40LG,CD80,FAS,FASLG,HLA-G,IL10
Graft-versus-Host Disease Signaling	0	0.125	#NUM!	CD80,FAS,FASLG,HLA-G,IL36G,IL36RN
Cleavage and Polyadenylation of Pre-mRNA	0	0.0833	#NUM!	CPSF6
Cdc42 Signaling	0	0.144	-0.471	ARPC3,ATF2,CD247,CD3E,CDC42SE1,CFL2,EXOC5,FOS,HLA-DQB2,HLA-G,IQGAP3,ITGA2,JUN,LIMK1,LIMK2,LLGL1,MAPK13,MYL12A,MYL12B,PAK1,PRKCI,RALA,RASA1,WAS
Altered T Cell and B Cell Signaling in Rheumatoid Arthritis	0	0.144	#NUM!	CD40LG,CD79B,CD80,FAS,FASLG,IL10,IL36G,IL36RN,RELA,TLR4,TNFRSF13C,TNFSF11,TNFSF13B
Leptin Signaling in Obesity	0	0.147	-2.236	GHRL,GRB2,PDE3A,PIK3CB,PIK3R6,PLCD3,PLCH2,PRKACA,PRKACB,PRKAR2A,SOCS3
B Cell Development	0	0.111	#NUM!	CD79B,CD80,IL7,SPN
Role of PI3K/AKT Signaling in the Pathogenesis of Influenza	0	0.123	-1.342	CRK,GNAI2,MLH1,NFKBIA,PIK3CB,PIK3R6,PLAC8,RELA
Role of Hypercytokinemia/hyperchemokinemia in the Pathogenesis of Influenza	0	0.093	#NUM!	CCL2,CCL3,IL36G,IL36RN
OX40 Signaling Pathway	0	0.1	-0.378	BCL2,BCL2L1,CD247,CD3E,HLA-DQB2,HLA-G,JUN,NFKBIA,RELA
Extrinsic Prothrombin Activation Pathway	0	0.125	#NUM!	F2,F7
Assembly of RNA Polymerase II Complex	0	0.1	#NUM!	CCNH,POLR2C,POLR2D,POLR2K,TAF9B
Mismatch Repair in Eukaryotes	0	0.0625	#NUM!	MLH1
DNA Double-Strand Break Repair by Homologous Recombination	0	0.143	#NUM!	ATRX,POLA1
DNA Double-Strand Break Repair by Non-Homologous End Joining	0	0.143	#NUM!	DCLRE1C,LIG3
IL-17A Signaling in Airway Cells	0	0.138	-1.414	CXCL1,CXCL6,IKBKE,MAPK13,NFKBIA,PIK3CB,PIK3R6,RELA,TYK2
Role of JAK1, JAK2 and TYK2 in Interferon Signaling	0	0.125	#NUM!	RELA,SOCS1,TYK2
Hematopoiesis from Pluripotent Stem Cells	0	0.143	#NUM!	CD247,CD3E,CD8B,IL10,IL3,IL7,LIF
nNOS Signaling in Skeletal Muscle Cells	0	0.146	#NUM!	CACNA2D2,CACNB1,CACNG4,CACNG7,CACNG8,SNTB2
Heparan Sulfate Biosynthesis	0	0.133	1.508	AARSD1,B3GAT1,B3GAT2,CHST11,EXTL2,EXTL3,NDST1,NDST2,PPME1,SULT1E1,UST
Fatty Acid Activation	0	0.0769	#NUM!	ACSL3
Retinoate Biosynthesis I	0	0.0882	#NUM!	RBP2,RDH10,RDH8
Thyroid Hormone Metabolism II (via Conjugation and/or Degradation)	0	0.0789	#NUM!	B4GAT1,UGT2A3,UGT2B4
Nicotine Degradation III	0	0.143	0	B4GAT1,CYP19A1,CYP2C19,CYP3A5,CYP4B1,CYP51A1,UGT2A3,UGT2B4
Dopamine Degradation	0	0.1	#NUM!	ALDH2,LRTOMT,SMOX
Heparan Sulfate Biosynthesis (Late Stages)	0	0.118	2.333	AARSD1,CHST11,EXTL2,EXTL3,NDST1,NDST2,PPME1,SULT1E1,UST
Glutaryl-CoA Degradation	0	0.0714	#NUM!	PARK7
Isoleucine Degradation I	0	0.143	#NUM!	BCAT1,DLD
Glutathione Redox Reactions I	0	0.0417	#NUM!	GPX2
Acyl-CoA Hydrolysis	0	0.0769	#NUM!	THEM4
Ketogenesis	0	0.1	#NUM!	BDH2
Melatonin Degradation I	0	0.133	0	B4GAT1,CYP19A1,CYP2C19,CYP3A5,CYP4B1,CYP51A1,UGT2A3,UGT2B4
Phospholipases	0	0.148	-0.333	HMOX1,PLA2G12A,PLA2G2C,PLA2G2D,PLA2G2F,PLA2G3,PLA2G4A,PLCD3,PLCH2
Choline Biosynthesis III	0	0.133	#NUM!	CEPT1,HMOX1
Estrogen Biosynthesis	0	0.146	-0.816	CYP19A1,CYP2C19,CYP3A5,CYP4B1,CYP51A1,HSD17B12
Tryptophan Degradation X (Mammalian, via Tryptamine)	0	0.08	#NUM!	ALDH2,SMOX
Histidine Degradation III	0	0.125	#NUM!	MTHFD2
Glutathione-mediated Detoxification	0	0.0938	#NUM!	ANPEP,GSTM3,HPGDS
Phosphatidylcholine Biosynthesis I	0	0.143	#NUM!	CEPT1
Calcium Transport I	0	0.1	#NUM!	ATP2A2
Acetyl-CoA Biosynthesis I (Pyruvate Dehydrogenase Complex)	0	0.143	#NUM!	DLD
Dermatan Sulfate Biosynthesis (Late Stages)	0	0.109	1.342	CHST11,NDST1,NDST2,SULT1E1,UST
Phosphatidylglycerol Biosynthesis II (Non-plastidic)	0	0.136	#NUM!	AGPAT4,GPAT3,LCLAT1
Dermatan Sulfate Degradation (Metazoa)	0	0.118	#NUM!	CEMIP2,HYAL1
Mitochondrial L-carnitine Shuttle Pathway	0	0.0588	#NUM!	ACSL3
Serotonin Degradation	0	0.0896	0.816	ADH1A,ALDH2,B4GAT1,SMOX,UGT2A3,UGT2B4
TCA Cycle II (Eukaryotic)	0	0.0417	#NUM!	DLD
Bile Acid Biosynthesis, Neutral Pathway	0	0.0769	#NUM!	SCP2
Retinol Biosynthesis	0	0.119	-1.342	CES4A,LPL,RBP2,RDH10,RDH8
Colanic Acid Building Blocks Biosynthesis	0	0.143	#NUM!	GALE,GALT
Heme Biosynthesis II	0	0.111	#NUM!	CPOX
Ketolysis	0	0.111	#NUM!	BDH2
Purine Nucleotides De Novo Biosynthesis II	0	0.0909	#NUM!	PAICS
Glycolysis I	0	0.0385	#NUM!	BPGM
Gluconeogenesis I	0	0.0769	#NUM!	BPGM,ME2
Methylglyoxal Degradation III	0	0.111	#NUM!	CYP4A11,CYP4A22
Histamine Degradation	0	0.118	#NUM!	ALDH2,HNMT
Chondroitin Sulfate Biosynthesis (Late Stages)	0	0.146	1.134	CHPF,CHST11,CHSY1,NDST1,NDST2,SULT1E1,UST
Salvage Pathways of Pyrimidine Deoxyribonucleotides	0	0.125	#NUM!	AICDA
Superpathway of Melatonin Degradation	0	0.138	0.333	B4GAT1,CYP19A1,CYP2C19,CYP3A5,CYP4B1,CYP51A1,SMOX,UGT2A3,UGT2B4
Noradrenaline and Adrenaline Degradation	0	0.114	0	ADH1A,ALDH2,LRTOMT,SMOX
Putrescine Degradation III	0	0.0952	#NUM!	ALDH2,SMOX
Fatty Acid α-oxidation	0	0.1	#NUM!	ALDH2,PTGS2
Oxidative Ethanol Degradation III	0	0.0526	#NUM!	ALDH2
Ethanol Degradation IV	0	0.0435	#NUM!	ALDH2
Ethanol Degradation II	0	0.0625	#NUM!	ADH1A,ALDH2
Fatty Acid β-oxidation I	0	0.0938	#NUM!	ACSL3,IVD,SCP2
Superpathway of Methionine Degradation	0	0.135	-0.447	DLD,EHMT1,FTSJ1,MAT1A,MAT2A
Folate Transformations I	0	0.111	#NUM!	MTHFD2
Superpathway of Cholesterol Biosynthesis	0	0.107	#NUM!	CYP51A1,DHCR24,MSMO1
Inhibition of Matrix Metalloproteases	0	0.128	#NUM!	HSPG2,LRP1,RECK,TIMP2,TIMP3
Oxidative Phosphorylation	0	0.11	0.577	ATP5MC2,ATP5PF,ATPAF1,COX7B,COX7C,CYCS,MT-ND4L,NDUFA10,NDUFA2,NDUFA3,NDUFV1,UQCRB
Unfolded protein response	0	0.107	#NUM!	BCL2,CEBPB,CEBPG,HSPA14,NFE2L2,OS9
Nucleotide Excision Repair Pathway	0	0.143	#NUM!	CCNH,POLR2C,POLR2D,POLR2K,RAD23B
Protein Ubiquitination Pathway	0	0.147	#NUM!	ANAPC1,CDC34,DNAJB1,DNAJB5,DNAJC1,DNAJC19,DNAJC2,DNAJC24,DNAJC28,DNAJC6,ELOB,HSPA14,HSPB2,HSPB6,HSPB7,NEDD4,ODF1,PSMD9,SASS6,STUB1,UBE2A,UBE2B,UBE2D1,UBE2G1,UBE2I,UBE2J1,UBE2N,UBE2R2,UBE2V1,UBE2V2,UBE2W,UBE2Z,UBR2,USP12,USP15,USP2,USP38,USP44,USP45,USP53
Endoplasmic Reticulum Stress Pathway	0	0.0476	#NUM!	CASP3
Cell Cycle: G2/M DNA Damage Checkpoint Regulation	0	0.143	0	ATR,CDKN1A,CKS1B,MDM4,TP53,WEE1,YWHAQ
GABA Receptor Signaling	0	0.147	#NUM!	AP2A1,AP2M1,CACNA2D2,CACNB1,CACNG4,CACNG7,CACNG8,GABRA1,GABRA4,GABRA5,GABRB1,GABRB3,MRAS,UBQLN1
Antigen Presentation Pathway	0	0.103	#NUM!	CIITA,HLA-DQB2,HLA-G,TAPBP
Serotonin Receptor Signaling	0	0.116	#NUM!	GCH1,HTR1A,HTR1E,SLC18A3,SMOX
Phagosome Formation	0	0.135	#NUM!	C5AR1,FCER2,ITGA2,MRC2,PIK3CB,PIK3R6,PLCD3,PLCH2,PRKCA,PRKCG,PRKCI,RHOA,RHOB,RHOG,RHOJ,RND2,TLR4
Autophagy	0	0.148	#NUM!	ATG12,ATG3,ATG5,BCL2,BECN1,CTSB,CTSC,MAP1LC3A,VPS39
Th17 Activation Pathway	0	0.121	-0.905	DEFB110,DEFB129,FOXP3,HIF1A,IL10,MYD88,NFATC2,RELA,RORA,SOCS3,TYK2
FAT10 Signaling Pathway	0	0.111	#NUM!	PSME3,UBE2Z
PFKFB4 Signaling Pathway	0	0.109	-2.236	ATF2,PRKACA,PRKACB,PRKAR2A,TP53
