# Supplementary material for: Obesity and exercise training alter inflammatory pathway skeletal muscle small extracellular vesicle microRNAs
Source: Exp Physiol. 2022 Apr 3;107(5):462–75. doi: 10.1113/EP090062 (PMC9323446; doi:10.1113/EP090062)
Supplement: Supplementary file 5 — Table S8. mRNA targets for differentially expresed microRNAs after exercise training. [file EPH-107-462-s001.xls]

## Sheet: Sheet0
ID	Symbol	Expr Log Ratio	Source	Confidence		Symbol	Pathway
hsa-let-7f-2-3p	let-7f-2-3p (and other miRNAs w/seed UAUACAG)	-0.675	TargetScan Human	High (predicted)	0.675	ANXA1	Glucocorticoid Receptor Signaling
hsa-let-7f-2-3p	let-7f-2-3p (and other miRNAs w/seed UAUACAG)	-0.675	TargetScan Human	High (predicted)	0.675	AP1S3	CTLA4 Signaling in Cytotoxic T Lymphocytes
hsa-let-7f-2-3p	let-7f-2-3p (and other miRNAs w/seed UAUACAG)	-0.675	TargetScan Human	High (predicted)	0.675	ASAH1	Ceramide Degradation,Sphingosine and Sphingosine-1-phosphate Metabolism,Sphingosine-1-phosphate Signaling
hsa-let-7f-2-3p	let-7f-2-3p (and other miRNAs w/seed UAUACAG)	-0.675	TargetScan Human	High (predicted)	0.675	ATG12	Autophagy,Sirtuin Signaling Pathway
hsa-let-7f-2-3p	let-7f-2-3p (and other miRNAs w/seed UAUACAG)	-0.675	TargetScan Human	High (predicted)	0.675	BEX4
hsa-let-7f-2-3p	let-7f-2-3p (and other miRNAs w/seed UAUACAG)	-0.675	TargetScan Human	High (predicted)	0.675	C1D
hsa-let-7f-2-3p	let-7f-2-3p (and other miRNAs w/seed UAUACAG)	-0.675	TargetScan Human	High (predicted)	0.675	C4orf45
hsa-let-7f-2-3p	let-7f-2-3p (and other miRNAs w/seed UAUACAG)	-0.675	TargetScan Human	High (predicted)	0.675	CCDC38
hsa-let-7f-2-3p	let-7f-2-3p (and other miRNAs w/seed UAUACAG)	-0.675	TargetScan Human	High (predicted)	0.675	CCL7	Agranulocyte Adhesion and Diapedesis,Chemokine Signaling,Granulocyte Adhesion and Diapedesis,IL-17A Signaling in Fibroblasts,LXR/RXR Activation,Role of IL-17A in Arthritis,Role of IL-17F in Allergic Inflammatory Airway Diseases,TREM1 Signaling
hsa-let-7f-2-3p	let-7f-2-3p (and other miRNAs w/seed UAUACAG)	-0.675	TargetScan Human	High (predicted)	0.675	CDKL3
hsa-let-7f-2-3p	let-7f-2-3p (and other miRNAs w/seed UAUACAG)	-0.675	TargetScan Human	High (predicted)	0.675	CHRDL2
hsa-let-7f-2-3p	let-7f-2-3p (and other miRNAs w/seed UAUACAG)	-0.675	TargetScan Human	High (predicted)	0.675	CIAO2A	Iron homeostasis signaling pathway
hsa-let-7f-2-3p	let-7f-2-3p (and other miRNAs w/seed UAUACAG)	-0.675	TargetScan Human	High (predicted)	0.675	CMTM6
hsa-let-7f-2-3p	let-7f-2-3p (and other miRNAs w/seed UAUACAG)	-0.675	TargetScan Human	High (predicted)	0.675	CNR1	cAMP-mediated signaling,Corticotropin Releasing Hormone Signaling,Endocannabinoid Cancer Inhibition Pathway,Endocannabinoid Developing Neuron Pathway,Endocannabinoid Neuronal Synapse Pathway,G-Protein Coupled Receptor Signaling,Gαi Signaling,Gαs Signaling,Reelin Signaling in Neurons
hsa-let-7f-2-3p	let-7f-2-3p (and other miRNAs w/seed UAUACAG)	-0.675	TargetScan Human	High (predicted)	0.675	CRISP2
hsa-let-7f-2-3p	let-7f-2-3p (and other miRNAs w/seed UAUACAG)	-0.675	TargetScan Human	High (predicted)	0.675	CTR9
hsa-let-7f-2-3p	let-7f-2-3p (and other miRNAs w/seed UAUACAG)	-0.675	TargetScan Human	High (predicted)	0.675	CTTNBP2NL
hsa-let-7f-2-3p	let-7f-2-3p (and other miRNAs w/seed UAUACAG)	-0.675	TargetScan Human	High (predicted)	0.675	CXorf40A/CXorf40B
hsa-let-7f-2-3p	let-7f-2-3p (and other miRNAs w/seed UAUACAG)	-0.675	TargetScan Human	High (predicted),Moderate (predicted)	0.675	DAZ1/DAZ4
hsa-let-7f-2-3p	let-7f-2-3p (and other miRNAs w/seed UAUACAG)	-0.675	TargetScan Human	High (predicted)	0.675	DNAJA2	NRF2-mediated Oxidative Stress Response,Unfolded protein response
hsa-let-7f-2-3p	let-7f-2-3p (and other miRNAs w/seed UAUACAG)	-0.675	TargetScan Human	High (predicted)	0.675	DNAJC15	Aldosterone Signaling in Epithelial Cells,NRF2-mediated Oxidative Stress Response,Protein Ubiquitination Pathway
hsa-let-7f-2-3p	let-7f-2-3p (and other miRNAs w/seed UAUACAG)	-0.675	TargetScan Human	High (predicted)	0.675	DUSP6	cAMP-mediated signaling,ERK/MAPK Signaling,G-Protein Coupled Receptor Signaling,Protein Kinase A Signaling,Sirtuin Signaling Pathway
hsa-let-7f-2-3p	let-7f-2-3p (and other miRNAs w/seed UAUACAG)	-0.675	TargetScan Human	High (predicted)	0.675	DYNC2LI1
hsa-let-7f-2-3p	let-7f-2-3p (and other miRNAs w/seed UAUACAG)	-0.675	TargetScan Human	High (predicted)	0.675	EDNRA	Cardiac Hypertrophy Signaling (Enhanced),Endothelin-1 Signaling,Hepatic Fibrosis / Hepatic Stellate Cell Activation,Ovarian Cancer Signaling
hsa-let-7f-2-3p	let-7f-2-3p (and other miRNAs w/seed UAUACAG)	-0.675	TargetScan Human	High (predicted)	0.675	FAM122C
hsa-let-7f-2-3p	let-7f-2-3p (and other miRNAs w/seed UAUACAG)	-0.675	TargetScan Human	High (predicted)	0.675	FAM221A
hsa-let-7f-2-3p	let-7f-2-3p (and other miRNAs w/seed UAUACAG)	-0.675	TargetScan Human	High (predicted)	0.675	FAM3B
hsa-let-7f-2-3p	let-7f-2-3p (and other miRNAs w/seed UAUACAG)	-0.675	TargetScan Human	High (predicted)	0.675	GABRA1	GABA Receptor Signaling,Neuroinflammation Signaling Pathway
hsa-let-7f-2-3p	let-7f-2-3p (and other miRNAs w/seed UAUACAG)	-0.675	TargetScan Human	High (predicted)	0.675	GP1BA
hsa-let-7f-2-3p	let-7f-2-3p (and other miRNAs w/seed UAUACAG)	-0.675	TargetScan Human	High (predicted)	0.675	GPR18
hsa-let-7f-2-3p	let-7f-2-3p (and other miRNAs w/seed UAUACAG)	-0.675	TargetScan Human	High (predicted)	0.675	HMGB3
hsa-let-7f-2-3p	let-7f-2-3p (and other miRNAs w/seed UAUACAG)	-0.675	TargetScan Human	High (predicted)	0.675	HOXA10-HOXA9
hsa-let-7f-2-3p	let-7f-2-3p (and other miRNAs w/seed UAUACAG)	-0.675	TargetScan Human	High (predicted)	0.675	HOXA9
hsa-let-7f-2-3p	let-7f-2-3p (and other miRNAs w/seed UAUACAG)	-0.675	TargetScan Human	High (predicted)	0.675	HSPA14	Aldosterone Signaling in Epithelial Cells,BAG2 Signaling Pathway,eNOS Signaling,Glucocorticoid Receptor Signaling,Huntington's Disease Signaling,Protein Ubiquitination Pathway,Unfolded protein response
hsa-let-7f-2-3p	let-7f-2-3p (and other miRNAs w/seed UAUACAG)	-0.675	TargetScan Human	High (predicted)	0.675	HVCN1
hsa-let-7f-2-3p	let-7f-2-3p (and other miRNAs w/seed UAUACAG)	-0.675	TargetScan Human	High (predicted)	0.675	IAPP
hsa-let-7f-2-3p	let-7f-2-3p (and other miRNAs w/seed UAUACAG)	-0.675	TargetScan Human	High (predicted)	0.675	ID2	Mouse Embryonic Stem Cell Pluripotency,Regulation of the Epithelial-Mesenchymal Transition Pathway
hsa-let-7f-2-3p	let-7f-2-3p (and other miRNAs w/seed UAUACAG)	-0.675	TargetScan Human	High (predicted)	0.675	IGIP
hsa-let-7f-2-3p	let-7f-2-3p (and other miRNAs w/seed UAUACAG)	-0.675	TargetScan Human	High (predicted)	0.675	INO80D
hsa-let-7f-2-3p	let-7f-2-3p (and other miRNAs w/seed UAUACAG)	-0.675	TargetScan Human	High (predicted)	0.675	IRX3
hsa-let-7f-2-3p	let-7f-2-3p (and other miRNAs w/seed UAUACAG)	-0.675	TargetScan Human	High (predicted)	0.675	KATNBL1
hsa-let-7f-2-3p	let-7f-2-3p (and other miRNAs w/seed UAUACAG)	-0.675	TargetScan Human	High (predicted)	0.675	KHDRBS3
hsa-let-7f-2-3p	let-7f-2-3p (and other miRNAs w/seed UAUACAG)	-0.675	TargetScan Human	High (predicted)	0.675	LCE1E
hsa-let-7f-2-3p	let-7f-2-3p (and other miRNAs w/seed UAUACAG)	-0.675	TargetScan Human	High (predicted)	0.675	LINC01148
hsa-let-7f-2-3p	let-7f-2-3p (and other miRNAs w/seed UAUACAG)	-0.675	TargetScan Human	High (predicted)	0.675	LOC100288208
hsa-let-7f-2-3p	let-7f-2-3p (and other miRNAs w/seed UAUACAG)	-0.675	TargetScan Human	High (predicted)	0.675	MBTPS2	Endoplasmic Reticulum Stress Pathway,Unfolded protein response
hsa-let-7f-2-3p	let-7f-2-3p (and other miRNAs w/seed UAUACAG)	-0.675	TargetScan Human	High (predicted)	0.675	MDM1
hsa-let-7f-2-3p	let-7f-2-3p (and other miRNAs w/seed UAUACAG)	-0.675	TargetScan Human	High (predicted)	0.675	MS4A13
hsa-let-7f-2-3p	let-7f-2-3p (and other miRNAs w/seed UAUACAG)	-0.675	TargetScan Human	High (predicted)	0.675	NAA20
hsa-let-7f-2-3p	let-7f-2-3p (and other miRNAs w/seed UAUACAG)	-0.675	TargetScan Human	High (predicted)	0.675	NABP1
hsa-let-7f-2-3p	let-7f-2-3p (and other miRNAs w/seed UAUACAG)	-0.675	TargetScan Human	High (predicted)	0.675	NADK2	NAD Phosphorylation and Dephosphorylation
hsa-let-7f-2-3p	let-7f-2-3p (and other miRNAs w/seed UAUACAG)	-0.675	TargetScan Human	High (predicted)	0.675	NTS	Neuroprotective Role of THOP1 in Alzheimer's Disease
hsa-let-7f-2-3p	let-7f-2-3p (and other miRNAs w/seed UAUACAG)	-0.675	TargetScan Human	High (predicted)	0.675	NUP133
hsa-let-7f-2-3p	let-7f-2-3p (and other miRNAs w/seed UAUACAG)	-0.675	TargetScan Human	High (predicted)	0.675	NXT2
hsa-let-7f-2-3p	let-7f-2-3p (and other miRNAs w/seed UAUACAG)	-0.675	TargetScan Human	High (predicted)	0.675	PAH	Phenylalanine Degradation I (Aerobic),Tyrosine Biosynthesis IV
hsa-let-7f-2-3p	let-7f-2-3p (and other miRNAs w/seed UAUACAG)	-0.675	TargetScan Human	High (predicted)	0.675	PDCD10
hsa-let-7f-2-3p	let-7f-2-3p (and other miRNAs w/seed UAUACAG)	-0.675	TargetScan Human	High (predicted)	0.675	PLN	Apelin Cardiomyocyte Signaling Pathway,Cardiac Hypertrophy Signaling (Enhanced),Cardiac β-adrenergic Signaling,Nitric Oxide Signaling in the Cardiovascular System,Protein Kinase A Signaling
hsa-let-7f-2-3p	let-7f-2-3p (and other miRNAs w/seed UAUACAG)	-0.675	TargetScan Human	High (predicted)	0.675	PLSCR1
hsa-let-7f-2-3p	let-7f-2-3p (and other miRNAs w/seed UAUACAG)	-0.675	TargetScan Human	High (predicted)	0.675	POLR2K	Androgen Signaling,Assembly of RNA Polymerase II Complex,CREB Signaling in Neurons,Estrogen Receptor Signaling,Glucocorticoid Receptor Signaling,Hereditary Breast Cancer Signaling,Huntington's Disease Signaling,NER Pathway,Nucleotide Excision Repair Pathway
hsa-let-7f-2-3p	let-7f-2-3p (and other miRNAs w/seed UAUACAG)	-0.675	TargetScan Human	High (predicted)	0.675	PRRG4
hsa-let-7f-2-3p	let-7f-2-3p (and other miRNAs w/seed UAUACAG)	-0.675	TargetScan Human	High (predicted)	0.675	PSMD6	Protein Ubiquitination Pathway
hsa-let-7f-2-3p	let-7f-2-3p (and other miRNAs w/seed UAUACAG)	-0.675	TargetScan Human	High (predicted)	0.675	PUS10
hsa-let-7f-2-3p	let-7f-2-3p (and other miRNAs w/seed UAUACAG)	-0.675	TargetScan Human	High (predicted)	0.675	RP11_386G211
hsa-let-7f-2-3p	let-7f-2-3p (and other miRNAs w/seed UAUACAG)	-0.675	TargetScan Human	High (predicted)	0.675	RP11_650K203
hsa-let-7f-2-3p	let-7f-2-3p (and other miRNAs w/seed UAUACAG)	-0.675	TargetScan Human	High (predicted)	0.675	RP1_228P165
hsa-let-7f-2-3p	let-7f-2-3p (and other miRNAs w/seed UAUACAG)	-0.675	TargetScan Human	High (predicted)	0.675	RUVBL2	Oxidized GTP and dGTP Detoxification,Wnt/β-catenin Signaling
hsa-let-7f-2-3p	let-7f-2-3p (and other miRNAs w/seed UAUACAG)	-0.675	TargetScan Human	High (predicted)	0.675	SEC11C
hsa-let-7f-2-3p	let-7f-2-3p (and other miRNAs w/seed UAUACAG)	-0.675	TargetScan Human	High (predicted)	0.675	SMIM8
hsa-let-7f-2-3p	let-7f-2-3p (and other miRNAs w/seed UAUACAG)	-0.675	TargetScan Human	High (predicted)	0.675	SNRNP25	Systemic Lupus Erythematosus Signaling
hsa-let-7f-2-3p	let-7f-2-3p (and other miRNAs w/seed UAUACAG)	-0.675	TargetScan Human	High (predicted)	0.675	SNTN
hsa-let-7f-2-3p	let-7f-2-3p (and other miRNAs w/seed UAUACAG)	-0.675	TargetScan Human	High (predicted)	0.675	SNX3
hsa-let-7f-2-3p	let-7f-2-3p (and other miRNAs w/seed UAUACAG)	-0.675	TargetScan Human	High (predicted)	0.675	TACR3
hsa-let-7f-2-3p	let-7f-2-3p (and other miRNAs w/seed UAUACAG)	-0.675	TargetScan Human	High (predicted)	0.675	TAS2R14	Gustation Pathway
hsa-let-7f-2-3p	let-7f-2-3p (and other miRNAs w/seed UAUACAG)	-0.675	TargetScan Human	High (predicted)	0.675	TCF7L2	Acute Myeloid Leukemia Signaling,Basal Cell Carcinoma Signaling,Colorectal Cancer Metastasis Signaling,Endocannabinoid Cancer Inhibition Pathway,Epithelial Adherens Junction Signaling,Factors Promoting Cardiogenesis in Vertebrates,Human Embryonic Stem Cell Pluripotency,Mouse Embryonic Stem Cell Pluripotency,Osteoarthritis Pathway,Ovarian Cancer Signaling,PEDF Signaling,Protein Kinase A Signaling,…
hsa-let-7f-2-3p	let-7f-2-3p (and other miRNAs w/seed UAUACAG)	-0.675	TargetScan Human	High (predicted)	0.675	TM2D1
hsa-let-7f-2-3p	let-7f-2-3p (and other miRNAs w/seed UAUACAG)	-0.675	TargetScan Human	High (predicted)	0.675	TMEM128
hsa-let-7f-2-3p	let-7f-2-3p (and other miRNAs w/seed UAUACAG)	-0.675	TargetScan Human	High (predicted)	0.675	TMEM167A
hsa-let-7f-2-3p	let-7f-2-3p (and other miRNAs w/seed UAUACAG)	-0.675	TargetScan Human	High (predicted)	0.675	TMEM61
hsa-let-7f-2-3p	let-7f-2-3p (and other miRNAs w/seed UAUACAG)	-0.675	TargetScan Human	High (predicted)	0.675	TPD52
hsa-let-7f-2-3p	let-7f-2-3p (and other miRNAs w/seed UAUACAG)	-0.675	TargetScan Human	High (predicted)	0.675	TRIM61
hsa-let-7f-2-3p	let-7f-2-3p (and other miRNAs w/seed UAUACAG)	-0.675	TargetScan Human	High (predicted)	0.675	TSPAN12
hsa-let-7f-2-3p	let-7f-2-3p (and other miRNAs w/seed UAUACAG)	-0.675	TargetScan Human	High (predicted)	0.675	TUBA3C/TUBA3D	14-3-3-mediated Signaling,Axonal Guidance Signaling,Breast Cancer Regulation by Stathmin1,Epithelial Adherens Junction Signaling,Gap Junction Signaling,Germ Cell-Sertoli Cell Junction Signaling,Phagosome Maturation,Remodeling of Epithelial Adherens Junctions,Sertoli Cell-Sertoli Cell Junction Signaling,Sirtuin Signaling Pathway
hsa-let-7f-2-3p	let-7f-2-3p (and other miRNAs w/seed UAUACAG)	-0.675	TargetScan Human	High (predicted)	0.675	TUBA3E	14-3-3-mediated Signaling,Axonal Guidance Signaling,Breast Cancer Regulation by Stathmin1,Epithelial Adherens Junction Signaling,Gap Junction Signaling,Germ Cell-Sertoli Cell Junction Signaling,Phagosome Maturation,Remodeling of Epithelial Adherens Junctions,Sertoli Cell-Sertoli Cell Junction Signaling,Sirtuin Signaling Pathway
hsa-let-7f-2-3p	let-7f-2-3p (and other miRNAs w/seed UAUACAG)	-0.675	TargetScan Human	High (predicted)	0.675	TUT4
hsa-let-7f-2-3p	let-7f-2-3p (and other miRNAs w/seed UAUACAG)	-0.675	TargetScan Human	High (predicted)	0.675	ULBP1
hsa-let-7f-2-3p	let-7f-2-3p (and other miRNAs w/seed UAUACAG)	-0.675	TargetScan Human	High (predicted)	0.675	ZC2HC1B
hsa-let-7f-2-3p	let-7f-2-3p (and other miRNAs w/seed UAUACAG)	-0.675	TargetScan Human	High (predicted)	0.675	ZFP37
hsa-let-7f-2-3p	let-7f-2-3p (and other miRNAs w/seed UAUACAG)	-0.675	TargetScan Human	High (predicted)	0.675	ZNF714
hsa-let-7f-2-3p	let-7f-2-3p (and other miRNAs w/seed UAUACAG)	-0.675	TargetScan Human	High (predicted)	0.675	ZNF830
hsa-miR-101-5p	miR-101-5p (miRNAs w/seed AGUUAUC)	-1.08	TargetScan Human	High (predicted)	1.08	AIMP1
hsa-miR-101-5p	miR-101-5p (miRNAs w/seed AGUUAUC)	-1.08	TargetScan Human	High (predicted)	1.08	BAG2	BAG2 Signaling Pathway
hsa-miR-101-5p	miR-101-5p (miRNAs w/seed AGUUAUC)	-1.08	TargetScan Human	High (predicted)	1.08	BBIP1
hsa-miR-101-5p	miR-101-5p (miRNAs w/seed AGUUAUC)	-1.08	TargetScan Human	High (predicted)	1.08	C1orf109
hsa-miR-101-5p	miR-101-5p (miRNAs w/seed AGUUAUC)	-1.08	TargetScan Human	High (predicted)	1.08	C6orf120
hsa-miR-101-5p	miR-101-5p (miRNAs w/seed AGUUAUC)	-1.08	TargetScan Human	High (predicted)	1.08	CCDC38
hsa-miR-101-5p	miR-101-5p (miRNAs w/seed AGUUAUC)	-1.08	TargetScan Human	High (predicted)	1.08	CD164
hsa-miR-101-5p	miR-101-5p (miRNAs w/seed AGUUAUC)	-1.08	TargetScan Human	High (predicted)	1.08	CDNF
hsa-miR-101-5p	miR-101-5p (miRNAs w/seed AGUUAUC)	-1.08	TargetScan Human	High (predicted)	1.08	CHMP4B	Mechanisms of Viral Exit from Host Cells
hsa-miR-101-5p	miR-101-5p (miRNAs w/seed AGUUAUC)	-1.08	TargetScan Human	High (predicted)	1.08	CLEC6A	Role of Pattern Recognition Receptors in Recognition of Bacteria and Viruses
hsa-miR-101-5p	miR-101-5p (miRNAs w/seed AGUUAUC)	-1.08	TargetScan Human	High (predicted)	1.08	CXCL6	Agranulocyte Adhesion and Diapedesis,Granulocyte Adhesion and Diapedesis,IL-17A Signaling in Airway Cells,Role of IL-17A in Arthritis,Role of IL-17A in Psoriasis,Role of IL-17F in Allergic Inflammatory Airway Diseases
hsa-miR-101-5p	miR-101-5p (miRNAs w/seed AGUUAUC)	-1.08	TargetScan Human	High (predicted)	1.08	DMP1
hsa-miR-101-5p	miR-101-5p (miRNAs w/seed AGUUAUC)	-1.08	TargetScan Human	High (predicted)	1.08	EEF1AKMT2	Cysteine Biosynthesis III (mammalia),Methionine Degradation I (to Homocysteine),Superpathway of Methionine Degradation
hsa-miR-101-5p	miR-101-5p (miRNAs w/seed AGUUAUC)	-1.08	TargetScan Human	High (predicted)	1.08	ETAA1
hsa-miR-101-5p	miR-101-5p (miRNAs w/seed AGUUAUC)	-1.08	TargetScan Human	High (predicted)	1.08	FMO1	LPS/IL-1 Mediated Inhibition of RXR Function,Nicotine Degradation II,NRF2-mediated Oxidative Stress Response,Xenobiotic Metabolism Signaling
hsa-miR-101-5p	miR-101-5p (miRNAs w/seed AGUUAUC)	-1.08	TargetScan Human	High (predicted)	1.08	GDE1	cAMP-mediated signaling,Cardiac Hypertrophy Signaling (Enhanced),Cardiac β-adrenergic Signaling,G-Protein Coupled Receptor Signaling,Gustation Pathway,Protein Kinase A Signaling,Relaxin Signaling,tRNA Splicing
hsa-miR-101-5p	miR-101-5p (miRNAs w/seed AGUUAUC)	-1.08	TargetScan Human	High (predicted)	1.08	GINS1
hsa-miR-101-5p	miR-101-5p (miRNAs w/seed AGUUAUC)	-1.08	TargetScan Human	High (predicted)	1.08	GLT8D2
hsa-miR-101-5p	miR-101-5p (miRNAs w/seed AGUUAUC)	-1.08	TargetScan Human	High (predicted)	1.08	HIST1H3C	ERK/MAPK Signaling,Estrogen Receptor Signaling,p38 MAPK Signaling,Protein Kinase A Signaling,Sirtuin Signaling Pathway,UVB-Induced MAPK Signaling
hsa-miR-101-5p	miR-101-5p (miRNAs w/seed AGUUAUC)	-1.08	TargetScan Human	High (predicted)	1.08	HOMER1	Glutamate Receptor Signaling
hsa-miR-101-5p	miR-101-5p (miRNAs w/seed AGUUAUC)	-1.08	TargetScan Human	High (predicted)	1.08	HSPE1	Aldosterone Signaling in Epithelial Cells,Protein Ubiquitination Pathway
hsa-miR-101-5p	miR-101-5p (miRNAs w/seed AGUUAUC)	-1.08	TargetScan Human	High (predicted)	1.08	IGFBP7	IGF-1 Signaling
hsa-miR-101-5p	miR-101-5p (miRNAs w/seed AGUUAUC)	-1.08	TargetScan Human	High (predicted)	1.08	IL33	Acute Phase Response Signaling,Adrenomedullin signaling pathway,Agranulocyte Adhesion and Diapedesis,Altered T Cell and B Cell Signaling in Rheumatoid Arthritis,Atherosclerosis Signaling,Cardiac Hypertrophy Signaling (Enhanced),Cholecystokinin/Gastrin-mediated Signaling,Communication between Innate and Adaptive Immune Cells,Dendritic Cell Maturation,FXR/RXR Activation,Graft-versus-Host Disease Si…
hsa-miR-101-5p	miR-101-5p (miRNAs w/seed AGUUAUC)	-1.08	TargetScan Human	High (predicted)	1.08	IQCJ
hsa-miR-101-5p	miR-101-5p (miRNAs w/seed AGUUAUC)	-1.08	TargetScan Human	High (predicted)	1.08	KIF5A
hsa-miR-101-5p	miR-101-5p (miRNAs w/seed AGUUAUC)	-1.08	TargetScan Human	High (predicted)	1.08	LOC728975
hsa-miR-101-5p	miR-101-5p (miRNAs w/seed AGUUAUC)	-1.08	TargetScan Human	High (predicted)	1.08	MSC-AS1
hsa-miR-101-5p	miR-101-5p (miRNAs w/seed AGUUAUC)	-1.08	TargetScan Human	High (predicted)	1.08	NPY5R
hsa-miR-101-5p	miR-101-5p (miRNAs w/seed AGUUAUC)	-1.08	TargetScan Human	High (predicted)	1.08	OGFRL1
hsa-miR-101-5p	miR-101-5p (miRNAs w/seed AGUUAUC)	-1.08	TargetScan Human	High (predicted)	1.08	OGN
hsa-miR-101-5p	miR-101-5p (miRNAs w/seed AGUUAUC)	-1.08	TargetScan Human	High (predicted)	1.08	OLIG3
hsa-miR-101-5p	miR-101-5p (miRNAs w/seed AGUUAUC)	-1.08	TargetScan Human	High (predicted)	1.08	PBK
hsa-miR-101-5p	miR-101-5p (miRNAs w/seed AGUUAUC)	-1.08	TargetScan Human	High (predicted)	1.08	PENK	Huntington's Disease Signaling,Opioid Signaling Pathway
hsa-miR-101-5p	miR-101-5p (miRNAs w/seed AGUUAUC)	-1.08	TargetScan Human	High (predicted)	1.08	PRR4
hsa-miR-101-5p	miR-101-5p (miRNAs w/seed AGUUAUC)	-1.08	TargetScan Human	High (predicted)	1.08	PTAR1
hsa-miR-101-5p	miR-101-5p (miRNAs w/seed AGUUAUC)	-1.08	TargetScan Human	High (predicted)	1.08	RAP1A	14-3-3-mediated Signaling,Actin Cytoskeleton Signaling,Actin Nucleation by ARP-WASP Complex,Acute Myeloid Leukemia Signaling,Acute Phase Response Signaling,Adrenomedullin signaling pathway,Agrin Interactions at Neuromuscular Junction,Angiopoietin Signaling,Antiproliferative Role of Somatostatin Receptor 2,Apelin Endothelial Signaling Pathway,Apoptosis Signaling,Axonal Guidance Signaling,B Cell Re…
hsa-miR-101-5p	miR-101-5p (miRNAs w/seed AGUUAUC)	-1.08	TargetScan Human	High (predicted)	1.08	ROR1	IL-15 Production,Sperm Motility,Wnt/Ca+ pathway
hsa-miR-101-5p	miR-101-5p (miRNAs w/seed AGUUAUC)	-1.08	TargetScan Human	High (predicted)	1.08	RP11_65D242
hsa-miR-101-5p	miR-101-5p (miRNAs w/seed AGUUAUC)	-1.08	TargetScan Human	High (predicted)	1.08	SGCB
hsa-miR-101-5p	miR-101-5p (miRNAs w/seed AGUUAUC)	-1.08	TargetScan Human	High (predicted)	1.08	SLC17A3
hsa-miR-101-5p	miR-101-5p (miRNAs w/seed AGUUAUC)	-1.08	TargetScan Human	High (predicted)	1.08	SNX10
hsa-miR-101-5p	miR-101-5p (miRNAs w/seed AGUUAUC)	-1.08	TargetScan Human	High (predicted),Moderate (predicted)	1.08	SPIN2A/SPIN2B
hsa-miR-101-5p	miR-101-5p (miRNAs w/seed AGUUAUC)	-1.08	TargetScan Human	High (predicted)	1.08	TMEM19
hsa-miR-101-5p	miR-101-5p (miRNAs w/seed AGUUAUC)	-1.08	TargetScan Human	High (predicted)	1.08	YIPF6
hsa-miR-101-5p	miR-101-5p (miRNAs w/seed AGUUAUC)	-1.08	TargetScan Human	High (predicted)	1.08	ZNF461
hsa-miR-4488	miR-1237-5p (and other miRNAs w/seed GGGGGCG)	2.669	TargetScan Human	High (predicted)	-2.669	AATK	IL-15 Production,Sperm Motility
hsa-miR-4488	miR-1237-5p (and other miRNAs w/seed GGGGGCG)	2.669	TargetScan Human	High (predicted)	-2.669	ABCB8
hsa-miR-4488	miR-1237-5p (and other miRNAs w/seed GGGGGCG)	2.669	TargetScan Human	High (predicted)	-2.669	ABHD8
hsa-miR-4488	miR-1237-5p (and other miRNAs w/seed GGGGGCG)	2.669	TargetScan Human	High (predicted)	-2.669	AC0064869
hsa-miR-4488	miR-1237-5p (and other miRNAs w/seed GGGGGCG)	2.669	TargetScan Human	High (predicted)	-2.669	ACBD4
hsa-miR-4488	miR-1237-5p (and other miRNAs w/seed GGGGGCG)	2.669	TargetScan Human	High (predicted)	-2.669	ACSS1	Acetate Conversion to Acetyl-CoA,Ethanol Degradation II,Ethanol Degradation IV,Oxidative Ethanol Degradation III
hsa-miR-4488	miR-1237-5p (and other miRNAs w/seed GGGGGCG)	2.669	TargetScan Human	High (predicted)	-2.669	ADAMTSL2
hsa-miR-4488	miR-1237-5p (and other miRNAs w/seed GGGGGCG)	2.669	TargetScan Human	High (predicted)	-2.669	ADGRD2
hsa-miR-4488	miR-1237-5p (and other miRNAs w/seed GGGGGCG)	2.669	TargetScan Human	High (predicted)	-2.669	ADGRG1
hsa-miR-4488	miR-1237-5p (and other miRNAs w/seed GGGGGCG)	2.669	TargetScan Human	High (predicted)	-2.669	ADGRL1
hsa-miR-4488	miR-1237-5p (and other miRNAs w/seed GGGGGCG)	2.669	TargetScan Human	High (predicted)	-2.669	AGAP2
hsa-miR-4488	miR-1237-5p (and other miRNAs w/seed GGGGGCG)	2.669	TargetScan Human	High (predicted)	-2.669	AGK
hsa-miR-4488	miR-1237-5p (and other miRNAs w/seed GGGGGCG)	2.669	TargetScan Human	High (predicted)	-2.669	AGPAT3	CDP-diacylglycerol Biosynthesis I,Phosphatidylglycerol Biosynthesis II (Non-plastidic),Triacylglycerol Biosynthesis
hsa-miR-4488	miR-1237-5p (and other miRNAs w/seed GGGGGCG)	2.669	TargetScan Human	High (predicted)	-2.669	AK8	AMPK Signaling,Pyrimidine Deoxyribonucleotides De Novo Biosynthesis I,Pyrimidine Ribonucleotides De Novo Biosynthesis,Pyrimidine Ribonucleotides Interconversion,Salvage Pathways of Pyrimidine Ribonucleotides
hsa-miR-4488	miR-1237-5p (and other miRNAs w/seed GGGGGCG)	2.669	TargetScan Human	High (predicted)	-2.669	AKT1S1	14-3-3-mediated Signaling,AMPK Signaling,Endocannabinoid Cancer Inhibition Pathway,Endocannabinoid Developing Neuron Pathway,mTOR Signaling,Systemic Lupus Erythematosus In T Cell Signaling Pathway
hsa-miR-4488	miR-1237-5p (and other miRNAs w/seed GGGGGCG)	2.669	TargetScan Human	High (predicted)	-2.669	AL0215466
hsa-miR-4488	miR-1237-5p (and other miRNAs w/seed GGGGGCG)	2.669	TargetScan Human	High (predicted)	-2.669	ALDOA	Gluconeogenesis I,Glycolysis I,Sucrose Degradation V (Mammalian)
hsa-miR-4488	miR-1237-5p (and other miRNAs w/seed GGGGGCG)	2.669	TargetScan Human	High (predicted)	-2.669	ALPG	Osteoarthritis Pathway
hsa-miR-4488	miR-1237-5p (and other miRNAs w/seed GGGGGCG)	2.669	TargetScan Human	High (predicted)	-2.669	ANK1	Rac Signaling
hsa-miR-4488	miR-1237-5p (and other miRNAs w/seed GGGGGCG)	2.669	TargetScan Human	High (predicted)	-2.669	ANKRD13B
hsa-miR-4488	miR-1237-5p (and other miRNAs w/seed GGGGGCG)	2.669	TargetScan Human	High (predicted)	-2.669	ANKRD52
hsa-miR-4488	miR-1237-5p (and other miRNAs w/seed GGGGGCG)	2.669	TargetScan Human	High (predicted)	-2.669	ANKRD63
hsa-miR-4488	miR-1237-5p (and other miRNAs w/seed GGGGGCG)	2.669	TargetScan Human	High (predicted)	-2.669	ANO8
hsa-miR-4488	miR-1237-5p (and other miRNAs w/seed GGGGGCG)	2.669	TargetScan Human	High (predicted)	-2.669	AP3D1
hsa-miR-4488	miR-1237-5p (and other miRNAs w/seed GGGGGCG)	2.669	TargetScan Human	High (predicted)	-2.669	APC2	Actin Cytoskeleton Signaling,Basal Cell Carcinoma Signaling,Cdc42 Signaling,Endometrial Cancer Signaling,Role of Macrophages, Fibroblasts and Endothelial Cells in Rheumatoid Arthritis,Role of Osteoblasts, Osteoclasts and Chondrocytes in Rheumatoid Arthritis,Role of Wnt/GSK-3β Signaling in the Pathogenesis of Influenza,Wnt/β-catenin Signaling
hsa-miR-4488	miR-1237-5p (and other miRNAs w/seed GGGGGCG)	2.669	TargetScan Human	High (predicted)	-2.669	APLN	Apelin Adipocyte Signaling Pathway,Apelin Cardiac Fibroblast Signaling Pathway,Apelin Cardiomyocyte Signaling Pathway,Apelin Endothelial Signaling Pathway,Apelin Liver Signaling Pathway,Apelin Muscle Signaling Pathway,Apelin Pancreas Signaling Pathway
hsa-miR-4488	miR-1237-5p (and other miRNAs w/seed GGGGGCG)	2.669	TargetScan Human	High (predicted)	-2.669	APOC2	Atherosclerosis Signaling,Clathrin-mediated Endocytosis Signaling,FXR/RXR Activation,IL-12 Signaling and Production in Macrophages,LPS/IL-1 Mediated Inhibition of RXR Function,LXR/RXR Activation,Production of Nitric Oxide and Reactive Oxygen Species in Macrophages
hsa-miR-4488	miR-1237-5p (and other miRNAs w/seed GGGGGCG)	2.669	TargetScan Human	High (predicted)	-2.669	AQP2	Apelin Endothelial Signaling Pathway,eNOS Signaling
hsa-miR-4488	miR-1237-5p (and other miRNAs w/seed GGGGGCG)	2.669	TargetScan Human	High (predicted)	-2.669	ARFGAP2
hsa-miR-4488	miR-1237-5p (and other miRNAs w/seed GGGGGCG)	2.669	TargetScan Human	High (predicted)	-2.669	ARHGAP1	Leukocyte Extravasation Signaling,RhoA Signaling,RhoGDI Signaling,Semaphorin Signaling in Neurons
hsa-miR-4488	miR-1237-5p (and other miRNAs w/seed GGGGGCG)	2.669	TargetScan Human	High (predicted)	-2.669	ARHGAP17
hsa-miR-4488	miR-1237-5p (and other miRNAs w/seed GGGGGCG)	2.669	TargetScan Human	High (predicted)	-2.669	ARHGAP35	Actin Cytoskeleton Signaling,Leukocyte Extravasation Signaling,RhoA Signaling,RhoGDI Signaling
hsa-miR-4488	miR-1237-5p (and other miRNAs w/seed GGGGGCG)	2.669	TargetScan Human	High (predicted)	-2.669	ARHGAP39
hsa-miR-4488	miR-1237-5p (and other miRNAs w/seed GGGGGCG)	2.669	TargetScan Human	High (predicted)	-2.669	ARHGEF17	Breast Cancer Regulation by Stathmin1,Molecular Mechanisms of Cancer,Phospholipase C Signaling,RhoGDI Signaling,Signaling by Rho Family GTPases
hsa-miR-4488	miR-1237-5p (and other miRNAs w/seed GGGGGCG)	2.669	TargetScan Human	High (predicted)	-2.669	ARHGEF2	Breast Cancer Regulation by Stathmin1,Molecular Mechanisms of Cancer,Phospholipase C Signaling,Reelin Signaling in Neurons,RhoGDI Signaling,Signaling by Rho Family GTPases,Thrombin Signaling,Tight Junction Signaling
hsa-miR-4488	miR-1237-5p (and other miRNAs w/seed GGGGGCG)	2.669	TargetScan Human	High (predicted)	-2.669	ARMC6
hsa-miR-4488	miR-1237-5p (and other miRNAs w/seed GGGGGCG)	2.669	TargetScan Human	High (predicted)	-2.669	ARRDC1-AS1
hsa-miR-4488	miR-1237-5p (and other miRNAs w/seed GGGGGCG)	2.669	TargetScan Human	High (predicted)	-2.669	ASCL2
hsa-miR-4488	miR-1237-5p (and other miRNAs w/seed GGGGGCG)	2.669	TargetScan Human	High (predicted)	-2.669	ATCAY
hsa-miR-4488	miR-1237-5p (and other miRNAs w/seed GGGGGCG)	2.669	TargetScan Human	High (predicted)	-2.669	ATP1A3
hsa-miR-4488	miR-1237-5p (and other miRNAs w/seed GGGGGCG)	2.669	TargetScan Human	High (predicted)	-2.669	ATP2A3	Apelin Cardiomyocyte Signaling Pathway,Calcium Signaling,Calcium Transport I,Calcium-induced T Lymphocyte Apoptosis,Cardiac Hypertrophy Signaling (Enhanced),Cardiac β-adrenergic Signaling,Dopamine-DARPP32 Feedback in cAMP Signaling,Nitric Oxide Signaling in the Cardiovascular System
hsa-miR-4488	miR-1237-5p (and other miRNAs w/seed GGGGGCG)	2.669	TargetScan Human	High (predicted)	-2.669	ATP2B3	Calcium Signaling,Calcium Transport I
hsa-miR-4488	miR-1237-5p (and other miRNAs w/seed GGGGGCG)	2.669	TargetScan Human	High (predicted)	-2.669	ATP5F1D	Huntington's Disease Signaling,Mitochondrial Dysfunction,Oxidative Phosphorylation,Sirtuin Signaling Pathway
hsa-miR-4488	miR-1237-5p (and other miRNAs w/seed GGGGGCG)	2.669	TargetScan Human	High (predicted)	-2.669	ATP6V0C	Iron homeostasis signaling pathway,Phagosome Maturation
hsa-miR-4488	miR-1237-5p (and other miRNAs w/seed GGGGGCG)	2.669	TargetScan Human	High (predicted)	-2.669	ATXN2L
hsa-miR-4488	miR-1237-5p (and other miRNAs w/seed GGGGGCG)	2.669	TargetScan Human	High (predicted)	-2.669	ATXN7L3
hsa-miR-4488	miR-1237-5p (and other miRNAs w/seed GGGGGCG)	2.669	TargetScan Human	High (predicted)	-2.669	B3GNT3
hsa-miR-4488	miR-1237-5p (and other miRNAs w/seed GGGGGCG)	2.669	TargetScan Human	High (predicted)	-2.669	B3GNT7
hsa-miR-4488	miR-1237-5p (and other miRNAs w/seed GGGGGCG)	2.669	TargetScan Human	High (predicted)	-2.669	BAHCC1
hsa-miR-4488	miR-1237-5p (and other miRNAs w/seed GGGGGCG)	2.669	TargetScan Human	High (predicted)	-2.669	BANP
hsa-miR-4488	miR-1237-5p (and other miRNAs w/seed GGGGGCG)	2.669	TargetScan Human	High (predicted)	-2.669	BARHL1
hsa-miR-4488	miR-1237-5p (and other miRNAs w/seed GGGGGCG)	2.669	TargetScan Human	High (predicted)	-2.669	BCAS1
hsa-miR-4488	miR-1237-5p (and other miRNAs w/seed GGGGGCG)	2.669	TargetScan Human	High (predicted)	-2.669	BCAS3
hsa-miR-4488	miR-1237-5p (and other miRNAs w/seed GGGGGCG)	2.669	TargetScan Human	High (predicted)	-2.669	BCAT2	Isoleucine Degradation I,Leucine Degradation I,Valine Degradation I
hsa-miR-4488	miR-1237-5p (and other miRNAs w/seed GGGGGCG)	2.669	TargetScan Human	High (predicted)	-2.669	BCL7A
hsa-miR-4488	miR-1237-5p (and other miRNAs w/seed GGGGGCG)	2.669	TargetScan Human	High (predicted)	-2.669	BEGAIN
hsa-miR-4488	miR-1237-5p (and other miRNAs w/seed GGGGGCG)	2.669	TargetScan Human	High (predicted)	-2.669	BGN
hsa-miR-4488	miR-1237-5p (and other miRNAs w/seed GGGGGCG)	2.669	TargetScan Human	High (predicted)	-2.669	BHLHA9
hsa-miR-4488	miR-1237-5p (and other miRNAs w/seed GGGGGCG)	2.669	TargetScan Human	High (predicted)	-2.669	BICRA
hsa-miR-4488	miR-1237-5p (and other miRNAs w/seed GGGGGCG)	2.669	TargetScan Human	High (predicted)	-2.669	BORCS8
hsa-miR-4488	miR-1237-5p (and other miRNAs w/seed GGGGGCG)	2.669	TargetScan Human	High (predicted)	-2.669	BRD2
hsa-miR-4488	miR-1237-5p (and other miRNAs w/seed GGGGGCG)	2.669	TargetScan Human	High (predicted)	-2.669	BSG
hsa-miR-4488	miR-1237-5p (and other miRNAs w/seed GGGGGCG)	2.669	TargetScan Human	High (predicted)	-2.669	BTBD19
hsa-miR-4488	miR-1237-5p (and other miRNAs w/seed GGGGGCG)	2.669	TargetScan Human	High (predicted)	-2.669	BTBD2
hsa-miR-4488	miR-1237-5p (and other miRNAs w/seed GGGGGCG)	2.669	TargetScan Human	High (predicted)	-2.669	BTBD9
hsa-miR-4488	miR-1237-5p (and other miRNAs w/seed GGGGGCG)	2.669	TargetScan Human	High (predicted)	-2.669	C10orf105
hsa-miR-4488	miR-1237-5p (and other miRNAs w/seed GGGGGCG)	2.669	TargetScan Human	High (predicted)	-2.669	C11orf21
hsa-miR-4488	miR-1237-5p (and other miRNAs w/seed GGGGGCG)	2.669	TargetScan Human	High (predicted)	-2.669	C16orf71
hsa-miR-4488	miR-1237-5p (and other miRNAs w/seed GGGGGCG)	2.669	TargetScan Human	High (predicted)	-2.669	C16orf96
hsa-miR-4488	miR-1237-5p (and other miRNAs w/seed GGGGGCG)	2.669	TargetScan Human	High (predicted)	-2.669	C17orf107
hsa-miR-4488	miR-1237-5p (and other miRNAs w/seed GGGGGCG)	2.669	TargetScan Human	High (predicted)	-2.669	C17orf50
hsa-miR-4488	miR-1237-5p (and other miRNAs w/seed GGGGGCG)	2.669	TargetScan Human	High (predicted)	-2.669	C1QL1
hsa-miR-4488	miR-1237-5p (and other miRNAs w/seed GGGGGCG)	2.669	TargetScan Human	High (predicted)	-2.669	C1QTNF3
hsa-miR-4488	miR-1237-5p (and other miRNAs w/seed GGGGGCG)	2.669	TargetScan Human	High (predicted)	-2.669	C2orf16
hsa-miR-4488	miR-1237-5p (and other miRNAs w/seed GGGGGCG)	2.669	TargetScan Human	High (predicted)	-2.669	C2orf72
hsa-miR-4488	miR-1237-5p (and other miRNAs w/seed GGGGGCG)	2.669	TargetScan Human	High (predicted)	-2.669	C3orf36
hsa-miR-4488	miR-1237-5p (and other miRNAs w/seed GGGGGCG)	2.669	TargetScan Human	High (predicted)	-2.669	C6orf223
hsa-miR-4488	miR-1237-5p (and other miRNAs w/seed GGGGGCG)	2.669	TargetScan Human	High (predicted)	-2.669	C8orf82
hsa-miR-4488	miR-1237-5p (and other miRNAs w/seed GGGGGCG)	2.669	TargetScan Human	High (predicted)	-2.669	CACNA2D4	Androgen Signaling,Calcium Signaling,CCR5 Signaling in Macrophages,Corticotropin Releasing Hormone Signaling,CREB Signaling in Neurons,Endocannabinoid Neuronal Synapse Pathway,FcγRIIB Signaling in B Lymphocytes,G Beta Gamma Signaling,GABA Receptor Signaling,GNRH Signaling,GPCR-Mediated Nutrient Sensing in Enteroendocrine Cells,Gustation Pathway,Netrin Signaling,nNOS Signaling in Skeletal Muscle C…
hsa-miR-4488	miR-1237-5p (and other miRNAs w/seed GGGGGCG)	2.669	TargetScan Human	High (predicted)	-2.669	CACNB1	Androgen Signaling,Calcium Signaling,CCR5 Signaling in Macrophages,Corticotropin Releasing Hormone Signaling,CREB Signaling in Neurons,Endocannabinoid Neuronal Synapse Pathway,FcγRIIB Signaling in B Lymphocytes,G Beta Gamma Signaling,GABA Receptor Signaling,GNRH Signaling,GPCR-Mediated Nutrient Sensing in Enteroendocrine Cells,Gustation Pathway,Netrin Signaling,nNOS Signaling in Skeletal Muscle C…
hsa-miR-4488	miR-1237-5p (and other miRNAs w/seed GGGGGCG)	2.669	TargetScan Human	High (predicted)	-2.669	CACNG4	Androgen Signaling,Calcium Signaling,CCR5 Signaling in Macrophages,Cellular Effects of Sildenafil (Viagra),Corticotropin Releasing Hormone Signaling,CREB Signaling in Neurons,Endocannabinoid Neuronal Synapse Pathway,FcγRIIB Signaling in B Lymphocytes,G Beta Gamma Signaling,GABA Receptor Signaling,GNRH Signaling,GPCR-Mediated Nutrient Sensing in Enteroendocrine Cells,Gustation Pathway,Netrin Signa…
hsa-miR-4488	miR-1237-5p (and other miRNAs w/seed GGGGGCG)	2.669	TargetScan Human	High (predicted)	-2.669	CALB2	Neuroinflammation Signaling Pathway
hsa-miR-4488	miR-1237-5p (and other miRNAs w/seed GGGGGCG)	2.669	TargetScan Human	High (predicted)	-2.669	CALML6
hsa-miR-4488	miR-1237-5p (and other miRNAs w/seed GGGGGCG)	2.669	TargetScan Human	High (predicted)	-2.669	CALN1
hsa-miR-4488	miR-1237-5p (and other miRNAs w/seed GGGGGCG)	2.669	TargetScan Human	High (predicted)	-2.669	CAMK2N2
hsa-miR-4488	miR-1237-5p (and other miRNAs w/seed GGGGGCG)	2.669	TargetScan Human	High (predicted)	-2.669	CAPN15
hsa-miR-4488	miR-1237-5p (and other miRNAs w/seed GGGGGCG)	2.669	TargetScan Human	High (predicted)	-2.669	CAPNS1	Amyloid Processing,Amyotrophic Lateral Sclerosis Signaling,Apoptosis Signaling,FAK Signaling,Huntington's Disease Signaling,Integrin Signaling,nNOS Signaling in Neurons,Regulation of Cellular Mechanics by Calpain Protease
hsa-miR-4488	miR-1237-5p (and other miRNAs w/seed GGGGGCG)	2.669	TargetScan Human	High (predicted)	-2.669	CARM1	Estrogen Receptor Signaling,RAR Activation
hsa-miR-4488	miR-1237-5p (and other miRNAs w/seed GGGGGCG)	2.669	TargetScan Human	High (predicted)	-2.669	CARMIL1
hsa-miR-4488	miR-1237-5p (and other miRNAs w/seed GGGGGCG)	2.669	TargetScan Human	High (predicted)	-2.669	CASTOR3
hsa-miR-4488	miR-1237-5p (and other miRNAs w/seed GGGGGCG)	2.669	TargetScan Human	High (predicted)	-2.669	CAVIN1	Caveolar-mediated Endocytosis Signaling
hsa-miR-4488	miR-1237-5p (and other miRNAs w/seed GGGGGCG)	2.669	TargetScan Human	High (predicted)	-2.669	CBL	14-3-3-mediated Signaling,Clathrin-mediated Endocytosis Signaling,Ephrin B Signaling,Erythropoietin Signaling,Fcγ Receptor-mediated Phagocytosis in Macrophages and Monocytes,FLT3 Signaling in Hematopoietic Progenitor Cells,Insulin Receptor Signaling,Molecular Mechanisms of Cancer,PI3K Signaling in B Lymphocytes,Protein Ubiquitination Pathway,PTEN Signaling,RANK Signaling in Osteoclasts,Role of Os…
hsa-miR-4488	miR-1237-5p (and other miRNAs w/seed GGGGGCG)	2.669	TargetScan Human	High (predicted)	-2.669	CBX6
hsa-miR-4488	miR-1237-5p (and other miRNAs w/seed GGGGGCG)	2.669	TargetScan Human	High (predicted)	-2.669	CC2D1A
hsa-miR-4488	miR-1237-5p (and other miRNAs w/seed GGGGGCG)	2.669	TargetScan Human	High (predicted)	-2.669	CCDC27
hsa-miR-4488	miR-1237-5p (and other miRNAs w/seed GGGGGCG)	2.669	TargetScan Human	High (predicted)	-2.669	CCDC88C
hsa-miR-4488	miR-1237-5p (and other miRNAs w/seed GGGGGCG)	2.669	TargetScan Human	High (predicted)	-2.669	CCL17	Agranulocyte Adhesion and Diapedesis,Granulocyte Adhesion and Diapedesis
hsa-miR-4488	miR-1237-5p (and other miRNAs w/seed GGGGGCG)	2.669	TargetScan Human	High (predicted)	-2.669	CCND2	Aryl Hydrocarbon Receptor Signaling,Cell Cycle: G1/S Checkpoint Regulation,Cyclins and Cell Cycle Regulation,Endocannabinoid Cancer Inhibition Pathway,GADD45 Signaling,IL-8 Signaling,Molecular Mechanisms of Cancer,p53 Signaling
hsa-miR-4488	miR-1237-5p (and other miRNAs w/seed GGGGGCG)	2.669	TargetScan Human	High (predicted)	-2.669	CCSER2
hsa-miR-4488	miR-1237-5p (and other miRNAs w/seed GGGGGCG)	2.669	TargetScan Human	High (predicted)	-2.669	CD300LB
hsa-miR-4488	miR-1237-5p (and other miRNAs w/seed GGGGGCG)	2.669	TargetScan Human	High (predicted)	-2.669	CD99L2
hsa-miR-4488	miR-1237-5p (and other miRNAs w/seed GGGGGCG)	2.669	TargetScan Human	High (predicted)	-2.669	CDIPT	3-phosphoinositide Biosynthesis,D-myo-inositol (1,4,5)-Trisphosphate Biosynthesis,Superpathway of Inositol Phosphate Compounds
hsa-miR-4488	miR-1237-5p (and other miRNAs w/seed GGGGGCG)	2.669	TargetScan Human	High (predicted)	-2.669	CDK5R2
hsa-miR-4488	miR-1237-5p (and other miRNAs w/seed GGGGGCG)	2.669	TargetScan Human	High (predicted)	-2.669	CDKN1A	AMPK Signaling,Antiproliferative Role of Somatostatin Receptor 2,Aryl Hydrocarbon Receptor Signaling,ATM Signaling,BAG2 Signaling Pathway,Bladder Cancer Signaling,Breast Cancer Regulation by Stathmin1,Cell Cycle: G1/S Checkpoint Regulation,Cell Cycle: G2/M DNA Damage Checkpoint Regulation,Chronic Myeloid Leukemia Signaling,Cyclins and Cell Cycle Regulation,Endocannabinoid Cancer Inhibition Pathwa…
hsa-miR-4488	miR-1237-5p (and other miRNAs w/seed GGGGGCG)	2.669	TargetScan Human	High (predicted)	-2.669	CDR2L
hsa-miR-4488	miR-1237-5p (and other miRNAs w/seed GGGGGCG)	2.669	TargetScan Human	High (predicted)	-2.669	CDX1
hsa-miR-4488	miR-1237-5p (and other miRNAs w/seed GGGGGCG)	2.669	TargetScan Human	High (predicted)	-2.669	CEBPZOS
hsa-miR-4488	miR-1237-5p (and other miRNAs w/seed GGGGGCG)	2.669	TargetScan Human	High (predicted)	-2.669	CEND1
hsa-miR-4488	miR-1237-5p (and other miRNAs w/seed GGGGGCG)	2.669	TargetScan Human	High (predicted)	-2.669	CENPB
hsa-miR-4488	miR-1237-5p (and other miRNAs w/seed GGGGGCG)	2.669	TargetScan Human	High (predicted)	-2.669	CEP170B
hsa-miR-4488	miR-1237-5p (and other miRNAs w/seed GGGGGCG)	2.669	TargetScan Human	High (predicted)	-2.669	CERS1
hsa-miR-4488	miR-1237-5p (and other miRNAs w/seed GGGGGCG)	2.669	TargetScan Human	High (predicted)	-2.669	CHGA
hsa-miR-4488	miR-1237-5p (and other miRNAs w/seed GGGGGCG)	2.669	TargetScan Human	High (predicted)	-2.669	CHRNA2	AMPK Signaling,Calcium Signaling,eNOS Signaling
hsa-miR-4488	miR-1237-5p (and other miRNAs w/seed GGGGGCG)	2.669	TargetScan Human	High (predicted)	-2.669	CHRNB2	AMPK Signaling,Calcium Signaling,eNOS Signaling
hsa-miR-4488	miR-1237-5p (and other miRNAs w/seed GGGGGCG)	2.669	TargetScan Human	High (predicted)	-2.669	CHST1	Chondroitin Sulfate Biosynthesis,Chondroitin Sulfate Biosynthesis (Late Stages),Dermatan Sulfate Biosynthesis,Dermatan Sulfate Biosynthesis (Late Stages),Heparan Sulfate Biosynthesis,Heparan Sulfate Biosynthesis (Late Stages),LPS/IL-1 Mediated Inhibition of RXR Function,Xenobiotic Metabolism Signaling
hsa-miR-4488	miR-1237-5p (and other miRNAs w/seed GGGGGCG)	2.669	TargetScan Human	High (predicted)	-2.669	CHTF8
hsa-miR-4488	miR-1237-5p (and other miRNAs w/seed GGGGGCG)	2.669	TargetScan Human	High (predicted)	-2.669	CISH	GM-CSF Signaling,IL-9 Signaling,JAK/Stat Signaling,STAT3 Pathway
hsa-miR-4488	miR-1237-5p (and other miRNAs w/seed GGGGGCG)	2.669	TargetScan Human	High (predicted)	-2.669	CLDN6	Agranulocyte Adhesion and Diapedesis,Granulocyte Adhesion and Diapedesis,Leukocyte Extravasation Signaling,Sertoli Cell-Sertoli Cell Junction Signaling,Tight Junction Signaling
hsa-miR-4488	miR-1237-5p (and other miRNAs w/seed GGGGGCG)	2.669	TargetScan Human	High (predicted)	-2.669	CLEC16A
hsa-miR-4488	miR-1237-5p (and other miRNAs w/seed GGGGGCG)	2.669	TargetScan Human	High (predicted)	-2.669	CLN6
hsa-miR-4488	miR-1237-5p (and other miRNAs w/seed GGGGGCG)	2.669	TargetScan Human	High (predicted)	-2.669	CMIP
hsa-miR-4488	miR-1237-5p (and other miRNAs w/seed GGGGGCG)	2.669	TargetScan Human	High (predicted)	-2.669	CNN1
hsa-miR-4488	miR-1237-5p (and other miRNAs w/seed GGGGGCG)	2.669	TargetScan Human	High (predicted)	-2.669	CNNM3
hsa-miR-4488	miR-1237-5p (and other miRNAs w/seed GGGGGCG)	2.669	TargetScan Human	High (predicted)	-2.669	CNTROB
hsa-miR-4488	miR-1237-5p (and other miRNAs w/seed GGGGGCG)	2.669	TargetScan Human	High (predicted)	-2.669	COL2A1	Apelin Liver Signaling Pathway,Atherosclerosis Signaling,Dendritic Cell Maturation,GP6 Signaling Pathway,Hepatic Fibrosis / Hepatic Stellate Cell Activation,Intrinsic Prothrombin Activation Pathway,Osteoarthritis Pathway
hsa-miR-4488	miR-1237-5p (and other miRNAs w/seed GGGGGCG)	2.669	TargetScan Human	High (predicted)	-2.669	COPZ1	Caveolar-mediated Endocytosis Signaling
hsa-miR-4488	miR-1237-5p (and other miRNAs w/seed GGGGGCG)	2.669	TargetScan Human	High (predicted)	-2.669	CPLX1	Synaptogenesis Signaling Pathway
hsa-miR-4488	miR-1237-5p (and other miRNAs w/seed GGGGGCG)	2.669	TargetScan Human	High (predicted)	-2.669	CPLX2	Huntington's Disease Signaling,Synaptogenesis Signaling Pathway
hsa-miR-4488	miR-1237-5p (and other miRNAs w/seed GGGGGCG)	2.669	TargetScan Human	High (predicted)	-2.669	CPNE7
hsa-miR-4488	miR-1237-5p (and other miRNAs w/seed GGGGGCG)	2.669	TargetScan Human	High (predicted)	-2.669	CPTP
hsa-miR-4488	miR-1237-5p (and other miRNAs w/seed GGGGGCG)	2.669	TargetScan Human	High (predicted)	-2.669	CRHR1	cAMP-mediated signaling,Corticotropin Releasing Hormone Signaling,G-Protein Coupled Receptor Signaling,Gαs Signaling,Synaptic Long Term Depression
hsa-miR-4488	miR-1237-5p (and other miRNAs w/seed GGGGGCG)	2.669	TargetScan Human	High (predicted)	-2.669	CRTC1
hsa-miR-4488	miR-1237-5p (and other miRNAs w/seed GGGGGCG)	2.669	TargetScan Human	High (predicted)	-2.669	CSNK1G2	Dopamine-DARPP32 Feedback in cAMP Signaling,Gap Junction Signaling,Role of NFAT in Regulation of the Immune Response,Role of Wnt/GSK-3β Signaling in the Pathogenesis of Influenza,Wnt/β-catenin Signaling
hsa-miR-4488	miR-1237-5p (and other miRNAs w/seed GGGGGCG)	2.669	TargetScan Human	High (predicted)	-2.669	CTD_2207O2312
hsa-miR-4488	miR-1237-5p (and other miRNAs w/seed GGGGGCG)	2.669	TargetScan Human	High (predicted)	-2.669	CTXN1
hsa-miR-4488	miR-1237-5p (and other miRNAs w/seed GGGGGCG)	2.669	TargetScan Human	High (predicted)	-2.669	CUTA
hsa-miR-4488	miR-1237-5p (and other miRNAs w/seed GGGGGCG)	2.669	TargetScan Human	High (predicted)	-2.669	CUX1
hsa-miR-4488	miR-1237-5p (and other miRNAs w/seed GGGGGCG)	2.669	TargetScan Human	High (predicted)	-2.669	CX3CL1	Agranulocyte Adhesion and Diapedesis,Granulocyte Adhesion and Diapedesis,Neuroinflammation Signaling Pathway
hsa-miR-4488	miR-1237-5p (and other miRNAs w/seed GGGGGCG)	2.669	TargetScan Human	High (predicted)	-2.669	CXCL14	Agranulocyte Adhesion and Diapedesis,Granulocyte Adhesion and Diapedesis
hsa-miR-4488	miR-1237-5p (and other miRNAs w/seed GGGGGCG)	2.669	TargetScan Human	High (predicted)	-2.669	CYP26B1	Histidine Degradation VI,Pregnenolone Biosynthesis,Ubiquinol-10 Biosynthesis (Eukaryotic)
hsa-miR-4488	miR-1237-5p (and other miRNAs w/seed GGGGGCG)	2.669	TargetScan Human	High (predicted)	-2.669	CYP2S1	Acetone Degradation I (to Methylglyoxal),Bupropion Degradation,Estrogen Biosynthesis,Melatonin Degradation I,Nicotine Degradation II,Nicotine Degradation III,Superpathway of Melatonin Degradation
hsa-miR-4488	miR-1237-5p (and other miRNAs w/seed GGGGGCG)	2.669	TargetScan Human	High (predicted)	-2.669	CYP2W1
hsa-miR-4488	miR-1237-5p (and other miRNAs w/seed GGGGGCG)	2.669	TargetScan Human	High (predicted)	-2.669	CYP4F22
hsa-miR-4488	miR-1237-5p (and other miRNAs w/seed GGGGGCG)	2.669	TargetScan Human	High (predicted)	-2.669	DAB2IP
hsa-miR-4488	miR-1237-5p (and other miRNAs w/seed GGGGGCG)	2.669	TargetScan Human	High (predicted)	-2.669	DCAF15
hsa-miR-4488	miR-1237-5p (and other miRNAs w/seed GGGGGCG)	2.669	TargetScan Human	High (predicted)	-2.669	DDA1
hsa-miR-4488	miR-1237-5p (and other miRNAs w/seed GGGGGCG)	2.669	TargetScan Human	High (predicted)	-2.669	DDR1	IL-15 Production,Sperm Motility
hsa-miR-4488	miR-1237-5p (and other miRNAs w/seed GGGGGCG)	2.669	TargetScan Human	High (predicted)	-2.669	DDX39B
hsa-miR-4488	miR-1237-5p (and other miRNAs w/seed GGGGGCG)	2.669	TargetScan Human	High (predicted)	-2.669	DENND1A
hsa-miR-4488	miR-1237-5p (and other miRNAs w/seed GGGGGCG)	2.669	TargetScan Human	High (predicted)	-2.669	DGCR2
hsa-miR-4488	miR-1237-5p (and other miRNAs w/seed GGGGGCG)	2.669	TargetScan Human	High (predicted)	-2.669	DIRAS1
hsa-miR-4488	miR-1237-5p (and other miRNAs w/seed GGGGGCG)	2.669	TargetScan Human	High (predicted)	-2.669	DISP3
hsa-miR-4488	miR-1237-5p (and other miRNAs w/seed GGGGGCG)	2.669	TargetScan Human	High (predicted)	-2.669	DLG4	Glutamate Receptor Signaling,HIPPO signaling,Huntington's Disease Signaling,Neuregulin Signaling,nNOS Signaling in Neurons,Synaptogenesis Signaling Pathway
hsa-miR-4488	miR-1237-5p (and other miRNAs w/seed GGGGGCG)	2.669	TargetScan Human	High (predicted)	-2.669	DMWD
hsa-miR-4488	miR-1237-5p (and other miRNAs w/seed GGGGGCG)	2.669	TargetScan Human	High (predicted)	-2.669	DOK7	GDNF Family Ligand-Receptor Interactions
hsa-miR-4488	miR-1237-5p (and other miRNAs w/seed GGGGGCG)	2.669	TargetScan Human	High (predicted)	-2.669	DOT1L	3-phosphoinositide Biosynthesis,3-phosphoinositide Degradation,D-myo-inositol (1,4,5,6)-Tetrakisphosphate Biosynthesis,D-myo-inositol (3,4,5,6)-tetrakisphosphate Biosynthesis,D-myo-inositol-5-phosphate Metabolism,Sirtuin Signaling Pathway,Superpathway of Inositol Phosphate Compounds
hsa-miR-4488	miR-1237-5p (and other miRNAs w/seed GGGGGCG)	2.669	TargetScan Human	High (predicted)	-2.669	DPF1	AMPK Signaling,Glucocorticoid Receptor Signaling,Hereditary Breast Cancer Signaling,RAR Activation,Role of BRCA1 in DNA Damage Response
hsa-miR-4488	miR-1237-5p (and other miRNAs w/seed GGGGGCG)	2.669	TargetScan Human	High (predicted)	-2.669	DTX1	Notch Signaling
hsa-miR-4488	miR-1237-5p (and other miRNAs w/seed GGGGGCG)	2.669	TargetScan Human	High (predicted)	-2.669	DTX3	Notch Signaling
hsa-miR-4488	miR-1237-5p (and other miRNAs w/seed GGGGGCG)	2.669	TargetScan Human	High (predicted)	-2.669	DUSP8	3-phosphoinositide Biosynthesis,3-phosphoinositide Degradation,D-myo-inositol (1,4,5,6)-Tetrakisphosphate Biosynthesis,D-myo-inositol (3,4,5,6)-tetrakisphosphate Biosynthesis,D-myo-inositol-5-phosphate Metabolism,Protein Kinase A Signaling,SAPK/JNK Signaling,Superpathway of Inositol Phosphate Compounds
hsa-miR-4488	miR-1237-5p (and other miRNAs w/seed GGGGGCG)	2.669	TargetScan Human	High (predicted)	-2.669	EARS2	tRNA Charging
hsa-miR-4488	miR-1237-5p (and other miRNAs w/seed GGGGGCG)	2.669	TargetScan Human	High (predicted)	-2.669	ECEL1	Axonal Guidance Signaling
hsa-miR-4488	miR-1237-5p (and other miRNAs w/seed GGGGGCG)	2.669	TargetScan Human	High (predicted)	-2.669	EEF1A2
hsa-miR-4488	miR-1237-5p (and other miRNAs w/seed GGGGGCG)	2.669	TargetScan Human	High (predicted)	-2.669	EEFSEC
hsa-miR-4488	miR-1237-5p (and other miRNAs w/seed GGGGGCG)	2.669	TargetScan Human	High (predicted)	-2.669	EFHD2
hsa-miR-4488	miR-1237-5p (and other miRNAs w/seed GGGGGCG)	2.669	TargetScan Human	High (predicted)	-2.669	EFNB1	Axonal Guidance Signaling,Ephrin B Signaling,Ephrin Receptor Signaling,PCP pathway,Synaptogenesis Signaling Pathway
hsa-miR-4488	miR-1237-5p (and other miRNAs w/seed GGGGGCG)	2.669	TargetScan Human	High (predicted)	-2.669	EGR3
hsa-miR-4488	miR-1237-5p (and other miRNAs w/seed GGGGGCG)	2.669	TargetScan Human	High (predicted)	-2.669	EHD2
hsa-miR-4488	miR-1237-5p (and other miRNAs w/seed GGGGGCG)	2.669	TargetScan Human	High (predicted)	-2.669	ELAVL3
hsa-miR-4488	miR-1237-5p (and other miRNAs w/seed GGGGGCG)	2.669	TargetScan Human	High (predicted)	-2.669	ELL
hsa-miR-4488	miR-1237-5p (and other miRNAs w/seed GGGGGCG)	2.669	TargetScan Human	High (predicted)	-2.669	ELOF1
hsa-miR-4488	miR-1237-5p (and other miRNAs w/seed GGGGGCG)	2.669	TargetScan Human	High (predicted)	-2.669	EPOP
hsa-miR-4488	miR-1237-5p (and other miRNAs w/seed GGGGGCG)	2.669	TargetScan Human	High (predicted)	-2.669	ERI3
hsa-miR-4488	miR-1237-5p (and other miRNAs w/seed GGGGGCG)	2.669	TargetScan Human	High (predicted)	-2.669	ESAM
hsa-miR-4488	miR-1237-5p (and other miRNAs w/seed GGGGGCG)	2.669	TargetScan Human	High (predicted)	-2.669	EVI5L
hsa-miR-4488	miR-1237-5p (and other miRNAs w/seed GGGGGCG)	2.669	TargetScan Human	High (predicted)	-2.669	EVX2
hsa-miR-4488	miR-1237-5p (and other miRNAs w/seed GGGGGCG)	2.669	TargetScan Human	High (predicted)	-2.669	EXTL1	Heparan Sulfate Biosynthesis,Heparan Sulfate Biosynthesis (Late Stages)
hsa-miR-4488	miR-1237-5p (and other miRNAs w/seed GGGGGCG)	2.669	TargetScan Human	High (predicted)	-2.669	FAM107A
hsa-miR-4488	miR-1237-5p (and other miRNAs w/seed GGGGGCG)	2.669	TargetScan Human	High (predicted)	-2.669	FAM167B
hsa-miR-4488	miR-1237-5p (and other miRNAs w/seed GGGGGCG)	2.669	TargetScan Human	High (predicted)	-2.669	FAM173A
hsa-miR-4488	miR-1237-5p (and other miRNAs w/seed GGGGGCG)	2.669	TargetScan Human	High (predicted)	-2.669	FAM219A
hsa-miR-4488	miR-1237-5p (and other miRNAs w/seed GGGGGCG)	2.669	TargetScan Human	High (predicted)	-2.669	FAM219B
hsa-miR-4488	miR-1237-5p (and other miRNAs w/seed GGGGGCG)	2.669	TargetScan Human	High (predicted)	-2.669	FAM43A
hsa-miR-4488	miR-1237-5p (and other miRNAs w/seed GGGGGCG)	2.669	TargetScan Human	High (predicted)	-2.669	FAM43B
hsa-miR-4488	miR-1237-5p (and other miRNAs w/seed GGGGGCG)	2.669	TargetScan Human	High (predicted)	-2.669	FAM83H
hsa-miR-4488	miR-1237-5p (and other miRNAs w/seed GGGGGCG)	2.669	TargetScan Human	High (predicted)	-2.669	FARSA	tRNA Charging
hsa-miR-4488	miR-1237-5p (and other miRNAs w/seed GGGGGCG)	2.669	TargetScan Human	High (predicted)	-2.669	FBRS
hsa-miR-4488	miR-1237-5p (and other miRNAs w/seed GGGGGCG)	2.669	TargetScan Human	High (predicted)	-2.669	FBXO24
hsa-miR-4488	miR-1237-5p (and other miRNAs w/seed GGGGGCG)	2.669	TargetScan Human	High (predicted)	-2.669	FGF17	Actin Cytoskeleton Signaling,Bladder Cancer Signaling,Cardiac Hypertrophy Signaling (Enhanced),Clathrin-mediated Endocytosis Signaling,FGF Signaling,Regulation of the Epithelial-Mesenchymal Transition Pathway
hsa-miR-4488	miR-1237-5p (and other miRNAs w/seed GGGGGCG)	2.669	TargetScan Human	High (predicted)	-2.669	FHIT	Non-Small Cell Lung Cancer Signaling,Small Cell Lung Cancer Signaling
hsa-miR-4488	miR-1237-5p (and other miRNAs w/seed GGGGGCG)	2.669	TargetScan Human	High (predicted)	-2.669	FKBP8
hsa-miR-4488	miR-1237-5p (and other miRNAs w/seed GGGGGCG)	2.669	TargetScan Human	High (predicted)	-2.669	FMNL1
hsa-miR-4488	miR-1237-5p (and other miRNAs w/seed GGGGGCG)	2.669	TargetScan Human	High (predicted)	-2.669	FOXB1
hsa-miR-4488	miR-1237-5p (and other miRNAs w/seed GGGGGCG)	2.669	TargetScan Human	High (predicted)	-2.669	FOXE3
hsa-miR-4488	miR-1237-5p (and other miRNAs w/seed GGGGGCG)	2.669	TargetScan Human	High (predicted)	-2.669	FOXK1
hsa-miR-4488	miR-1237-5p (and other miRNAs w/seed GGGGGCG)	2.669	TargetScan Human	High (predicted)	-2.669	FOXP3	IL-23 Signaling Pathway,PD-1, PD-L1 cancer immunotherapy pathway,Systemic Lupus Erythematosus In T Cell Signaling Pathway,T Helper Cell Differentiation,Th17 Activation Pathway
hsa-miR-4488	miR-1237-5p (and other miRNAs w/seed GGGGGCG)	2.669	TargetScan Human	High (predicted)	-2.669	FOXP4
hsa-miR-4488	miR-1237-5p (and other miRNAs w/seed GGGGGCG)	2.669	TargetScan Human	High (predicted)	-2.669	FRMD8
hsa-miR-4488	miR-1237-5p (and other miRNAs w/seed GGGGGCG)	2.669	TargetScan Human	High (predicted)	-2.669	FSCN1	Crosstalk between Dendritic Cells and Natural Killer Cells,Dendritic Cell Maturation
hsa-miR-4488	miR-1237-5p (and other miRNAs w/seed GGGGGCG)	2.669	TargetScan Human	High (predicted)	-2.669	FTO
hsa-miR-4488	miR-1237-5p (and other miRNAs w/seed GGGGGCG)	2.669	TargetScan Human	High (predicted)	-2.669	FXYD1
hsa-miR-4488	miR-1237-5p (and other miRNAs w/seed GGGGGCG)	2.669	TargetScan Human	High (predicted)	-2.669	GAL3ST1
hsa-miR-4488	miR-1237-5p (and other miRNAs w/seed GGGGGCG)	2.669	TargetScan Human	High (predicted)	-2.669	GAL3ST3
hsa-miR-4488	miR-1237-5p (and other miRNAs w/seed GGGGGCG)	2.669	TargetScan Human	High (predicted)	-2.669	GATC
hsa-miR-4488	miR-1237-5p (and other miRNAs w/seed GGGGGCG)	2.669	TargetScan Human	High (predicted)	-2.669	GDI1
hsa-miR-4488	miR-1237-5p (and other miRNAs w/seed GGGGGCG)	2.669	TargetScan Human	High (predicted)	-2.669	GDPD5
hsa-miR-4488	miR-1237-5p (and other miRNAs w/seed GGGGGCG)	2.669	TargetScan Human	High (predicted)	-2.669	GIGYF1
hsa-miR-4488	miR-1237-5p (and other miRNAs w/seed GGGGGCG)	2.669	TargetScan Human	High (predicted)	-2.669	GIT1	Actin Cytoskeleton Signaling,Axonal Guidance Signaling,Integrin Signaling,PAK Signaling
hsa-miR-4488	miR-1237-5p (and other miRNAs w/seed GGGGGCG)	2.669	TargetScan Human	High (predicted)	-2.669	GJB4
hsa-miR-4488	miR-1237-5p (and other miRNAs w/seed GGGGGCG)	2.669	TargetScan Human	High (predicted)	-2.669	GMEB2
hsa-miR-4488	miR-1237-5p (and other miRNAs w/seed GGGGGCG)	2.669	TargetScan Human	High (predicted)	-2.669	GNA11	Adrenomedullin signaling pathway,Androgen Signaling,Apelin Adipocyte Signaling Pathway,Apelin Cardiomyocyte Signaling Pathway,Apelin Endothelial Signaling Pathway,Axonal Guidance Signaling,Cardiac Hypertrophy Signaling,Cardiac Hypertrophy Signaling (Enhanced),CREB Signaling in Neurons,CXCR4 Signaling,Endocannabinoid Neuronal Synapse Pathway,Endothelin-1 Signaling,Ephrin B Signaling,Ephrin Recepto…
hsa-miR-4488	miR-1237-5p (and other miRNAs w/seed GGGGGCG)	2.669	TargetScan Human	High (predicted)	-2.669	GNAT1	Androgen Signaling,Axonal Guidance Signaling,Cardiac Hypertrophy Signaling,CREB Signaling in Neurons,CXCR4 Signaling,Endothelin-1 Signaling,Ephrin B Signaling,Ephrin Receptor Signaling,G Beta Gamma Signaling,IL-1 Signaling,Molecular Mechanisms of Cancer,Phototransduction Pathway,Relaxin Signaling,RhoGDI Signaling,Role of NFAT in Regulation of the Immune Response,Signaling by Rho Family GTPases,Sy…
hsa-miR-4488	miR-1237-5p (and other miRNAs w/seed GGGGGCG)	2.669	TargetScan Human	High (predicted)	-2.669	GOLGA2
hsa-miR-4488	miR-1237-5p (and other miRNAs w/seed GGGGGCG)	2.669	TargetScan Human	High (predicted)	-2.669	GOSR1	Huntington's Disease Signaling,Phagosome Maturation,Synaptogenesis Signaling Pathway,Tight Junction Signaling
hsa-miR-4488	miR-1237-5p (and other miRNAs w/seed GGGGGCG)	2.669	TargetScan Human	High (predicted)	-2.669	GPAT4	CDP-diacylglycerol Biosynthesis I,Phosphatidylglycerol Biosynthesis II (Non-plastidic),Triacylglycerol Biosynthesis
hsa-miR-4488	miR-1237-5p (and other miRNAs w/seed GGGGGCG)	2.669	TargetScan Human	High (predicted)	-2.669	GPIHBP1
hsa-miR-4488	miR-1237-5p (and other miRNAs w/seed GGGGGCG)	2.669	TargetScan Human	High (predicted)	-2.669	GPR173
hsa-miR-4488	miR-1237-5p (and other miRNAs w/seed GGGGGCG)	2.669	TargetScan Human	High (predicted)	-2.669	GPR20
hsa-miR-4488	miR-1237-5p (and other miRNAs w/seed GGGGGCG)	2.669	TargetScan Human	High (predicted)	-2.669	GPR37L1
hsa-miR-4488	miR-1237-5p (and other miRNAs w/seed GGGGGCG)	2.669	TargetScan Human	High (predicted)	-2.669	GPR78
hsa-miR-4488	miR-1237-5p (and other miRNAs w/seed GGGGGCG)	2.669	TargetScan Human	High (predicted)	-2.669	GPSM1
hsa-miR-4488	miR-1237-5p (and other miRNAs w/seed GGGGGCG)	2.669	TargetScan Human	High (predicted)	-2.669	GPX4	Apelin Adipocyte Signaling Pathway,Glutathione Redox Reactions I,Mitochondrial Dysfunction
hsa-miR-4488	miR-1237-5p (and other miRNAs w/seed GGGGGCG)	2.669	TargetScan Human	High (predicted)	-2.669	GRB7	Angiopoietin Signaling,Integrin Signaling,Neuregulin Signaling
hsa-miR-4488	miR-1237-5p (and other miRNAs w/seed GGGGGCG)	2.669	TargetScan Human	High (predicted)	-2.669	GREM2
hsa-miR-4488	miR-1237-5p (and other miRNAs w/seed GGGGGCG)	2.669	TargetScan Human	High (predicted)	-2.669	GRIK3	Amyotrophic Lateral Sclerosis Signaling,CREB Signaling in Neurons,Gap Junction Signaling,Glutamate Receptor Signaling
hsa-miR-4488	miR-1237-5p (and other miRNAs w/seed GGGGGCG)	2.669	TargetScan Human	High (predicted)	-2.669	GRIN1	Amyotrophic Lateral Sclerosis Signaling,Calcium Signaling,Circadian Rhythm Signaling,CREB Signaling in Neurons,Dopamine-DARPP32 Feedback in cAMP Signaling,Endocannabinoid Neuronal Synapse Pathway,Ephrin Receptor Signaling,Glutamate Receptor Signaling,Neuroinflammation Signaling Pathway,Neuropathic Pain Signaling In Dorsal Horn Neurons,nNOS Signaling in Neurons,Opioid Signaling Pathway,Synaptic Lo…
hsa-miR-4488	miR-1237-5p (and other miRNAs w/seed GGGGGCG)	2.669	TargetScan Human	High (predicted)	-2.669	GSC	Regulation of the Epithelial-Mesenchymal Transition Pathway,TGF-β Signaling
hsa-miR-4488	miR-1237-5p (and other miRNAs w/seed GGGGGCG)	2.669	TargetScan Human	High (predicted)	-2.669	GSK3A	14-3-3-mediated Signaling,Adrenomedullin signaling pathway,Apelin Liver Signaling Pathway,B Cell Receptor Signaling,Cardiac Hypertrophy Signaling (Enhanced),Docosahexaenoic Acid (DHA) Signaling,ErbB2-ErbB3 Signaling,GP6 Signaling Pathway,HER-2 Signaling in Breast Cancer,Human Embryonic Stem Cell Pluripotency,IL-7 Signaling Pathway,ILK Signaling,Insulin Receptor Signaling,Molecular Mechanisms of C…
hsa-miR-4488	miR-1237-5p (and other miRNAs w/seed GGGGGCG)	2.669	TargetScan Human	High (predicted)	-2.669	GSS	Glutathione Biosynthesis,γ-glutamyl Cycle
hsa-miR-4488	miR-1237-5p (and other miRNAs w/seed GGGGGCG)	2.669	TargetScan Human	High (predicted)	-2.669	H2AFY2
hsa-miR-4488	miR-1237-5p (and other miRNAs w/seed GGGGGCG)	2.669	TargetScan Human	High (predicted)	-2.669	HCN2
hsa-miR-4488	miR-1237-5p (and other miRNAs w/seed GGGGGCG)	2.669	TargetScan Human	High (predicted)	-2.669	HCRT
hsa-miR-4488	miR-1237-5p (and other miRNAs w/seed GGGGGCG)	2.669	TargetScan Human	High (predicted)	-2.669	HDGF
hsa-miR-4488	miR-1237-5p (and other miRNAs w/seed GGGGGCG)	2.669	TargetScan Human	High (predicted)	-2.669	HDGFL1
hsa-miR-4488	miR-1237-5p (and other miRNAs w/seed GGGGGCG)	2.669	TargetScan Human	High (predicted)	-2.669	HES4
hsa-miR-4488	miR-1237-5p (and other miRNAs w/seed GGGGGCG)	2.669	TargetScan Human	High (predicted)	-2.669	HES5	Notch Signaling
hsa-miR-4488	miR-1237-5p (and other miRNAs w/seed GGGGGCG)	2.669	TargetScan Human	High (predicted)	-2.669	HEYL
hsa-miR-4488	miR-1237-5p (and other miRNAs w/seed GGGGGCG)	2.669	TargetScan Human	High (predicted)	-2.669	HGH1
hsa-miR-4488	miR-1237-5p (and other miRNAs w/seed GGGGGCG)	2.669	TargetScan Human	High (predicted)	-2.669	HIC2
hsa-miR-4488	miR-1237-5p (and other miRNAs w/seed GGGGGCG)	2.669	TargetScan Human	High (predicted)	-2.669	HID1
hsa-miR-4488	miR-1237-5p (and other miRNAs w/seed GGGGGCG)	2.669	TargetScan Human	High (predicted)	-2.669	HIPK2	Cell Cycle: G2/M DNA Damage Checkpoint Regulation,Molecular Mechanisms of Cancer,p53 Signaling
hsa-miR-4488	miR-1237-5p (and other miRNAs w/seed GGGGGCG)	2.669	TargetScan Human	High (predicted)	-2.669	HIST2H2BE
hsa-miR-4488	miR-1237-5p (and other miRNAs w/seed GGGGGCG)	2.669	TargetScan Human	High (predicted)	-2.669	HLF
hsa-miR-4488	miR-1237-5p (and other miRNAs w/seed GGGGGCG)	2.669	TargetScan Human	High (predicted)	-2.669	HMGA1	IL-4 Signaling,iNOS Signaling
hsa-miR-4488	miR-1237-5p (and other miRNAs w/seed GGGGGCG)	2.669	TargetScan Human	High (predicted)	-2.669	HMX1
hsa-miR-4488	miR-1237-5p (and other miRNAs w/seed GGGGGCG)	2.669	TargetScan Human	High (predicted)	-2.669	HMX2
hsa-miR-4488	miR-1237-5p (and other miRNAs w/seed GGGGGCG)	2.669	TargetScan Human	High (predicted)	-2.669	HOXB1	Role of Oct4 in Mammalian Embryonic Stem Cell Pluripotency,Transcriptional Regulatory Network in Embryonic Stem Cells
hsa-miR-4488	miR-1237-5p (and other miRNAs w/seed GGGGGCG)	2.669	TargetScan Human	High (predicted)	-2.669	HOXC11
hsa-miR-4488	miR-1237-5p (and other miRNAs w/seed GGGGGCG)	2.669	TargetScan Human	High (predicted)	-2.669	HOXC4
hsa-miR-4488	miR-1237-5p (and other miRNAs w/seed GGGGGCG)	2.669	TargetScan Human	High (predicted)	-2.669	HOXC6
hsa-miR-4488	miR-1237-5p (and other miRNAs w/seed GGGGGCG)	2.669	TargetScan Human	High (predicted)	-2.669	HOXC8
hsa-miR-4488	miR-1237-5p (and other miRNAs w/seed GGGGGCG)	2.669	TargetScan Human	High (predicted)	-2.669	HPCA
hsa-miR-4488	miR-1237-5p (and other miRNAs w/seed GGGGGCG)	2.669	TargetScan Human	High (predicted)	-2.669	HPD	Phenylalanine Degradation IV (Mammalian, via Side Chain),Tyrosine Degradation I
hsa-miR-4488	miR-1237-5p (and other miRNAs w/seed GGGGGCG)	2.669	TargetScan Human	High (predicted)	-2.669	HS6ST1	Chondroitin Sulfate Biosynthesis,Chondroitin Sulfate Biosynthesis (Late Stages),Dermatan Sulfate Biosynthesis,Dermatan Sulfate Biosynthesis (Late Stages),Heparan Sulfate Biosynthesis,Heparan Sulfate Biosynthesis (Late Stages),LPS/IL-1 Mediated Inhibition of RXR Function,Xenobiotic Metabolism Signaling
hsa-miR-4488	miR-1237-5p (and other miRNAs w/seed GGGGGCG)	2.669	TargetScan Human	High (predicted)	-2.669	HSD17B14	Androgen Biosynthesis,Estrogen Biosynthesis,Estrogen-Dependent Breast Cancer Signaling
hsa-miR-4488	miR-1237-5p (and other miRNAs w/seed GGGGGCG)	2.669	TargetScan Human	High (predicted)	-2.669	HSF4
hsa-miR-4488	miR-1237-5p (and other miRNAs w/seed GGGGGCG)	2.669	TargetScan Human	High (predicted)	-2.669	HSPB7	Aldosterone Signaling in Epithelial Cells,Aryl Hydrocarbon Receptor Signaling,Cardiac Hypertrophy Signaling (Enhanced),Death Receptor Signaling,ERK/MAPK Signaling,IL-6 Signaling,p38 MAPK Signaling,Protein Ubiquitination Pathway
hsa-miR-4488	miR-1237-5p (and other miRNAs w/seed GGGGGCG)	2.669	TargetScan Human	High (predicted)	-2.669	HSPG2	Inhibition of Angiogenesis by TSP1,Inhibition of Matrix Metalloproteases
hsa-miR-4488	miR-1237-5p (and other miRNAs w/seed GGGGGCG)	2.669	TargetScan Human	High (predicted)	-2.669	ICA1	Type I Diabetes Mellitus Signaling
hsa-miR-4488	miR-1237-5p (and other miRNAs w/seed GGGGGCG)	2.669	TargetScan Human	High (predicted)	-2.669	IGF2	Glioblastoma Multiforme Signaling,Glioma Signaling,Growth Hormone Signaling,Hepatic Fibrosis / Hepatic Stellate Cell Activation
hsa-miR-4488	miR-1237-5p (and other miRNAs w/seed GGGGGCG)	2.669	TargetScan Human	High (predicted)	-2.669	IGLON5
hsa-miR-4488	miR-1237-5p (and other miRNAs w/seed GGGGGCG)	2.669	TargetScan Human	High (predicted)	-2.669	IL27	Role of Cytokines in Mediating Communication between Immune Cells,Th1 and Th2 Activation Pathway,Th1 Pathway
hsa-miR-4488	miR-1237-5p (and other miRNAs w/seed GGGGGCG)	2.669	TargetScan Human	High (predicted)	-2.669	IL2RB	Cardiac Hypertrophy Signaling (Enhanced),Crosstalk between Dendritic Cells and Natural Killer Cells,iCOS-iCOSL Signaling in T Helper Cells,IL-15 Signaling,IL-2 Signaling,PD-1, PD-L1 cancer immunotherapy pathway,Role of JAK1 and JAK3 in γc Cytokine Signaling,STAT3 Pathway,Telomerase Signaling,Th1 and Th2 Activation Pathway,Th2 Pathway
hsa-miR-4488	miR-1237-5p (and other miRNAs w/seed GGGGGCG)	2.669	TargetScan Human	High (predicted)	-2.669	IL36RN	Acute Phase Response Signaling,Adrenomedullin signaling pathway,Agranulocyte Adhesion and Diapedesis,Altered T Cell and B Cell Signaling in Rheumatoid Arthritis,Atherosclerosis Signaling,Cholecystokinin/Gastrin-mediated Signaling,Communication between Innate and Adaptive Immune Cells,Dendritic Cell Maturation,FXR/RXR Activation,Graft-versus-Host Disease Signaling,Granulocyte Adhesion and Diapedes…
hsa-miR-4488	miR-1237-5p (and other miRNAs w/seed GGGGGCG)	2.669	TargetScan Human	High (predicted)	-2.669	IMPG1
hsa-miR-4488	miR-1237-5p (and other miRNAs w/seed GGGGGCG)	2.669	TargetScan Human	High (predicted)	-2.669	INF2
hsa-miR-4488	miR-1237-5p (and other miRNAs w/seed GGGGGCG)	2.669	TargetScan Human	High (predicted)	-2.669	INHA	TGF-β Signaling
hsa-miR-4488	miR-1237-5p (and other miRNAs w/seed GGGGGCG)	2.669	TargetScan Human	High (predicted)	-2.669	INKA2
hsa-miR-4488	miR-1237-5p (and other miRNAs w/seed GGGGGCG)	2.669	TargetScan Human	High (predicted)	-2.669	INSM1
hsa-miR-4488	miR-1237-5p (and other miRNAs w/seed GGGGGCG)	2.669	TargetScan Human	High (predicted)	-2.669	IP6K2	Inositol Pyrophosphates Biosynthesis,Superpathway of Inositol Phosphate Compounds
hsa-miR-4488	miR-1237-5p (and other miRNAs w/seed GGGGGCG)	2.669	TargetScan Human	High (predicted)	-2.669	IQSEC2
hsa-miR-4488	miR-1237-5p (and other miRNAs w/seed GGGGGCG)	2.669	TargetScan Human	High (predicted)	-2.669	IQSEC3
hsa-miR-4488	miR-1237-5p (and other miRNAs w/seed GGGGGCG)	2.669	TargetScan Human	High (predicted)	-2.669	IRF4	IL-4 Signaling,Systemic Lupus Erythematosus In T Cell Signaling Pathway,T Cell Exhaustion Signaling Pathway,Th17 Activation Pathway
hsa-miR-4488	miR-1237-5p (and other miRNAs w/seed GGGGGCG)	2.669	TargetScan Human	High (predicted)	-2.669	ISYNA1	Myo-inositol Biosynthesis
hsa-miR-4488	miR-1237-5p (and other miRNAs w/seed GGGGGCG)	2.669	TargetScan Human	High (predicted)	-2.669	ITGA5	Actin Cytoskeleton Signaling,Actin Nucleation by ARP-WASP Complex,Agranulocyte Adhesion and Diapedesis,Agrin Interactions at Neuromuscular Junction,Axonal Guidance Signaling,Cardiac Hypertrophy Signaling (Enhanced),Caveolar-mediated Endocytosis Signaling,Cdc42 Signaling,Clathrin-mediated Endocytosis Signaling,Ephrin Receptor Signaling,ERK/MAPK Signaling,FAK Signaling,Granulocyte Adhesion and Diap…
hsa-miR-4488	miR-1237-5p (and other miRNAs w/seed GGGGGCG)	2.669	TargetScan Human	High (predicted)	-2.669	ITPK1	1D-myo-inositol Hexakisphosphate Biosynthesis II (Mammalian),1D-myo-inositol Hexakisphosphate Biosynthesis V (from Ins(1,3,4)P3),3-phosphoinositide Biosynthesis,3-phosphoinositide Degradation,D-myo-inositol (1,4,5,6)-Tetrakisphosphate Biosynthesis,D-myo-inositol (3,4,5,6)-tetrakisphosphate Biosynthesis,D-myo-inositol-5-phosphate Metabolism,Superpathway of Inositol Phosphate Compounds
hsa-miR-4488	miR-1237-5p (and other miRNAs w/seed GGGGGCG)	2.669	TargetScan Human	High (predicted)	-2.669	IYD	Thyroid Hormone Biosynthesis
hsa-miR-4488	miR-1237-5p (and other miRNAs w/seed GGGGGCG)	2.669	TargetScan Human	High (predicted)	-2.669	JDP2
hsa-miR-4488	miR-1237-5p (and other miRNAs w/seed GGGGGCG)	2.669	TargetScan Human	High (predicted)	-2.669	JUN	14-3-3-mediated Signaling,4-1BB Signaling in T Lymphocytes,Activation of IRF by Cytosolic Pattern Recognition Receptors,Acute Phase Response Signaling,Agrin Interactions at Neuromuscular Junction,Androgen Signaling,Apelin Endothelial Signaling Pathway,April Mediated Signaling,Aryl Hydrocarbon Receptor Signaling,ATM Signaling,B Cell Activating Factor Signaling,B Cell Receptor Signaling,BMP signali…
hsa-miR-4488	miR-1237-5p (and other miRNAs w/seed GGGGGCG)	2.669	TargetScan Human	High (predicted)	-2.669	KAT5	ATM Signaling
hsa-miR-4488	miR-1237-5p (and other miRNAs w/seed GGGGGCG)	2.669	TargetScan Human	High (predicted)	-2.669	KCNAB2
hsa-miR-4488	miR-1237-5p (and other miRNAs w/seed GGGGGCG)	2.669	TargetScan Human	High (predicted)	-2.669	KCNC3
hsa-miR-4488	miR-1237-5p (and other miRNAs w/seed GGGGGCG)	2.669	TargetScan Human	High (predicted)	-2.669	KCNJ5	Dopamine-DARPP32 Feedback in cAMP Signaling,Endocannabinoid Neuronal Synapse Pathway,G Beta Gamma Signaling,Neuroinflammation Signaling Pathway,Opioid Signaling Pathway
hsa-miR-4488	miR-1237-5p (and other miRNAs w/seed GGGGGCG)	2.669	TargetScan Human	High (predicted)	-2.669	KCNQ1
hsa-miR-4488	miR-1237-5p (and other miRNAs w/seed GGGGGCG)	2.669	TargetScan Human	High (predicted)	-2.669	KCNQ4
hsa-miR-4488	miR-1237-5p (and other miRNAs w/seed GGGGGCG)	2.669	TargetScan Human	High (predicted)	-2.669	KCTD10
hsa-miR-4488	miR-1237-5p (and other miRNAs w/seed GGGGGCG)	2.669	TargetScan Human	High (predicted)	-2.669	KIAA0753
hsa-miR-4488	miR-1237-5p (and other miRNAs w/seed GGGGGCG)	2.669	TargetScan Human	High (predicted)	-2.669	KIFC2
hsa-miR-4488	miR-1237-5p (and other miRNAs w/seed GGGGGCG)	2.669	TargetScan Human	High (predicted)	-2.669	KIR3DX1
hsa-miR-4488	miR-1237-5p (and other miRNAs w/seed GGGGGCG)	2.669	TargetScan Human	High (predicted)	-2.669	KLK10	Intrinsic Prothrombin Activation Pathway,MSP-RON Signaling Pathway,Neuroprotective Role of THOP1 in Alzheimer's Disease,SPINK1 Pancreatic Cancer Pathway
hsa-miR-4488	miR-1237-5p (and other miRNAs w/seed GGGGGCG)	2.669	TargetScan Human	High (predicted)	-2.669	KLK4	Intrinsic Prothrombin Activation Pathway,MSP-RON Signaling Pathway,Neuroprotective Role of THOP1 in Alzheimer's Disease,SPINK1 Pancreatic Cancer Pathway
hsa-miR-4488	miR-1237-5p (and other miRNAs w/seed GGGGGCG)	2.669	TargetScan Human	High (predicted)	-2.669	KLK9	Intrinsic Prothrombin Activation Pathway,MSP-RON Signaling Pathway,SPINK1 Pancreatic Cancer Pathway
hsa-miR-4488	miR-1237-5p (and other miRNAs w/seed GGGGGCG)	2.669	TargetScan Human	High (predicted)	-2.669	KMT2D
hsa-miR-4488	miR-1237-5p (and other miRNAs w/seed GGGGGCG)	2.669	TargetScan Human	High (predicted)	-2.669	KNCN
hsa-miR-4488	miR-1237-5p (and other miRNAs w/seed GGGGGCG)	2.669	TargetScan Human	High (predicted)	-2.669	KPNB1	RAN Signaling
hsa-miR-4488	miR-1237-5p (and other miRNAs w/seed GGGGGCG)	2.669	TargetScan Human	High (predicted)	-2.669	KRT2	Glucocorticoid Receptor Signaling
hsa-miR-4488	miR-1237-5p (and other miRNAs w/seed GGGGGCG)	2.669	TargetScan Human	High (predicted)	-2.669	KRT3	Glucocorticoid Receptor Signaling
hsa-miR-4488	miR-1237-5p (and other miRNAs w/seed GGGGGCG)	2.669	TargetScan Human	High (predicted)	-2.669	KRTAP10-4
hsa-miR-4488	miR-1237-5p (and other miRNAs w/seed GGGGGCG)	2.669	TargetScan Human	High (predicted)	-2.669	L1CAM	Axonal Guidance Signaling,Transcriptional Regulatory Network in Embryonic Stem Cells
hsa-miR-4488	miR-1237-5p (and other miRNAs w/seed GGGGGCG)	2.669	TargetScan Human	High (predicted)	-2.669	LCN1
hsa-miR-4488	miR-1237-5p (and other miRNAs w/seed GGGGGCG)	2.669	TargetScan Human	High (predicted)	-2.669	LENEP
hsa-miR-4488	miR-1237-5p (and other miRNAs w/seed GGGGGCG)	2.669	TargetScan Human	High (predicted)	-2.669	LENG8
hsa-miR-4488	miR-1237-5p (and other miRNAs w/seed GGGGGCG)	2.669	TargetScan Human	High (predicted)	-2.669	LGALS1
hsa-miR-4488	miR-1237-5p (and other miRNAs w/seed GGGGGCG)	2.669	TargetScan Human	High (predicted)	-2.669	LILRB5
hsa-miR-4488	miR-1237-5p (and other miRNAs w/seed GGGGGCG)	2.669	TargetScan Human	High (predicted)	-2.669	LIMD2
hsa-miR-4488	miR-1237-5p (and other miRNAs w/seed GGGGGCG)	2.669	TargetScan Human	High (predicted)	-2.669	LINC01124
hsa-miR-4488	miR-1237-5p (and other miRNAs w/seed GGGGGCG)	2.669	TargetScan Human	High (predicted)	-2.669	LINC02166
hsa-miR-4488	miR-1237-5p (and other miRNAs w/seed GGGGGCG)	2.669	TargetScan Human	High (predicted)	-2.669	LMX1B
hsa-miR-4488	miR-1237-5p (and other miRNAs w/seed GGGGGCG)	2.669	TargetScan Human	High (predicted)	-2.669	LOC102724788/PRODH	Citrulline Biosynthesis,Proline Degradation,Superpathway of Citrulline Metabolism
hsa-miR-4488	miR-1237-5p (and other miRNAs w/seed GGGGGCG)	2.669	TargetScan Human	High (predicted)	-2.669	LOC105373958
hsa-miR-4488	miR-1237-5p (and other miRNAs w/seed GGGGGCG)	2.669	TargetScan Human	High (predicted)	-2.669	LOC400655
hsa-miR-4488	miR-1237-5p (and other miRNAs w/seed GGGGGCG)	2.669	TargetScan Human	High (predicted)	-2.669	LOXL2
hsa-miR-4488	miR-1237-5p (and other miRNAs w/seed GGGGGCG)	2.669	TargetScan Human	High (predicted)	-2.669	LRP1	Colorectal Cancer Metastasis Signaling,Factors Promoting Cardiogenesis in Vertebrates,Inhibition of Matrix Metalloproteases,Iron homeostasis signaling pathway,Molecular Mechanisms of Cancer,Osteoarthritis Pathway,Role of Macrophages, Fibroblasts and Endothelial Cells in Rheumatoid Arthritis,Role of Osteoblasts, Osteoclasts and Chondrocytes in Rheumatoid Arthritis,Synaptogenesis Signaling Pathway,…
hsa-miR-4488	miR-1237-5p (and other miRNAs w/seed GGGGGCG)	2.669	TargetScan Human	High (predicted)	-2.669	LRRC61
hsa-miR-4488	miR-1237-5p (and other miRNAs w/seed GGGGGCG)	2.669	TargetScan Human	High (predicted)	-2.669	LSM4	Systemic Lupus Erythematosus Signaling
hsa-miR-4488	miR-1237-5p (and other miRNAs w/seed GGGGGCG)	2.669	TargetScan Human	High (predicted)	-2.669	LSMEM2
hsa-miR-4488	miR-1237-5p (and other miRNAs w/seed GGGGGCG)	2.669	TargetScan Human	High (predicted)	-2.669	LSP1
hsa-miR-4488	miR-1237-5p (and other miRNAs w/seed GGGGGCG)	2.669	TargetScan Human	High (predicted)	-2.669	LTBP4
hsa-miR-4488	miR-1237-5p (and other miRNAs w/seed GGGGGCG)	2.669	TargetScan Human	High (predicted)	-2.669	LY6L
hsa-miR-4488	miR-1237-5p (and other miRNAs w/seed GGGGGCG)	2.669	TargetScan Human	High (predicted)	-2.669	LY86
hsa-miR-4488	miR-1237-5p (and other miRNAs w/seed GGGGGCG)	2.669	TargetScan Human	High (predicted)	-2.669	LYPD1
hsa-miR-4488	miR-1237-5p (and other miRNAs w/seed GGGGGCG)	2.669	TargetScan Human	High (predicted)	-2.669	MAG	Axonal Guidance Signaling,Notch Signaling
hsa-miR-4488	miR-1237-5p (and other miRNAs w/seed GGGGGCG)	2.669	TargetScan Human	High (predicted)	-2.669	MAP11
hsa-miR-4488	miR-1237-5p (and other miRNAs w/seed GGGGGCG)	2.669	TargetScan Human	High (predicted)	-2.669	MAP1S
hsa-miR-4488	miR-1237-5p (and other miRNAs w/seed GGGGGCG)	2.669	TargetScan Human	High (predicted)	-2.669	MAP2K7	Acute Myeloid Leukemia Signaling,Acute Phase Response Signaling,Adrenomedullin signaling pathway,Apoptosis Signaling,April Mediated Signaling,B Cell Activating Factor Signaling,B Cell Receptor Signaling,Cardiac Hypertrophy Signaling,Cardiac Hypertrophy Signaling (Enhanced),CD27 Signaling in Lymphocytes,CD40 Signaling,Death Receptor Signaling,EGF Signaling,Endocannabinoid Cancer Inhibition Pathway…
hsa-miR-4488	miR-1237-5p (and other miRNAs w/seed GGGGGCG)	2.669	TargetScan Human	High (predicted)	-2.669	MAP4
hsa-miR-4488	miR-1237-5p (and other miRNAs w/seed GGGGGCG)	2.669	TargetScan Human	High (predicted)	-2.669	MAPK4	Adrenomedullin signaling pathway,Apelin Adipocyte Signaling Pathway,Apelin Cardiomyocyte Signaling Pathway,CDK5 Signaling,Endocannabinoid Developing Neuron Pathway,Endocannabinoid Neuronal Synapse Pathway,Endothelin-1 Signaling,HIF1α Signaling,Neuroinflammation Signaling Pathway,Opioid Signaling Pathway,Sirtuin Signaling Pathway
hsa-miR-4488	miR-1237-5p (and other miRNAs w/seed GGGGGCG)	2.669	TargetScan Human	High (predicted)	-2.669	MAPKAPK2	BAG2 Signaling Pathway,Cardiac Hypertrophy Signaling,Cardiac Hypertrophy Signaling (Enhanced),CD40 Signaling,FGF Signaling,IL-17 Signaling,IL-6 Signaling,p38 MAPK Signaling,RAR Activation,Role of IL-17A in Arthritis,Role of Macrophages, Fibroblasts and Endothelial Cells in Rheumatoid Arthritis
hsa-miR-4488	miR-1237-5p (and other miRNAs w/seed GGGGGCG)	2.669	TargetScan Human	High (predicted)	-2.669	MARVELD1
hsa-miR-4488	miR-1237-5p (and other miRNAs w/seed GGGGGCG)	2.669	TargetScan Human	High (predicted)	-2.669	MATN1
hsa-miR-4488	miR-1237-5p (and other miRNAs w/seed GGGGGCG)	2.669	TargetScan Human	High (predicted)	-2.669	MBD3	DNA Methylation and Transcriptional Repression Signaling
hsa-miR-4488	miR-1237-5p (and other miRNAs w/seed GGGGGCG)	2.669	TargetScan Human	High (predicted)	-2.669	MCAT
hsa-miR-4488	miR-1237-5p (and other miRNAs w/seed GGGGGCG)	2.669	TargetScan Human	High (predicted)	-2.669	MCF2L2
hsa-miR-4488	miR-1237-5p (and other miRNAs w/seed GGGGGCG)	2.669	TargetScan Human	High (predicted)	-2.669	MDGA1
hsa-miR-4488	miR-1237-5p (and other miRNAs w/seed GGGGGCG)	2.669	TargetScan Human	High (predicted)	-2.669	MED22
hsa-miR-4488	miR-1237-5p (and other miRNAs w/seed GGGGGCG)	2.669	TargetScan Human	High (predicted)	-2.669	MELTF
hsa-miR-4488	miR-1237-5p (and other miRNAs w/seed GGGGGCG)	2.669	TargetScan Human	High (predicted)	-2.669	MEN1
hsa-miR-4488	miR-1237-5p (and other miRNAs w/seed GGGGGCG)	2.669	TargetScan Human	High (predicted)	-2.669	MEX3B
hsa-miR-4488	miR-1237-5p (and other miRNAs w/seed GGGGGCG)	2.669	TargetScan Human	High (predicted)	-2.669	MGP
hsa-miR-4488	miR-1237-5p (and other miRNAs w/seed GGGGGCG)	2.669	TargetScan Human	High (predicted)	-2.669	MGRN1
hsa-miR-4488	miR-1237-5p (and other miRNAs w/seed GGGGGCG)	2.669	TargetScan Human	High (predicted)	-2.669	MIB2
hsa-miR-4488	miR-1237-5p (and other miRNAs w/seed GGGGGCG)	2.669	TargetScan Human	High (predicted)	-2.669	MIDN
hsa-miR-4488	miR-1237-5p (and other miRNAs w/seed GGGGGCG)	2.669	TargetScan Human	High (predicted)	-2.669	MLF2
hsa-miR-4488	miR-1237-5p (and other miRNAs w/seed GGGGGCG)	2.669	TargetScan Human	High (predicted)	-2.669	MLLT1
hsa-miR-4488	miR-1237-5p (and other miRNAs w/seed GGGGGCG)	2.669	TargetScan Human	High (predicted)	-2.669	MMP15	Agranulocyte Adhesion and Diapedesis,Axonal Guidance Signaling,Bladder Cancer Signaling,Colorectal Cancer Metastasis Signaling,Granulocyte Adhesion and Diapedesis,HIF1α Signaling,Inhibition of Matrix Metalloproteases,Leukocyte Extravasation Signaling
hsa-miR-4488	miR-1237-5p (and other miRNAs w/seed GGGGGCG)	2.669	TargetScan Human	High (predicted)	-2.669	MNT
hsa-miR-4488	miR-1237-5p (and other miRNAs w/seed GGGGGCG)	2.669	TargetScan Human	High (predicted)	-2.669	MOGS
hsa-miR-4488	miR-1237-5p (and other miRNAs w/seed GGGGGCG)	2.669	TargetScan Human	High (predicted)	-2.669	MPP2
hsa-miR-4488	miR-1237-5p (and other miRNAs w/seed GGGGGCG)	2.669	TargetScan Human	High (predicted)	-2.669	MRPL12
hsa-miR-4488	miR-1237-5p (and other miRNAs w/seed GGGGGCG)	2.669	TargetScan Human	High (predicted)	-2.669	MRPL4
hsa-miR-4488	miR-1237-5p (and other miRNAs w/seed GGGGGCG)	2.669	TargetScan Human	High (predicted)	-2.669	MSI1
hsa-miR-4488	miR-1237-5p (and other miRNAs w/seed GGGGGCG)	2.669	TargetScan Human	High (predicted)	-2.669	MTSS2
hsa-miR-4488	miR-1237-5p (and other miRNAs w/seed GGGGGCG)	2.669	TargetScan Human	High (predicted)	-2.669	MUS81
hsa-miR-4488	miR-1237-5p (and other miRNAs w/seed GGGGGCG)	2.669	TargetScan Human	High (predicted)	-2.669	MVB12A
hsa-miR-4488	miR-1237-5p (and other miRNAs w/seed GGGGGCG)	2.669	TargetScan Human	High (predicted)	-2.669	MVB12B
hsa-miR-4488	miR-1237-5p (and other miRNAs w/seed GGGGGCG)	2.669	TargetScan Human	High (predicted)	-2.669	MYH9	Actin Cytoskeleton Signaling,Agranulocyte Adhesion and Diapedesis,Calcium Signaling,Cellular Effects of Sildenafil (Viagra),Epithelial Adherens Junction Signaling,Hepatic Fibrosis / Hepatic Stellate Cell Activation,ILK Signaling,Tight Junction Signaling
hsa-miR-4488	miR-1237-5p (and other miRNAs w/seed GGGGGCG)	2.669	TargetScan Human	High (predicted)	-2.669	MYLK2	Actin Cytoskeleton Signaling,Adrenomedullin signaling pathway,Integrin Signaling,Protein Kinase A Signaling,RhoA Signaling
hsa-miR-4488	miR-1237-5p (and other miRNAs w/seed GGGGGCG)	2.669	TargetScan Human	High (predicted)	-2.669	MYO18A
hsa-miR-4488	miR-1237-5p (and other miRNAs w/seed GGGGGCG)	2.669	TargetScan Human	High (predicted)	-2.669	MYOD1
hsa-miR-4488	miR-1237-5p (and other miRNAs w/seed GGGGGCG)	2.669	TargetScan Human	High (predicted)	-2.669	MYORG
hsa-miR-4488	miR-1237-5p (and other miRNAs w/seed GGGGGCG)	2.669	TargetScan Human	High (predicted)	-2.669	MYRF
hsa-miR-4488	miR-1237-5p (and other miRNAs w/seed GGGGGCG)	2.669	TargetScan Human	High (predicted)	-2.669	NAB2
hsa-miR-4488	miR-1237-5p (and other miRNAs w/seed GGGGGCG)	2.669	TargetScan Human	High (predicted)	-2.669	NACC1
hsa-miR-4488	miR-1237-5p (and other miRNAs w/seed GGGGGCG)	2.669	TargetScan Human	High (predicted)	-2.669	NANOS2
hsa-miR-4488	miR-1237-5p (and other miRNAs w/seed GGGGGCG)	2.669	TargetScan Human	High (predicted)	-2.669	NAPA	Huntington's Disease Signaling,Phagosome Maturation,Synaptogenesis Signaling Pathway,Tight Junction Signaling
hsa-miR-4488	miR-1237-5p (and other miRNAs w/seed GGGGGCG)	2.669	TargetScan Human	High (predicted)	-2.669	NAT8L
hsa-miR-4488	miR-1237-5p (and other miRNAs w/seed GGGGGCG)	2.669	TargetScan Human	High (predicted)	-2.669	NCDN
hsa-miR-4488	miR-1237-5p (and other miRNAs w/seed GGGGGCG)	2.669	TargetScan Human	High (predicted)	-2.669	NCKAP5L
hsa-miR-4488	miR-1237-5p (and other miRNAs w/seed GGGGGCG)	2.669	TargetScan Human	High (predicted)	-2.669	NCOR2	Aryl Hydrocarbon Receptor Signaling,Estrogen Receptor Signaling,Glucocorticoid Receptor Signaling,Huntington's Disease Signaling,LXR/RXR Activation,PPAR Signaling,PPARα/RXRα Activation,RAR Activation,TR/RXR Activation,VDR/RXR Activation,Xenobiotic Metabolism Signaling
hsa-miR-4488	miR-1237-5p (and other miRNAs w/seed GGGGGCG)	2.669	TargetScan Human	High (predicted)	-2.669	NCR3LG1
hsa-miR-4488	miR-1237-5p (and other miRNAs w/seed GGGGGCG)	2.669	TargetScan Human	High (predicted)	-2.669	NDRG1	Sirtuin Signaling Pathway
hsa-miR-4488	miR-1237-5p (and other miRNAs w/seed GGGGGCG)	2.669	TargetScan Human	High (predicted)	-2.669	NECTIN2	Crosstalk between Dendritic Cells and Natural Killer Cells,Epithelial Adherens Junction Signaling,Germ Cell-Sertoli Cell Junction Signaling,Sertoli Cell-Sertoli Cell Junction Signaling,Tight Junction Signaling
hsa-miR-4488	miR-1237-5p (and other miRNAs w/seed GGGGGCG)	2.669	TargetScan Human	High (predicted)	-2.669	NEUROD2
hsa-miR-4488	miR-1237-5p (and other miRNAs w/seed GGGGGCG)	2.669	TargetScan Human	High (predicted)	-2.669	NFAM1
hsa-miR-4488	miR-1237-5p (and other miRNAs w/seed GGGGGCG)	2.669	TargetScan Human	High (predicted)	-2.669	NFIC	Aryl Hydrocarbon Receptor Signaling
hsa-miR-4488	miR-1237-5p (and other miRNAs w/seed GGGGGCG)	2.669	TargetScan Human	High (predicted)	-2.669	NFIX	Aryl Hydrocarbon Receptor Signaling
hsa-miR-4488	miR-1237-5p (and other miRNAs w/seed GGGGGCG)	2.669	TargetScan Human	High (predicted)	-2.669	NGFR	Acute Phase Response Signaling,Axonal Guidance Signaling,Cardiac Hypertrophy Signaling (Enhanced),CDK5 Signaling,Ceramide Signaling,Dendritic Cell Maturation,Ephrin A Signaling,FAT10 Cancer Signaling Pathway,Granulocyte Adhesion and Diapedesis,Hepatic Cholestasis,Hepatic Fibrosis / Hepatic Stellate Cell Activation,HMGB1 Signaling,IL-6 Signaling,Induction of Apoptosis by HIV1,LPS/IL-1 Mediated Inh…
hsa-miR-4488	miR-1237-5p (and other miRNAs w/seed GGGGGCG)	2.669	TargetScan Human	High (predicted)	-2.669	NKAIN4
hsa-miR-4488	miR-1237-5p (and other miRNAs w/seed GGGGGCG)	2.669	TargetScan Human	High (predicted)	-2.669	NKX6-1
hsa-miR-4488	miR-1237-5p (and other miRNAs w/seed GGGGGCG)	2.669	TargetScan Human	High (predicted)	-2.669	NLRP1	Inflammasome pathway
hsa-miR-4488	miR-1237-5p (and other miRNAs w/seed GGGGGCG)	2.669	TargetScan Human	High (predicted)	-2.669	NPB
hsa-miR-4488	miR-1237-5p (and other miRNAs w/seed GGGGGCG)	2.669	TargetScan Human	High (predicted)	-2.669	NPW
hsa-miR-4488	miR-1237-5p (and other miRNAs w/seed GGGGGCG)	2.669	TargetScan Human	High (predicted)	-2.669	NR5A1	Role of Oct4 in Mammalian Embryonic Stem Cell Pluripotency
hsa-miR-4488	miR-1237-5p (and other miRNAs w/seed GGGGGCG)	2.669	TargetScan Human	High (predicted)	-2.669	NRG1	Agrin Interactions at Neuromuscular Junction,Cell Cycle: G1/S Checkpoint Regulation,ErbB Signaling,ErbB2-ErbB3 Signaling,ErbB4 Signaling,HER-2 Signaling in Breast Cancer,Neuregulin Signaling
hsa-miR-4488	miR-1237-5p (and other miRNAs w/seed GGGGGCG)	2.669	TargetScan Human	High (predicted)	-2.669	NRG2	Agrin Interactions at Neuromuscular Junction,ErbB Signaling,ErbB2-ErbB3 Signaling,ErbB4 Signaling,Neuregulin Signaling
hsa-miR-4488	miR-1237-5p (and other miRNAs w/seed GGGGGCG)	2.669	TargetScan Human	High (predicted)	-2.669	NRROS
hsa-miR-4488	miR-1237-5p (and other miRNAs w/seed GGGGGCG)	2.669	TargetScan Human	High (predicted)	-2.669	NRSN2
hsa-miR-4488	miR-1237-5p (and other miRNAs w/seed GGGGGCG)	2.669	TargetScan Human	High (predicted)	-2.669	NT5C1A	Adenosine Nucleotides Degradation II,Guanosine Nucleotides Degradation III,NAD Salvage Pathway II,Purine Nucleotides Degradation II (Aerobic),Urate Biosynthesis/Inosine 5'-phosphate Degradation
hsa-miR-4488	miR-1237-5p (and other miRNAs w/seed GGGGGCG)	2.669	TargetScan Human	High (predicted)	-2.669	NTSR1
hsa-miR-4488	miR-1237-5p (and other miRNAs w/seed GGGGGCG)	2.669	TargetScan Human	High (predicted)	-2.669	NUCB1
hsa-miR-4488	miR-1237-5p (and other miRNAs w/seed GGGGGCG)	2.669	TargetScan Human	High (predicted)	-2.669	NUDCD3
hsa-miR-4488	miR-1237-5p (and other miRNAs w/seed GGGGGCG)	2.669	TargetScan Human	High (predicted)	-2.669	NXN	Antioxidant Action of Vitamin C,Thioredoxin Pathway,Vitamin-C Transport
hsa-miR-4488	miR-1237-5p (and other miRNAs w/seed GGGGGCG)	2.669	TargetScan Human	High (predicted)	-2.669	OBP2A
hsa-miR-4488	miR-1237-5p (and other miRNAs w/seed GGGGGCG)	2.669	TargetScan Human	High (predicted)	-2.669	OLFML2A
hsa-miR-4488	miR-1237-5p (and other miRNAs w/seed GGGGGCG)	2.669	TargetScan Human	High (predicted)	-2.669	OLIG1
hsa-miR-4488	miR-1237-5p (and other miRNAs w/seed GGGGGCG)	2.669	TargetScan Human	High (predicted)	-2.669	ONECUT3
hsa-miR-4488	miR-1237-5p (and other miRNAs w/seed GGGGGCG)	2.669	TargetScan Human	High (predicted)	-2.669	OR2B2
hsa-miR-4488	miR-1237-5p (and other miRNAs w/seed GGGGGCG)	2.669	TargetScan Human	High (predicted)	-2.669	OSBP2
hsa-miR-4488	miR-1237-5p (and other miRNAs w/seed GGGGGCG)	2.669	TargetScan Human	High (predicted)	-2.669	OSCAR
hsa-miR-4488	miR-1237-5p (and other miRNAs w/seed GGGGGCG)	2.669	TargetScan Human	High (predicted)	-2.669	OSM	Acute Phase Response Signaling,Cardiac Hypertrophy Signaling (Enhanced),Hepatic Cholestasis,HMGB1 Signaling,Oncostatin M Signaling,Role of JAK family kinases in IL-6-type Cytokine Signaling,Role of Macrophages, Fibroblasts and Endothelial Cells in Rheumatoid Arthritis,Role of Pattern Recognition Receptors in Recognition of Bacteria and Viruses
hsa-miR-4488	miR-1237-5p (and other miRNAs w/seed GGGGGCG)	2.669	TargetScan Human	High (predicted)	-2.669	OTOP2
hsa-miR-4488	miR-1237-5p (and other miRNAs w/seed GGGGGCG)	2.669	TargetScan Human	High (predicted)	-2.669	OTP
hsa-miR-4488	miR-1237-5p (and other miRNAs w/seed GGGGGCG)	2.669	TargetScan Human	High (predicted)	-2.669	OTUD6A
hsa-miR-4488	miR-1237-5p (and other miRNAs w/seed GGGGGCG)	2.669	TargetScan Human	High (predicted)	-2.669	OTX1	Transcriptional Regulatory Network in Embryonic Stem Cells
hsa-miR-4488	miR-1237-5p (and other miRNAs w/seed GGGGGCG)	2.669	TargetScan Human	High (predicted)	-2.669	PAK4	Actin Cytoskeleton Signaling,Agrin Interactions at Neuromuscular Junction,Angiopoietin Signaling,Axonal Guidance Signaling,CCR3 Signaling in Eosinophils,Cdc42 Signaling,CXCR4 Signaling,Ephrin Receptor Signaling,ErbB Signaling,ERK/MAPK Signaling,FAK Signaling,Germ Cell-Sertoli Cell Junction Signaling,GNRH Signaling,Integrin Signaling,Molecular Mechanisms of Cancer,Natural Killer Cell Signaling,PAK…
hsa-miR-4488	miR-1237-5p (and other miRNAs w/seed GGGGGCG)	2.669	TargetScan Human	High (predicted)	-2.669	PALM
hsa-miR-4488	miR-1237-5p (and other miRNAs w/seed GGGGGCG)	2.669	TargetScan Human	High (predicted)	-2.669	PARP10	Death Receptor Signaling,Retinoic acid Mediated Apoptosis Signaling,UVA-Induced MAPK Signaling
hsa-miR-4488	miR-1237-5p (and other miRNAs w/seed GGGGGCG)	2.669	TargetScan Human	High (predicted)	-2.669	PAX2
hsa-miR-4488	miR-1237-5p (and other miRNAs w/seed GGGGGCG)	2.669	TargetScan Human	High (predicted)	-2.669	PCDH1
hsa-miR-4488	miR-1237-5p (and other miRNAs w/seed GGGGGCG)	2.669	TargetScan Human	High (predicted)	-2.669	PCDHGA1
hsa-miR-4488	miR-1237-5p (and other miRNAs w/seed GGGGGCG)	2.669	TargetScan Human	High (predicted)	-2.669	PCDHGA10
hsa-miR-4488	miR-1237-5p (and other miRNAs w/seed GGGGGCG)	2.669	TargetScan Human	High (predicted)	-2.669	PCDHGA11
hsa-miR-4488	miR-1237-5p (and other miRNAs w/seed GGGGGCG)	2.669	TargetScan Human	High (predicted)	-2.669	PCDHGA12
hsa-miR-4488	miR-1237-5p (and other miRNAs w/seed GGGGGCG)	2.669	TargetScan Human	High (predicted)	-2.669	PCDHGA2
hsa-miR-4488	miR-1237-5p (and other miRNAs w/seed GGGGGCG)	2.669	TargetScan Human	High (predicted)	-2.669	PCDHGA3
hsa-miR-4488	miR-1237-5p (and other miRNAs w/seed GGGGGCG)	2.669	TargetScan Human	High (predicted)	-2.669	PCDHGA4
hsa-miR-4488	miR-1237-5p (and other miRNAs w/seed GGGGGCG)	2.669	TargetScan Human	High (predicted)	-2.669	PCDHGA5
hsa-miR-4488	miR-1237-5p (and other miRNAs w/seed GGGGGCG)	2.669	TargetScan Human	High (predicted)	-2.669	PCDHGA6
hsa-miR-4488	miR-1237-5p (and other miRNAs w/seed GGGGGCG)	2.669	TargetScan Human	High (predicted)	-2.669	PCDHGA7
hsa-miR-4488	miR-1237-5p (and other miRNAs w/seed GGGGGCG)	2.669	TargetScan Human	High (predicted)	-2.669	PCDHGA8
hsa-miR-4488	miR-1237-5p (and other miRNAs w/seed GGGGGCG)	2.669	TargetScan Human	High (predicted)	-2.669	PCDHGA9
hsa-miR-4488	miR-1237-5p (and other miRNAs w/seed GGGGGCG)	2.669	TargetScan Human	High (predicted)	-2.669	PCDHGB1
hsa-miR-4488	miR-1237-5p (and other miRNAs w/seed GGGGGCG)	2.669	TargetScan Human	High (predicted)	-2.669	PCDHGB2
hsa-miR-4488	miR-1237-5p (and other miRNAs w/seed GGGGGCG)	2.669	TargetScan Human	High (predicted)	-2.669	PCDHGB3
hsa-miR-4488	miR-1237-5p (and other miRNAs w/seed GGGGGCG)	2.669	TargetScan Human	High (predicted)	-2.669	PCDHGB4
hsa-miR-4488	miR-1237-5p (and other miRNAs w/seed GGGGGCG)	2.669	TargetScan Human	High (predicted)	-2.669	PCDHGB6
hsa-miR-4488	miR-1237-5p (and other miRNAs w/seed GGGGGCG)	2.669	TargetScan Human	High (predicted)	-2.669	PCDHGB7
hsa-miR-4488	miR-1237-5p (and other miRNAs w/seed GGGGGCG)	2.669	TargetScan Human	High (predicted)	-2.669	PCDHGC3
hsa-miR-4488	miR-1237-5p (and other miRNAs w/seed GGGGGCG)	2.669	TargetScan Human	High (predicted)	-2.669	PCDHGC4
hsa-miR-4488	miR-1237-5p (and other miRNAs w/seed GGGGGCG)	2.669	TargetScan Human	High (predicted)	-2.669	PCDHGC5
hsa-miR-4488	miR-1237-5p (and other miRNAs w/seed GGGGGCG)	2.669	TargetScan Human	High (predicted)	-2.669	PCYT2	Phosphatidylethanolamine Biosynthesis II
hsa-miR-4488	miR-1237-5p (and other miRNAs w/seed GGGGGCG)	2.669	TargetScan Human	High (predicted)	-2.669	PDE4A	cAMP-mediated signaling,Cardiac Hypertrophy Signaling (Enhanced),Cardiac β-adrenergic Signaling,Cellular Effects of Sildenafil (Viagra),G-Protein Coupled Receptor Signaling,Gustation Pathway,Protein Kinase A Signaling,Relaxin Signaling,Sperm Motility,tRNA Splicing
hsa-miR-4488	miR-1237-5p (and other miRNAs w/seed GGGGGCG)	2.669	TargetScan Human	High (predicted)	-2.669	PDK2
hsa-miR-4488	miR-1237-5p (and other miRNAs w/seed GGGGGCG)	2.669	TargetScan Human	High (predicted)	-2.669	PEAK3
hsa-miR-4488	miR-1237-5p (and other miRNAs w/seed GGGGGCG)	2.669	TargetScan Human	High (predicted)	-2.669	PELI3
hsa-miR-4488	miR-1237-5p (and other miRNAs w/seed GGGGGCG)	2.669	TargetScan Human	High (predicted)	-2.669	PES1
hsa-miR-4488	miR-1237-5p (and other miRNAs w/seed GGGGGCG)	2.669	TargetScan Human	High (predicted)	-2.669	PHETA1
hsa-miR-4488	miR-1237-5p (and other miRNAs w/seed GGGGGCG)	2.669	TargetScan Human	High (predicted)	-2.669	PIANP
hsa-miR-4488	miR-1237-5p (and other miRNAs w/seed GGGGGCG)	2.669	TargetScan Human	High (predicted)	-2.669	PIK3CD-AS1
hsa-miR-4488	miR-1237-5p (and other miRNAs w/seed GGGGGCG)	2.669	TargetScan Human	High (predicted)	-2.669	PIM3
hsa-miR-4488	miR-1237-5p (and other miRNAs w/seed GGGGGCG)	2.669	TargetScan Human	High (predicted)	-2.669	PIP4K2A	D-myo-inositol (1,4,5)-Trisphosphate Biosynthesis,D-myo-inositol-5-phosphate Metabolism,Superpathway of Inositol Phosphate Compounds
hsa-miR-4488	miR-1237-5p (and other miRNAs w/seed GGGGGCG)	2.669	TargetScan Human	High (predicted)	-2.669	PISD
hsa-miR-4488	miR-1237-5p (and other miRNAs w/seed GGGGGCG)	2.669	TargetScan Human	High (predicted)	-2.669	PLA2G2F	Antioxidant Action of Vitamin C,Atherosclerosis Signaling,CCR3 Signaling in Eosinophils,Eicosanoid Signaling,Endothelin-1 Signaling,ERK/MAPK Signaling,Fc Epsilon RI Signaling,MIF Regulation of Innate Immunity,MIF-mediated Glucocorticoid Regulation,Neuroinflammation Signaling Pathway,p38 MAPK Signaling,Phospholipase C Signaling,Phospholipases,Role of MAPK Signaling in the Pathogenesis of Influenza…
hsa-miR-4488	miR-1237-5p (and other miRNAs w/seed GGGGGCG)	2.669	TargetScan Human	High (predicted)	-2.669	PLA2G6	Antioxidant Action of Vitamin C,Atherosclerosis Signaling,CCR3 Signaling in Eosinophils,Eicosanoid Signaling,Endothelin-1 Signaling,ERK/MAPK Signaling,Fc Epsilon RI Signaling,Fcγ Receptor-mediated Phagocytosis in Macrophages and Monocytes,MIF Regulation of Innate Immunity,MIF-mediated Glucocorticoid Regulation,Neuroinflammation Signaling Pathway,p38 MAPK Signaling,Phospholipase C Signaling,Phosph…
hsa-miR-4488	miR-1237-5p (and other miRNAs w/seed GGGGGCG)	2.669	TargetScan Human	High (predicted)	-2.669	PLCH2	14-3-3-mediated Signaling,Adrenomedullin signaling pathway,Aldosterone Signaling in Epithelial Cells,Antioxidant Action of Vitamin C,Apelin Cardiomyocyte Signaling Pathway,Axonal Guidance Signaling,Cardiac Hypertrophy Signaling,Cardiac Hypertrophy Signaling (Enhanced),Cellular Effects of Sildenafil (Viagra),CREB Signaling in Neurons,Dendritic Cell Maturation,Dopamine-DARPP32 Feedback in cAMP Sign…
hsa-miR-4488	miR-1237-5p (and other miRNAs w/seed GGGGGCG)	2.669	TargetScan Human	High (predicted)	-2.669	PLD3	Antioxidant Action of Vitamin C,Choline Biosynthesis III,Endothelin-1 Signaling,Fcγ Receptor-mediated Phagocytosis in Macrophages and Monocytes,Gαq Signaling,IL-8 Signaling,mTOR Signaling,Pancreatic Adenocarcinoma Signaling,Phospholipase C Signaling,Phospholipases
hsa-miR-4488	miR-1237-5p (and other miRNAs w/seed GGGGGCG)	2.669	TargetScan Human	High (predicted)	-2.669	PLEKHA7
hsa-miR-4488	miR-1237-5p (and other miRNAs w/seed GGGGGCG)	2.669	TargetScan Human	High (predicted)	-2.669	PLEKHF1
hsa-miR-4488	miR-1237-5p (and other miRNAs w/seed GGGGGCG)	2.669	TargetScan Human	High (predicted)	-2.669	PLEKHG5	RhoA Signaling
hsa-miR-4488	miR-1237-5p (and other miRNAs w/seed GGGGGCG)	2.669	TargetScan Human	High (predicted)	-2.669	PLEKHO1
hsa-miR-4488	miR-1237-5p (and other miRNAs w/seed GGGGGCG)	2.669	TargetScan Human	High (predicted)	-2.669	PLIN4
hsa-miR-4488	miR-1237-5p (and other miRNAs w/seed GGGGGCG)	2.669	TargetScan Human	High (predicted)	-2.669	PLPP7	3-phosphoinositide Biosynthesis,3-phosphoinositide Degradation,D-myo-inositol (1,4,5,6)-Tetrakisphosphate Biosynthesis,D-myo-inositol (3,4,5,6)-tetrakisphosphate Biosynthesis,D-myo-inositol-5-phosphate Metabolism,Superpathway of Inositol Phosphate Compounds
hsa-miR-4488	miR-1237-5p (and other miRNAs w/seed GGGGGCG)	2.669	TargetScan Human	High (predicted)	-2.669	PLVAP
hsa-miR-4488	miR-1237-5p (and other miRNAs w/seed GGGGGCG)	2.669	TargetScan Human	High (predicted)	-2.669	POFUT2
hsa-miR-4488	miR-1237-5p (and other miRNAs w/seed GGGGGCG)	2.669	TargetScan Human	High (predicted)	-2.669	POLR2E	Androgen Signaling,Assembly of RNA Polymerase II Complex,CREB Signaling in Neurons,Estrogen Receptor Signaling,Glucocorticoid Receptor Signaling,Hereditary Breast Cancer Signaling,Huntington's Disease Signaling,NER Pathway,Nucleotide Excision Repair Pathway
hsa-miR-4488	miR-1237-5p (and other miRNAs w/seed GGGGGCG)	2.669	TargetScan Human	High (predicted)	-2.669	POLR2J2/POLR2J3	Androgen Signaling,Assembly of RNA Polymerase II Complex,CREB Signaling in Neurons,Estrogen Receptor Signaling,Glucocorticoid Receptor Signaling,Hereditary Breast Cancer Signaling,Huntington's Disease Signaling,NER Pathway,Nucleotide Excision Repair Pathway
hsa-miR-4488	miR-1237-5p (and other miRNAs w/seed GGGGGCG)	2.669	TargetScan Human	High (predicted)	-2.669	POM121L12
hsa-miR-4488	miR-1237-5p (and other miRNAs w/seed GGGGGCG)	2.669	TargetScan Human	High (predicted)	-2.669	POR	1,25-dihydroxyvitamin D3 Biosynthesis,Acetone Degradation I (to Methylglyoxal),Bupropion Degradation,Estrogen Biosynthesis,Melatonin Degradation I,Nicotine Degradation II,Nicotine Degradation III,Superpathway of Melatonin Degradation
hsa-miR-4488	miR-1237-5p (and other miRNAs w/seed GGGGGCG)	2.669	TargetScan Human	High (predicted)	-2.669	POU3F1
hsa-miR-4488	miR-1237-5p (and other miRNAs w/seed GGGGGCG)	2.669	TargetScan Human	High (predicted)	-2.669	PPDPF
hsa-miR-4488	miR-1237-5p (and other miRNAs w/seed GGGGGCG)	2.669	TargetScan Human	High (predicted)	-2.669	PPFIA3	3-phosphoinositide Biosynthesis,3-phosphoinositide Degradation,D-myo-inositol (1,4,5,6)-Tetrakisphosphate Biosynthesis,D-myo-inositol (3,4,5,6)-tetrakisphosphate Biosynthesis,D-myo-inositol-5-phosphate Metabolism,Superpathway of Inositol Phosphate Compounds
hsa-miR-4488	miR-1237-5p (and other miRNAs w/seed GGGGGCG)	2.669	TargetScan Human	High (predicted)	-2.669	PPP1R9B
hsa-miR-4488	miR-1237-5p (and other miRNAs w/seed GGGGGCG)	2.669	TargetScan Human	High (predicted)	-2.669	PQLC1
hsa-miR-4488	miR-1237-5p (and other miRNAs w/seed GGGGGCG)	2.669	TargetScan Human	High (predicted)	-2.669	PRAF2
hsa-miR-4488	miR-1237-5p (and other miRNAs w/seed GGGGGCG)	2.669	TargetScan Human	High (predicted)	-2.669	PRDM8
hsa-miR-4488	miR-1237-5p (and other miRNAs w/seed GGGGGCG)	2.669	TargetScan Human	High (predicted)	-2.669	PRELID3A
hsa-miR-4488	miR-1237-5p (and other miRNAs w/seed GGGGGCG)	2.669	TargetScan Human	High (predicted)	-2.669	PRKACA	Adrenomedullin signaling pathway,AMPK Signaling,Amyloid Processing,Androgen Signaling,Apelin Adipocyte Signaling Pathway,Apelin Pancreas Signaling Pathway,Axonal Guidance Signaling,BMP signaling pathway,Breast Cancer Regulation by Stathmin1,Calcium Signaling,cAMP-mediated signaling,Cardiac Hypertrophy Signaling,Cardiac Hypertrophy Signaling (Enhanced),Cardiac β-adrenergic Signaling,CDK5 Signaling…
hsa-miR-4488	miR-1237-5p (and other miRNAs w/seed GGGGGCG)	2.669	TargetScan Human	High (predicted)	-2.669	PRKCQ	14-3-3-mediated Signaling,Aldosterone Signaling in Epithelial Cells,Androgen Signaling,Apelin Cardiomyocyte Signaling Pathway,Apelin Endothelial Signaling Pathway,Apoptosis Signaling,Axonal Guidance Signaling,B Cell Receptor Signaling,Breast Cancer Regulation by Stathmin1,Calcium-induced T Lymphocyte Apoptosis,Cardiac Hypertrophy Signaling (Enhanced),CCR3 Signaling in Eosinophils,CCR5 Signaling i…
hsa-miR-4488	miR-1237-5p (and other miRNAs w/seed GGGGGCG)	2.669	TargetScan Human	High (predicted)	-2.669	PROK1	Amyotrophic Lateral Sclerosis Signaling,Axonal Guidance Signaling,Bladder Cancer Signaling,Clathrin-mediated Endocytosis Signaling,Colorectal Cancer Metastasis Signaling,Endocannabinoid Cancer Inhibition Pathway,eNOS Signaling,Ephrin Receptor Signaling,Hepatic Fibrosis / Hepatic Stellate Cell Activation,HIF1α Signaling,IL-8 Signaling,ILK Signaling,mTOR Signaling,Nitric Oxide Signaling in the Card…
hsa-miR-4488	miR-1237-5p (and other miRNAs w/seed GGGGGCG)	2.669	TargetScan Human	High (predicted)	-2.669	PROM2
hsa-miR-4488	miR-1237-5p (and other miRNAs w/seed GGGGGCG)	2.669	TargetScan Human	High (predicted)	-2.669	PRR12
hsa-miR-4488	miR-1237-5p (and other miRNAs w/seed GGGGGCG)	2.669	TargetScan Human	High (predicted)	-2.669	PRR15
hsa-miR-4488	miR-1237-5p (and other miRNAs w/seed GGGGGCG)	2.669	TargetScan Human	High (predicted)	-2.669	PRRG2
hsa-miR-4488	miR-1237-5p (and other miRNAs w/seed GGGGGCG)	2.669	TargetScan Human	High (predicted)	-2.669	PRRT1
hsa-miR-4488	miR-1237-5p (and other miRNAs w/seed GGGGGCG)	2.669	TargetScan Human	High (predicted)	-2.669	PRRT2
hsa-miR-4488	miR-1237-5p (and other miRNAs w/seed GGGGGCG)	2.669	TargetScan Human	High (predicted)	-2.669	PRSS22	Neuroprotective Role of THOP1 in Alzheimer's Disease
hsa-miR-4488	miR-1237-5p (and other miRNAs w/seed GGGGGCG)	2.669	TargetScan Human	High (predicted)	-2.669	PRSS8	Neuroprotective Role of THOP1 in Alzheimer's Disease
hsa-miR-4488	miR-1237-5p (and other miRNAs w/seed GGGGGCG)	2.669	TargetScan Human	High (predicted)	-2.669	PRX
hsa-miR-4488	miR-1237-5p (and other miRNAs w/seed GGGGGCG)	2.669	TargetScan Human	High (predicted)	-2.669	PTBP1	EIF2 Signaling
hsa-miR-4488	miR-1237-5p (and other miRNAs w/seed GGGGGCG)	2.669	TargetScan Human	High (predicted)	-2.669	PTCH1	Axonal Guidance Signaling,Basal Cell Carcinoma Signaling,Corticotropin Releasing Hormone Signaling,Molecular Mechanisms of Cancer,Osteoarthritis Pathway,Protein Kinase A Signaling,Sonic Hedgehog Signaling
hsa-miR-4488	miR-1237-5p (and other miRNAs w/seed GGGGGCG)	2.669	TargetScan Human	High (predicted)	-2.669	PTOV1
hsa-miR-4488	miR-1237-5p (and other miRNAs w/seed GGGGGCG)	2.669	TargetScan Human	High (predicted)	-2.669	PTP4A3
hsa-miR-4488	miR-1237-5p (and other miRNAs w/seed GGGGGCG)	2.669	TargetScan Human	High (predicted)	-2.669	PTPRS	Protein Kinase A Signaling
hsa-miR-4488	miR-1237-5p (and other miRNAs w/seed GGGGGCG)	2.669	TargetScan Human	High (predicted)	-2.669	PTPRU	Protein Kinase A Signaling
hsa-miR-4488	miR-1237-5p (and other miRNAs w/seed GGGGGCG)	2.669	TargetScan Human	High (predicted)	-2.669	PUDP
hsa-miR-4488	miR-1237-5p (and other miRNAs w/seed GGGGGCG)	2.669	TargetScan Human	High (predicted)	-2.669	PYCR1	Arginine Degradation VI (Arginase 2 Pathway),Proline Biosynthesis I,Proline Biosynthesis II (from Arginine)
hsa-miR-4488	miR-1237-5p (and other miRNAs w/seed GGGGGCG)	2.669	TargetScan Human	High (predicted)	-2.669	R3HCC1
hsa-miR-4488	miR-1237-5p (and other miRNAs w/seed GGGGGCG)	2.669	TargetScan Human	High (predicted)	-2.669	RABL6
hsa-miR-4488	miR-1237-5p (and other miRNAs w/seed GGGGGCG)	2.669	TargetScan Human	High (predicted)	-2.669	RAD23A
hsa-miR-4488	miR-1237-5p (and other miRNAs w/seed GGGGGCG)	2.669	TargetScan Human	High (predicted)	-2.669	RANBP3
hsa-miR-4488	miR-1237-5p (and other miRNAs w/seed GGGGGCG)	2.669	TargetScan Human	High (predicted)	-2.669	RARA	Acute Myeloid Leukemia Signaling,Aryl Hydrocarbon Receptor Signaling,FXR/RXR Activation,Hepatic Cholestasis,LPS/IL-1 Mediated Inhibition of RXR Function,RAR Activation,Retinoic acid Mediated Apoptosis Signaling,Role of Oct4 in Mammalian Embryonic Stem Cell Pluripotency,Wnt/β-catenin Signaling
hsa-miR-4488	miR-1237-5p (and other miRNAs w/seed GGGGGCG)	2.669	TargetScan Human	High (predicted)	-2.669	RASA4
hsa-miR-4488	miR-1237-5p (and other miRNAs w/seed GGGGGCG)	2.669	TargetScan Human	High (predicted)	-2.669	RASD1	14-3-3-mediated Signaling,Actin Cytoskeleton Signaling,Actin Nucleation by ARP-WASP Complex,Acute Myeloid Leukemia Signaling,Acute Phase Response Signaling,Adrenomedullin signaling pathway,Agrin Interactions at Neuromuscular Junction,Angiopoietin Signaling,Antiproliferative Role of Somatostatin Receptor 2,Apelin Endothelial Signaling Pathway,Apoptosis Signaling,Axonal Guidance Signaling,B Cell Re…
hsa-miR-4488	miR-1237-5p (and other miRNAs w/seed GGGGGCG)	2.669	TargetScan Human	High (predicted)	-2.669	RASGEF1C
hsa-miR-4488	miR-1237-5p (and other miRNAs w/seed GGGGGCG)	2.669	TargetScan Human	High (predicted)	-2.669	RASL10B
hsa-miR-4488	miR-1237-5p (and other miRNAs w/seed GGGGGCG)	2.669	TargetScan Human	High (predicted)	-2.669	RAVER1
hsa-miR-4488	miR-1237-5p (and other miRNAs w/seed GGGGGCG)	2.669	TargetScan Human	High (predicted)	-2.669	RAX2
hsa-miR-4488	miR-1237-5p (and other miRNAs w/seed GGGGGCG)	2.669	TargetScan Human	High (predicted)	-2.669	RBFOX3
hsa-miR-4488	miR-1237-5p (and other miRNAs w/seed GGGGGCG)	2.669	TargetScan Human	High (predicted)	-2.669	RBMXL1
hsa-miR-4488	miR-1237-5p (and other miRNAs w/seed GGGGGCG)	2.669	TargetScan Human	High (predicted)	-2.669	RBP5	Acute Phase Response Signaling,RAR Activation,Retinoate Biosynthesis I,Retinoate Biosynthesis II,Retinol Biosynthesis,The Visual Cycle
hsa-miR-4488	miR-1237-5p (and other miRNAs w/seed GGGGGCG)	2.669	TargetScan Human	High (predicted)	-2.669	REEP6
hsa-miR-4488	miR-1237-5p (and other miRNAs w/seed GGGGGCG)	2.669	TargetScan Human	High (predicted)	-2.669	RELA	4-1BB Signaling in T Lymphocytes,Activation of IRF by Cytosolic Pattern Recognition Receptors,Acute Myeloid Leukemia Signaling,Acute Phase Response Signaling,Adrenomedullin signaling pathway,Altered T Cell and B Cell Signaling in Rheumatoid Arthritis,Androgen Signaling,Angiopoietin Signaling,Antioxidant Action of Vitamin C,Apelin Endothelial Signaling Pathway,Apelin Pancreas Signaling Pathway,Apo…
hsa-miR-4488	miR-1237-5p (and other miRNAs w/seed GGGGGCG)	2.669	TargetScan Human	High (predicted)	-2.669	REM2
hsa-miR-4488	miR-1237-5p (and other miRNAs w/seed GGGGGCG)	2.669	TargetScan Human	High (predicted)	-2.669	RENBP
hsa-miR-4488	miR-1237-5p (and other miRNAs w/seed GGGGGCG)	2.669	TargetScan Human	High (predicted)	-2.669	REPIN1
hsa-miR-4488	miR-1237-5p (and other miRNAs w/seed GGGGGCG)	2.669	TargetScan Human	High (predicted)	-2.669	REXO1
hsa-miR-4488	miR-1237-5p (and other miRNAs w/seed GGGGGCG)	2.669	TargetScan Human	High (predicted)	-2.669	RFX1
hsa-miR-4488	miR-1237-5p (and other miRNAs w/seed GGGGGCG)	2.669	TargetScan Human	High (predicted)	-2.669	RGMA
hsa-miR-4488	miR-1237-5p (and other miRNAs w/seed GGGGGCG)	2.669	TargetScan Human	High (predicted)	-2.669	RHBDD2
hsa-miR-4488	miR-1237-5p (and other miRNAs w/seed GGGGGCG)	2.669	TargetScan Human	High (predicted)	-2.669	RHOB	Actin Nucleation by ARP-WASP Complex,Cardiac Hypertrophy Signaling,Cholecystokinin/Gastrin-mediated Signaling,Colorectal Cancer Metastasis Signaling,CXCR4 Signaling,Germ Cell-Sertoli Cell Junction Signaling,Glioblastoma Multiforme Signaling,Glioma Invasiveness Signaling,Gαq Signaling,HMGB1 Signaling,IL-8 Signaling,ILK Signaling,Integrin Signaling,Molecular Mechanisms of Cancer,mTOR Signaling,Phag…
hsa-miR-4488	miR-1237-5p (and other miRNAs w/seed GGGGGCG)	2.669	TargetScan Human	High (predicted)	-2.669	RHOG	Actin Nucleation by ARP-WASP Complex,Cardiac Hypertrophy Signaling,Cholecystokinin/Gastrin-mediated Signaling,Colorectal Cancer Metastasis Signaling,CXCR4 Signaling,Germ Cell-Sertoli Cell Junction Signaling,Glioblastoma Multiforme Signaling,Glioma Invasiveness Signaling,GP6 Signaling Pathway,Gαq Signaling,HMGB1 Signaling,IL-8 Signaling,ILK Signaling,Integrin Signaling,Molecular Mechanisms of Canc…
hsa-miR-4488	miR-1237-5p (and other miRNAs w/seed GGGGGCG)	2.669	TargetScan Human	High (predicted)	-2.669	RIC8A
hsa-miR-4488	miR-1237-5p (and other miRNAs w/seed GGGGGCG)	2.669	TargetScan Human	High (predicted)	-2.669	RIMS4
hsa-miR-4488	miR-1237-5p (and other miRNAs w/seed GGGGGCG)	2.669	TargetScan Human	High (predicted)	-2.669	RING1
hsa-miR-4488	miR-1237-5p (and other miRNAs w/seed GGGGGCG)	2.669	TargetScan Human	High (predicted)	-2.669	RLBP1	The Visual Cycle
hsa-miR-4488	miR-1237-5p (and other miRNAs w/seed GGGGGCG)	2.669	TargetScan Human	High (predicted)	-2.669	RNASE13
hsa-miR-4488	miR-1237-5p (and other miRNAs w/seed GGGGGCG)	2.669	TargetScan Human	High (predicted)	-2.669	RNF141
hsa-miR-4488	miR-1237-5p (and other miRNAs w/seed GGGGGCG)	2.669	TargetScan Human	High (predicted)	-2.669	RNF220
hsa-miR-4488	miR-1237-5p (and other miRNAs w/seed GGGGGCG)	2.669	TargetScan Human	High (predicted)	-2.669	RP11-540D14.8
hsa-miR-4488	miR-1237-5p (and other miRNAs w/seed GGGGGCG)	2.669	TargetScan Human	High (predicted)	-2.669	RP11_20I231
hsa-miR-4488	miR-1237-5p (and other miRNAs w/seed GGGGGCG)	2.669	TargetScan Human	High (predicted)	-2.669	RP1_317E233
hsa-miR-4488	miR-1237-5p (and other miRNAs w/seed GGGGGCG)	2.669	TargetScan Human	High (predicted)	-2.669	RPL28	EIF2 Signaling
hsa-miR-4488	miR-1237-5p (and other miRNAs w/seed GGGGGCG)	2.669	TargetScan Human	High (predicted)	-2.669	RPUSD1
hsa-miR-4488	miR-1237-5p (and other miRNAs w/seed GGGGGCG)	2.669	TargetScan Human	High (predicted)	-2.669	RTBDN
hsa-miR-4488	miR-1237-5p (and other miRNAs w/seed GGGGGCG)	2.669	TargetScan Human	High (predicted)	-2.669	RTN2
hsa-miR-4488	miR-1237-5p (and other miRNAs w/seed GGGGGCG)	2.669	TargetScan Human	High (predicted)	-2.669	RTP5
hsa-miR-4488	miR-1237-5p (and other miRNAs w/seed GGGGGCG)	2.669	TargetScan Human	High (predicted)	-2.669	RUSC2
hsa-miR-4488	miR-1237-5p (and other miRNAs w/seed GGGGGCG)	2.669	TargetScan Human	High (predicted)	-2.669	SBK1
hsa-miR-4488	miR-1237-5p (and other miRNAs w/seed GGGGGCG)	2.669	TargetScan Human	High (predicted)	-2.669	SCAF1
hsa-miR-4488	miR-1237-5p (and other miRNAs w/seed GGGGGCG)	2.669	TargetScan Human	High (predicted)	-2.669	SCAMP4
hsa-miR-4488	miR-1237-5p (and other miRNAs w/seed GGGGGCG)	2.669	TargetScan Human	High (predicted)	-2.669	SCAMP5
hsa-miR-4488	miR-1237-5p (and other miRNAs w/seed GGGGGCG)	2.669	TargetScan Human	High (predicted)	-2.669	SCARB1	FXR/RXR Activation,LPS/IL-1 Mediated Inhibition of RXR Function,NRF2-mediated Oxidative Stress Response,TR/RXR Activation
hsa-miR-4488	miR-1237-5p (and other miRNAs w/seed GGGGGCG)	2.669	TargetScan Human	High (predicted)	-2.669	SCLY
hsa-miR-4488	miR-1237-5p (and other miRNAs w/seed GGGGGCG)	2.669	TargetScan Human	High (predicted)	-2.669	SCN1B
hsa-miR-4488	miR-1237-5p (and other miRNAs w/seed GGGGGCG)	2.669	TargetScan Human	High (predicted)	-2.669	SCRT1
hsa-miR-4488	miR-1237-5p (and other miRNAs w/seed GGGGGCG)	2.669	TargetScan Human	High (predicted)	-2.669	SCRT2
hsa-miR-4488	miR-1237-5p (and other miRNAs w/seed GGGGGCG)	2.669	TargetScan Human	High (predicted)	-2.669	SCUBE1
hsa-miR-4488	miR-1237-5p (and other miRNAs w/seed GGGGGCG)	2.669	TargetScan Human	High (predicted)	-2.669	SCX
hsa-miR-4488	miR-1237-5p (and other miRNAs w/seed GGGGGCG)	2.669	TargetScan Human	High (predicted)	-2.669	SDK2
hsa-miR-4488	miR-1237-5p (and other miRNAs w/seed GGGGGCG)	2.669	TargetScan Human	High (predicted)	-2.669	SEMA3G	Axonal Guidance Signaling
hsa-miR-4488	miR-1237-5p (and other miRNAs w/seed GGGGGCG)	2.669	TargetScan Human	High (predicted)	-2.669	SEMA4G	Axonal Guidance Signaling
hsa-miR-4488	miR-1237-5p (and other miRNAs w/seed GGGGGCG)	2.669	TargetScan Human	High (predicted)	-2.669	SEPT5	Parkinson's Signaling,RhoA Signaling,Signaling by Rho Family GTPases
hsa-miR-4488	miR-1237-5p (and other miRNAs w/seed GGGGGCG)	2.669	TargetScan Human	High (predicted)	-2.669	SEPT9	RhoA Signaling,Signaling by Rho Family GTPases
hsa-miR-4488	miR-1237-5p (and other miRNAs w/seed GGGGGCG)	2.669	TargetScan Human	High (predicted)	-2.669	SETD1B
hsa-miR-4488	miR-1237-5p (and other miRNAs w/seed GGGGGCG)	2.669	TargetScan Human	High (predicted)	-2.669	SFXN3
hsa-miR-4488	miR-1237-5p (and other miRNAs w/seed GGGGGCG)	2.669	TargetScan Human	High (predicted)	-2.669	SGSM1
hsa-miR-4488	miR-1237-5p (and other miRNAs w/seed GGGGGCG)	2.669	TargetScan Human	High (predicted)	-2.669	SGTA	Synaptogenesis Signaling Pathway
hsa-miR-4488	miR-1237-5p (and other miRNAs w/seed GGGGGCG)	2.669	TargetScan Human	High (predicted)	-2.669	SH3BP1
hsa-miR-4488	miR-1237-5p (and other miRNAs w/seed GGGGGCG)	2.669	TargetScan Human	High (predicted)	-2.669	SH3GL1	Clathrin-mediated Endocytosis Signaling,Mechanisms of Viral Exit from Host Cells
hsa-miR-4488	miR-1237-5p (and other miRNAs w/seed GGGGGCG)	2.669	TargetScan Human	High (predicted)	-2.669	SHISA2
hsa-miR-4488	miR-1237-5p (and other miRNAs w/seed GGGGGCG)	2.669	TargetScan Human	High (predicted)	-2.669	SHISA6
hsa-miR-4488	miR-1237-5p (and other miRNAs w/seed GGGGGCG)	2.669	TargetScan Human	High (predicted)	-2.669	SHOX
hsa-miR-4488	miR-1237-5p (and other miRNAs w/seed GGGGGCG)	2.669	TargetScan Human	High (predicted)	-2.669	SIK1/SIK1B
hsa-miR-4488	miR-1237-5p (and other miRNAs w/seed GGGGGCG)	2.669	TargetScan Human	High (predicted)	-2.669	SIRPB2
hsa-miR-4488	miR-1237-5p (and other miRNAs w/seed GGGGGCG)	2.669	TargetScan Human	High (predicted)	-2.669	SIRPD
hsa-miR-4488	miR-1237-5p (and other miRNAs w/seed GGGGGCG)	2.669	TargetScan Human	High (predicted)	-2.669	SIRT2	Adipogenesis pathway,Sirtuin Signaling Pathway
hsa-miR-4488	miR-1237-5p (and other miRNAs w/seed GGGGGCG)	2.669	TargetScan Human	High (predicted)	-2.669	SIT1
hsa-miR-4488	miR-1237-5p (and other miRNAs w/seed GGGGGCG)	2.669	TargetScan Human	High (predicted)	-2.669	SIX5
hsa-miR-4488	miR-1237-5p (and other miRNAs w/seed GGGGGCG)	2.669	TargetScan Human	High (predicted)	-2.669	SKOR1
hsa-miR-4488	miR-1237-5p (and other miRNAs w/seed GGGGGCG)	2.669	TargetScan Human	High (predicted)	-2.669	SLC10A1	FXR/RXR Activation,Hepatic Cholestasis,LPS/IL-1 Mediated Inhibition of RXR Function
hsa-miR-4488	miR-1237-5p (and other miRNAs w/seed GGGGGCG)	2.669	TargetScan Human	High (predicted)	-2.669	SLC32A1	GABA Receptor Signaling
hsa-miR-4488	miR-1237-5p (and other miRNAs w/seed GGGGGCG)	2.669	TargetScan Human	High (predicted)	-2.669	SLC43A1
hsa-miR-4488	miR-1237-5p (and other miRNAs w/seed GGGGGCG)	2.669	TargetScan Human	High (predicted)	-2.669	SLC43A2
hsa-miR-4488	miR-1237-5p (and other miRNAs w/seed GGGGGCG)	2.669	TargetScan Human	High (predicted)	-2.669	SLC52A3
hsa-miR-4488	miR-1237-5p (and other miRNAs w/seed GGGGGCG)	2.669	TargetScan Human	High (predicted)	-2.669	SLC6A11	GABA Receptor Signaling,Neuroinflammation Signaling Pathway
hsa-miR-4488	miR-1237-5p (and other miRNAs w/seed GGGGGCG)	2.669	TargetScan Human	High (predicted)	-2.669	SLC6A3	Dopamine Receptor Signaling
hsa-miR-4488	miR-1237-5p (and other miRNAs w/seed GGGGGCG)	2.669	TargetScan Human	High (predicted)	-2.669	SLC6A9
hsa-miR-4488	miR-1237-5p (and other miRNAs w/seed GGGGGCG)	2.669	TargetScan Human	High (predicted)	-2.669	SLC7A1	eNOS Signaling,Nitric Oxide Signaling in the Cardiovascular System
hsa-miR-4488	miR-1237-5p (and other miRNAs w/seed GGGGGCG)	2.669	TargetScan Human	High (predicted)	-2.669	SLC7A8
hsa-miR-4488	miR-1237-5p (and other miRNAs w/seed GGGGGCG)	2.669	TargetScan Human	High (predicted)	-2.669	SLC8A2	Apelin Cardiomyocyte Signaling Pathway,Calcium Signaling,Cardiac β-adrenergic Signaling,Role of NFAT in Cardiac Hypertrophy,α-Adrenergic Signaling
hsa-miR-4488	miR-1237-5p (and other miRNAs w/seed GGGGGCG)	2.669	TargetScan Human	High (predicted)	-2.669	SLITRK1
hsa-miR-4488	miR-1237-5p (and other miRNAs w/seed GGGGGCG)	2.669	TargetScan Human	High (predicted)	-2.669	SMG7
hsa-miR-4488	miR-1237-5p (and other miRNAs w/seed GGGGGCG)	2.669	TargetScan Human	High (predicted)	-2.669	SMPD3	Ceramide Signaling,Endocannabinoid Cancer Inhibition Pathway,NGF Signaling,Sphingomyelin Metabolism,Sphingosine-1-phosphate Signaling,Type II Diabetes Mellitus Signaling,UVA-Induced MAPK Signaling,UVC-Induced MAPK Signaling
hsa-miR-4488	miR-1237-5p (and other miRNAs w/seed GGGGGCG)	2.669	TargetScan Human	High (predicted)	-2.669	SMTN
hsa-miR-4488	miR-1237-5p (and other miRNAs w/seed GGGGGCG)	2.669	TargetScan Human	High (predicted)	-2.669	SNCB	Synaptogenesis Signaling Pathway
hsa-miR-4488	miR-1237-5p (and other miRNAs w/seed GGGGGCG)	2.669	TargetScan Human	High (predicted)	-2.669	SNURF
hsa-miR-4488	miR-1237-5p (and other miRNAs w/seed GGGGGCG)	2.669	TargetScan Human	High (predicted)	-2.669	SNX21
hsa-miR-4488	miR-1237-5p (and other miRNAs w/seed GGGGGCG)	2.669	TargetScan Human	High (predicted)	-2.669	SNX29
hsa-miR-4488	miR-1237-5p (and other miRNAs w/seed GGGGGCG)	2.669	TargetScan Human	High (predicted)	-2.669	SORBS3	RAR Activation
hsa-miR-4488	miR-1237-5p (and other miRNAs w/seed GGGGGCG)	2.669	TargetScan Human	High (predicted)	-2.669	SORCS2
hsa-miR-4488	miR-1237-5p (and other miRNAs w/seed GGGGGCG)	2.669	TargetScan Human	High (predicted)	-2.669	SOX1	Wnt/β-catenin Signaling
hsa-miR-4488	miR-1237-5p (and other miRNAs w/seed GGGGGCG)	2.669	TargetScan Human	High (predicted)	-2.669	SOX10	Melanocyte Development and Pigmentation Signaling,Wnt/β-catenin Signaling
hsa-miR-4488	miR-1237-5p (and other miRNAs w/seed GGGGGCG)	2.669	TargetScan Human	High (predicted)	-2.669	SOX12	Wnt/β-catenin Signaling
hsa-miR-4488	miR-1237-5p (and other miRNAs w/seed GGGGGCG)	2.669	TargetScan Human	High (predicted)	-2.669	SOX13	Wnt/β-catenin Signaling
hsa-miR-4488	miR-1237-5p (and other miRNAs w/seed GGGGGCG)	2.669	TargetScan Human	High (predicted)	-2.669	SOX3	Wnt/β-catenin Signaling
hsa-miR-4488	miR-1237-5p (and other miRNAs w/seed GGGGGCG)	2.669	TargetScan Human	High (predicted)	-2.669	SP9
hsa-miR-4488	miR-1237-5p (and other miRNAs w/seed GGGGGCG)	2.669	TargetScan Human	High (predicted)	-2.669	SPATA33
hsa-miR-4488	miR-1237-5p (and other miRNAs w/seed GGGGGCG)	2.669	TargetScan Human	High (predicted)	-2.669	SPRED3
hsa-miR-4488	miR-1237-5p (and other miRNAs w/seed GGGGGCG)	2.669	TargetScan Human	High (predicted)	-2.669	SRCIN1
hsa-miR-4488	miR-1237-5p (and other miRNAs w/seed GGGGGCG)	2.669	TargetScan Human	High (predicted)	-2.669	SRRM3
hsa-miR-4488	miR-1237-5p (and other miRNAs w/seed GGGGGCG)	2.669	TargetScan Human	High (predicted)	-2.669	SSBP3
hsa-miR-4488	miR-1237-5p (and other miRNAs w/seed GGGGGCG)	2.669	TargetScan Human	High (predicted)	-2.669	SSH3	3-phosphoinositide Biosynthesis,3-phosphoinositide Degradation,Actin Cytoskeleton Signaling,D-myo-inositol (1,4,5,6)-Tetrakisphosphate Biosynthesis,D-myo-inositol (3,4,5,6)-tetrakisphosphate Biosynthesis,D-myo-inositol-5-phosphate Metabolism,Superpathway of Inositol Phosphate Compounds
hsa-miR-4488	miR-1237-5p (and other miRNAs w/seed GGGGGCG)	2.669	TargetScan Human	High (predicted)	-2.669	SST	Antiproliferative Role of Somatostatin Receptor 2,Cholecystokinin/Gastrin-mediated Signaling,GPCR-Mediated Integration of Enteroendocrine Signaling Exemplified by an L Cell,Neuroprotective Role of THOP1 in Alzheimer's Disease
hsa-miR-4488	miR-1237-5p (and other miRNAs w/seed GGGGGCG)	2.669	TargetScan Human	High (predicted)	-2.669	ST14	Neuroprotective Role of THOP1 in Alzheimer's Disease
hsa-miR-4488	miR-1237-5p (and other miRNAs w/seed GGGGGCG)	2.669	TargetScan Human	High (predicted)	-2.669	ST8SIA5
hsa-miR-4488	miR-1237-5p (and other miRNAs w/seed GGGGGCG)	2.669	TargetScan Human	High (predicted)	-2.669	STK40
hsa-miR-4488	miR-1237-5p (and other miRNAs w/seed GGGGGCG)	2.669	TargetScan Human	High (predicted)	-2.669	STMN3
hsa-miR-4488	miR-1237-5p (and other miRNAs w/seed GGGGGCG)	2.669	TargetScan Human	High (predicted)	-2.669	STXBP1	Synaptogenesis Signaling Pathway
hsa-miR-4488	miR-1237-5p (and other miRNAs w/seed GGGGGCG)	2.669	TargetScan Human	High (predicted)	-2.669	TAF6L	Assembly of RNA Polymerase II Complex,Estrogen Receptor Signaling,Glucocorticoid Receptor Signaling
hsa-miR-4488	miR-1237-5p (and other miRNAs w/seed GGGGGCG)	2.669	TargetScan Human	High (predicted)	-2.669	TAGLN
hsa-miR-4488	miR-1237-5p (and other miRNAs w/seed GGGGGCG)	2.669	TargetScan Human	High (predicted)	-2.669	TAT	4-hydroxybenzoate Biosynthesis,4-hydroxyphenylpyruvate Biosynthesis,Glucocorticoid Receptor Signaling,Tyrosine Degradation I
hsa-miR-4488	miR-1237-5p (and other miRNAs w/seed GGGGGCG)	2.669	TargetScan Human	High (predicted)	-2.669	TCEA2
hsa-miR-4488	miR-1237-5p (and other miRNAs w/seed GGGGGCG)	2.669	TargetScan Human	High (predicted)	-2.669	TCF7L2	Acute Myeloid Leukemia Signaling,Basal Cell Carcinoma Signaling,Colorectal Cancer Metastasis Signaling,Endocannabinoid Cancer Inhibition Pathway,Epithelial Adherens Junction Signaling,Factors Promoting Cardiogenesis in Vertebrates,Human Embryonic Stem Cell Pluripotency,Mouse Embryonic Stem Cell Pluripotency,Osteoarthritis Pathway,Ovarian Cancer Signaling,PEDF Signaling,Protein Kinase A Signaling,…
hsa-miR-4488	miR-1237-5p (and other miRNAs w/seed GGGGGCG)	2.669	TargetScan Human	High (predicted)	-2.669	TGM2	Aryl Hydrocarbon Receptor Signaling,Huntington's Disease Signaling,Phospholipase C Signaling
hsa-miR-4488	miR-1237-5p (and other miRNAs w/seed GGGGGCG)	2.669	TargetScan Human	High (predicted)	-2.669	THRA	TR/RXR Activation
hsa-miR-4488	miR-1237-5p (and other miRNAs w/seed GGGGGCG)	2.669	TargetScan Human	High (predicted)	-2.669	TIAF1
hsa-miR-4488	miR-1237-5p (and other miRNAs w/seed GGGGGCG)	2.669	TargetScan Human	High (predicted)	-2.669	TINAGL1
hsa-miR-4488	miR-1237-5p (and other miRNAs w/seed GGGGGCG)	2.669	TargetScan Human	High (predicted)	-2.669	TJAP1	Sertoli Cell-Sertoli Cell Junction Signaling
hsa-miR-4488	miR-1237-5p (and other miRNAs w/seed GGGGGCG)	2.669	TargetScan Human	High (predicted)	-2.669	TLX1
hsa-miR-4488	miR-1237-5p (and other miRNAs w/seed GGGGGCG)	2.669	TargetScan Human	High (predicted)	-2.669	TLX3
hsa-miR-4488	miR-1237-5p (and other miRNAs w/seed GGGGGCG)	2.669	TargetScan Human	High (predicted)	-2.669	TMCC2
hsa-miR-4488	miR-1237-5p (and other miRNAs w/seed GGGGGCG)	2.669	TargetScan Human	High (predicted)	-2.669	TMEM120B
hsa-miR-4488	miR-1237-5p (and other miRNAs w/seed GGGGGCG)	2.669	TargetScan Human	High (predicted)	-2.669	TMEM121B
hsa-miR-4488	miR-1237-5p (and other miRNAs w/seed GGGGGCG)	2.669	TargetScan Human	High (predicted)	-2.669	TMEM127
hsa-miR-4488	miR-1237-5p (and other miRNAs w/seed GGGGGCG)	2.669	TargetScan Human	High (predicted)	-2.669	TMEM151A
hsa-miR-4488	miR-1237-5p (and other miRNAs w/seed GGGGGCG)	2.669	TargetScan Human	High (predicted)	-2.669	TMEM161A
hsa-miR-4488	miR-1237-5p (and other miRNAs w/seed GGGGGCG)	2.669	TargetScan Human	High (predicted)	-2.669	TMEM163
hsa-miR-4488	miR-1237-5p (and other miRNAs w/seed GGGGGCG)	2.669	TargetScan Human	High (predicted)	-2.669	TMEM79
hsa-miR-4488	miR-1237-5p (and other miRNAs w/seed GGGGGCG)	2.669	TargetScan Human	High (predicted)	-2.669	TMEM88
hsa-miR-4488	miR-1237-5p (and other miRNAs w/seed GGGGGCG)	2.669	TargetScan Human	High (predicted)	-2.669	TMUB2
hsa-miR-4488	miR-1237-5p (and other miRNAs w/seed GGGGGCG)	2.669	TargetScan Human	High (predicted)	-2.669	TNFRSF13C	Altered T Cell and B Cell Signaling in Rheumatoid Arthritis,B Cell Activating Factor Signaling,Communication between Innate and Adaptive Immune Cells,Primary Immunodeficiency Signaling,Systemic Lupus Erythematosus Signaling
hsa-miR-4488	miR-1237-5p (and other miRNAs w/seed GGGGGCG)	2.669	TargetScan Human	High (predicted)	-2.669	TNFRSF8
hsa-miR-4488	miR-1237-5p (and other miRNAs w/seed GGGGGCG)	2.669	TargetScan Human	High (predicted)	-2.669	TNFSF4	Cardiac Hypertrophy Signaling (Enhanced),Hepatic Cholestasis,HMGB1 Signaling,OX40 Signaling Pathway,Role of Pattern Recognition Receptors in Recognition of Bacteria and Viruses,Th1 and Th2 Activation Pathway,Th2 Pathway
hsa-miR-4488	miR-1237-5p (and other miRNAs w/seed GGGGGCG)	2.669	TargetScan Human	High (predicted)	-2.669	TNRC18
hsa-miR-4488	miR-1237-5p (and other miRNAs w/seed GGGGGCG)	2.669	TargetScan Human	High (predicted)	-2.669	TNS2
hsa-miR-4488	miR-1237-5p (and other miRNAs w/seed GGGGGCG)	2.669	TargetScan Human	High (predicted)	-2.669	TOLLIP	IL-1 Signaling,Toll-like Receptor Signaling
hsa-miR-4488	miR-1237-5p (and other miRNAs w/seed GGGGGCG)	2.669	TargetScan Human	High (predicted)	-2.669	TPPP
hsa-miR-4488	miR-1237-5p (and other miRNAs w/seed GGGGGCG)	2.669	TargetScan Human	High (predicted)	-2.669	TPSG1	Neuroprotective Role of THOP1 in Alzheimer's Disease
hsa-miR-4488	miR-1237-5p (and other miRNAs w/seed GGGGGCG)	2.669	TargetScan Human	High (predicted)	-2.669	TRAF1	4-1BB Signaling in T Lymphocytes,April Mediated Signaling,B Cell Activating Factor Signaling,CD40 Signaling,Induction of Apoptosis by HIV1,Lymphotoxin β Receptor Signaling,Role of Macrophages, Fibroblasts and Endothelial Cells in Rheumatoid Arthritis,Small Cell Lung Cancer Signaling,TNFR2 Signaling,Toll-like Receptor Signaling,TWEAK Signaling
hsa-miR-4488	miR-1237-5p (and other miRNAs w/seed GGGGGCG)	2.669	TargetScan Human	High (predicted)	-2.669	TRIM46
hsa-miR-4488	miR-1237-5p (and other miRNAs w/seed GGGGGCG)	2.669	TargetScan Human	High (predicted)	-2.669	TRMU
hsa-miR-4488	miR-1237-5p (and other miRNAs w/seed GGGGGCG)	2.669	TargetScan Human	High (predicted)	-2.669	TRPC7	Calcium Signaling
hsa-miR-4488	miR-1237-5p (and other miRNAs w/seed GGGGGCG)	2.669	TargetScan Human	High (predicted)	-2.669	TSPAN10
hsa-miR-4488	miR-1237-5p (and other miRNAs w/seed GGGGGCG)	2.669	TargetScan Human	High (predicted)	-2.669	TSPAN5	Integrin Signaling
hsa-miR-4488	miR-1237-5p (and other miRNAs w/seed GGGGGCG)	2.669	TargetScan Human	High (predicted)	-2.669	TSPOAP1
hsa-miR-4488	miR-1237-5p (and other miRNAs w/seed GGGGGCG)	2.669	TargetScan Human	High (predicted)	-2.669	TTBK1
hsa-miR-4488	miR-1237-5p (and other miRNAs w/seed GGGGGCG)	2.669	TargetScan Human	High (predicted)	-2.669	TULP1
hsa-miR-4488	miR-1237-5p (and other miRNAs w/seed GGGGGCG)	2.669	TargetScan Human	High (predicted)	-2.669	TUSC1
hsa-miR-4488	miR-1237-5p (and other miRNAs w/seed GGGGGCG)	2.669	TargetScan Human	High (predicted)	-2.669	UBALD1
hsa-miR-4488	miR-1237-5p (and other miRNAs w/seed GGGGGCG)	2.669	TargetScan Human	High (predicted)	-2.669	UBTD1
hsa-miR-4488	miR-1237-5p (and other miRNAs w/seed GGGGGCG)	2.669	TargetScan Human	High (predicted)	-2.669	UFC1
hsa-miR-4488	miR-1237-5p (and other miRNAs w/seed GGGGGCG)	2.669	TargetScan Human	High (predicted)	-2.669	UNC5B	Axonal Guidance Signaling,Netrin Signaling
hsa-miR-4488	miR-1237-5p (and other miRNAs w/seed GGGGGCG)	2.669	TargetScan Human	High (predicted)	-2.669	UNK
hsa-miR-4488	miR-1237-5p (and other miRNAs w/seed GGGGGCG)	2.669	TargetScan Human	High (predicted)	-2.669	UPK3BL1
hsa-miR-4488	miR-1237-5p (and other miRNAs w/seed GGGGGCG)	2.669	TargetScan Human	High (predicted)	-2.669	USH1G
hsa-miR-4488	miR-1237-5p (and other miRNAs w/seed GGGGGCG)	2.669	TargetScan Human	High (predicted)	-2.669	VAMP2	Huntington's Disease Signaling,Insulin Receptor Signaling,Phagosome Maturation,Synaptogenesis Signaling Pathway,Tight Junction Signaling
hsa-miR-4488	miR-1237-5p (and other miRNAs w/seed GGGGGCG)	2.669	TargetScan Human	High (predicted)	-2.669	VAT1
hsa-miR-4488	miR-1237-5p (and other miRNAs w/seed GGGGGCG)	2.669	TargetScan Human	High (predicted)	-2.669	VEGFA	Amyotrophic Lateral Sclerosis Signaling,Axonal Guidance Signaling,Bladder Cancer Signaling,Clathrin-mediated Endocytosis Signaling,Colorectal Cancer Metastasis Signaling,Corticotropin Releasing Hormone Signaling,EIF2 Signaling,Endocannabinoid Cancer Inhibition Pathway,eNOS Signaling,Ephrin Receptor Signaling,Hepatic Fibrosis / Hepatic Stellate Cell Activation,HIF1α Signaling,Hypoxia Signaling in …
hsa-miR-4488	miR-1237-5p (and other miRNAs w/seed GGGGGCG)	2.669	TargetScan Human	High (predicted)	-2.669	VGF
hsa-miR-4488	miR-1237-5p (and other miRNAs w/seed GGGGGCG)	2.669	TargetScan Human	High (predicted)	-2.669	VPS37B	Phagosome Maturation
hsa-miR-4488	miR-1237-5p (and other miRNAs w/seed GGGGGCG)	2.669	TargetScan Human	High (predicted)	-2.669	VPS53
hsa-miR-4488	miR-1237-5p (and other miRNAs w/seed GGGGGCG)	2.669	TargetScan Human	High (predicted)	-2.669	VSTM2L
hsa-miR-4488	miR-1237-5p (and other miRNAs w/seed GGGGGCG)	2.669	TargetScan Human	High (predicted)	-2.669	WDR1
hsa-miR-4488	miR-1237-5p (and other miRNAs w/seed GGGGGCG)	2.669	TargetScan Human	High (predicted)	-2.669	WDR45
hsa-miR-4488	miR-1237-5p (and other miRNAs w/seed GGGGGCG)	2.669	TargetScan Human	High (predicted)	-2.669	WFIKKN2
hsa-miR-4488	miR-1237-5p (and other miRNAs w/seed GGGGGCG)	2.669	TargetScan Human	High (predicted)	-2.669	WNK2
hsa-miR-4488	miR-1237-5p (and other miRNAs w/seed GGGGGCG)	2.669	TargetScan Human	High (predicted)	-2.669	WNT1	Axonal Guidance Signaling,Basal Cell Carcinoma Signaling,Cardiac Hypertrophy Signaling (Enhanced),Colorectal Cancer Metastasis Signaling,Glioblastoma Multiforme Signaling,Human Embryonic Stem Cell Pluripotency,Molecular Mechanisms of Cancer,Neuroinflammation Signaling Pathway,Ovarian Cancer Signaling,PCP pathway,Regulation of the Epithelial-Mesenchymal Transition Pathway,Role of Macrophages, Fibr…
hsa-miR-4488	miR-1237-5p (and other miRNAs w/seed GGGGGCG)	2.669	TargetScan Human	High (predicted)	-2.669	WNT3A	Axonal Guidance Signaling,Basal Cell Carcinoma Signaling,Cardiac Hypertrophy Signaling (Enhanced),Colorectal Cancer Metastasis Signaling,Glioblastoma Multiforme Signaling,Human Embryonic Stem Cell Pluripotency,Molecular Mechanisms of Cancer,Mouse Embryonic Stem Cell Pluripotency,Osteoarthritis Pathway,Ovarian Cancer Signaling,PCP pathway,Regulation of the Epithelial-Mesenchymal Transition Pathway…
hsa-miR-4488	miR-1237-5p (and other miRNAs w/seed GGGGGCG)	2.669	TargetScan Human	High (predicted)	-2.669	WWP2	Role of Oct4 in Mammalian Embryonic Stem Cell Pluripotency
hsa-miR-4488	miR-1237-5p (and other miRNAs w/seed GGGGGCG)	2.669	TargetScan Human	High (predicted)	-2.669	YIF1B
hsa-miR-4488	miR-1237-5p (and other miRNAs w/seed GGGGGCG)	2.669	TargetScan Human	High (predicted)	-2.669	ZBED3
hsa-miR-4488	miR-1237-5p (and other miRNAs w/seed GGGGGCG)	2.669	TargetScan Human	High (predicted)	-2.669	ZBTB39
hsa-miR-4488	miR-1237-5p (and other miRNAs w/seed GGGGGCG)	2.669	TargetScan Human	High (predicted)	-2.669	ZBTB7A
hsa-miR-4488	miR-1237-5p (and other miRNAs w/seed GGGGGCG)	2.669	TargetScan Human	High (predicted)	-2.669	ZC3H7B
hsa-miR-4488	miR-1237-5p (and other miRNAs w/seed GGGGGCG)	2.669	TargetScan Human	High (predicted)	-2.669	ZCCHC24
hsa-miR-4488	miR-1237-5p (and other miRNAs w/seed GGGGGCG)	2.669	TargetScan Human	High (predicted)	-2.669	ZDHHC22
hsa-miR-4488	miR-1237-5p (and other miRNAs w/seed GGGGGCG)	2.669	TargetScan Human	High (predicted)	-2.669	ZNF213
hsa-miR-4488	miR-1237-5p (and other miRNAs w/seed GGGGGCG)	2.669	TargetScan Human	High (predicted)	-2.669	ZNF362
hsa-miR-4488	miR-1237-5p (and other miRNAs w/seed GGGGGCG)	2.669	TargetScan Human	High (predicted)	-2.669	ZNF385A
hsa-miR-4488	miR-1237-5p (and other miRNAs w/seed GGGGGCG)	2.669	TargetScan Human	High (predicted)	-2.669	ZNF496
hsa-miR-4488	miR-1237-5p (and other miRNAs w/seed GGGGGCG)	2.669	TargetScan Human	High (predicted)	-2.669	ZNF512B
hsa-miR-4488	miR-1237-5p (and other miRNAs w/seed GGGGGCG)	2.669	TargetScan Human	High (predicted)	-2.669	ZNF579
hsa-miR-4488	miR-1237-5p (and other miRNAs w/seed GGGGGCG)	2.669	TargetScan Human	High (predicted)	-2.669	ZNF580
hsa-miR-4488	miR-1237-5p (and other miRNAs w/seed GGGGGCG)	2.669	TargetScan Human	High (predicted)	-2.669	ZNF687
hsa-miR-4488	miR-1237-5p (and other miRNAs w/seed GGGGGCG)	2.669	TargetScan Human	High (predicted)	-2.669	ZNF703
hsa-miR-4488	miR-1237-5p (and other miRNAs w/seed GGGGGCG)	2.669	TargetScan Human	High (predicted)	-2.669	ZNF710
hsa-miR-4488	miR-1237-5p (and other miRNAs w/seed GGGGGCG)	2.669	TargetScan Human	High (predicted)	-2.669	ZNF76
hsa-miR-4488	miR-1237-5p (and other miRNAs w/seed GGGGGCG)	2.669	TargetScan Human	High (predicted)	-2.669	ZNF765
hsa-miR-4488	miR-1237-5p (and other miRNAs w/seed GGGGGCG)	2.669	TargetScan Human	High (predicted)	-2.669	ZNF865
hsa-miR-4488	miR-1237-5p (and other miRNAs w/seed GGGGGCG)	2.669	TargetScan Human	High (predicted)	-2.669	ZYX	Epithelial Adherens Junction Signaling,Germ Cell-Sertoli Cell Junction Signaling,Integrin Signaling,Remodeling of Epithelial Adherens Junctions
hsa-miR-1301-3p	miR-1301-3p (and other miRNAs w/seed UGCAGCU)	0.934	TargetScan Human	High (predicted)	-0.934	A4GNT
hsa-miR-1301-3p	miR-1301-3p (and other miRNAs w/seed UGCAGCU)	0.934	TargetScan Human	High (predicted)	-0.934	ABCF2
hsa-miR-1301-3p	miR-1301-3p (and other miRNAs w/seed UGCAGCU)	0.934	TargetScan Human	High (predicted)	-0.934	ABHD2	Triacylglycerol Degradation
hsa-miR-1301-3p	miR-1301-3p (and other miRNAs w/seed UGCAGCU)	0.934	TargetScan Human	High (predicted)	-0.934	ADAM21	Axonal Guidance Signaling
hsa-miR-1301-3p	miR-1301-3p (and other miRNAs w/seed UGCAGCU)	0.934	TargetScan Human	High (predicted)	-0.934	ALDOB	Gluconeogenesis I,Glycolysis I,Maturity Onset Diabetes of Young (MODY) Signaling,Sucrose Degradation V (Mammalian)
hsa-miR-1301-3p	miR-1301-3p (and other miRNAs w/seed UGCAGCU)	0.934	TargetScan Human	High (predicted)	-0.934	ANAPC11	Mitotic Roles of Polo-Like Kinase,Protein Kinase A Signaling,Protein Ubiquitination Pathway
hsa-miR-1301-3p	miR-1301-3p (and other miRNAs w/seed UGCAGCU)	0.934	TargetScan Human	High (predicted)	-0.934	ANKRD49
hsa-miR-1301-3p	miR-1301-3p (and other miRNAs w/seed UGCAGCU)	0.934	TargetScan Human	High (predicted)	-0.934	AP1S3	CTLA4 Signaling in Cytotoxic T Lymphocytes
hsa-miR-1301-3p	miR-1301-3p (and other miRNAs w/seed UGCAGCU)	0.934	TargetScan Human	High (predicted)	-0.934	APOD	Atherosclerosis Signaling,Clathrin-mediated Endocytosis Signaling,FXR/RXR Activation,IL-12 Signaling and Production in Macrophages,LXR/RXR Activation,Production of Nitric Oxide and Reactive Oxygen Species in Macrophages
hsa-miR-1301-3p	miR-1301-3p (and other miRNAs w/seed UGCAGCU)	0.934	TargetScan Human	High (predicted)	-0.934	ARHGAP19-SLIT1
hsa-miR-1301-3p	miR-1301-3p (and other miRNAs w/seed UGCAGCU)	0.934	TargetScan Human	High (predicted)	-0.934	ARL15
hsa-miR-1301-3p	miR-1301-3p (and other miRNAs w/seed UGCAGCU)	0.934	TargetScan Human	High (predicted)	-0.934	ARL5A
hsa-miR-1301-3p	miR-1301-3p (and other miRNAs w/seed UGCAGCU)	0.934	TargetScan Human	High (predicted)	-0.934	ASF1B
hsa-miR-1301-3p	miR-1301-3p (and other miRNAs w/seed UGCAGCU)	0.934	TargetScan Human	High (predicted)	-0.934	ATP1B3
hsa-miR-1301-3p	miR-1301-3p (and other miRNAs w/seed UGCAGCU)	0.934	TargetScan Human	High (predicted)	-0.934	B3GAT1	Chondroitin Sulfate Biosynthesis,Dermatan Sulfate Biosynthesis,Glycoaminoglycan-protein Linkage Region Biosynthesis,Heparan Sulfate Biosynthesis
hsa-miR-1301-3p	miR-1301-3p (and other miRNAs w/seed UGCAGCU)	0.934	TargetScan Human	High (predicted)	-0.934	BLMH
hsa-miR-1301-3p	miR-1301-3p (and other miRNAs w/seed UGCAGCU)	0.934	TargetScan Human	High (predicted)	-0.934	BORCS8
hsa-miR-1301-3p	miR-1301-3p (and other miRNAs w/seed UGCAGCU)	0.934	TargetScan Human	High (predicted)	-0.934	BPIFB2
hsa-miR-1301-3p	miR-1301-3p (and other miRNAs w/seed UGCAGCU)	0.934	TargetScan Human	High (predicted)	-0.934	C10orf99	Agranulocyte Adhesion and Diapedesis,Granulocyte Adhesion and Diapedesis
hsa-miR-1301-3p	miR-1301-3p (and other miRNAs w/seed UGCAGCU)	0.934	TargetScan Human	High (predicted)	-0.934	C8orf34-AS1
hsa-miR-1301-3p	miR-1301-3p (and other miRNAs w/seed UGCAGCU)	0.934	TargetScan Human	High (predicted)	-0.934	CAVIN1	Caveolar-mediated Endocytosis Signaling
hsa-miR-1301-3p	miR-1301-3p (and other miRNAs w/seed UGCAGCU)	0.934	TargetScan Human	High (predicted)	-0.934	CCDC152
hsa-miR-1301-3p	miR-1301-3p (and other miRNAs w/seed UGCAGCU)	0.934	TargetScan Human	High (predicted)	-0.934	CCDC18
hsa-miR-1301-3p	miR-1301-3p (and other miRNAs w/seed UGCAGCU)	0.934	TargetScan Human	High (predicted)	-0.934	CCDC185
hsa-miR-1301-3p	miR-1301-3p (and other miRNAs w/seed UGCAGCU)	0.934	TargetScan Human	High (predicted)	-0.934	CCDC32
hsa-miR-1301-3p	miR-1301-3p (and other miRNAs w/seed UGCAGCU)	0.934	TargetScan Human	High (predicted)	-0.934	CCL18	Agranulocyte Adhesion and Diapedesis,Granulocyte Adhesion and Diapedesis
hsa-miR-1301-3p	miR-1301-3p (and other miRNAs w/seed UGCAGCU)	0.934	TargetScan Human	High (predicted)	-0.934	CD46	Complement System
hsa-miR-1301-3p	miR-1301-3p (and other miRNAs w/seed UGCAGCU)	0.934	TargetScan Human	High (predicted)	-0.934	CDCA4
hsa-miR-1301-3p	miR-1301-3p (and other miRNAs w/seed UGCAGCU)	0.934	TargetScan Human	High (predicted)	-0.934	CDCP2
hsa-miR-1301-3p	miR-1301-3p (and other miRNAs w/seed UGCAGCU)	0.934	TargetScan Human	High (predicted)	-0.934	CDIP1
hsa-miR-1301-3p	miR-1301-3p (and other miRNAs w/seed UGCAGCU)	0.934	TargetScan Human	High (predicted)	-0.934	CDK17	Cell Cycle Control of Chromosomal Replication,Molecular Mechanisms of Cancer
hsa-miR-1301-3p	miR-1301-3p (and other miRNAs w/seed UGCAGCU)	0.934	TargetScan Human	High (predicted)	-0.934	CDK5RAP1
hsa-miR-1301-3p	miR-1301-3p (and other miRNAs w/seed UGCAGCU)	0.934	TargetScan Human	High (predicted)	-0.934	CEP19
hsa-miR-1301-3p	miR-1301-3p (and other miRNAs w/seed UGCAGCU)	0.934	TargetScan Human	High (predicted)	-0.934	CHCHD3
hsa-miR-1301-3p	miR-1301-3p (and other miRNAs w/seed UGCAGCU)	0.934	TargetScan Human	High (predicted)	-0.934	CHRNA2	AMPK Signaling,Calcium Signaling,eNOS Signaling
hsa-miR-1301-3p	miR-1301-3p (and other miRNAs w/seed UGCAGCU)	0.934	TargetScan Human	High (predicted)	-0.934	CRYBB3
hsa-miR-1301-3p	miR-1301-3p (and other miRNAs w/seed UGCAGCU)	0.934	TargetScan Human	High (predicted)	-0.934	CUL4A	NER Pathway
hsa-miR-1301-3p	miR-1301-3p (and other miRNAs w/seed UGCAGCU)	0.934	TargetScan Human	High (predicted)	-0.934	DDX47
hsa-miR-1301-3p	miR-1301-3p (and other miRNAs w/seed UGCAGCU)	0.934	TargetScan Human	High (predicted)	-0.934	DGAT2	Triacylglycerol Biosynthesis
hsa-miR-1301-3p	miR-1301-3p (and other miRNAs w/seed UGCAGCU)	0.934	TargetScan Human	High (predicted)	-0.934	DGCR2
hsa-miR-1301-3p	miR-1301-3p (and other miRNAs w/seed UGCAGCU)	0.934	TargetScan Human	High (predicted)	-0.934	DHRSX
hsa-miR-1301-3p	miR-1301-3p (and other miRNAs w/seed UGCAGCU)	0.934	TargetScan Human	High (predicted)	-0.934	DIPK1C
hsa-miR-1301-3p	miR-1301-3p (and other miRNAs w/seed UGCAGCU)	0.934	TargetScan Human	High (predicted)	-0.934	DISC1
hsa-miR-1301-3p	miR-1301-3p (and other miRNAs w/seed UGCAGCU)	0.934	TargetScan Human	High (predicted)	-0.934	DLGAP2
hsa-miR-1301-3p	miR-1301-3p (and other miRNAs w/seed UGCAGCU)	0.934	TargetScan Human	High (predicted)	-0.934	DNAJA3	NRF2-mediated Oxidative Stress Response
hsa-miR-1301-3p	miR-1301-3p (and other miRNAs w/seed UGCAGCU)	0.934	TargetScan Human	High (predicted)	-0.934	DNAJB11	Aldosterone Signaling in Epithelial Cells,NRF2-mediated Oxidative Stress Response,Protein Ubiquitination Pathway
hsa-miR-1301-3p	miR-1301-3p (and other miRNAs w/seed UGCAGCU)	0.934	TargetScan Human	High (predicted)	-0.934	DNAJC27	Aldosterone Signaling in Epithelial Cells,Protein Ubiquitination Pathway
hsa-miR-1301-3p	miR-1301-3p (and other miRNAs w/seed UGCAGCU)	0.934	TargetScan Human	High (predicted)	-0.934	ELAC2
hsa-miR-1301-3p	miR-1301-3p (and other miRNAs w/seed UGCAGCU)	0.934	TargetScan Human	High (predicted)	-0.934	ELF3	ERK/MAPK Signaling,HGF Signaling,Osteoarthritis Pathway,Telomerase Signaling
hsa-miR-1301-3p	miR-1301-3p (and other miRNAs w/seed UGCAGCU)	0.934	TargetScan Human	High (predicted)	-0.934	ELMOD1
hsa-miR-1301-3p	miR-1301-3p (and other miRNAs w/seed UGCAGCU)	0.934	TargetScan Human	High (predicted)	-0.934	EMSY
hsa-miR-1301-3p	miR-1301-3p (and other miRNAs w/seed UGCAGCU)	0.934	TargetScan Human	High (predicted)	-0.934	EVA1B
hsa-miR-1301-3p	miR-1301-3p (and other miRNAs w/seed UGCAGCU)	0.934	TargetScan Human	High (predicted)	-0.934	EZH2	Adipogenesis pathway
hsa-miR-1301-3p	miR-1301-3p (and other miRNAs w/seed UGCAGCU)	0.934	TargetScan Human	High (predicted)	-0.934	FABP2	LPS/IL-1 Mediated Inhibition of RXR Function,Maturity Onset Diabetes of Young (MODY) Signaling
hsa-miR-1301-3p	miR-1301-3p (and other miRNAs w/seed UGCAGCU)	0.934	TargetScan Human	High (predicted)	-0.934	FAM174B
hsa-miR-1301-3p	miR-1301-3p (and other miRNAs w/seed UGCAGCU)	0.934	TargetScan Human	High (predicted)	-0.934	FAM71A
hsa-miR-1301-3p	miR-1301-3p (and other miRNAs w/seed UGCAGCU)	0.934	TargetScan Human	High (predicted)	-0.934	FBXO11
hsa-miR-1301-3p	miR-1301-3p (and other miRNAs w/seed UGCAGCU)	0.934	TargetScan Human	High (predicted)	-0.934	FBXO34
hsa-miR-1301-3p	miR-1301-3p (and other miRNAs w/seed UGCAGCU)	0.934	TargetScan Human	High (predicted)	-0.934	FDX2
hsa-miR-1301-3p	miR-1301-3p (and other miRNAs w/seed UGCAGCU)	0.934	TargetScan Human	High (predicted)	-0.934	FDXR
hsa-miR-1301-3p	miR-1301-3p (and other miRNAs w/seed UGCAGCU)	0.934	TargetScan Human	High (predicted)	-0.934	FGF1	Actin Cytoskeleton Signaling,Adipogenesis pathway,Bladder Cancer Signaling,Cardiac Hypertrophy Signaling (Enhanced),Clathrin-mediated Endocytosis Signaling,Ephrin Receptor Signaling,Epithelial Adherens Junction Signaling,FGF Signaling,Hepatic Fibrosis / Hepatic Stellate Cell Activation,Regulation of the Epithelial-Mesenchymal Transition Pathway
hsa-miR-1301-3p	miR-1301-3p (and other miRNAs w/seed UGCAGCU)	0.934	TargetScan Human	High (predicted)	-0.934	FRAT1	Wnt/β-catenin Signaling
hsa-miR-1301-3p	miR-1301-3p (and other miRNAs w/seed UGCAGCU)	0.934	TargetScan Human	High (predicted)	-0.934	FYCO1
hsa-miR-1301-3p	miR-1301-3p (and other miRNAs w/seed UGCAGCU)	0.934	TargetScan Human	High (predicted)	-0.934	G3BP2
hsa-miR-1301-3p	miR-1301-3p (and other miRNAs w/seed UGCAGCU)	0.934	TargetScan Human	High (predicted)	-0.934	GDPD5
hsa-miR-1301-3p	miR-1301-3p (and other miRNAs w/seed UGCAGCU)	0.934	TargetScan Human	High (predicted)	-0.934	GFOD1
hsa-miR-1301-3p	miR-1301-3p (and other miRNAs w/seed UGCAGCU)	0.934	TargetScan Human	High (predicted)	-0.934	GPN3
hsa-miR-1301-3p	miR-1301-3p (and other miRNAs w/seed UGCAGCU)	0.934	TargetScan Human	High (predicted)	-0.934	GPR55	Endocannabinoid Cancer Inhibition Pathway
hsa-miR-1301-3p	miR-1301-3p (and other miRNAs w/seed UGCAGCU)	0.934	TargetScan Human	High (predicted)	-0.934	H2BFM	14-3-3-mediated Signaling,Adrenomedullin signaling pathway,Apelin Liver Signaling Pathway,B Cell Receptor Signaling,Cardiac Hypertrophy Signaling (Enhanced),Docosahexaenoic Acid (DHA) Signaling,ErbB2-ErbB3 Signaling,GP6 Signaling Pathway,HER-2 Signaling in Breast Cancer,Human Embryonic Stem Cell Pluripotency,IL-7 Signaling Pathway,ILK Signaling,Insulin Receptor Signaling,Molecular Mechanisms of C…
hsa-miR-1301-3p	miR-1301-3p (and other miRNAs w/seed UGCAGCU)	0.934	TargetScan Human	High (predicted)	-0.934	HAUS5
hsa-miR-1301-3p	miR-1301-3p (and other miRNAs w/seed UGCAGCU)	0.934	TargetScan Human	High (predicted)	-0.934	HBS1L
hsa-miR-1301-3p	miR-1301-3p (and other miRNAs w/seed UGCAGCU)	0.934	TargetScan Human	High (predicted)	-0.934	HDDC2
hsa-miR-1301-3p	miR-1301-3p (and other miRNAs w/seed UGCAGCU)	0.934	TargetScan Human	High (predicted)	-0.934	HEBP1
hsa-miR-1301-3p	miR-1301-3p (and other miRNAs w/seed UGCAGCU)	0.934	TargetScan Human	High (predicted)	-0.934	HLA-B	Allograft Rejection Signaling,Altered T Cell and B Cell Signaling in Rheumatoid Arthritis,Antigen Presentation Pathway,Autoimmune Thyroid Disease Signaling,B Cell Development,Calcium-induced T Lymphocyte Apoptosis,Caveolar-mediated Endocytosis Signaling,CD28 Signaling in T Helper Cells,Cdc42 Signaling,Communication between Innate and Adaptive Immune Cells,Crosstalk between Dendritic Cells and Nat…
hsa-miR-1301-3p	miR-1301-3p (and other miRNAs w/seed UGCAGCU)	0.934	TargetScan Human	High (predicted)	-0.934	HLA-C	Allograft Rejection Signaling,Antigen Presentation Pathway,Autoimmune Thyroid Disease Signaling,Caveolar-mediated Endocytosis Signaling,Cdc42 Signaling,Communication between Innate and Adaptive Immune Cells,Crosstalk between Dendritic Cells and Natural Killer Cells,CTLA4 Signaling in Cytotoxic T Lymphocytes,Cytotoxic T Lymphocyte-mediated Apoptosis of Target Cells,Dendritic Cell Maturation,Graft-…
hsa-miR-1301-3p	miR-1301-3p (and other miRNAs w/seed UGCAGCU)	0.934	TargetScan Human	High (predicted)	-0.934	HOXB1	Role of Oct4 in Mammalian Embryonic Stem Cell Pluripotency,Transcriptional Regulatory Network in Embryonic Stem Cells
hsa-miR-1301-3p	miR-1301-3p (and other miRNAs w/seed UGCAGCU)	0.934	TargetScan Human	High (predicted)	-0.934	HOXC4
hsa-miR-1301-3p	miR-1301-3p (and other miRNAs w/seed UGCAGCU)	0.934	TargetScan Human	High (predicted)	-0.934	HRAS	14-3-3-mediated Signaling,Actin Cytoskeleton Signaling,Actin Nucleation by ARP-WASP Complex,Acute Myeloid Leukemia Signaling,Acute Phase Response Signaling,Adrenomedullin signaling pathway,Agrin Interactions at Neuromuscular Junction,Angiopoietin Signaling,Antiproliferative Role of Somatostatin Receptor 2,Apelin Endothelial Signaling Pathway,Apoptosis Signaling,Axonal Guidance Signaling,B Cell Re…
hsa-miR-1301-3p	miR-1301-3p (and other miRNAs w/seed UGCAGCU)	0.934	TargetScan Human	High (predicted)	-0.934	HS6ST3	Chondroitin Sulfate Biosynthesis,Chondroitin Sulfate Biosynthesis (Late Stages),Dermatan Sulfate Biosynthesis,Dermatan Sulfate Biosynthesis (Late Stages),Heparan Sulfate Biosynthesis,Heparan Sulfate Biosynthesis (Late Stages),LPS/IL-1 Mediated Inhibition of RXR Function,Xenobiotic Metabolism Signaling
hsa-miR-1301-3p	miR-1301-3p (and other miRNAs w/seed UGCAGCU)	0.934	TargetScan Human	High (predicted)	-0.934	IAPP
hsa-miR-1301-3p	miR-1301-3p (and other miRNAs w/seed UGCAGCU)	0.934	TargetScan Human	High (predicted)	-0.934	IGSF5	Sertoli Cell-Sertoli Cell Junction Signaling,Tight Junction Signaling
hsa-miR-1301-3p	miR-1301-3p (and other miRNAs w/seed UGCAGCU)	0.934	TargetScan Human	High (predicted)	-0.934	IL6ST	Acute Phase Response Signaling,Cardiac Hypertrophy Signaling (Enhanced),CNTF Signaling,Colorectal Cancer Metastasis Signaling,ERK5 Signaling,IL-6 Signaling,Mouse Embryonic Stem Cell Pluripotency,Oncostatin M Signaling,Role of JAK family kinases in IL-6-type Cytokine Signaling,Role of Macrophages, Fibroblasts and Endothelial Cells in Rheumatoid Arthritis,Role of NANOG in Mammalian Embryonic Stem C…
hsa-miR-1301-3p	miR-1301-3p (and other miRNAs w/seed UGCAGCU)	0.934	TargetScan Human	High (predicted)	-0.934	INPP5E	1D-myo-inositol Hexakisphosphate Biosynthesis II (Mammalian),3-phosphoinositide Degradation,D-myo-inositol (1,3,4)-trisphosphate Biosynthesis,D-myo-inositol (1,4,5)-trisphosphate Degradation,Superpathway of D-myo-inositol (1,4,5)-trisphosphate Metabolism,Superpathway of Inositol Phosphate Compounds
hsa-miR-1301-3p	miR-1301-3p (and other miRNAs w/seed UGCAGCU)	0.934	TargetScan Human	High (predicted)	-0.934	KLF7
hsa-miR-1301-3p	miR-1301-3p (and other miRNAs w/seed UGCAGCU)	0.934	TargetScan Human	High (predicted)	-0.934	KLRB1	Natural Killer Cell Signaling
hsa-miR-1301-3p	miR-1301-3p (and other miRNAs w/seed UGCAGCU)	0.934	TargetScan Human	High (predicted)	-0.934	KMT2D
hsa-miR-1301-3p	miR-1301-3p (and other miRNAs w/seed UGCAGCU)	0.934	TargetScan Human	High (predicted)	-0.934	KRT20	Glucocorticoid Receptor Signaling
hsa-miR-1301-3p	miR-1301-3p (and other miRNAs w/seed UGCAGCU)	0.934	TargetScan Human	High (predicted)	-0.934	KSR1	Ceramide Signaling,ERK/MAPK Signaling
hsa-miR-1301-3p	miR-1301-3p (and other miRNAs w/seed UGCAGCU)	0.934	TargetScan Human	High (predicted)	-0.934	LDHA	HIF1α Signaling,Hypoxia Signaling in the Cardiovascular System,Pyruvate Fermentation to Lactate,Sirtuin Signaling Pathway
hsa-miR-1301-3p	miR-1301-3p (and other miRNAs w/seed UGCAGCU)	0.934	TargetScan Human	High (predicted)	-0.934	LDLRAD2
hsa-miR-1301-3p	miR-1301-3p (and other miRNAs w/seed UGCAGCU)	0.934	TargetScan Human	High (predicted)	-0.934	LINC01551
hsa-miR-1301-3p	miR-1301-3p (and other miRNAs w/seed UGCAGCU)	0.934	TargetScan Human	High (predicted)	-0.934	LINC02312
hsa-miR-1301-3p	miR-1301-3p (and other miRNAs w/seed UGCAGCU)	0.934	TargetScan Human	High (predicted)	-0.934	LMNB1	Granzyme B Signaling,Mechanisms of Viral Exit from Host Cells
hsa-miR-1301-3p	miR-1301-3p (and other miRNAs w/seed UGCAGCU)	0.934	TargetScan Human	High (predicted)	-0.934	LOC107985075
hsa-miR-1301-3p	miR-1301-3p (and other miRNAs w/seed UGCAGCU)	0.934	TargetScan Human	High (predicted)	-0.934	LSG1
hsa-miR-1301-3p	miR-1301-3p (and other miRNAs w/seed UGCAGCU)	0.934	TargetScan Human	High (predicted)	-0.934	LUC7L
hsa-miR-1301-3p	miR-1301-3p (and other miRNAs w/seed UGCAGCU)	0.934	TargetScan Human	High (predicted)	-0.934	LUZP6
hsa-miR-1301-3p	miR-1301-3p (and other miRNAs w/seed UGCAGCU)	0.934	TargetScan Human	High (predicted)	-0.934	LYPD5
hsa-miR-1301-3p	miR-1301-3p (and other miRNAs w/seed UGCAGCU)	0.934	TargetScan Human	High (predicted)	-0.934	MAP4K4	Apoptosis Signaling,Creatine-phosphate Biosynthesis,Death Receptor Signaling,Ephrin Receptor Signaling,IL-10 Signaling,IL-6 Signaling,IL-8 Signaling,NF-κB Signaling,PPAR Signaling,PPARα/RXRα Activation,SAPK/JNK Signaling,Toll-like Receptor Signaling
hsa-miR-1301-3p	miR-1301-3p (and other miRNAs w/seed UGCAGCU)	0.934	TargetScan Human	High (predicted)	-0.934	MARCKSL1
hsa-miR-1301-3p	miR-1301-3p (and other miRNAs w/seed UGCAGCU)	0.934	TargetScan Human	High (predicted)	-0.934	MDGA1
hsa-miR-1301-3p	miR-1301-3p (and other miRNAs w/seed UGCAGCU)	0.934	TargetScan Human	High (predicted)	-0.934	MICOS10-NBL1/NBL1
hsa-miR-1301-3p	miR-1301-3p (and other miRNAs w/seed UGCAGCU)	0.934	TargetScan Human	High (predicted)	-0.934	MLIP
hsa-miR-1301-3p	miR-1301-3p (and other miRNAs w/seed UGCAGCU)	0.934	TargetScan Human	High (predicted)	-0.934	MRPL57
hsa-miR-1301-3p	miR-1301-3p (and other miRNAs w/seed UGCAGCU)	0.934	TargetScan Human	High (predicted)	-0.934	MT1M	SPINK1 General Cancer Pathway
hsa-miR-1301-3p	miR-1301-3p (and other miRNAs w/seed UGCAGCU)	0.934	TargetScan Human	High (predicted)	-0.934	MYBL1
hsa-miR-1301-3p	miR-1301-3p (and other miRNAs w/seed UGCAGCU)	0.934	TargetScan Human	High (predicted)	-0.934	NDUFA10	Mitochondrial Dysfunction,Oxidative Phosphorylation,Sirtuin Signaling Pathway
hsa-miR-1301-3p	miR-1301-3p (and other miRNAs w/seed UGCAGCU)	0.934	TargetScan Human	High (predicted)	-0.934	NDUFB10	Mitochondrial Dysfunction,Oxidative Phosphorylation,Sirtuin Signaling Pathway
hsa-miR-1301-3p	miR-1301-3p (and other miRNAs w/seed UGCAGCU)	0.934	TargetScan Human	High (predicted)	-0.934	NDUFB4	Mitochondrial Dysfunction,Oxidative Phosphorylation,Sirtuin Signaling Pathway
hsa-miR-1301-3p	miR-1301-3p (and other miRNAs w/seed UGCAGCU)	0.934	TargetScan Human	High (predicted)	-0.934	NFIB	Aryl Hydrocarbon Receptor Signaling
hsa-miR-1301-3p	miR-1301-3p (and other miRNAs w/seed UGCAGCU)	0.934	TargetScan Human	High (predicted)	-0.934	NOL4
hsa-miR-1301-3p	miR-1301-3p (and other miRNAs w/seed UGCAGCU)	0.934	TargetScan Human	High (predicted)	-0.934	NPPA	Cardiac Hypertrophy Signaling (Enhanced),Cardiomyocyte Differentiation via BMP Receptors,Cellular Effects of Sildenafil (Viagra),Factors Promoting Cardiogenesis in Vertebrates,Glucocorticoid Receptor Signaling,Sperm Motility
hsa-miR-1301-3p	miR-1301-3p (and other miRNAs w/seed UGCAGCU)	0.934	TargetScan Human	High (predicted)	-0.934	NPTXR
hsa-miR-1301-3p	miR-1301-3p (and other miRNAs w/seed UGCAGCU)	0.934	TargetScan Human	High (predicted)	-0.934	NPY1R	cAMP-mediated signaling,G-Protein Coupled Receptor Signaling,Gαi Signaling
hsa-miR-1301-3p	miR-1301-3p (and other miRNAs w/seed UGCAGCU)	0.934	TargetScan Human	High (predicted)	-0.934	NRG4	Agrin Interactions at Neuromuscular Junction,ErbB Signaling,ErbB2-ErbB3 Signaling,ErbB4 Signaling,Neuregulin Signaling
hsa-miR-1301-3p	miR-1301-3p (and other miRNAs w/seed UGCAGCU)	0.934	TargetScan Human	High (predicted)	-0.934	NUDC
hsa-miR-1301-3p	miR-1301-3p (and other miRNAs w/seed UGCAGCU)	0.934	TargetScan Human	High (predicted)	-0.934	OR2W3
hsa-miR-1301-3p	miR-1301-3p (and other miRNAs w/seed UGCAGCU)	0.934	TargetScan Human	High (predicted)	-0.934	OTOR
hsa-miR-1301-3p	miR-1301-3p (and other miRNAs w/seed UGCAGCU)	0.934	TargetScan Human	High (predicted)	-0.934	PADI4	Proline Biosynthesis II (from Arginine),Protein Citrullination
hsa-miR-1301-3p	miR-1301-3p (and other miRNAs w/seed UGCAGCU)	0.934	TargetScan Human	High (predicted)	-0.934	PAQR5
hsa-miR-1301-3p	miR-1301-3p (and other miRNAs w/seed UGCAGCU)	0.934	TargetScan Human	High (predicted)	-0.934	PEMT
hsa-miR-1301-3p	miR-1301-3p (and other miRNAs w/seed UGCAGCU)	0.934	TargetScan Human	High (predicted)	-0.934	PHACTR3
hsa-miR-1301-3p	miR-1301-3p (and other miRNAs w/seed UGCAGCU)	0.934	TargetScan Human	High (predicted)	-0.934	PHF19
hsa-miR-1301-3p	miR-1301-3p (and other miRNAs w/seed UGCAGCU)	0.934	TargetScan Human	High (predicted)	-0.934	PIF1
hsa-miR-1301-3p	miR-1301-3p (and other miRNAs w/seed UGCAGCU)	0.934	TargetScan Human	High (predicted)	-0.934	PINX1	Telomere Extension by Telomerase
hsa-miR-1301-3p	miR-1301-3p (and other miRNAs w/seed UGCAGCU)	0.934	TargetScan Human	High (predicted)	-0.934	PLSCR3
hsa-miR-1301-3p	miR-1301-3p (and other miRNAs w/seed UGCAGCU)	0.934	TargetScan Human	High (predicted)	-0.934	POTEG (includes others)
hsa-miR-1301-3p	miR-1301-3p (and other miRNAs w/seed UGCAGCU)	0.934	TargetScan Human	High (predicted)	-0.934	POU6F2
hsa-miR-1301-3p	miR-1301-3p (and other miRNAs w/seed UGCAGCU)	0.934	TargetScan Human	High (predicted)	-0.934	PQLC3
hsa-miR-1301-3p	miR-1301-3p (and other miRNAs w/seed UGCAGCU)	0.934	TargetScan Human	High (predicted)	-0.934	RAC2	Actin Cytoskeleton Signaling,Actin Nucleation by ARP-WASP Complex,Agrin Interactions at Neuromuscular Junction,Axonal Guidance Signaling,B Cell Receptor Signaling,Cardiac Hypertrophy Signaling,Cholecystokinin/Gastrin-mediated Signaling,Colorectal Cancer Metastasis Signaling,CXCR4 Signaling,Endocannabinoid Developing Neuron Pathway,Ephrin B Signaling,Ephrin Receptor Signaling,ERK/MAPK Signaling,Fc…
hsa-miR-1301-3p	miR-1301-3p (and other miRNAs w/seed UGCAGCU)	0.934	TargetScan Human	High (predicted)	-0.934	RCOR3	Huntington's Disease Signaling
hsa-miR-1301-3p	miR-1301-3p (and other miRNAs w/seed UGCAGCU)	0.934	TargetScan Human	High (predicted)	-0.934	RELL1
hsa-miR-1301-3p	miR-1301-3p (and other miRNAs w/seed UGCAGCU)	0.934	TargetScan Human	High (predicted)	-0.934	RHBG
hsa-miR-1301-3p	miR-1301-3p (and other miRNAs w/seed UGCAGCU)	0.934	TargetScan Human	High (predicted)	-0.934	RHEB	mTOR Signaling,PI3K/AKT Signaling
hsa-miR-1301-3p	miR-1301-3p (and other miRNAs w/seed UGCAGCU)	0.934	TargetScan Human	High (predicted)	-0.934	RHOA	Actin Cytoskeleton Signaling,Actin Nucleation by ARP-WASP Complex,Axonal Guidance Signaling,Breast Cancer Regulation by Stathmin1,Cardiac Hypertrophy Signaling,Cardiac Hypertrophy Signaling (Enhanced),CCR3 Signaling in Eosinophils,Chemokine Signaling,Cholecystokinin/Gastrin-mediated Signaling,Colorectal Cancer Metastasis Signaling,CXCR4 Signaling,Endocannabinoid Cancer Inhibition Pathway,Endocann…
hsa-miR-1301-3p	miR-1301-3p (and other miRNAs w/seed UGCAGCU)	0.934	TargetScan Human	High (predicted)	-0.934	RNF222
hsa-miR-1301-3p	miR-1301-3p (and other miRNAs w/seed UGCAGCU)	0.934	TargetScan Human	High (predicted)	-0.934	RNF38
hsa-miR-1301-3p	miR-1301-3p (and other miRNAs w/seed UGCAGCU)	0.934	TargetScan Human	High (predicted)	-0.934	RP11_215A192
hsa-miR-1301-3p	miR-1301-3p (and other miRNAs w/seed UGCAGCU)	0.934	TargetScan Human	High (predicted)	-0.934	RP11_738G52
hsa-miR-1301-3p	miR-1301-3p (and other miRNAs w/seed UGCAGCU)	0.934	TargetScan Human	High (predicted)	-0.934	RP13_512J51
hsa-miR-1301-3p	miR-1301-3p (and other miRNAs w/seed UGCAGCU)	0.934	TargetScan Human	High (predicted)	-0.934	RP5_850E93
hsa-miR-1301-3p	miR-1301-3p (and other miRNAs w/seed UGCAGCU)	0.934	TargetScan Human	High (predicted)	-0.934	RSAD2	Role of Lipids/Lipid Rafts in the Pathogenesis of Influenza
hsa-miR-1301-3p	miR-1301-3p (and other miRNAs w/seed UGCAGCU)	0.934	TargetScan Human	High (predicted)	-0.934	RUFY1
hsa-miR-1301-3p	miR-1301-3p (and other miRNAs w/seed UGCAGCU)	0.934	TargetScan Human	High (predicted)	-0.934	SAGE1
hsa-miR-1301-3p	miR-1301-3p (and other miRNAs w/seed UGCAGCU)	0.934	TargetScan Human	High (predicted)	-0.934	SASH3
hsa-miR-1301-3p	miR-1301-3p (and other miRNAs w/seed UGCAGCU)	0.934	TargetScan Human	High (predicted)	-0.934	SH3GL3	Clathrin-mediated Endocytosis Signaling,Huntington's Disease Signaling,Mechanisms of Viral Exit from Host Cells
hsa-miR-1301-3p	miR-1301-3p (and other miRNAs w/seed UGCAGCU)	0.934	TargetScan Human	High (predicted)	-0.934	SIRPB2
hsa-miR-1301-3p	miR-1301-3p (and other miRNAs w/seed UGCAGCU)	0.934	TargetScan Human	High (predicted)	-0.934	SKIL	Transcriptional Regulatory Network in Embryonic Stem Cells
hsa-miR-1301-3p	miR-1301-3p (and other miRNAs w/seed UGCAGCU)	0.934	TargetScan Human	High (predicted)	-0.934	SLC10A7
hsa-miR-1301-3p	miR-1301-3p (and other miRNAs w/seed UGCAGCU)	0.934	TargetScan Human	High (predicted)	-0.934	SNAI2	Endocannabinoid Cancer Inhibition Pathway,Epithelial Adherens Junction Signaling,ILK Signaling,p53 Signaling,Regulation of the Epithelial-Mesenchymal Transition Pathway
hsa-miR-1301-3p	miR-1301-3p (and other miRNAs w/seed UGCAGCU)	0.934	TargetScan Human	High (predicted)	-0.934	SRXN1
hsa-miR-1301-3p	miR-1301-3p (and other miRNAs w/seed UGCAGCU)	0.934	TargetScan Human	High (predicted)	-0.934	SSBP3-AS1
hsa-miR-1301-3p	miR-1301-3p (and other miRNAs w/seed UGCAGCU)	0.934	TargetScan Human	High (predicted)	-0.934	SULT1E1	Chondroitin Sulfate Biosynthesis,Chondroitin Sulfate Biosynthesis (Late Stages),Dermatan Sulfate Biosynthesis,Dermatan Sulfate Biosynthesis (Late Stages),Heparan Sulfate Biosynthesis,Heparan Sulfate Biosynthesis (Late Stages),LPS/IL-1 Mediated Inhibition of RXR Function,Xenobiotic Metabolism Signaling
hsa-miR-1301-3p	miR-1301-3p (and other miRNAs w/seed UGCAGCU)	0.934	TargetScan Human	High (predicted)	-0.934	SYS1
hsa-miR-1301-3p	miR-1301-3p (and other miRNAs w/seed UGCAGCU)	0.934	TargetScan Human	High (predicted)	-0.934	TBC1D21
hsa-miR-1301-3p	miR-1301-3p (and other miRNAs w/seed UGCAGCU)	0.934	TargetScan Human	High (predicted)	-0.934	TCP11X1
hsa-miR-1301-3p	miR-1301-3p (and other miRNAs w/seed UGCAGCU)	0.934	TargetScan Human	High (predicted)	-0.934	TCP11X2
hsa-miR-1301-3p	miR-1301-3p (and other miRNAs w/seed UGCAGCU)	0.934	TargetScan Human	High (predicted)	-0.934	TESK2
hsa-miR-1301-3p	miR-1301-3p (and other miRNAs w/seed UGCAGCU)	0.934	TargetScan Human	High (predicted)	-0.934	TFRC	Clathrin-mediated Endocytosis Signaling,Iron homeostasis signaling pathway,Virus Entry via Endocytic Pathways
hsa-miR-1301-3p	miR-1301-3p (and other miRNAs w/seed UGCAGCU)	0.934	TargetScan Human	High (predicted)	-0.934	THEM6
hsa-miR-1301-3p	miR-1301-3p (and other miRNAs w/seed UGCAGCU)	0.934	TargetScan Human	High (predicted)	-0.934	TMEM150A
hsa-miR-1301-3p	miR-1301-3p (and other miRNAs w/seed UGCAGCU)	0.934	TargetScan Human	High (predicted)	-0.934	TNFAIP8L3
hsa-miR-1301-3p	miR-1301-3p (and other miRNAs w/seed UGCAGCU)	0.934	TargetScan Human	High (predicted)	-0.934	TOM1
hsa-miR-1301-3p	miR-1301-3p (and other miRNAs w/seed UGCAGCU)	0.934	TargetScan Human	High (predicted)	-0.934	TRIAP1
hsa-miR-1301-3p	miR-1301-3p (and other miRNAs w/seed UGCAGCU)	0.934	TargetScan Human	High (predicted)	-0.934	TSC22D3	Glucocorticoid Receptor Signaling
hsa-miR-1301-3p	miR-1301-3p (and other miRNAs w/seed UGCAGCU)	0.934	TargetScan Human	High (predicted)	-0.934	UBE2NL
hsa-miR-1301-3p	miR-1301-3p (and other miRNAs w/seed UGCAGCU)	0.934	TargetScan Human	High (predicted)	-0.934	YAF2
hsa-miR-1301-3p	miR-1301-3p (and other miRNAs w/seed UGCAGCU)	0.934	TargetScan Human	High (predicted)	-0.934	ZCCHC24
hsa-miR-1301-3p	miR-1301-3p (and other miRNAs w/seed UGCAGCU)	0.934	TargetScan Human	High (predicted)	-0.934	ZNF302
hsa-miR-1301-3p	miR-1301-3p (and other miRNAs w/seed UGCAGCU)	0.934	TargetScan Human	High (predicted)	-0.934	ZNF776
hsa-miR-1301-3p	miR-1301-3p (and other miRNAs w/seed UGCAGCU)	0.934	TargetScan Human	High (predicted)	-0.934	ZSCAN9
hsa-miR-1307-3p	miR-1307-3p (miRNAs w/seed CUCGGCG)	0.858	TargetScan Human	High (predicted)	-0.858	AGAP1
hsa-miR-1307-3p	miR-1307-3p (miRNAs w/seed CUCGGCG)	0.858	TargetScan Human	High (predicted)	-0.858	BAIAP3
hsa-miR-1307-3p	miR-1307-3p (miRNAs w/seed CUCGGCG)	0.858	TargetScan Human	High (predicted)	-0.858	BRD3
hsa-miR-1307-3p	miR-1307-3p (miRNAs w/seed CUCGGCG)	0.858	TargetScan Human	High (predicted)	-0.858	BRF1	Assembly of RNA Polymerase III Complex
hsa-miR-1307-3p	miR-1307-3p (miRNAs w/seed CUCGGCG)	0.858	TargetScan Human	High (predicted)	-0.858	CABP1
hsa-miR-1307-3p	miR-1307-3p (miRNAs w/seed CUCGGCG)	0.858	TargetScan Human	High (predicted)	-0.858	CCDC180
hsa-miR-1307-3p	miR-1307-3p (miRNAs w/seed CUCGGCG)	0.858	TargetScan Human	High (predicted)	-0.858	CCDC28B
hsa-miR-1307-3p	miR-1307-3p (miRNAs w/seed CUCGGCG)	0.858	TargetScan Human	High (predicted)	-0.858	CCDC32
hsa-miR-1307-3p	miR-1307-3p (miRNAs w/seed CUCGGCG)	0.858	TargetScan Human	High (predicted)	-0.858	CLCN6
hsa-miR-1307-3p	miR-1307-3p (miRNAs w/seed CUCGGCG)	0.858	TargetScan Human	High (predicted)	-0.858	CREB3L3	AMPK Signaling,ATM Signaling,B Cell Receptor Signaling,Calcium Signaling,cAMP-mediated signaling,Circadian Rhythm Signaling,Corticotropin Releasing Hormone Signaling,CREB Signaling in Neurons,Dendritic Cell Maturation,Dopamine-DARPP32 Feedback in cAMP Signaling,Endocannabinoid Cancer Inhibition Pathway,Endocannabinoid Developing Neuron Pathway,Ephrin Receptor Signaling,ERK/MAPK Signaling,ERK5 Sig…
hsa-miR-1307-3p	miR-1307-3p (miRNAs w/seed CUCGGCG)	0.858	TargetScan Human	High (predicted)	-0.858	DGCR2
hsa-miR-1307-3p	miR-1307-3p (miRNAs w/seed CUCGGCG)	0.858	TargetScan Human	High (predicted)	-0.858	EFNA2	Axonal Guidance Signaling,Ephrin A Signaling,Ephrin Receptor Signaling,Synaptogenesis Signaling Pathway
hsa-miR-1307-3p	miR-1307-3p (miRNAs w/seed CUCGGCG)	0.858	TargetScan Human	High (predicted)	-0.858	FAM229A
hsa-miR-1307-3p	miR-1307-3p (miRNAs w/seed CUCGGCG)	0.858	TargetScan Human	High (predicted)	-0.858	FOXB1
hsa-miR-1307-3p	miR-1307-3p (miRNAs w/seed CUCGGCG)	0.858	TargetScan Human	High (predicted)	-0.858	GAL3ST4
hsa-miR-1307-3p	miR-1307-3p (miRNAs w/seed CUCGGCG)	0.858	TargetScan Human	High (predicted)	-0.858	GRID2IP
hsa-miR-1307-3p	miR-1307-3p (miRNAs w/seed CUCGGCG)	0.858	TargetScan Human	High (predicted)	-0.858	HAGHL	Methylglyoxal Degradation I
hsa-miR-1307-3p	miR-1307-3p (miRNAs w/seed CUCGGCG)	0.858	TargetScan Human	High (predicted)	-0.858	ISG20L2
hsa-miR-1307-3p	miR-1307-3p (miRNAs w/seed CUCGGCG)	0.858	TargetScan Human	High (predicted)	-0.858	ISM1
hsa-miR-1307-3p	miR-1307-3p (miRNAs w/seed CUCGGCG)	0.858	TargetScan Human	High (predicted)	-0.858	LA16C_306E52
hsa-miR-1307-3p	miR-1307-3p (miRNAs w/seed CUCGGCG)	0.858	TargetScan Human	High (predicted)	-0.858	LBH
hsa-miR-1307-3p	miR-1307-3p (miRNAs w/seed CUCGGCG)	0.858	TargetScan Human	High (predicted)	-0.858	LINC01521
hsa-miR-1307-3p	miR-1307-3p (miRNAs w/seed CUCGGCG)	0.858	TargetScan Human	High (predicted)	-0.858	LOC728485
hsa-miR-1307-3p	miR-1307-3p (miRNAs w/seed CUCGGCG)	0.858	TargetScan Human	High (predicted)	-0.858	LRRC57
hsa-miR-1307-3p	miR-1307-3p (miRNAs w/seed CUCGGCG)	0.858	TargetScan Human	High (predicted)	-0.858	LTB	Altered T Cell and B Cell Signaling in Rheumatoid Arthritis,Cardiac Hypertrophy Signaling (Enhanced),Crosstalk between Dendritic Cells and Natural Killer Cells,Dendritic Cell Maturation,Hepatic Cholestasis,HMGB1 Signaling,Lymphotoxin β Receptor Signaling,Role of Macrophages, Fibroblasts and Endothelial Cells in Rheumatoid Arthritis,Role of Pattern Recognition Receptors in Recognition of Bacteria …
hsa-miR-1307-3p	miR-1307-3p (miRNAs w/seed CUCGGCG)	0.858	TargetScan Human	High (predicted)	-0.858	MRPL54
hsa-miR-1307-3p	miR-1307-3p (miRNAs w/seed CUCGGCG)	0.858	TargetScan Human	High (predicted)	-0.858	MTRNR2L8
hsa-miR-1307-3p	miR-1307-3p (miRNAs w/seed CUCGGCG)	0.858	TargetScan Human	High (predicted)	-0.858	MZF1
hsa-miR-1307-3p	miR-1307-3p (miRNAs w/seed CUCGGCG)	0.858	TargetScan Human	High (predicted)	-0.858	ONECUT3
hsa-miR-1307-3p	miR-1307-3p (miRNAs w/seed CUCGGCG)	0.858	TargetScan Human	High (predicted)	-0.858	PET100
hsa-miR-1307-3p	miR-1307-3p (miRNAs w/seed CUCGGCG)	0.858	TargetScan Human	High (predicted)	-0.858	PIAS4	JAK/Stat Signaling,Sumoylation Pathway,TGF-β Signaling
hsa-miR-1307-3p	miR-1307-3p (miRNAs w/seed CUCGGCG)	0.858	TargetScan Human	High (predicted)	-0.858	PRKCZ	14-3-3-mediated Signaling,Aldosterone Signaling in Epithelial Cells,Androgen Signaling,Apelin Cardiomyocyte Signaling Pathway,Apelin Endothelial Signaling Pathway,Axonal Guidance Signaling,Breast Cancer Regulation by Stathmin1,Calcium-induced T Lymphocyte Apoptosis,Cardiac Hypertrophy Signaling (Enhanced),CCR3 Signaling in Eosinophils,CCR5 Signaling in Macrophages,Cdc42 Signaling,Ceramide Signali…
hsa-miR-1307-3p	miR-1307-3p (miRNAs w/seed CUCGGCG)	0.858	TargetScan Human	High (predicted)	-0.858	PRM2
hsa-miR-1307-3p	miR-1307-3p (miRNAs w/seed CUCGGCG)	0.858	TargetScan Human	High (predicted)	-0.858	PRR29
hsa-miR-1307-3p	miR-1307-3p (miRNAs w/seed CUCGGCG)	0.858	TargetScan Human	High (predicted)	-0.858	RASSF2
hsa-miR-1307-3p	miR-1307-3p (miRNAs w/seed CUCGGCG)	0.858	TargetScan Human	High (predicted)	-0.858	ROR2	IL-15 Production,PCP pathway,Role of Macrophages, Fibroblasts and Endothelial Cells in Rheumatoid Arthritis,Sperm Motility
hsa-miR-1307-3p	miR-1307-3p (miRNAs w/seed CUCGGCG)	0.858	TargetScan Human	High (predicted)	-0.858	RP11_65D242
hsa-miR-1307-3p	miR-1307-3p (miRNAs w/seed CUCGGCG)	0.858	TargetScan Human	High (predicted)	-0.858	RP9
hsa-miR-1307-3p	miR-1307-3p (miRNAs w/seed CUCGGCG)	0.858	TargetScan Human	High (predicted)	-0.858	SCYL1
hsa-miR-1307-3p	miR-1307-3p (miRNAs w/seed CUCGGCG)	0.858	TargetScan Human	High (predicted)	-0.858	SLC44A4
hsa-miR-1307-3p	miR-1307-3p (miRNAs w/seed CUCGGCG)	0.858	TargetScan Human	High (predicted)	-0.858	SMIM7
hsa-miR-1307-3p	miR-1307-3p (miRNAs w/seed CUCGGCG)	0.858	TargetScan Human	High (predicted)	-0.858	SMYD4
hsa-miR-1307-3p	miR-1307-3p (miRNAs w/seed CUCGGCG)	0.858	TargetScan Human	High (predicted)	-0.858	SOX8	Wnt/β-catenin Signaling
hsa-miR-1307-3p	miR-1307-3p (miRNAs w/seed CUCGGCG)	0.858	TargetScan Human	High (predicted)	-0.858	TAGLN3
hsa-miR-1307-3p	miR-1307-3p (miRNAs w/seed CUCGGCG)	0.858	TargetScan Human	High (predicted)	-0.858	TLX3
hsa-miR-1307-3p	miR-1307-3p (miRNAs w/seed CUCGGCG)	0.858	TargetScan Human	High (predicted)	-0.858	TMEM158
hsa-miR-1307-3p	miR-1307-3p (miRNAs w/seed CUCGGCG)	0.858	TargetScan Human	High (predicted)	-0.858	TNFAIP8L1
hsa-miR-1307-3p	miR-1307-3p (miRNAs w/seed CUCGGCG)	0.858	TargetScan Human	High (predicted)	-0.858	UBXN2A
hsa-miR-1307-3p	miR-1307-3p (miRNAs w/seed CUCGGCG)	0.858	TargetScan Human	High (predicted)	-0.858	UNC93B1
hsa-miR-1307-3p	miR-1307-3p (miRNAs w/seed CUCGGCG)	0.858	TargetScan Human	High (predicted)	-0.858	VKORC1L1
hsa-miR-1307-3p	miR-1307-3p (miRNAs w/seed CUCGGCG)	0.858	TargetScan Human	High (predicted)	-0.858	VPS37C	Mechanisms of Viral Exit from Host Cells,Phagosome Maturation
hsa-miR-1307-3p	miR-1307-3p (miRNAs w/seed CUCGGCG)	0.858	TargetScan Human	High (predicted)	-0.858	ZGLP1
hsa-miR-146b-5p	miR-146a-5p (and other miRNAs w/seed GAGAACU)	0.907	TargetScan Human	High (predicted)	-0.907	APOOP5
hsa-miR-146b-5p	miR-146a-5p (and other miRNAs w/seed GAGAACU)	0.907	TargetScan Human	High (predicted)	-0.907	ARF6	Clathrin-mediated Endocytosis Signaling,Fcγ Receptor-mediated Phagocytosis in Macrophages and Monocytes,Integrin Signaling,Lipid Antigen Presentation by CD1,Macropinocytosis Signaling,Paxillin Signaling,Remodeling of Epithelial Adherens Junctions
hsa-miR-146b-5p	miR-146a-5p (and other miRNAs w/seed GAGAACU)	0.907	TargetScan Human	High (predicted)	-0.907	ATG12	Autophagy,Sirtuin Signaling Pathway
hsa-miR-146b-5p	miR-146a-5p (and other miRNAs w/seed GAGAACU)	0.907	miRecords	Experimentally Observed	-0.907	ATOH8
hsa-miR-146b-5p	miR-146a-5p (and other miRNAs w/seed GAGAACU)	0.907	miRecords	Experimentally Observed	-0.907	BLMH
hsa-miR-146b-5p	miR-146a-5p (and other miRNAs w/seed GAGAACU)	0.907	miRecords	Experimentally Observed	-0.907	BRCA1	ATM Signaling,Cell Cycle: G2/M DNA Damage Checkpoint Regulation,DNA damage-induced 14-3-3σ Signaling,DNA Double-Strand Break Repair by Homologous Recombination,Endocannabinoid Developing Neuron Pathway,GADD45 Signaling,Hereditary Breast Cancer Signaling,Molecular Mechanisms of Cancer,Ovarian Cancer Signaling,p53 Signaling,Protein Ubiquitination Pathway,Role of BRCA1 in DNA Damage Response,Role of…
hsa-miR-146b-5p	miR-146a-5p (and other miRNAs w/seed GAGAACU)	0.907	TargetScan Human	High (predicted)	-0.907	BRK1	Actin Cytoskeleton Signaling,Rac Signaling
hsa-miR-146b-5p	miR-146a-5p (and other miRNAs w/seed GAGAACU)	0.907	TargetScan Human	High (predicted)	-0.907	BSG
hsa-miR-146b-5p	miR-146a-5p (and other miRNAs w/seed GAGAACU)	0.907	TargetScan Human	High (predicted)	-0.907	C6orf203
hsa-miR-146b-5p	miR-146a-5p (and other miRNAs w/seed GAGAACU)	0.907	Ingenuity Expert Findings	Experimentally Observed	-0.907	C8A	Complement System,Systemic Lupus Erythematosus Signaling
hsa-miR-146b-5p	miR-146a-5p (and other miRNAs w/seed GAGAACU)	0.907	Ingenuity Expert Findings	Experimentally Observed	-0.907	CAMP	VDR/RXR Activation
hsa-miR-146b-5p	miR-146a-5p (and other miRNAs w/seed GAGAACU)	0.907	TargetScan Human	High (predicted)	-0.907	CASP7	Amyotrophic Lateral Sclerosis Signaling,Apoptosis Signaling,Cytotoxic T Lymphocyte-mediated Apoptosis of Target Cells,Death Receptor Signaling,Endocannabinoid Cancer Inhibition Pathway,Endoplasmic Reticulum Stress Pathway,Endothelin-1 Signaling,Huntington's Disease Signaling,Molecular Mechanisms of Cancer,Osteoarthritis Pathway,PEDF Signaling,Sphingosine-1-phosphate Signaling,Systemic Lupus Eryth…
hsa-miR-146b-5p	miR-146a-5p (and other miRNAs w/seed GAGAACU)	0.907	TargetScan Human	High (predicted)	-0.907	CCK	Cholecystokinin/Gastrin-mediated Signaling,GPCR-Mediated Integration of Enteroendocrine Signaling Exemplified by an L Cell,GPCR-Mediated Nutrient Sensing in Enteroendocrine Cells
hsa-miR-146b-5p	miR-146a-5p (and other miRNAs w/seed GAGAACU)	0.907	TargetScan Human	High (predicted)	-0.907	CCL5	Agranulocyte Adhesion and Diapedesis,CCR5 Signaling in Macrophages,Chemokine Signaling,Communication between Innate and Adaptive Immune Cells,Differential Regulation of Cytokine Production in Intestinal Epithelial Cells by IL-17A and IL-17F,Differential Regulation of Cytokine Production in Macrophages and T Helper Cells by IL-17A and IL-17F,Glucocorticoid Receptor Signaling,Granulocyte Adhesion a…
hsa-miR-146b-5p	miR-146a-5p (and other miRNAs w/seed GAGAACU)	0.907	miRecords	Experimentally Observed	-0.907	CCL8	Agranulocyte Adhesion and Diapedesis,Granulocyte Adhesion and Diapedesis
hsa-miR-146b-5p	miR-146a-5p (and other miRNAs w/seed GAGAACU)	0.907	miRecords	Experimentally Observed	-0.907	CCNA2	AMPK Signaling,Antiproliferative Role of TOB in T Cell Signaling,Aryl Hydrocarbon Receptor Signaling,Cyclins and Cell Cycle Regulation,eNOS Signaling,Estrogen-mediated S-phase Entry,Regulation of Cellular Mechanics by Calpain Protease
hsa-miR-146b-5p	miR-146a-5p (and other miRNAs w/seed GAGAACU)	0.907	TargetScan Human	High (predicted)	-0.907	CCNI
hsa-miR-146b-5p	miR-146a-5p (and other miRNAs w/seed GAGAACU)	0.907	Ingenuity Expert Findings	Experimentally Observed	-0.907	CCR3	Atherosclerosis Signaling,CCR3 Signaling in Eosinophils,Chemokine Signaling,Th1 and Th2 Activation Pathway,Th2 Pathway
hsa-miR-146b-5p	miR-146a-5p (and other miRNAs w/seed GAGAACU)	0.907	Ingenuity Expert Findings	Experimentally Observed	-0.907	CD1D	Dendritic Cell Maturation,Lipid Antigen Presentation by CD1
hsa-miR-146b-5p	miR-146a-5p (and other miRNAs w/seed GAGAACU)	0.907	Ingenuity Expert Findings	Experimentally Observed	-0.907	CD40	Activation of IRF by Cytosolic Pattern Recognition Receptors,Allograft Rejection Signaling,Altered T Cell and B Cell Signaling in Rheumatoid Arthritis,Atherosclerosis Signaling,Autoimmune Thyroid Disease Signaling,B Cell Development,CD40 Signaling,Communication between Innate and Adaptive Immune Cells,Crosstalk between Dendritic Cells and Natural Killer Cells,Dendritic Cell Maturation,Hepatic Fib…
hsa-miR-146b-5p	miR-146a-5p (and other miRNAs w/seed GAGAACU)	0.907	TargetScan Human	High (predicted)	-0.907	CDKN2AIP
hsa-miR-146b-5p	miR-146a-5p (and other miRNAs w/seed GAGAACU)	0.907	TargetScan Human,miRecords	Experimentally Observed,Moderate (predicted)	-0.907	CDKN3	Protein Kinase A Signaling
hsa-miR-146b-5p	miR-146a-5p (and other miRNAs w/seed GAGAACU)	0.907	Ingenuity Expert Findings,TargetScan Human,miRecords	Experimentally Observed,High (predicted)	-0.907	CFH	Adrenomedullin signaling pathway,Complement System
hsa-miR-146b-5p	miR-146a-5p (and other miRNAs w/seed GAGAACU)	0.907	Ingenuity Expert Findings	Experimentally Observed	-0.907	CHUK	4-1BB Signaling in T Lymphocytes,Activation of IRF by Cytosolic Pattern Recognition Receptors,Acute Phase Response Signaling,Altered T Cell and B Cell Signaling in Rheumatoid Arthritis,Angiopoietin Signaling,Antioxidant Action of Vitamin C,Apoptosis Signaling,April Mediated Signaling,B Cell Activating Factor Signaling,B Cell Receptor Signaling,Cardiac Hypertrophy Signaling (Enhanced),CD27 Signali…
hsa-miR-146b-5p	miR-146a-5p (and other miRNAs w/seed GAGAACU)	0.907	TargetScan Human	High (predicted)	-0.907	CLLU1
hsa-miR-146b-5p	miR-146a-5p (and other miRNAs w/seed GAGAACU)	0.907	miRecords	Experimentally Observed	-0.907	COL13A1	GP6 Signaling Pathway,Hepatic Fibrosis / Hepatic Stellate Cell Activation,VDR/RXR Activation
hsa-miR-146b-5p	miR-146a-5p (and other miRNAs w/seed GAGAACU)	0.907	TargetScan Human	High (predicted)	-0.907	COX6B2	Mitochondrial Dysfunction,Oxidative Phosphorylation
hsa-miR-146b-5p	miR-146a-5p (and other miRNAs w/seed GAGAACU)	0.907	TargetScan Human	High (predicted)	-0.907	CPLX4	Synaptogenesis Signaling Pathway
hsa-miR-146b-5p	miR-146a-5p (and other miRNAs w/seed GAGAACU)	0.907	Ingenuity Expert Findings	Experimentally Observed	-0.907	CRP	Acute Phase Response Signaling,IL-17 Signaling,IL-6 Signaling,Neuroinflammation Signaling Pathway
hsa-miR-146b-5p	miR-146a-5p (and other miRNAs w/seed GAGAACU)	0.907	TargetScan Human	High (predicted)	-0.907	CTAGE9 (includes others)
hsa-miR-146b-5p	miR-146a-5p (and other miRNAs w/seed GAGAACU)	0.907	Ingenuity Expert Findings	Experimentally Observed	-0.907	CXCL8	Agranulocyte Adhesion and Diapedesis,Airway Pathology in Chronic Obstructive Pulmonary Disease,Atherosclerosis Signaling,Bladder Cancer Signaling,Cardiac Hypertrophy Signaling (Enhanced),Communication between Innate and Adaptive Immune Cells,Glucocorticoid Receptor Signaling,Granulocyte Adhesion and Diapedesis,Hematopoiesis from Pluripotent Stem Cells,Hepatic Cholestasis,Hepatic Fibrosis / Hepati…
hsa-miR-146b-5p	miR-146a-5p (and other miRNAs w/seed GAGAACU)	0.907	miRecords	Experimentally Observed	-0.907	CXCR4	Agranulocyte Adhesion and Diapedesis,Atherosclerosis Signaling,Axonal Guidance Signaling,Chemokine Signaling,CXCR4 Signaling,Ephrin B Signaling,Ephrin Receptor Signaling,FAT10 Cancer Signaling Pathway,Granulocyte Adhesion and Diapedesis,Induction of Apoptosis by HIV1,Leukocyte Extravasation Signaling,Th1 and Th2 Activation Pathway,Th2 Pathway
hsa-miR-146b-5p	miR-146a-5p (and other miRNAs w/seed GAGAACU)	0.907	TargetScan Human	High (predicted)	-0.907	DCAF17
hsa-miR-146b-5p	miR-146a-5p (and other miRNAs w/seed GAGAACU)	0.907	TargetScan Human	High (predicted)	-0.907	DIS3L
hsa-miR-146b-5p	miR-146a-5p (and other miRNAs w/seed GAGAACU)	0.907	TargetScan Human	High (predicted)	-0.907	DMAC2
hsa-miR-146b-5p	miR-146a-5p (and other miRNAs w/seed GAGAACU)	0.907	Ingenuity Expert Findings	Experimentally Observed	-0.907	DMBT1
hsa-miR-146b-5p	miR-146a-5p (and other miRNAs w/seed GAGAACU)	0.907	TargetScan Human	High (predicted)	-0.907	DNAJC12	Aldosterone Signaling in Epithelial Cells,Protein Ubiquitination Pathway
hsa-miR-146b-5p	miR-146a-5p (and other miRNAs w/seed GAGAACU)	0.907	TargetScan Human	High (predicted)	-0.907	DSCR8
hsa-miR-146b-5p	miR-146a-5p (and other miRNAs w/seed GAGAACU)	0.907	TargetScan Human	High (predicted)	-0.907	DTNA
hsa-miR-146b-5p	miR-146a-5p (and other miRNAs w/seed GAGAACU)	0.907	miRecords	Experimentally Observed	-0.907	FADD	Activation of IRF by Cytosolic Pattern Recognition Receptors,Cytotoxic T Lymphocyte-mediated Apoptosis of Target Cells,Death Receptor Signaling,Induction of Apoptosis by HIV1,Molecular Mechanisms of Cancer,Myc Mediated Apoptosis Signaling,NF-κB Signaling,Osteoarthritis Pathway,p38 MAPK Signaling,Retinoic acid Mediated Apoptosis Signaling,Role of PKR in Interferon Induction and Antiviral Response,…
hsa-miR-146b-5p	miR-146a-5p (and other miRNAs w/seed GAGAACU)	0.907	TargetScan Human	High (predicted)	-0.907	FAM120AOS
hsa-miR-146b-5p	miR-146a-5p (and other miRNAs w/seed GAGAACU)	0.907	TargetScan Human	High (predicted)	-0.907	FOXR2
hsa-miR-146b-5p	miR-146a-5p (and other miRNAs w/seed GAGAACU)	0.907	TargetScan Human	High (predicted)	-0.907	FZD3	Adipogenesis pathway,Axonal Guidance Signaling,Basal Cell Carcinoma Signaling,Cardiac Hypertrophy Signaling (Enhanced),Colorectal Cancer Metastasis Signaling,Factors Promoting Cardiogenesis in Vertebrates,Glioblastoma Multiforme Signaling,Human Embryonic Stem Cell Pluripotency,Molecular Mechanisms of Cancer,Mouse Embryonic Stem Cell Pluripotency,Osteoarthritis Pathway,Ovarian Cancer Signaling,PCP…
hsa-miR-146b-5p	miR-146a-5p (and other miRNAs w/seed GAGAACU)	0.907	TargetScan Human	High (predicted)	-0.907	GPM6B
hsa-miR-146b-5p	miR-146a-5p (and other miRNAs w/seed GAGAACU)	0.907	TargetScan Human	High (predicted)	-0.907	HDAC8	Adipogenesis pathway,Calcium Signaling,Cardiac Hypertrophy Signaling (Enhanced),Cell Cycle: G1/S Checkpoint Regulation,Chronic Myeloid Leukemia Signaling,Cyclins and Cell Cycle Regulation,Hereditary Breast Cancer Signaling,Huntington's Disease Signaling,Phospholipase C Signaling,Role of NFAT in Cardiac Hypertrophy,Telomerase Signaling
hsa-miR-146b-5p	miR-146a-5p (and other miRNAs w/seed GAGAACU)	0.907	TargetScan Human	High (predicted)	-0.907	HMGA2-AS1
hsa-miR-146b-5p	miR-146a-5p (and other miRNAs w/seed GAGAACU)	0.907	TargetScan Human	High (predicted)	-0.907	HNRNPD	Estrogen Receptor Signaling
hsa-miR-146b-5p	miR-146a-5p (and other miRNAs w/seed GAGAACU)	0.907	TargetScan Human	High (predicted)	-0.907	HSPA1A/HSPA1B	Aldosterone Signaling in Epithelial Cells,BAG2 Signaling Pathway,eNOS Signaling,Glucocorticoid Receptor Signaling,Huntington's Disease Signaling,Protein Ubiquitination Pathway,Unfolded protein response
hsa-miR-146b-5p	miR-146a-5p (and other miRNAs w/seed GAGAACU)	0.907	Ingenuity Expert Findings	Experimentally Observed	-0.907	IFNA1/IFNA13	Activation of IRF by Cytosolic Pattern Recognition Receptors,Communication between Innate and Adaptive Immune Cells,Crosstalk between Dendritic Cells and Natural Killer Cells,Dendritic Cell Maturation,Hepatic Fibrosis / Hepatic Stellate Cell Activation,IL-12 Signaling and Production in Macrophages,IL-15 Production,Interferon Signaling,Neuroinflammation Signaling Pathway,Retinoic acid Mediated Apo…
hsa-miR-146b-5p	miR-146a-5p (and other miRNAs w/seed GAGAACU)	0.907	Ingenuity Expert Findings	Experimentally Observed	-0.907	IFNB1	Activation of IRF by Cytosolic Pattern Recognition Receptors,Communication between Innate and Adaptive Immune Cells,Crosstalk between Dendritic Cells and Natural Killer Cells,Dendritic Cell Maturation,IL-15 Production,Interferon Signaling,Neuroinflammation Signaling Pathway,Retinoic acid Mediated Apoptosis Signaling,Role of Cytokines in Mediating Communication between Immune Cells,Role of Hypercy…
hsa-miR-146b-5p	miR-146a-5p (and other miRNAs w/seed GAGAACU)	0.907	TargetScan Human	High (predicted)	-0.907	IGSF1
hsa-miR-146b-5p	miR-146a-5p (and other miRNAs w/seed GAGAACU)	0.907	Ingenuity Expert Findings	Experimentally Observed	-0.907	IL10	Activation of IRF by Cytosolic Pattern Recognition Receptors,Allograft Rejection Signaling,Altered T Cell and B Cell Signaling in Rheumatoid Arthritis,Autoimmune Thyroid Disease Signaling,Communication between Innate and Adaptive Immune Cells,Dendritic Cell Maturation,Differential Regulation of Cytokine Production in Intestinal Epithelial Cells by IL-17A and IL-17F,Differential Regulation of Cyto…
hsa-miR-146b-5p	miR-146a-5p (and other miRNAs w/seed GAGAACU)	0.907	Ingenuity Expert Findings	Experimentally Observed	-0.907	IL12RB2	Cardiac Hypertrophy Signaling (Enhanced),IL-12 Signaling and Production in Macrophages,IL-23 Signaling Pathway,STAT3 Pathway,T Cell Exhaustion Signaling Pathway,T Helper Cell Differentiation,Th1 and Th2 Activation Pathway,Th1 Pathway,Th17 Activation Pathway,Th2 Pathway
hsa-miR-146b-5p	miR-146a-5p (and other miRNAs w/seed GAGAACU)	0.907	TargetScan Human	High (predicted)	-0.907	IL17A	Altered T Cell and B Cell Signaling in Rheumatoid Arthritis,Cardiac Hypertrophy Signaling (Enhanced),Differential Regulation of Cytokine Production in Intestinal Epithelial Cells by IL-17A and IL-17F,Differential Regulation of Cytokine Production in Macrophages and T Helper Cells by IL-17A and IL-17F,Hepatic Cholestasis,HMGB1 Signaling,IL-15 Signaling,IL-17 Signaling,IL-17A Signaling in Airway Ce…
hsa-miR-146b-5p	miR-146a-5p (and other miRNAs w/seed GAGAACU)	0.907	Ingenuity Expert Findings	Experimentally Observed	-0.907	IL1F10	Acute Phase Response Signaling,Adrenomedullin signaling pathway,Agranulocyte Adhesion and Diapedesis,Altered T Cell and B Cell Signaling in Rheumatoid Arthritis,Atherosclerosis Signaling,Cardiac Hypertrophy Signaling (Enhanced),Cholecystokinin/Gastrin-mediated Signaling,Communication between Innate and Adaptive Immune Cells,Dendritic Cell Maturation,FXR/RXR Activation,Graft-versus-Host Disease Si…
hsa-miR-146b-5p	miR-146a-5p (and other miRNAs w/seed GAGAACU)	0.907	Ingenuity Expert Findings	Experimentally Observed	-0.907	IL1R1	Acute Phase Response Signaling,Agranulocyte Adhesion and Diapedesis,Cardiac Hypertrophy Signaling (Enhanced),Granulocyte Adhesion and Diapedesis,Hepatic Cholestasis,Hepatic Fibrosis / Hepatic Stellate Cell Activation,HMGB1 Signaling,IL-1 Signaling,IL-10 Signaling,IL-6 Signaling,LPS/IL-1 Mediated Inhibition of RXR Function,LXR/RXR Activation,Neuroinflammation Signaling Pathway,NF-κB Signaling,Oste…
hsa-miR-146b-5p	miR-146a-5p (and other miRNAs w/seed GAGAACU)	0.907	Ingenuity Expert Findings	Experimentally Observed	-0.907	IL1RAP	Acute Phase Response Signaling,Granulocyte Adhesion and Diapedesis,Hepatic Cholestasis,Hepatic Fibrosis / Hepatic Stellate Cell Activation,IL-1 Signaling,IL-10 Signaling,IL-6 Signaling,LPS/IL-1 Mediated Inhibition of RXR Function,LXR/RXR Activation,Osteoarthritis Pathway,p38 MAPK Signaling,PPAR Signaling,PPARα/RXRα Activation,Role of Macrophages, Fibroblasts and Endothelial Cells in Rheumatoid Ar…
hsa-miR-146b-5p	miR-146a-5p (and other miRNAs w/seed GAGAACU)	0.907	Ingenuity Expert Findings	Experimentally Observed	-0.907	IL1RAPL2	Granulocyte Adhesion and Diapedesis,Hepatic Cholestasis,Hepatic Fibrosis / Hepatic Stellate Cell Activation,IL-10 Signaling,IL-6 Signaling,LPS/IL-1 Mediated Inhibition of RXR Function,LXR/RXR Activation,Osteoarthritis Pathway,p38 MAPK Signaling,PPAR Signaling,PPARα/RXRα Activation,Role of Macrophages, Fibroblasts and Endothelial Cells in Rheumatoid Arthritis,Role of Osteoblasts, Osteoclasts and C…
hsa-miR-146b-5p	miR-146a-5p (and other miRNAs w/seed GAGAACU)	0.907	Ingenuity Expert Findings	Experimentally Observed	-0.907	IL1RL2	Cardiac Hypertrophy Signaling (Enhanced),Dendritic Cell Maturation,Granulocyte Adhesion and Diapedesis,Hepatic Cholestasis,Hepatic Fibrosis / Hepatic Stellate Cell Activation,IL-10 Signaling,IL-6 Signaling,LPS/IL-1 Mediated Inhibition of RXR Function,LXR/RXR Activation,Osteoarthritis Pathway,p38 MAPK Signaling,PPAR Signaling,PPARα/RXRα Activation,Role of Macrophages, Fibroblasts and Endothelial C…
hsa-miR-146b-5p	miR-146a-5p (and other miRNAs w/seed GAGAACU)	0.907	Ingenuity Expert Findings	Experimentally Observed	-0.907	IL36A	Acute Phase Response Signaling,Adrenomedullin signaling pathway,Agranulocyte Adhesion and Diapedesis,Altered T Cell and B Cell Signaling in Rheumatoid Arthritis,Atherosclerosis Signaling,Cardiac Hypertrophy Signaling (Enhanced),Cholecystokinin/Gastrin-mediated Signaling,Communication between Innate and Adaptive Immune Cells,Dendritic Cell Maturation,FXR/RXR Activation,Graft-versus-Host Disease Si…
hsa-miR-146b-5p	miR-146a-5p (and other miRNAs w/seed GAGAACU)	0.907	Ingenuity Expert Findings	Experimentally Observed	-0.907	IL36B	Acute Phase Response Signaling,Adrenomedullin signaling pathway,Agranulocyte Adhesion and Diapedesis,Altered T Cell and B Cell Signaling in Rheumatoid Arthritis,Atherosclerosis Signaling,Cardiac Hypertrophy Signaling (Enhanced),Cholecystokinin/Gastrin-mediated Signaling,Communication between Innate and Adaptive Immune Cells,Dendritic Cell Maturation,FXR/RXR Activation,Graft-versus-Host Disease Si…
hsa-miR-146b-5p	miR-146a-5p (and other miRNAs w/seed GAGAACU)	0.907	Ingenuity Expert Findings	Experimentally Observed	-0.907	IL36G	Acute Phase Response Signaling,Adrenomedullin signaling pathway,Agranulocyte Adhesion and Diapedesis,Altered T Cell and B Cell Signaling in Rheumatoid Arthritis,Atherosclerosis Signaling,Cardiac Hypertrophy Signaling (Enhanced),Cholecystokinin/Gastrin-mediated Signaling,Communication between Innate and Adaptive Immune Cells,Dendritic Cell Maturation,FXR/RXR Activation,Graft-versus-Host Disease Si…
hsa-miR-146b-5p	miR-146a-5p (and other miRNAs w/seed GAGAACU)	0.907	Ingenuity Expert Findings	Experimentally Observed	-0.907	IL36RN	Acute Phase Response Signaling,Adrenomedullin signaling pathway,Agranulocyte Adhesion and Diapedesis,Altered T Cell and B Cell Signaling in Rheumatoid Arthritis,Atherosclerosis Signaling,Cholecystokinin/Gastrin-mediated Signaling,Communication between Innate and Adaptive Immune Cells,Dendritic Cell Maturation,FXR/RXR Activation,Graft-versus-Host Disease Signaling,Granulocyte Adhesion and Diapedes…
hsa-miR-146b-5p	miR-146a-5p (and other miRNAs w/seed GAGAACU)	0.907	Ingenuity Expert Findings	Experimentally Observed	-0.907	IL37	Acute Phase Response Signaling,Adrenomedullin signaling pathway,Agranulocyte Adhesion and Diapedesis,Altered T Cell and B Cell Signaling in Rheumatoid Arthritis,Atherosclerosis Signaling,Cardiac Hypertrophy Signaling (Enhanced),Cholecystokinin/Gastrin-mediated Signaling,Communication between Innate and Adaptive Immune Cells,Dendritic Cell Maturation,FXR/RXR Activation,Graft-versus-Host Disease Si…
hsa-miR-146b-5p	miR-146a-5p (and other miRNAs w/seed GAGAACU)	0.907	TargetScan Human	High (predicted)	-0.907	INO80D
hsa-miR-146b-5p	miR-146a-5p (and other miRNAs w/seed GAGAACU)	0.907	Ingenuity Expert Findings,TargetScan Human,miRecords	Experimentally Observed,High (predicted)	-0.907	IRAK1	Acute Phase Response Signaling,Hepatic Cholestasis,IL-1 Signaling,IL-8 Signaling,iNOS Signaling,LPS/IL-1 Mediated Inhibition of RXR Function,Neuroinflammation Signaling Pathway,NF-κB Signaling,p38 MAPK Signaling,Pyridoxal 5'-phosphate Salvage Pathway,Role of Macrophages, Fibroblasts and Endothelial Cells in Rheumatoid Arthritis,Salvage Pathways of Pyrimidine Ribonucleotides,Th17 Activation Pathwa…
hsa-miR-146b-5p	miR-146a-5p (and other miRNAs w/seed GAGAACU)	0.907	miRecords	Experimentally Observed	-0.907	IRAK2	Hepatic Cholestasis,IL-1 Signaling,IL-8 Signaling,iNOS Signaling,Neuroinflammation Signaling Pathway,p38 MAPK Signaling,Role of Macrophages, Fibroblasts and Endothelial Cells in Rheumatoid Arthritis,Th17 Activation Pathway,Toll-like Receptor Signaling
hsa-miR-146b-5p	miR-146a-5p (and other miRNAs w/seed GAGAACU)	0.907	miRecords	Experimentally Observed	-0.907	IRF5
hsa-miR-146b-5p	miR-146a-5p (and other miRNAs w/seed GAGAACU)	0.907	miRecords	Experimentally Observed	-0.907	KIF22
hsa-miR-146b-5p	miR-146a-5p (and other miRNAs w/seed GAGAACU)	0.907	TargetScan Human	High (predicted)	-0.907	KRTAP1-5
hsa-miR-146b-5p	miR-146a-5p (and other miRNAs w/seed GAGAACU)	0.907	TargetScan Human	High (predicted)	-0.907	KRTAP13-1
hsa-miR-146b-5p	miR-146a-5p (and other miRNAs w/seed GAGAACU)	0.907	Ingenuity Expert Findings	Experimentally Observed	-0.907	LALBA
hsa-miR-146b-5p	miR-146a-5p (and other miRNAs w/seed GAGAACU)	0.907	TargetScan Human	High (predicted)	-0.907	LANCL1	Glutathione-mediated Detoxification
hsa-miR-146b-5p	miR-146a-5p (and other miRNAs w/seed GAGAACU)	0.907	Ingenuity Expert Findings	Experimentally Observed	-0.907	LBP	Actin Cytoskeleton Signaling,Acute Phase Response Signaling,Hepatic Cholestasis,Hepatic Fibrosis / Hepatic Stellate Cell Activation,IL-10 Signaling,IL-6 Signaling,iNOS Signaling,LPS-stimulated MAPK Signaling,LPS/IL-1 Mediated Inhibition of RXR Function,LXR/RXR Activation,Toll-like Receptor Signaling
hsa-miR-146b-5p	miR-146a-5p (and other miRNAs w/seed GAGAACU)	0.907	TargetScan Human	High (predicted)	-0.907	LCA5L
hsa-miR-146b-5p	miR-146a-5p (and other miRNAs w/seed GAGAACU)	0.907	TargetScan Human	High (predicted)	-0.907	LEPROT
hsa-miR-146b-5p	miR-146a-5p (and other miRNAs w/seed GAGAACU)	0.907	miRecords	Experimentally Observed	-0.907	LTB	Altered T Cell and B Cell Signaling in Rheumatoid Arthritis,Cardiac Hypertrophy Signaling (Enhanced),Crosstalk between Dendritic Cells and Natural Killer Cells,Dendritic Cell Maturation,Hepatic Cholestasis,HMGB1 Signaling,Lymphotoxin β Receptor Signaling,Role of Macrophages, Fibroblasts and Endothelial Cells in Rheumatoid Arthritis,Role of Pattern Recognition Receptors in Recognition of Bacteria …
hsa-miR-146b-5p	miR-146a-5p (and other miRNAs w/seed GAGAACU)	0.907	Ingenuity Expert Findings	Experimentally Observed	-0.907	LTF
hsa-miR-146b-5p	miR-146a-5p (and other miRNAs w/seed GAGAACU)	0.907	miRecords	Experimentally Observed	-0.907	MCM10
hsa-miR-146b-5p	miR-146a-5p (and other miRNAs w/seed GAGAACU)	0.907	miRecords	Experimentally Observed	-0.907	MCPH1
hsa-miR-146b-5p	miR-146a-5p (and other miRNAs w/seed GAGAACU)	0.907	TargetScan Human,miRecords	Experimentally Observed,Moderate (predicted)	-0.907	METTL7A
hsa-miR-146b-5p	miR-146a-5p (and other miRNAs w/seed GAGAACU)	0.907	miRecords	Experimentally Observed	-0.907	MMP16	Agranulocyte Adhesion and Diapedesis,Axonal Guidance Signaling,Bladder Cancer Signaling,Colorectal Cancer Metastasis Signaling,Granulocyte Adhesion and Diapedesis,HIF1α Signaling,Inhibition of Matrix Metalloproteases,Leukocyte Extravasation Signaling
hsa-miR-146b-5p	miR-146a-5p (and other miRNAs w/seed GAGAACU)	0.907	miRecords	Experimentally Observed	-0.907	MR1	Antigen Presentation Pathway,PD-1, PD-L1 cancer immunotherapy pathway
hsa-miR-146b-5p	miR-146a-5p (and other miRNAs w/seed GAGAACU)	0.907	TargetScan Human	High (predicted)	-0.907	MS4A1
hsa-miR-146b-5p	miR-146a-5p (and other miRNAs w/seed GAGAACU)	0.907	miRecords	Experimentally Observed	-0.907	NFIX	Aryl Hydrocarbon Receptor Signaling
hsa-miR-146b-5p	miR-146a-5p (and other miRNAs w/seed GAGAACU)	0.907	Ingenuity Expert Findings	Experimentally Observed	-0.907	NLGN1	Synaptogenesis Signaling Pathway
hsa-miR-146b-5p	miR-146a-5p (and other miRNAs w/seed GAGAACU)	0.907	Ingenuity Expert Findings	Experimentally Observed	-0.907	NOS2	Citrulline-Nitric Oxide Cycle,Colorectal Cancer Metastasis Signaling,Corticotropin Releasing Hormone Signaling,Endocannabinoid Cancer Inhibition Pathway,Endothelin-1 Signaling,Glucocorticoid Receptor Signaling,HIF1α Signaling,IL-12 Signaling and Production in Macrophages,IL-17 Signaling,ILK Signaling,iNOS Signaling,LXR/RXR Activation,MIF Regulation of Innate Immunity,MSP-RON Signaling Pathway,Neu…
hsa-miR-146b-5p	miR-146a-5p (and other miRNAs w/seed GAGAACU)	0.907	Ingenuity Expert Findings,TargetScan Human	Experimentally Observed,High (predicted)	-0.907	NOVA1
hsa-miR-146b-5p	miR-146a-5p (and other miRNAs w/seed GAGAACU)	0.907	TargetScan Human	High (predicted)	-0.907	NSL1
hsa-miR-146b-5p	miR-146a-5p (and other miRNAs w/seed GAGAACU)	0.907	TargetScan Human	High (predicted)	-0.907	OPALIN
hsa-miR-146b-5p	miR-146a-5p (and other miRNAs w/seed GAGAACU)	0.907	TargetScan Human	High (predicted)	-0.907	OR56B4
hsa-miR-146b-5p	miR-146a-5p (and other miRNAs w/seed GAGAACU)	0.907	TargetScan Human	High (predicted)	-0.907	OR9Q1
hsa-miR-146b-5p	miR-146a-5p (and other miRNAs w/seed GAGAACU)	0.907	miRecords	Experimentally Observed	-0.907	PA2G4	Bladder Cancer Signaling,Cell Cycle: G1/S Checkpoint Regulation,Chronic Myeloid Leukemia Signaling,Cyclins and Cell Cycle Regulation,Glioma Signaling,Molecular Mechanisms of Cancer,Non-Small Cell Lung Cancer Signaling,Ovarian Cancer Signaling,Pancreatic Adenocarcinoma Signaling,Prostate Cancer Signaling,Small Cell Lung Cancer Signaling
hsa-miR-146b-5p	miR-146a-5p (and other miRNAs w/seed GAGAACU)	0.907	miRecords	Experimentally Observed	-0.907	PBLD
hsa-miR-146b-5p	miR-146a-5p (and other miRNAs w/seed GAGAACU)	0.907	Ingenuity Expert Findings	Experimentally Observed	-0.907	PDGFRA	Glioblastoma Multiforme Signaling,Glioma Signaling,Hepatic Fibrosis / Hepatic Stellate Cell Activation,Human Embryonic Stem Cell Pluripotency,IL-15 Production,Iron homeostasis signaling pathway,NF-κB Signaling,PAK Signaling,PDGF Signaling,PPAR Signaling,PTEN Signaling,Sperm Motility,Sphingosine-1-phosphate Signaling,STAT3 Pathway
hsa-miR-146b-5p	miR-146a-5p (and other miRNAs w/seed GAGAACU)	0.907	miRecords	Experimentally Observed	-0.907	PDIK1L
hsa-miR-146b-5p	miR-146a-5p (and other miRNAs w/seed GAGAACU)	0.907	miRecords	Experimentally Observed	-0.907	PEX11G
hsa-miR-146b-5p	miR-146a-5p (and other miRNAs w/seed GAGAACU)	0.907	TargetScan Human	High (predicted)	-0.907	PGK2	Gluconeogenesis I,Glycolysis I
hsa-miR-146b-5p	miR-146a-5p (and other miRNAs w/seed GAGAACU)	0.907	Ingenuity Expert Findings	Experimentally Observed	-0.907	PGLYRP1
hsa-miR-146b-5p	miR-146a-5p (and other miRNAs w/seed GAGAACU)	0.907	Ingenuity Expert Findings	Experimentally Observed	-0.907	PGLYRP2
hsa-miR-146b-5p	miR-146a-5p (and other miRNAs w/seed GAGAACU)	0.907	TargetScan Human	High (predicted)	-0.907	PHF20L1
hsa-miR-146b-5p	miR-146a-5p (and other miRNAs w/seed GAGAACU)	0.907	TargetScan Human	High (predicted)	-0.907	PHKB	Protein Kinase A Signaling,α-Adrenergic Signaling
hsa-miR-146b-5p	miR-146a-5p (and other miRNAs w/seed GAGAACU)	0.907	miRecords	Experimentally Observed	-0.907	PLEKHA4	iCOS-iCOSL Signaling in T Helper Cells,PI3K Signaling in B Lymphocytes
hsa-miR-146b-5p	miR-146a-5p (and other miRNAs w/seed GAGAACU)	0.907	TargetScan Human	High (predicted)	-0.907	PLSCR4
hsa-miR-146b-5p	miR-146a-5p (and other miRNAs w/seed GAGAACU)	0.907	TargetScan Human	High (predicted)	-0.907	PMAIP1	Molecular Mechanisms of Cancer,p53 Signaling
hsa-miR-146b-5p	miR-146a-5p (and other miRNAs w/seed GAGAACU)	0.907	miRecords	Experimentally Observed	-0.907	POLE2	NER Pathway
hsa-miR-146b-5p	miR-146a-5p (and other miRNAs w/seed GAGAACU)	0.907	TargetScan Human	High (predicted)	-0.907	PPBP	Agranulocyte Adhesion and Diapedesis,Granulocyte Adhesion and Diapedesis
hsa-miR-146b-5p	miR-146a-5p (and other miRNAs w/seed GAGAACU)	0.907	TargetScan Human	High (predicted)	-0.907	PPM1K	3-phosphoinositide Biosynthesis,3-phosphoinositide Degradation,AMPK Signaling,D-myo-inositol (1,4,5,6)-Tetrakisphosphate Biosynthesis,D-myo-inositol (3,4,5,6)-tetrakisphosphate Biosynthesis,D-myo-inositol-5-phosphate Metabolism,Superpathway of Inositol Phosphate Compounds
hsa-miR-146b-5p	miR-146a-5p (and other miRNAs w/seed GAGAACU)	0.907	TargetScan Human	High (predicted)	-0.907	PRDX4
hsa-miR-146b-5p	miR-146a-5p (and other miRNAs w/seed GAGAACU)	0.907	TargetScan Human,miRecords	Experimentally Observed,Moderate (predicted)	-0.907	PRR15
hsa-miR-146b-5p	miR-146a-5p (and other miRNAs w/seed GAGAACU)	0.907	TargetScan Human	High (predicted)	-0.907	PRR9
hsa-miR-146b-5p	miR-146a-5p (and other miRNAs w/seed GAGAACU)	0.907	TargetScan Human	High (predicted)	-0.907	PSMA4	Protein Ubiquitination Pathway
hsa-miR-146b-5p	miR-146a-5p (and other miRNAs w/seed GAGAACU)	0.907	Ingenuity Expert Findings	Experimentally Observed	-0.907	PTAFR
hsa-miR-146b-5p	miR-146a-5p (and other miRNAs w/seed GAGAACU)	0.907	Ingenuity Expert Findings	Experimentally Observed	-0.907	PTGES2	Eicosanoid Signaling,Prostanoid Biosynthesis
hsa-miR-146b-5p	miR-146a-5p (and other miRNAs w/seed GAGAACU)	0.907	miRecords	Experimentally Observed	-0.907	RAD54L	Pyrimidine Ribonucleotides De Novo Biosynthesis,Pyrimidine Ribonucleotides Interconversion
hsa-miR-146b-5p	miR-146a-5p (and other miRNAs w/seed GAGAACU)	0.907	TargetScan Human	High (predicted)	-0.907	RHOBTB3
hsa-miR-146b-5p	miR-146a-5p (and other miRNAs w/seed GAGAACU)	0.907	TargetScan Human	High (predicted)	-0.907	RHOXF2/RHOXF2B
hsa-miR-146b-5p	miR-146a-5p (and other miRNAs w/seed GAGAACU)	0.907	TargetScan Human	High (predicted)	-0.907	RNF148
hsa-miR-146b-5p	miR-146a-5p (and other miRNAs w/seed GAGAACU)	0.907	TargetScan Human	High (predicted)	-0.907	RP11_76I237
hsa-miR-146b-5p	miR-146a-5p (and other miRNAs w/seed GAGAACU)	0.907	Ingenuity Expert Findings	Experimentally Observed	-0.907	S100A12
hsa-miR-146b-5p	miR-146a-5p (and other miRNAs w/seed GAGAACU)	0.907	TargetScan Human	High (predicted)	-0.907	SCAF11
hsa-miR-146b-5p	miR-146a-5p (and other miRNAs w/seed GAGAACU)	0.907	miRecords	Experimentally Observed	-0.907	SDCBP2
hsa-miR-146b-5p	miR-146a-5p (and other miRNAs w/seed GAGAACU)	0.907	Ingenuity Expert Findings	Experimentally Observed	-0.907	SFTPD
hsa-miR-146b-5p	miR-146a-5p (and other miRNAs w/seed GAGAACU)	0.907	TargetScan Human	High (predicted)	-0.907	SLC10A3
hsa-miR-146b-5p	miR-146a-5p (and other miRNAs w/seed GAGAACU)	0.907	TargetScan Human	High (predicted)	-0.907	SLC1A1	Glutamate Receptor Signaling
hsa-miR-146b-5p	miR-146a-5p (and other miRNAs w/seed GAGAACU)	0.907	TargetScan Human	High (predicted)	-0.907	SRP14
hsa-miR-146b-5p	miR-146a-5p (and other miRNAs w/seed GAGAACU)	0.907	miRecords	Experimentally Observed	-0.907	STAT1	Activation of IRF by Cytosolic Pattern Recognition Receptors,CNTF Signaling,Colorectal Cancer Metastasis Signaling,Dendritic Cell Maturation,EGF Signaling,ERK/MAPK Signaling,FLT3 Signaling in Hematopoietic Progenitor Cells,Glucocorticoid Receptor Signaling,GM-CSF Signaling,Growth Hormone Signaling,Hepatic Fibrosis / Hepatic Stellate Cell Activation,IL-12 Signaling and Production in Macrophages,IL…
hsa-miR-146b-5p	miR-146a-5p (and other miRNAs w/seed GAGAACU)	0.907	Ingenuity Expert Findings	Experimentally Observed	-0.907	SYT1	Synaptogenesis Signaling Pathway
hsa-miR-146b-5p	miR-146a-5p (and other miRNAs w/seed GAGAACU)	0.907	TargetScan Human	High (predicted)	-0.907	SYT14	Synaptogenesis Signaling Pathway
hsa-miR-146b-5p	miR-146a-5p (and other miRNAs w/seed GAGAACU)	0.907	TargetScan Human	High (predicted)	-0.907	TDRKH
hsa-miR-146b-5p	miR-146a-5p (and other miRNAs w/seed GAGAACU)	0.907	TargetScan Human	High (predicted)	-0.907	TGIF1	TGF-β Signaling
hsa-miR-146b-5p	miR-146a-5p (and other miRNAs w/seed GAGAACU)	0.907	TargetScan Human,miRecords	Experimentally Observed,Moderate (predicted)	-0.907	TIMELESS
hsa-miR-146b-5p	miR-146a-5p (and other miRNAs w/seed GAGAACU)	0.907	TargetScan Human	High (predicted)	-0.907	TIMM17B	Sirtuin Signaling Pathway
hsa-miR-146b-5p	miR-146a-5p (and other miRNAs w/seed GAGAACU)	0.907	Ingenuity Expert Findings	Experimentally Observed	-0.907	TLR1	Altered T Cell and B Cell Signaling in Rheumatoid Arthritis,Colorectal Cancer Metastasis Signaling,Communication between Innate and Adaptive Immune Cells,Neuroinflammation Signaling Pathway,NF-κB Signaling,Phagosome Formation,Role of Macrophages, Fibroblasts and Endothelial Cells in Rheumatoid Arthritis,Role of Pattern Recognition Receptors in Recognition of Bacteria and Viruses,Toll-like Recepto…
hsa-miR-146b-5p	miR-146a-5p (and other miRNAs w/seed GAGAACU)	0.907	Ingenuity Expert Findings	Experimentally Observed	-0.907	TLR10	Altered T Cell and B Cell Signaling in Rheumatoid Arthritis,Colorectal Cancer Metastasis Signaling,Communication between Innate and Adaptive Immune Cells,Neuroinflammation Signaling Pathway,NF-κB Signaling,Phagosome Formation,Role of Macrophages, Fibroblasts and Endothelial Cells in Rheumatoid Arthritis,Toll-like Receptor Signaling,TREM1 Signaling
hsa-miR-146b-5p	miR-146a-5p (and other miRNAs w/seed GAGAACU)	0.907	Ingenuity Expert Findings	Experimentally Observed	-0.907	TLR4	Altered T Cell and B Cell Signaling in Rheumatoid Arthritis,Colorectal Cancer Metastasis Signaling,Communication between Innate and Adaptive Immune Cells,Crosstalk between Dendritic Cells and Natural Killer Cells,Dendritic Cell Maturation,Hepatic Cholestasis,Hepatic Fibrosis / Hepatic Stellate Cell Activation,HMGB1 Signaling,IL-12 Signaling and Production in Macrophages,Inflammasome pathway,iNOS …
hsa-miR-146b-5p	miR-146a-5p (and other miRNAs w/seed GAGAACU)	0.907	Ingenuity Expert Findings	Experimentally Observed	-0.907	TLR9	Altered T Cell and B Cell Signaling in Rheumatoid Arthritis,Colorectal Cancer Metastasis Signaling,Communication between Innate and Adaptive Immune Cells,Crosstalk between Dendritic Cells and Natural Killer Cells,Dendritic Cell Maturation,Neuroinflammation Signaling Pathway,NF-κB Signaling,Phagosome Formation,Role of Macrophages, Fibroblasts and Endothelial Cells in Rheumatoid Arthritis,Role of P…
hsa-miR-146b-5p	miR-146a-5p (and other miRNAs w/seed GAGAACU)	0.907	TargetScan Human	High (predicted)	-0.907	TMEM100
hsa-miR-146b-5p	miR-146a-5p (and other miRNAs w/seed GAGAACU)	0.907	TargetScan Human	High (predicted)	-0.907	TMEM185B
hsa-miR-146b-5p	miR-146a-5p (and other miRNAs w/seed GAGAACU)	0.907	miRecords	Experimentally Observed	-0.907	TMSB15A
hsa-miR-146b-5p	miR-146a-5p (and other miRNAs w/seed GAGAACU)	0.907	Ingenuity Expert Findings,TargetScan Human	Experimentally Observed,High (predicted)	-0.907	TRAF6	Activation of IRF by Cytosolic Pattern Recognition Receptors,Acute Phase Response Signaling,April Mediated Signaling,B Cell Activating Factor Signaling,CD40 Signaling,Dendritic Cell Maturation,Glucocorticoid Receptor Signaling,Hepatic Cholestasis,IL-1 Signaling,IL-10 Signaling,IL-12 Signaling and Production in Macrophages,IL-17 Signaling,IL-17A Signaling in Airway Cells,IL-17A Signaling in Fibrob…
hsa-miR-146b-5p	miR-146a-5p (and other miRNAs w/seed GAGAACU)	0.907	miRecords	Experimentally Observed	-0.907	TRIM14
hsa-miR-146b-5p	miR-146a-5p (and other miRNAs w/seed GAGAACU)	0.907	TargetScan Human	High (predicted)	-0.907	TRIT1
hsa-miR-146b-5p	miR-146a-5p (and other miRNAs w/seed GAGAACU)	0.907	TargetScan Human	High (predicted)	-0.907	TTPA
hsa-miR-146b-5p	miR-146a-5p (and other miRNAs w/seed GAGAACU)	0.907	miRecords	Experimentally Observed	-0.907	UHRF1
hsa-miR-146b-5p	miR-146a-5p (and other miRNAs w/seed GAGAACU)	0.907	TargetScan Human	High (predicted)	-0.907	UPP2	Salvage Pathways of Pyrimidine Ribonucleotides
hsa-miR-146b-5p	miR-146a-5p (and other miRNAs w/seed GAGAACU)	0.907	miRecords	Experimentally Observed	-0.907	VWCE
hsa-miR-146b-5p	miR-146a-5p (and other miRNAs w/seed GAGAACU)	0.907	TargetScan Human	High (predicted)	-0.907	ZBTB2
hsa-miR-146b-5p	miR-146a-5p (and other miRNAs w/seed GAGAACU)	0.907	TargetScan Human	High (predicted)	-0.907	ZDHHC13
hsa-miR-146b-5p	miR-146a-5p (and other miRNAs w/seed GAGAACU)	0.907	TargetScan Human	High (predicted)	-0.907	ZNF208
hsa-miR-146b-5p	miR-146a-5p (and other miRNAs w/seed GAGAACU)	0.907	TargetScan Human	High (predicted)	-0.907	ZNF253
hsa-miR-146b-5p	miR-146a-5p (and other miRNAs w/seed GAGAACU)	0.907	TargetScan Human	High (predicted)	-0.907	ZNF257
hsa-miR-146b-5p	miR-146a-5p (and other miRNAs w/seed GAGAACU)	0.907	TargetScan Human	High (predicted)	-0.907	ZNF275
hsa-miR-146b-5p	miR-146a-5p (and other miRNAs w/seed GAGAACU)	0.907	TargetScan Human	High (predicted)	-0.907	ZNF486
hsa-miR-146b-5p	miR-146a-5p (and other miRNAs w/seed GAGAACU)	0.907	TargetScan Human	High (predicted)	-0.907	ZNF561
hsa-miR-146b-5p	miR-146a-5p (and other miRNAs w/seed GAGAACU)	0.907	TargetScan Human	High (predicted)	-0.907	ZNF649
hsa-miR-146b-5p	miR-146a-5p (and other miRNAs w/seed GAGAACU)	0.907	TargetScan Human	High (predicted)	-0.907	ZNF676
hsa-miR-146b-5p	miR-146a-5p (and other miRNAs w/seed GAGAACU)	0.907	TargetScan Human	High (predicted)	-0.907	ZNF738
hsa-miR-146b-5p	miR-146a-5p (and other miRNAs w/seed GAGAACU)	0.907	TargetScan Human	High (predicted)	-0.907	ZNF813
hsa-miR-146b-5p	miR-146a-5p (and other miRNAs w/seed GAGAACU)	0.907	TargetScan Human	High (predicted)	-0.907	ZNF90
hsa-miR-190a-5p	miR-190a-5p (and other miRNAs w/seed GAUAUGU)	-0.919	TargetScan Human	High (predicted)	0.919	ADGRB3
hsa-miR-190a-5p	miR-190a-5p (and other miRNAs w/seed GAUAUGU)	-0.919	TargetScan Human	High (predicted)	0.919	ADGRE3
hsa-miR-190a-5p	miR-190a-5p (and other miRNAs w/seed GAUAUGU)	-0.919	TargetScan Human	High (predicted)	0.919	AK4	AMPK Signaling,Pyrimidine Deoxyribonucleotides De Novo Biosynthesis I,Pyrimidine Ribonucleotides De Novo Biosynthesis,Pyrimidine Ribonucleotides Interconversion,Salvage Pathways of Pyrimidine Ribonucleotides
hsa-miR-190a-5p	miR-190a-5p (and other miRNAs w/seed GAUAUGU)	-0.919	TargetScan Human	High (predicted)	0.919	AMMECR1
hsa-miR-190a-5p	miR-190a-5p (and other miRNAs w/seed GAUAUGU)	-0.919	TargetScan Human	High (predicted)	0.919	ANGPTL1	Angiopoietin Signaling
hsa-miR-190a-5p	miR-190a-5p (and other miRNAs w/seed GAUAUGU)	-0.919	TargetScan Human	High (predicted)	0.919	ANKRD34A
hsa-miR-190a-5p	miR-190a-5p (and other miRNAs w/seed GAUAUGU)	-0.919	TargetScan Human	High (predicted)	0.919	AP1S2	Clathrin-mediated Endocytosis Signaling,CTLA4 Signaling in Cytotoxic T Lymphocytes,Virus Entry via Endocytic Pathways
hsa-miR-190a-5p	miR-190a-5p (and other miRNAs w/seed GAUAUGU)	-0.919	TargetScan Human	High (predicted)	0.919	ARHGAP42
hsa-miR-190a-5p	miR-190a-5p (and other miRNAs w/seed GAUAUGU)	-0.919	TargetScan Human	High (predicted)	0.919	ARPC1A	Actin Cytoskeleton Signaling,Actin Nucleation by ARP-WASP Complex,Axonal Guidance Signaling,CD28 Signaling in T Helper Cells,Cdc42 Signaling,Clathrin-mediated Endocytosis Signaling,Ephrin Receptor Signaling,Epithelial Adherens Junction Signaling,Fcγ Receptor-mediated Phagocytosis in Macrophages and Monocytes,fMLP Signaling in Neutrophils,Integrin Signaling,Rac Signaling,Regulation of Actin-based …
hsa-miR-190a-5p	miR-190a-5p (and other miRNAs w/seed GAUAUGU)	-0.919	TargetScan Human	High (predicted)	0.919	ARPC5	Actin Cytoskeleton Signaling,Actin Nucleation by ARP-WASP Complex,Axonal Guidance Signaling,CD28 Signaling in T Helper Cells,Cdc42 Signaling,Clathrin-mediated Endocytosis Signaling,Corticotropin Releasing Hormone Signaling,Ephrin Receptor Signaling,Epithelial Adherens Junction Signaling,Fcγ Receptor-mediated Phagocytosis in Macrophages and Monocytes,fMLP Signaling in Neutrophils,Integrin Signalin…
hsa-miR-190a-5p	miR-190a-5p (and other miRNAs w/seed GAUAUGU)	-0.919	TargetScan Human	High (predicted)	0.919	ASAP2
hsa-miR-190a-5p	miR-190a-5p (and other miRNAs w/seed GAUAUGU)	-0.919	TargetScan Human	High (predicted)	0.919	BBS4
hsa-miR-190a-5p	miR-190a-5p (and other miRNAs w/seed GAUAUGU)	-0.919	TargetScan Human	High (predicted)	0.919	C12orf73
hsa-miR-190a-5p	miR-190a-5p (and other miRNAs w/seed GAUAUGU)	-0.919	TargetScan Human	High (predicted)	0.919	C15orf41
hsa-miR-190a-5p	miR-190a-5p (and other miRNAs w/seed GAUAUGU)	-0.919	TargetScan Human	High (predicted)	0.919	C3orf38
hsa-miR-190a-5p	miR-190a-5p (and other miRNAs w/seed GAUAUGU)	-0.919	TargetScan Human	High (predicted)	0.919	C5orf15
hsa-miR-190a-5p	miR-190a-5p (and other miRNAs w/seed GAUAUGU)	-0.919	TargetScan Human	High (predicted)	0.919	CACNB2	Androgen Signaling,Calcium Signaling,CCR5 Signaling in Macrophages,Corticotropin Releasing Hormone Signaling,CREB Signaling in Neurons,Endocannabinoid Neuronal Synapse Pathway,FcγRIIB Signaling in B Lymphocytes,G Beta Gamma Signaling,GABA Receptor Signaling,GNRH Signaling,GPCR-Mediated Nutrient Sensing in Enteroendocrine Cells,Gustation Pathway,Netrin Signaling,nNOS Signaling in Skeletal Muscle C…
hsa-miR-190a-5p	miR-190a-5p (and other miRNAs w/seed GAUAUGU)	-0.919	TargetScan Human	High (predicted)	0.919	CAT	Amyotrophic Lateral Sclerosis Signaling,Apelin Adipocyte Signaling Pathway,Apelin Cardiomyocyte Signaling Pathway,Ethanol Degradation IV,LPS/IL-1 Mediated Inhibition of RXR Function,Mitochondrial Dysfunction,NRF2-mediated Oxidative Stress Response,Production of Nitric Oxide and Reactive Oxygen Species in Macrophages,Superoxide Radicals Degradation,Xenobiotic Metabolism Signaling
hsa-miR-190a-5p	miR-190a-5p (and other miRNAs w/seed GAUAUGU)	-0.919	TargetScan Human	High (predicted)	0.919	CCDC179
hsa-miR-190a-5p	miR-190a-5p (and other miRNAs w/seed GAUAUGU)	-0.919	TargetScan Human	High (predicted)	0.919	CDNF
hsa-miR-190a-5p	miR-190a-5p (and other miRNAs w/seed GAUAUGU)	-0.919	TargetScan Human	High (predicted)	0.919	CEBPA	Acute Myeloid Leukemia Signaling,Adipogenesis pathway,Glucocorticoid Receptor Signaling,Growth Hormone Signaling,Role of Macrophages, Fibroblasts and Endothelial Cells in Rheumatoid Arthritis,Sumoylation Pathway,Tight Junction Signaling,Unfolded protein response,VDR/RXR Activation
hsa-miR-190a-5p	miR-190a-5p (and other miRNAs w/seed GAUAUGU)	-0.919	TargetScan Human	High (predicted)	0.919	CNN3
hsa-miR-190a-5p	miR-190a-5p (and other miRNAs w/seed GAUAUGU)	-0.919	TargetScan Human	High (predicted)	0.919	COL11A1	GP6 Signaling Pathway,Hepatic Fibrosis / Hepatic Stellate Cell Activation
hsa-miR-190a-5p	miR-190a-5p (and other miRNAs w/seed GAUAUGU)	-0.919	TargetScan Human	High (predicted)	0.919	CSN2	Glucocorticoid Receptor Signaling,Prolactin Signaling
hsa-miR-190a-5p	miR-190a-5p (and other miRNAs w/seed GAUAUGU)	-0.919	TargetScan Human	High (predicted)	0.919	CSRNP3
hsa-miR-190a-5p	miR-190a-5p (and other miRNAs w/seed GAUAUGU)	-0.919	TargetScan Human	High (predicted)	0.919	CT45A1 (includes others)
hsa-miR-190a-5p	miR-190a-5p (and other miRNAs w/seed GAUAUGU)	-0.919	TargetScan Human	High (predicted)	0.919	CT45A10/CT45A5
hsa-miR-190a-5p	miR-190a-5p (and other miRNAs w/seed GAUAUGU)	-0.919	TargetScan Human	High (predicted)	0.919	CT47A6 (includes others)
hsa-miR-190a-5p	miR-190a-5p (and other miRNAs w/seed GAUAUGU)	-0.919	TargetScan Human	High (predicted)	0.919	CT47B1
hsa-miR-190a-5p	miR-190a-5p (and other miRNAs w/seed GAUAUGU)	-0.919	TargetScan Human	High (predicted)	0.919	DCUN1D1
hsa-miR-190a-5p	miR-190a-5p (and other miRNAs w/seed GAUAUGU)	-0.919	TargetScan Human	High (predicted)	0.919	DDIAS
hsa-miR-190a-5p	miR-190a-5p (and other miRNAs w/seed GAUAUGU)	-0.919	TargetScan Human	High (predicted)	0.919	ERG
hsa-miR-190a-5p	miR-190a-5p (and other miRNAs w/seed GAUAUGU)	-0.919	TargetScan Human	High (predicted)	0.919	EYA1	Protein Kinase A Signaling
hsa-miR-190a-5p	miR-190a-5p (and other miRNAs w/seed GAUAUGU)	-0.919	TargetScan Human	High (predicted)	0.919	F2R	Actin Cytoskeleton Signaling,Clathrin-mediated Endocytosis Signaling,Coagulation System,Glioma Invasiveness Signaling,Gα12/13 Signaling,p70S6K Signaling,Thrombin Signaling
hsa-miR-190a-5p	miR-190a-5p (and other miRNAs w/seed GAUAUGU)	-0.919	TargetScan Human	High (predicted),Moderate (predicted)	0.919	FAM72C/FAM72D
hsa-miR-190a-5p	miR-190a-5p (and other miRNAs w/seed GAUAUGU)	-0.919	TargetScan Human	High (predicted)	0.919	FGF10	Actin Cytoskeleton Signaling,Bladder Cancer Signaling,Cardiac Hypertrophy Signaling (Enhanced),Clathrin-mediated Endocytosis Signaling,FGF Signaling,Regulation of the Epithelial-Mesenchymal Transition Pathway
hsa-miR-190a-5p	miR-190a-5p (and other miRNAs w/seed GAUAUGU)	-0.919	TargetScan Human	High (predicted)	0.919	FGF14	Actin Cytoskeleton Signaling,Bladder Cancer Signaling,Cardiac Hypertrophy Signaling (Enhanced),Clathrin-mediated Endocytosis Signaling,FGF Signaling,Regulation of the Epithelial-Mesenchymal Transition Pathway
hsa-miR-190a-5p	miR-190a-5p (and other miRNAs w/seed GAUAUGU)	-0.919	TargetScan Human	High (predicted)	0.919	GLIPR1L1
hsa-miR-190a-5p	miR-190a-5p (and other miRNAs w/seed GAUAUGU)	-0.919	TargetScan Human	High (predicted)	0.919	GPHN	GABA Receptor Signaling,Molybdenum Cofactor Biosynthesis
hsa-miR-190a-5p	miR-190a-5p (and other miRNAs w/seed GAUAUGU)	-0.919	TargetScan Human	High (predicted)	0.919	GREM1	BMP signaling pathway,Osteoarthritis Pathway
hsa-miR-190a-5p	miR-190a-5p (and other miRNAs w/seed GAUAUGU)	-0.919	TargetScan Human	High (predicted)	0.919	GUCY1B1	Adrenomedullin signaling pathway,Antiproliferative Role of Somatostatin Receptor 2,Cellular Effects of Sildenafil (Viagra),Corticotropin Releasing Hormone Signaling,Dopamine-DARPP32 Feedback in cAMP Signaling,Endothelin-1 Signaling,eNOS Signaling,Gap Junction Signaling,Inhibition of Angiogenesis by TSP1,Nitric Oxide Signaling in the Cardiovascular System,Phototransduction Pathway,Relaxin Signalin…
hsa-miR-190a-5p	miR-190a-5p (and other miRNAs w/seed GAUAUGU)	-0.919	TargetScan Human	High (predicted)	0.919	GYG1	Glycogen Biosynthesis II (from UDP-D-Glucose)
hsa-miR-190a-5p	miR-190a-5p (and other miRNAs w/seed GAUAUGU)	-0.919	TargetScan Human	High (predicted)	0.919	IL1RAP	Acute Phase Response Signaling,Granulocyte Adhesion and Diapedesis,Hepatic Cholestasis,Hepatic Fibrosis / Hepatic Stellate Cell Activation,IL-1 Signaling,IL-10 Signaling,IL-6 Signaling,LPS/IL-1 Mediated Inhibition of RXR Function,LXR/RXR Activation,Osteoarthritis Pathway,p38 MAPK Signaling,PPAR Signaling,PPARα/RXRα Activation,Role of Macrophages, Fibroblasts and Endothelial Cells in Rheumatoid Ar…
hsa-miR-190a-5p	miR-190a-5p (and other miRNAs w/seed GAUAUGU)	-0.919	TargetScan Human	High (predicted)	0.919	IL2	Allograft Rejection Signaling,Altered T Cell and B Cell Signaling in Rheumatoid Arthritis,Antiproliferative Role of TOB in T Cell Signaling,Autoimmune Thyroid Disease Signaling,Cardiac Hypertrophy Signaling (Enhanced),CD28 Signaling in T Helper Cells,Communication between Innate and Adaptive Immune Cells,Crosstalk between Dendritic Cells and Natural Killer Cells,Glucocorticoid Receptor Signaling,…
hsa-miR-190a-5p	miR-190a-5p (and other miRNAs w/seed GAUAUGU)	-0.919	TargetScan Human	High (predicted)	0.919	IYD	Thyroid Hormone Biosynthesis
hsa-miR-190a-5p	miR-190a-5p (and other miRNAs w/seed GAUAUGU)	-0.919	TargetScan Human	High (predicted)	0.919	KCNA4
hsa-miR-190a-5p	miR-190a-5p (and other miRNAs w/seed GAUAUGU)	-0.919	TargetScan Human	High (predicted)	0.919	KLF15
hsa-miR-190a-5p	miR-190a-5p (and other miRNAs w/seed GAUAUGU)	-0.919	TargetScan Human	High (predicted)	0.919	KLHL42
hsa-miR-190a-5p	miR-190a-5p (and other miRNAs w/seed GAUAUGU)	-0.919	TargetScan Human	High (predicted)	0.919	KPNA5	RAN Signaling
hsa-miR-190a-5p	miR-190a-5p (and other miRNAs w/seed GAUAUGU)	-0.919	TargetScan Human	High (predicted)	0.919	LPP
hsa-miR-190a-5p	miR-190a-5p (and other miRNAs w/seed GAUAUGU)	-0.919	TargetScan Human	High (predicted)	0.919	MAST4
hsa-miR-190a-5p	miR-190a-5p (and other miRNAs w/seed GAUAUGU)	-0.919	TargetScan Human	High (predicted)	0.919	MBLAC2
hsa-miR-190a-5p	miR-190a-5p (and other miRNAs w/seed GAUAUGU)	-0.919	TargetScan Human	High (predicted)	0.919	MED4	Estrogen Receptor Signaling
hsa-miR-190a-5p	miR-190a-5p (and other miRNAs w/seed GAUAUGU)	-0.919	TargetScan Human	High (predicted)	0.919	MMAA
hsa-miR-190a-5p	miR-190a-5p (and other miRNAs w/seed GAUAUGU)	-0.919	TargetScan Human	High (predicted)	0.919	MOB1B
hsa-miR-190a-5p	miR-190a-5p (and other miRNAs w/seed GAUAUGU)	-0.919	TargetScan Human	High (predicted)	0.919	MPZL1
hsa-miR-190a-5p	miR-190a-5p (and other miRNAs w/seed GAUAUGU)	-0.919	TargetScan Human	High (predicted)	0.919	MRS2
hsa-miR-190a-5p	miR-190a-5p (and other miRNAs w/seed GAUAUGU)	-0.919	TargetScan Human	High (predicted)	0.919	NEUROD1	Huntington's Disease Signaling,Maturity Onset Diabetes of Young (MODY) Signaling
hsa-miR-190a-5p	miR-190a-5p (and other miRNAs w/seed GAUAUGU)	-0.919	TargetScan Human	High (predicted)	0.919	NLGN1	Synaptogenesis Signaling Pathway
hsa-miR-190a-5p	miR-190a-5p (and other miRNAs w/seed GAUAUGU)	-0.919	TargetScan Human	High (predicted)	0.919	OR10G8
hsa-miR-190a-5p	miR-190a-5p (and other miRNAs w/seed GAUAUGU)	-0.919	TargetScan Human	High (predicted)	0.919	OR5AU1
hsa-miR-190a-5p	miR-190a-5p (and other miRNAs w/seed GAUAUGU)	-0.919	TargetScan Human	High (predicted)	0.919	OSBPL6
hsa-miR-190a-5p	miR-190a-5p (and other miRNAs w/seed GAUAUGU)	-0.919	TargetScan Human	High (predicted)	0.919	OSGEPL1
hsa-miR-190a-5p	miR-190a-5p (and other miRNAs w/seed GAUAUGU)	-0.919	TargetScan Human	High (predicted)	0.919	OTUD4
hsa-miR-190a-5p	miR-190a-5p (and other miRNAs w/seed GAUAUGU)	-0.919	TargetScan Human	High (predicted)	0.919	PCNX4
hsa-miR-190a-5p	miR-190a-5p (and other miRNAs w/seed GAUAUGU)	-0.919	TargetScan Human	High (predicted)	0.919	PHF20L1
hsa-miR-190a-5p	miR-190a-5p (and other miRNAs w/seed GAUAUGU)	-0.919	TargetScan Human	High (predicted)	0.919	PLCZ1	14-3-3-mediated Signaling,Adrenomedullin signaling pathway,Aldosterone Signaling in Epithelial Cells,Antioxidant Action of Vitamin C,Apelin Cardiomyocyte Signaling Pathway,Axonal Guidance Signaling,Cardiac Hypertrophy Signaling,Cardiac Hypertrophy Signaling (Enhanced),Cellular Effects of Sildenafil (Viagra),CREB Signaling in Neurons,D-myo-inositol (1,4,5)-Trisphosphate Biosynthesis,D-myo-inositol…
hsa-miR-190a-5p	miR-190a-5p (and other miRNAs w/seed GAUAUGU)	-0.919	TargetScan Human	High (predicted)	0.919	PLGLB1/PLGLB2
hsa-miR-190a-5p	miR-190a-5p (and other miRNAs w/seed GAUAUGU)	-0.919	TargetScan Human	High (predicted)	0.919	POC1B
hsa-miR-190a-5p	miR-190a-5p (and other miRNAs w/seed GAUAUGU)	-0.919	TargetScan Human	High (predicted)	0.919	PRR15L
hsa-miR-190a-5p	miR-190a-5p (and other miRNAs w/seed GAUAUGU)	-0.919	TargetScan Human	High (predicted)	0.919	PSMA8	BAG2 Signaling Pathway,FAT10 Signaling Pathway,Huntington's Disease Signaling,Polyamine Regulation in Colon Cancer
hsa-miR-190a-5p	miR-190a-5p (and other miRNAs w/seed GAUAUGU)	-0.919	TargetScan Human	High (predicted)	0.919	PTHLH	Osteoarthritis Pathway
hsa-miR-190a-5p	miR-190a-5p (and other miRNAs w/seed GAUAUGU)	-0.919	TargetScan Human	High (predicted)	0.919	RBAK
hsa-miR-190a-5p	miR-190a-5p (and other miRNAs w/seed GAUAUGU)	-0.919	TargetScan Human	High (predicted)	0.919	RFK	Flavin Biosynthesis IV (Mammalian)
hsa-miR-190a-5p	miR-190a-5p (and other miRNAs w/seed GAUAUGU)	-0.919	TargetScan Human	High (predicted)	0.919	RNF125
hsa-miR-190a-5p	miR-190a-5p (and other miRNAs w/seed GAUAUGU)	-0.919	TargetScan Human	High (predicted)	0.919	SAMD4A
hsa-miR-190a-5p	miR-190a-5p (and other miRNAs w/seed GAUAUGU)	-0.919	TargetScan Human	High (predicted)	0.919	SCPEP1
hsa-miR-190a-5p	miR-190a-5p (and other miRNAs w/seed GAUAUGU)	-0.919	TargetScan Human	High (predicted)	0.919	SEC22A
hsa-miR-190a-5p	miR-190a-5p (and other miRNAs w/seed GAUAUGU)	-0.919	TargetScan Human	High (predicted)	0.919	SIGMAR1	Opioid Signaling Pathway
hsa-miR-190a-5p	miR-190a-5p (and other miRNAs w/seed GAUAUGU)	-0.919	TargetScan Human	High (predicted)	0.919	SMAD2	Antiproliferative Role of TOB in T Cell Signaling,Colorectal Cancer Metastasis Signaling,Factors Promoting Cardiogenesis in Vertebrates,FAT10 Cancer Signaling Pathway,Glucocorticoid Receptor Signaling,Hepatic Fibrosis / Hepatic Stellate Cell Activation,HIPPO signaling,Human Embryonic Stem Cell Pluripotency,Iron homeostasis signaling pathway,Molecular Mechanisms of Cancer,Osteoarthritis Pathway,Pa…
hsa-miR-190a-5p	miR-190a-5p (and other miRNAs w/seed GAUAUGU)	-0.919	TargetScan Human	High (predicted)	0.919	STK38L
hsa-miR-190a-5p	miR-190a-5p (and other miRNAs w/seed GAUAUGU)	-0.919	TargetScan Human	High (predicted)	0.919	TMEM154
hsa-miR-190a-5p	miR-190a-5p (and other miRNAs w/seed GAUAUGU)	-0.919	TargetScan Human	High (predicted)	0.919	TMEM161B
hsa-miR-190a-5p	miR-190a-5p (and other miRNAs w/seed GAUAUGU)	-0.919	TargetScan Human	High (predicted)	0.919	TMEM196
hsa-miR-190a-5p	miR-190a-5p (and other miRNAs w/seed GAUAUGU)	-0.919	TargetScan Human	High (predicted)	0.919	TOMM5	Sirtuin Signaling Pathway
hsa-miR-190a-5p	miR-190a-5p (and other miRNAs w/seed GAUAUGU)	-0.919	TargetScan Human	High (predicted)	0.919	TP53INP1	p53 Signaling
hsa-miR-190a-5p	miR-190a-5p (and other miRNAs w/seed GAUAUGU)	-0.919	TargetScan Human	High (predicted)	0.919	VWC2
hsa-miR-190a-5p	miR-190a-5p (and other miRNAs w/seed GAUAUGU)	-0.919	TargetScan Human	High (predicted)	0.919	WDR44
hsa-miR-190a-5p	miR-190a-5p (and other miRNAs w/seed GAUAUGU)	-0.919	TargetScan Human	High (predicted)	0.919	WSB1
hsa-miR-190a-5p	miR-190a-5p (and other miRNAs w/seed GAUAUGU)	-0.919	TargetScan Human	High (predicted)	0.919	XRN1
hsa-miR-190a-5p	miR-190a-5p (and other miRNAs w/seed GAUAUGU)	-0.919	TargetScan Human	High (predicted)	0.919	ZNF599
hsa-miR-190a-5p	miR-190a-5p (and other miRNAs w/seed GAUAUGU)	-0.919	TargetScan Human	High (predicted)	0.919	ZNF652
hsa-miR-190a-5p	miR-190a-5p (and other miRNAs w/seed GAUAUGU)	-0.919	TargetScan Human	High (predicted)	0.919	ZSCAN31
hsa-miR-199b-5p	miR-199a-5p (and other miRNAs w/seed CCAGUGU)	-0.723	TargetScan Human	High (predicted)	0.723	ABHD17C
hsa-miR-199b-5p	miR-199a-5p (and other miRNAs w/seed CCAGUGU)	-0.723	TargetScan Human	High (predicted)	0.723	ACP4	NAD Phosphorylation and Dephosphorylation,NAD Salvage Pathway II,Protein Kinase A Signaling
hsa-miR-199b-5p	miR-199a-5p (and other miRNAs w/seed CCAGUGU)	-0.723	TargetScan Human	High (predicted)	0.723	AKAP1	cAMP-mediated signaling,Cardiac β-adrenergic Signaling,Protein Kinase A Signaling
hsa-miR-199b-5p	miR-199a-5p (and other miRNAs w/seed CCAGUGU)	-0.723	miRecords	Experimentally Observed	0.723	ALOX5AP	Eicosanoid Signaling
hsa-miR-199b-5p	miR-199a-5p (and other miRNAs w/seed CCAGUGU)	-0.723	TargetScan Human	High (predicted)	0.723	ALPK2
hsa-miR-199b-5p	miR-199a-5p (and other miRNAs w/seed CCAGUGU)	-0.723	TargetScan Human	High (predicted)	0.723	ALS2	Amyotrophic Lateral Sclerosis Signaling
hsa-miR-199b-5p	miR-199a-5p (and other miRNAs w/seed CCAGUGU)	-0.723	TargetScan Human	High (predicted)	0.723	ANGEL2
hsa-miR-199b-5p	miR-199a-5p (and other miRNAs w/seed CCAGUGU)	-0.723	TargetScan Human	High (predicted)	0.723	AP1G1	Clathrin-mediated Endocytosis Signaling,CTLA4 Signaling in Cytotoxic T Lymphocytes,Virus Entry via Endocytic Pathways
hsa-miR-199b-5p	miR-199a-5p (and other miRNAs w/seed CCAGUGU)	-0.723	TargetScan Human	High (predicted)	0.723	APBB1	Reelin Signaling in Neurons
hsa-miR-199b-5p	miR-199a-5p (and other miRNAs w/seed CCAGUGU)	-0.723	TargetScan Human	High (predicted)	0.723	APOL2
hsa-miR-199b-5p	miR-199a-5p (and other miRNAs w/seed CCAGUGU)	-0.723	TargetScan Human	High (predicted)	0.723	ARF6	Clathrin-mediated Endocytosis Signaling,Fcγ Receptor-mediated Phagocytosis in Macrophages and Monocytes,Integrin Signaling,Lipid Antigen Presentation by CD1,Macropinocytosis Signaling,Paxillin Signaling,Remodeling of Epithelial Adherens Junctions
hsa-miR-199b-5p	miR-199a-5p (and other miRNAs w/seed CCAGUGU)	-0.723	TargetScan Human	High (predicted)	0.723	ARHGAP12	Leukocyte Extravasation Signaling,RhoA Signaling,RhoGDI Signaling
hsa-miR-199b-5p	miR-199a-5p (and other miRNAs w/seed CCAGUGU)	-0.723	TargetScan Human	High (predicted)	0.723	ARHGAP21
hsa-miR-199b-5p	miR-199a-5p (and other miRNAs w/seed CCAGUGU)	-0.723	TargetScan Human	High (predicted)	0.723	ASRGL1	Asparagine Degradation I
hsa-miR-199b-5p	miR-199a-5p (and other miRNAs w/seed CCAGUGU)	-0.723	TargetScan Human	High (predicted)	0.723	B4GAT1	Melatonin Degradation I,Nicotine Degradation II,Nicotine Degradation III,Serotonin Degradation,Superpathway of Melatonin Degradation,Thyroid Hormone Metabolism II (via Conjugation and/or Degradation)
hsa-miR-199b-5p	miR-199a-5p (and other miRNAs w/seed CCAGUGU)	-0.723	TargetScan Human	High (predicted)	0.723	BAAT	Bile Acid Biosynthesis, Neutral Pathway,FXR/RXR Activation
hsa-miR-199b-5p	miR-199a-5p (and other miRNAs w/seed CCAGUGU)	-0.723	TargetScan Human	High (predicted)	0.723	BCAM
hsa-miR-199b-5p	miR-199a-5p (and other miRNAs w/seed CCAGUGU)	-0.723	TargetScan Human	High (predicted)	0.723	BEND7
hsa-miR-199b-5p	miR-199a-5p (and other miRNAs w/seed CCAGUGU)	-0.723	TargetScan Human	High (predicted)	0.723	BICC1
hsa-miR-199b-5p	miR-199a-5p (and other miRNAs w/seed CCAGUGU)	-0.723	TargetScan Human	High (predicted)	0.723	BPIFC
hsa-miR-199b-5p	miR-199a-5p (and other miRNAs w/seed CCAGUGU)	-0.723	TargetScan Human	High (predicted)	0.723	C1GALT1
hsa-miR-199b-5p	miR-199a-5p (and other miRNAs w/seed CCAGUGU)	-0.723	TargetScan Human	High (predicted)	0.723	C1QL3
hsa-miR-199b-5p	miR-199a-5p (and other miRNAs w/seed CCAGUGU)	-0.723	TargetScan Human	High (predicted)	0.723	C5orf67
hsa-miR-199b-5p	miR-199a-5p (and other miRNAs w/seed CCAGUGU)	-0.723	TargetScan Human	High (predicted)	0.723	C8orf88
hsa-miR-199b-5p	miR-199a-5p (and other miRNAs w/seed CCAGUGU)	-0.723	TargetScan Human	High (predicted)	0.723	C9orf66
hsa-miR-199b-5p	miR-199a-5p (and other miRNAs w/seed CCAGUGU)	-0.723	TargetScan Human	High (predicted)	0.723	CACNB2	Androgen Signaling,Calcium Signaling,CCR5 Signaling in Macrophages,Corticotropin Releasing Hormone Signaling,CREB Signaling in Neurons,Endocannabinoid Neuronal Synapse Pathway,FcγRIIB Signaling in B Lymphocytes,G Beta Gamma Signaling,GABA Receptor Signaling,GNRH Signaling,GPCR-Mediated Nutrient Sensing in Enteroendocrine Cells,Gustation Pathway,Netrin Signaling,nNOS Signaling in Skeletal Muscle C…
hsa-miR-199b-5p	miR-199a-5p (and other miRNAs w/seed CCAGUGU)	-0.723	TargetScan Human	High (predicted)	0.723	CACUL1
hsa-miR-199b-5p	miR-199a-5p (and other miRNAs w/seed CCAGUGU)	-0.723	TargetScan Human	High (predicted)	0.723	CCDC120
hsa-miR-199b-5p	miR-199a-5p (and other miRNAs w/seed CCAGUGU)	-0.723	TargetScan Human	High (predicted)	0.723	CCDC152
hsa-miR-199b-5p	miR-199a-5p (and other miRNAs w/seed CCAGUGU)	-0.723	TargetScan Human	High (predicted)	0.723	CCDC43
hsa-miR-199b-5p	miR-199a-5p (and other miRNAs w/seed CCAGUGU)	-0.723	TargetScan Human	High (predicted)	0.723	CCNJ
hsa-miR-199b-5p	miR-199a-5p (and other miRNAs w/seed CCAGUGU)	-0.723	TargetScan Human	High (predicted)	0.723	CCNL1
hsa-miR-199b-5p	miR-199a-5p (and other miRNAs w/seed CCAGUGU)	-0.723	TargetScan Human	High (predicted)	0.723	CCSAP
hsa-miR-199b-5p	miR-199a-5p (and other miRNAs w/seed CCAGUGU)	-0.723	TargetScan Human	High (predicted)	0.723	CD22	B Cell Receptor Signaling,Systemic Lupus Erythematosus Signaling
hsa-miR-199b-5p	miR-199a-5p (and other miRNAs w/seed CCAGUGU)	-0.723	TargetScan Human	High (predicted)	0.723	CD83	Communication between Innate and Adaptive Immune Cells,Crosstalk between Dendritic Cells and Natural Killer Cells,Dendritic Cell Maturation,TREM1 Signaling
hsa-miR-199b-5p	miR-199a-5p (and other miRNAs w/seed CCAGUGU)	-0.723	TargetScan Human	High (predicted)	0.723	CDCA7L
hsa-miR-199b-5p	miR-199a-5p (and other miRNAs w/seed CCAGUGU)	-0.723	TargetScan Human	High (predicted)	0.723	CDKN2AIP
hsa-miR-199b-5p	miR-199a-5p (and other miRNAs w/seed CCAGUGU)	-0.723	TargetScan Human	High (predicted)	0.723	CELSR1	PCP pathway
hsa-miR-199b-5p	miR-199a-5p (and other miRNAs w/seed CCAGUGU)	-0.723	TargetScan Human	High (predicted)	0.723	CENPI
hsa-miR-199b-5p	miR-199a-5p (and other miRNAs w/seed CCAGUGU)	-0.723	TargetScan Human	High (predicted)	0.723	CLDN22	Agranulocyte Adhesion and Diapedesis,Granulocyte Adhesion and Diapedesis,Leukocyte Extravasation Signaling,Sertoli Cell-Sertoli Cell Junction Signaling,Tight Junction Signaling
hsa-miR-199b-5p	miR-199a-5p (and other miRNAs w/seed CCAGUGU)	-0.723	TargetScan Human	High (predicted)	0.723	CLTC	Clathrin-mediated Endocytosis Signaling,CTLA4 Signaling in Cytotoxic T Lymphocytes,Huntington's Disease Signaling,Opioid Signaling Pathway,Virus Entry via Endocytic Pathways
hsa-miR-199b-5p	miR-199a-5p (and other miRNAs w/seed CCAGUGU)	-0.723	TargetScan Human	High (predicted)	0.723	COMT	Dopamine Degradation,Dopamine Receptor Signaling,L-DOPA Degradation,Noradrenaline and Adrenaline Degradation
hsa-miR-199b-5p	miR-199a-5p (and other miRNAs w/seed CCAGUGU)	-0.723	TargetScan Human	High (predicted)	0.723	CRCT1
hsa-miR-199b-5p	miR-199a-5p (and other miRNAs w/seed CCAGUGU)	-0.723	TargetScan Human	High (predicted)	0.723	CRYBG3
hsa-miR-199b-5p	miR-199a-5p (and other miRNAs w/seed CCAGUGU)	-0.723	TargetScan Human	High (predicted)	0.723	CSGALNACT1	Chondroitin and Dermatan Biosynthesis,Chondroitin Sulfate Biosynthesis,Chondroitin Sulfate Biosynthesis (Late Stages),Dermatan Sulfate Biosynthesis,Melatonin Degradation I,Nicotine Degradation II,Nicotine Degradation III,Serotonin Degradation,Superpathway of Melatonin Degradation,Thyroid Hormone Metabolism II (via Conjugation and/or Degradation)
hsa-miR-199b-5p	miR-199a-5p (and other miRNAs w/seed CCAGUGU)	-0.723	TargetScan Human	High (predicted)	0.723	CT55
hsa-miR-199b-5p	miR-199a-5p (and other miRNAs w/seed CCAGUGU)	-0.723	TargetScan Human	High (predicted)	0.723	CTD-2006C1.13
hsa-miR-199b-5p	miR-199a-5p (and other miRNAs w/seed CCAGUGU)	-0.723	TargetScan Human	High (predicted)	0.723	CTU2
hsa-miR-199b-5p	miR-199a-5p (and other miRNAs w/seed CCAGUGU)	-0.723	TargetScan Human	High (predicted)	0.723	CYB561
hsa-miR-199b-5p	miR-199a-5p (and other miRNAs w/seed CCAGUGU)	-0.723	TargetScan Human	High (predicted)	0.723	CYP51A1	Acetone Degradation I (to Methylglyoxal),Bupropion Degradation,Cholesterol Biosynthesis I,Cholesterol Biosynthesis II (via 24,25-dihydrolanosterol),Cholesterol Biosynthesis III (via Desmosterol),Estrogen Biosynthesis,LXR/RXR Activation,Melatonin Degradation I,Nicotine Degradation II,Nicotine Degradation III,Superpathway of Cholesterol Biosynthesis,Superpathway of Melatonin Degradation,Zymosterol …
hsa-miR-199b-5p	miR-199a-5p (and other miRNAs w/seed CCAGUGU)	-0.723	TargetScan Human	High (predicted)	0.723	CYP7B1	Hepatic Cholestasis,Histidine Degradation VI,Pregnenolone Biosynthesis,Ubiquinol-10 Biosynthesis (Eukaryotic)
hsa-miR-199b-5p	miR-199a-5p (and other miRNAs w/seed CCAGUGU)	-0.723	TargetScan Human	High (predicted)	0.723	DAZ1/DAZ4
hsa-miR-199b-5p	miR-199a-5p (and other miRNAs w/seed CCAGUGU)	-0.723	TargetScan Human	High (predicted)	0.723	DCAF8L1
hsa-miR-199b-5p	miR-199a-5p (and other miRNAs w/seed CCAGUGU)	-0.723	TargetScan Human	High (predicted)	0.723	DDR1	IL-15 Production,Sperm Motility
hsa-miR-199b-5p	miR-199a-5p (and other miRNAs w/seed CCAGUGU)	-0.723	TargetScan Human	High (predicted)	0.723	DNAH7
hsa-miR-199b-5p	miR-199a-5p (and other miRNAs w/seed CCAGUGU)	-0.723	TargetScan Human	High (predicted)	0.723	DPP8
hsa-miR-199b-5p	miR-199a-5p (and other miRNAs w/seed CCAGUGU)	-0.723	TargetScan Human	High (predicted)	0.723	DTNBP1
hsa-miR-199b-5p	miR-199a-5p (and other miRNAs w/seed CCAGUGU)	-0.723	Ingenuity Expert Findings,TargetScan Human	Experimentally Observed,Moderate (predicted)	0.723	DYRK1A	IL-15 Production,Pyridoxal 5'-phosphate Salvage Pathway,Salvage Pathways of Pyrimidine Ribonucleotides,Sonic Hedgehog Signaling,Sperm Motility
hsa-miR-199b-5p	miR-199a-5p (and other miRNAs w/seed CCAGUGU)	-0.723	TargetScan Human	High (predicted)	0.723	ECE1	Endothelin-1 Signaling,Hepatic Fibrosis / Hepatic Stellate Cell Activation,Neuroprotective Role of THOP1 in Alzheimer's Disease
hsa-miR-199b-5p	miR-199a-5p (and other miRNAs w/seed CCAGUGU)	-0.723	TargetScan Human	High (predicted)	0.723	ENO3	Gluconeogenesis I,Glycolysis I
hsa-miR-199b-5p	miR-199a-5p (and other miRNAs w/seed CCAGUGU)	-0.723	TargetScan Human	High (predicted)	0.723	EPB41L1
hsa-miR-199b-5p	miR-199a-5p (and other miRNAs w/seed CCAGUGU)	-0.723	TargetScan Human	High (predicted)	0.723	ERICH3
hsa-miR-199b-5p	miR-199a-5p (and other miRNAs w/seed CCAGUGU)	-0.723	Ingenuity Expert Findings,TargetScan Human	Experimentally Observed,Moderate (predicted)	0.723	ETS1	B Cell Receptor Signaling,ERK/MAPK Signaling,GM-CSF Signaling,HGF Signaling,Regulation of the Epithelial-Mesenchymal Transition Pathway,Renal Cell Carcinoma Signaling,Sumoylation Pathway,Telomerase Signaling
hsa-miR-199b-5p	miR-199a-5p (and other miRNAs w/seed CCAGUGU)	-0.723	TargetScan Human	High (predicted)	0.723	EVX2
hsa-miR-199b-5p	miR-199a-5p (and other miRNAs w/seed CCAGUGU)	-0.723	TargetScan Human	High (predicted)	0.723	FABP2	LPS/IL-1 Mediated Inhibition of RXR Function,Maturity Onset Diabetes of Young (MODY) Signaling
hsa-miR-199b-5p	miR-199a-5p (and other miRNAs w/seed CCAGUGU)	-0.723	TargetScan Human	High (predicted)	0.723	FAM107B
hsa-miR-199b-5p	miR-199a-5p (and other miRNAs w/seed CCAGUGU)	-0.723	TargetScan Human	High (predicted)	0.723	FAM216B
hsa-miR-199b-5p	miR-199a-5p (and other miRNAs w/seed CCAGUGU)	-0.723	TargetScan Human	High (predicted)	0.723	FAM222B
hsa-miR-199b-5p	miR-199a-5p (and other miRNAs w/seed CCAGUGU)	-0.723	TargetScan Human	High (predicted)	0.723	FCAMR	Phagosome Formation
hsa-miR-199b-5p	miR-199a-5p (and other miRNAs w/seed CCAGUGU)	-0.723	TargetScan Human	High (predicted)	0.723	FGF11	Actin Cytoskeleton Signaling,Bladder Cancer Signaling,Cardiac Hypertrophy Signaling (Enhanced),Clathrin-mediated Endocytosis Signaling,FGF Signaling,Regulation of the Epithelial-Mesenchymal Transition Pathway
hsa-miR-199b-5p	miR-199a-5p (and other miRNAs w/seed CCAGUGU)	-0.723	TargetScan Human	High (predicted)	0.723	FGFBP2
hsa-miR-199b-5p	miR-199a-5p (and other miRNAs w/seed CCAGUGU)	-0.723	TargetScan Human	High (predicted)	0.723	FLRT3
hsa-miR-199b-5p	miR-199a-5p (and other miRNAs w/seed CCAGUGU)	-0.723	TargetScan Human	High (predicted)	0.723	FZD4	Adipogenesis pathway,Axonal Guidance Signaling,Basal Cell Carcinoma Signaling,Cardiac Hypertrophy Signaling (Enhanced),Colorectal Cancer Metastasis Signaling,Factors Promoting Cardiogenesis in Vertebrates,Glioblastoma Multiforme Signaling,Human Embryonic Stem Cell Pluripotency,Molecular Mechanisms of Cancer,Mouse Embryonic Stem Cell Pluripotency,Osteoarthritis Pathway,Ovarian Cancer Signaling,PCP…
hsa-miR-199b-5p	miR-199a-5p (and other miRNAs w/seed CCAGUGU)	-0.723	TargetScan Human	High (predicted)	0.723	FZD6	Adipogenesis pathway,Axonal Guidance Signaling,Basal Cell Carcinoma Signaling,Cardiac Hypertrophy Signaling (Enhanced),Colorectal Cancer Metastasis Signaling,Factors Promoting Cardiogenesis in Vertebrates,Glioblastoma Multiforme Signaling,Human Embryonic Stem Cell Pluripotency,Molecular Mechanisms of Cancer,Mouse Embryonic Stem Cell Pluripotency,Osteoarthritis Pathway,Ovarian Cancer Signaling,PCP…
hsa-miR-199b-5p	miR-199a-5p (and other miRNAs w/seed CCAGUGU)	-0.723	TargetScan Human	High (predicted)	0.723	GABRE	GABA Receptor Signaling,Neuroinflammation Signaling Pathway
hsa-miR-199b-5p	miR-199a-5p (and other miRNAs w/seed CCAGUGU)	-0.723	TargetScan Human	High (predicted)	0.723	GAS2L2
hsa-miR-199b-5p	miR-199a-5p (and other miRNAs w/seed CCAGUGU)	-0.723	TargetScan Human	High (predicted)	0.723	GBGT1
hsa-miR-199b-5p	miR-199a-5p (and other miRNAs w/seed CCAGUGU)	-0.723	TargetScan Human	High (predicted)	0.723	GCNT2
hsa-miR-199b-5p	miR-199a-5p (and other miRNAs w/seed CCAGUGU)	-0.723	TargetScan Human	High (predicted)	0.723	GFRAL
hsa-miR-199b-5p	miR-199a-5p (and other miRNAs w/seed CCAGUGU)	-0.723	TargetScan Human	High (predicted)	0.723	GJA5	Gap Junction Signaling
hsa-miR-199b-5p	miR-199a-5p (and other miRNAs w/seed CCAGUGU)	-0.723	TargetScan Human	High (predicted)	0.723	GNG5	Androgen Signaling,Antiproliferative Role of Somatostatin Receptor 2,Axonal Guidance Signaling,Breast Cancer Regulation by Stathmin1,Cardiac Hypertrophy Signaling,Cardiac Hypertrophy Signaling (Enhanced),Cardiac β-adrenergic Signaling,CCR3 Signaling in Eosinophils,CCR5 Signaling in Macrophages,Colorectal Cancer Metastasis Signaling,CREB Signaling in Neurons,CXCR4 Signaling,Endocannabinoid Develop…
hsa-miR-199b-5p	miR-199a-5p (and other miRNAs w/seed CCAGUGU)	-0.723	TargetScan Human	High (predicted)	0.723	GPR63
hsa-miR-199b-5p	miR-199a-5p (and other miRNAs w/seed CCAGUGU)	-0.723	TargetScan Human	High (predicted)	0.723	GPR89A/GPR89B
hsa-miR-199b-5p	miR-199a-5p (and other miRNAs w/seed CCAGUGU)	-0.723	TargetScan Human	High (predicted)	0.723	GPRC5A
hsa-miR-199b-5p	miR-199a-5p (and other miRNAs w/seed CCAGUGU)	-0.723	TargetScan Human	High (predicted)	0.723	GRB10	IGF-1 Signaling,Insulin Receptor Signaling
hsa-miR-199b-5p	miR-199a-5p (and other miRNAs w/seed CCAGUGU)	-0.723	TargetScan Human	High (predicted)	0.723	GRIP1	Glutamate Receptor Signaling,RhoGDI Signaling,Xenobiotic Metabolism Signaling
hsa-miR-199b-5p	miR-199a-5p (and other miRNAs w/seed CCAGUGU)	-0.723	TargetScan Human	High (predicted)	0.723	GRTP1
hsa-miR-199b-5p	miR-199a-5p (and other miRNAs w/seed CCAGUGU)	-0.723	TargetScan Human	High (predicted)	0.723	HAPLN1
hsa-miR-199b-5p	miR-199a-5p (and other miRNAs w/seed CCAGUGU)	-0.723	TargetScan Human	High (predicted)	0.723	HDDC2
hsa-miR-199b-5p	miR-199a-5p (and other miRNAs w/seed CCAGUGU)	-0.723	Ingenuity Expert Findings,TargetScan Human,miRecords	Experimentally Observed,Moderate (predicted)	0.723	HIF1A	Adipogenesis pathway,Adrenomedullin signaling pathway,Apelin Adipocyte Signaling Pathway,Apelin Cardiomyocyte Signaling Pathway,Apelin Endothelial Signaling Pathway,Endocannabinoid Cancer Inhibition Pathway,HIF1α Signaling,Hypoxia Signaling in the Cardiovascular System,IL-23 Signaling Pathway,ILK Signaling,Iron homeostasis signaling pathway,Molecular Mechanisms of Cancer,mTOR Signaling,Osteoarthr…
hsa-miR-199b-5p	miR-199a-5p (and other miRNAs w/seed CCAGUGU)	-0.723	TargetScan Human	High (predicted)	0.723	HIPK2	Cell Cycle: G2/M DNA Damage Checkpoint Regulation,Molecular Mechanisms of Cancer,p53 Signaling
hsa-miR-199b-5p	miR-199a-5p (and other miRNAs w/seed CCAGUGU)	-0.723	TargetScan Human	High (predicted)	0.723	HMCN1
hsa-miR-199b-5p	miR-199a-5p (and other miRNAs w/seed CCAGUGU)	-0.723	TargetScan Human	High (predicted)	0.723	HSPA5	Aldosterone Signaling in Epithelial Cells,BAG2 Signaling Pathway,EIF2 Signaling,Endoplasmic Reticulum Stress Pathway,eNOS Signaling,Glucocorticoid Receptor Signaling,Huntington's Disease Signaling,Protein Ubiquitination Pathway,Unfolded protein response
hsa-miR-199b-5p	miR-199a-5p (and other miRNAs w/seed CCAGUGU)	-0.723	TargetScan Human	High (predicted)	0.723	IGFBP1	Estrogen Receptor Signaling,IGF-1 Signaling,PXR/RXR Activation,VDR/RXR Activation
hsa-miR-199b-5p	miR-199a-5p (and other miRNAs w/seed CCAGUGU)	-0.723	TargetScan Human	High (predicted)	0.723	IL23R	IL-12 Signaling and Production in Macrophages,IL-23 Signaling Pathway,T Helper Cell Differentiation,Th17 Activation Pathway
hsa-miR-199b-5p	miR-199a-5p (and other miRNAs w/seed CCAGUGU)	-0.723	TargetScan Human	High (predicted)	0.723	IL36B	Acute Phase Response Signaling,Adrenomedullin signaling pathway,Agranulocyte Adhesion and Diapedesis,Altered T Cell and B Cell Signaling in Rheumatoid Arthritis,Atherosclerosis Signaling,Cardiac Hypertrophy Signaling (Enhanced),Cholecystokinin/Gastrin-mediated Signaling,Communication between Innate and Adaptive Immune Cells,Dendritic Cell Maturation,FXR/RXR Activation,Graft-versus-Host Disease Si…
hsa-miR-199b-5p	miR-199a-5p (and other miRNAs w/seed CCAGUGU)	-0.723	TargetScan Human	High (predicted)	0.723	IPO8
hsa-miR-199b-5p	miR-199a-5p (and other miRNAs w/seed CCAGUGU)	-0.723	TargetScan Human	High (predicted)	0.723	JKAMP
hsa-miR-199b-5p	miR-199a-5p (and other miRNAs w/seed CCAGUGU)	-0.723	TargetScan Human	High (predicted)	0.723	KCND3
hsa-miR-199b-5p	miR-199a-5p (and other miRNAs w/seed CCAGUGU)	-0.723	TargetScan Human	High (predicted)	0.723	KL
hsa-miR-199b-5p	miR-199a-5p (and other miRNAs w/seed CCAGUGU)	-0.723	TargetScan Human	High (predicted)	0.723	KLHL32
hsa-miR-199b-5p	miR-199a-5p (and other miRNAs w/seed CCAGUGU)	-0.723	TargetScan Human	High (predicted)	0.723	KLK7	Intrinsic Prothrombin Activation Pathway,MSP-RON Signaling Pathway,Neuroprotective Role of THOP1 in Alzheimer's Disease,SPINK1 Pancreatic Cancer Pathway
hsa-miR-199b-5p	miR-199a-5p (and other miRNAs w/seed CCAGUGU)	-0.723	TarBase,miRecords	Experimentally Observed	0.723	LAMC2	GP6 Signaling Pathway
hsa-miR-199b-5p	miR-199a-5p (and other miRNAs w/seed CCAGUGU)	-0.723	TargetScan Human	High (predicted)	0.723	LCOR
hsa-miR-199b-5p	miR-199a-5p (and other miRNAs w/seed CCAGUGU)	-0.723	TargetScan Human	High (predicted)	0.723	LIMS3/LIMS4
hsa-miR-199b-5p	miR-199a-5p (and other miRNAs w/seed CCAGUGU)	-0.723	TargetScan Human	High (predicted)	0.723	LIN7C
hsa-miR-199b-5p	miR-199a-5p (and other miRNAs w/seed CCAGUGU)	-0.723	TargetScan Human	High (predicted)	0.723	LINC01619
hsa-miR-199b-5p	miR-199a-5p (and other miRNAs w/seed CCAGUGU)	-0.723	TargetScan Human	High (predicted)	0.723	LYSMD3
hsa-miR-199b-5p	miR-199a-5p (and other miRNAs w/seed CCAGUGU)	-0.723	TargetScan Human	High (predicted)	0.723	MAB21L1
hsa-miR-199b-5p	miR-199a-5p (and other miRNAs w/seed CCAGUGU)	-0.723	TargetScan Human	High (predicted)	0.723	MACC1
hsa-miR-199b-5p	miR-199a-5p (and other miRNAs w/seed CCAGUGU)	-0.723	TargetScan Human	High (predicted)	0.723	MAGT1
hsa-miR-199b-5p	miR-199a-5p (and other miRNAs w/seed CCAGUGU)	-0.723	TargetScan Human	High (predicted)	0.723	MAP3K11	B Cell Receptor Signaling,Cardiac Hypertrophy Signaling,Cardiac Hypertrophy Signaling (Enhanced),CD27 Signaling in Lymphocytes,Cdc42 Signaling,Germ Cell-Sertoli Cell Junction Signaling,GNRH Signaling,HGF Signaling,IL-15 Production,Integrin Signaling,NGF Signaling,PKCθ Signaling in T Lymphocytes,Production of Nitric Oxide and Reactive Oxygen Species in Macrophages,Rac Signaling,RANK Signaling in O…
hsa-miR-199b-5p	miR-199a-5p (and other miRNAs w/seed CCAGUGU)	-0.723	TargetScan Human	High (predicted)	0.723	MARCH8
hsa-miR-199b-5p	miR-199a-5p (and other miRNAs w/seed CCAGUGU)	-0.723	TargetScan Human	High (predicted)	0.723	MBP
hsa-miR-199b-5p	miR-199a-5p (and other miRNAs w/seed CCAGUGU)	-0.723	TargetScan Human	High (predicted)	0.723	MCIDAS
hsa-miR-199b-5p	miR-199a-5p (and other miRNAs w/seed CCAGUGU)	-0.723	TargetScan Human	High (predicted)	0.723	MCTP1
hsa-miR-199b-5p	miR-199a-5p (and other miRNAs w/seed CCAGUGU)	-0.723	TargetScan Human	High (predicted)	0.723	METTL21A
hsa-miR-199b-5p	miR-199a-5p (and other miRNAs w/seed CCAGUGU)	-0.723	TargetScan Human	High (predicted)	0.723	MGAT4B
hsa-miR-199b-5p	miR-199a-5p (and other miRNAs w/seed CCAGUGU)	-0.723	TargetScan Human	High (predicted)	0.723	MICAL3	Histidine Degradation VI,Pregnenolone Biosynthesis,Ubiquinol-10 Biosynthesis (Eukaryotic)
hsa-miR-199b-5p	miR-199a-5p (and other miRNAs w/seed CCAGUGU)	-0.723	TargetScan Human	High (predicted)	0.723	MINDY3
hsa-miR-199b-5p	miR-199a-5p (and other miRNAs w/seed CCAGUGU)	-0.723	TargetScan Human	High (predicted)	0.723	MLNR
hsa-miR-199b-5p	miR-199a-5p (and other miRNAs w/seed CCAGUGU)	-0.723	TargetScan Human	High (predicted)	0.723	MRPL30
hsa-miR-199b-5p	miR-199a-5p (and other miRNAs w/seed CCAGUGU)	-0.723	TargetScan Human	High (predicted)	0.723	MYEF2
hsa-miR-199b-5p	miR-199a-5p (and other miRNAs w/seed CCAGUGU)	-0.723	TargetScan Human	High (predicted)	0.723	MYRF
hsa-miR-199b-5p	miR-199a-5p (and other miRNAs w/seed CCAGUGU)	-0.723	TargetScan Human	High (predicted)	0.723	NAA40
hsa-miR-199b-5p	miR-199a-5p (and other miRNAs w/seed CCAGUGU)	-0.723	TargetScan Human	High (predicted)	0.723	NECTIN2	Crosstalk between Dendritic Cells and Natural Killer Cells,Epithelial Adherens Junction Signaling,Germ Cell-Sertoli Cell Junction Signaling,Sertoli Cell-Sertoli Cell Junction Signaling,Tight Junction Signaling
hsa-miR-199b-5p	miR-199a-5p (and other miRNAs w/seed CCAGUGU)	-0.723	TargetScan Human	High (predicted)	0.723	NEU3
hsa-miR-199b-5p	miR-199a-5p (and other miRNAs w/seed CCAGUGU)	-0.723	TargetScan Human	High (predicted)	0.723	NINL
hsa-miR-199b-5p	miR-199a-5p (and other miRNAs w/seed CCAGUGU)	-0.723	TargetScan Human	High (predicted)	0.723	NKAIN3
hsa-miR-199b-5p	miR-199a-5p (and other miRNAs w/seed CCAGUGU)	-0.723	TargetScan Human	High (predicted)	0.723	NPY2R	GPCR-Mediated Integration of Enteroendocrine Signaling Exemplified by an L Cell
hsa-miR-199b-5p	miR-199a-5p (and other miRNAs w/seed CCAGUGU)	-0.723	TargetScan Human	High (predicted)	0.723	NR1I3	LPS/IL-1 Mediated Inhibition of RXR Function,PXR/RXR Activation,Xenobiotic Metabolism Signaling
hsa-miR-199b-5p	miR-199a-5p (and other miRNAs w/seed CCAGUGU)	-0.723	TargetScan Human	High (predicted)	0.723	NSG1
hsa-miR-199b-5p	miR-199a-5p (and other miRNAs w/seed CCAGUGU)	-0.723	TargetScan Human	High (predicted)	0.723	NT5C1A	Adenosine Nucleotides Degradation II,Guanosine Nucleotides Degradation III,NAD Salvage Pathway II,Purine Nucleotides Degradation II (Aerobic),Urate Biosynthesis/Inosine 5'-phosphate Degradation
hsa-miR-199b-5p	miR-199a-5p (and other miRNAs w/seed CCAGUGU)	-0.723	TargetScan Human	High (predicted)	0.723	NTNG1	Axonal Guidance Signaling
hsa-miR-199b-5p	miR-199a-5p (and other miRNAs w/seed CCAGUGU)	-0.723	TargetScan Human	High (predicted)	0.723	NUDT5	3-phosphoinositide Biosynthesis,3-phosphoinositide Degradation,D-myo-inositol (1,4,5,6)-Tetrakisphosphate Biosynthesis,D-myo-inositol (3,4,5,6)-tetrakisphosphate Biosynthesis,D-myo-inositol-5-phosphate Metabolism,Pyrimidine Ribonucleotides De Novo Biosynthesis,Pyrimidine Ribonucleotides Interconversion,Superpathway of Inositol Phosphate Compounds
hsa-miR-199b-5p	miR-199a-5p (and other miRNAs w/seed CCAGUGU)	-0.723	TargetScan Human	High (predicted)	0.723	OTULINL
hsa-miR-199b-5p	miR-199a-5p (and other miRNAs w/seed CCAGUGU)	-0.723	TargetScan Human	High (predicted)	0.723	P3H2
hsa-miR-199b-5p	miR-199a-5p (and other miRNAs w/seed CCAGUGU)	-0.723	TargetScan Human	High (predicted)	0.723	PDPN
hsa-miR-199b-5p	miR-199a-5p (and other miRNAs w/seed CCAGUGU)	-0.723	TargetScan Human	High (predicted)	0.723	PIGG
hsa-miR-199b-5p	miR-199a-5p (and other miRNAs w/seed CCAGUGU)	-0.723	TargetScan Human	High (predicted)	0.723	PODXL	Agranulocyte Adhesion and Diapedesis
hsa-miR-199b-5p	miR-199a-5p (and other miRNAs w/seed CCAGUGU)	-0.723	TargetScan Human	High (predicted)	0.723	POTEE/POTEF
hsa-miR-199b-5p	miR-199a-5p (and other miRNAs w/seed CCAGUGU)	-0.723	TargetScan Human	High (predicted)	0.723	POTEG (includes others)
hsa-miR-199b-5p	miR-199a-5p (and other miRNAs w/seed CCAGUGU)	-0.723	TargetScan Human	High (predicted)	0.723	PPARGC1A	AMPK Signaling,Apelin Adipocyte Signaling Pathway,Apelin Muscle Signaling Pathway,Estrogen Receptor Signaling,FXR/RXR Activation,LPS/IL-1 Mediated Inhibition of RXR Function,Osteoarthritis Pathway,PPAR Signaling,PPARα/RXRα Activation,PXR/RXR Activation,RAR Activation,Sirtuin Signaling Pathway,TR/RXR Activation,Xenobiotic Metabolism Signaling
hsa-miR-199b-5p	miR-199a-5p (and other miRNAs w/seed CCAGUGU)	-0.723	TargetScan Human	High (predicted)	0.723	PPP1R2
hsa-miR-199b-5p	miR-199a-5p (and other miRNAs w/seed CCAGUGU)	-0.723	TargetScan Human	High (predicted)	0.723	PPP1R9A
hsa-miR-199b-5p	miR-199a-5p (and other miRNAs w/seed CCAGUGU)	-0.723	TargetScan Human	High (predicted)	0.723	R3HDM2
hsa-miR-199b-5p	miR-199a-5p (and other miRNAs w/seed CCAGUGU)	-0.723	TargetScan Human	High (predicted)	0.723	RAB9B	AMPK Signaling
hsa-miR-199b-5p	miR-199a-5p (and other miRNAs w/seed CCAGUGU)	-0.723	TargetScan Human	High (predicted)	0.723	RAD23B	NER Pathway,Nucleotide Excision Repair Pathway
hsa-miR-199b-5p	miR-199a-5p (and other miRNAs w/seed CCAGUGU)	-0.723	TargetScan Human	High (predicted)	0.723	RALGAPA1
hsa-miR-199b-5p	miR-199a-5p (and other miRNAs w/seed CCAGUGU)	-0.723	TargetScan Human	High (predicted)	0.723	RASSF2
hsa-miR-199b-5p	miR-199a-5p (and other miRNAs w/seed CCAGUGU)	-0.723	TargetScan Human	High (predicted)	0.723	RBM47
hsa-miR-199b-5p	miR-199a-5p (and other miRNAs w/seed CCAGUGU)	-0.723	TargetScan Human	High (predicted)	0.723	RCSD1
hsa-miR-199b-5p	miR-199a-5p (and other miRNAs w/seed CCAGUGU)	-0.723	TargetScan Human	High (predicted)	0.723	RGMA
hsa-miR-199b-5p	miR-199a-5p (and other miRNAs w/seed CCAGUGU)	-0.723	TargetScan Human	High (predicted)	0.723	RND1	Actin Nucleation by ARP-WASP Complex,Axonal Guidance Signaling,Cardiac Hypertrophy Signaling,Cholecystokinin/Gastrin-mediated Signaling,Colorectal Cancer Metastasis Signaling,CXCR4 Signaling,Germ Cell-Sertoli Cell Junction Signaling,Glioblastoma Multiforme Signaling,Glioma Invasiveness Signaling,Gαq Signaling,HMGB1 Signaling,IL-8 Signaling,ILK Signaling,Integrin Signaling,Molecular Mechanisms of …
hsa-miR-199b-5p	miR-199a-5p (and other miRNAs w/seed CCAGUGU)	-0.723	TargetScan Human	High (predicted)	0.723	RP11-111H13.1
hsa-miR-199b-5p	miR-199a-5p (and other miRNAs w/seed CCAGUGU)	-0.723	TargetScan Human	High (predicted)	0.723	RP11_1396O1313
hsa-miR-199b-5p	miR-199a-5p (and other miRNAs w/seed CCAGUGU)	-0.723	TargetScan Human	High (predicted)	0.723	RP11_763F81
hsa-miR-199b-5p	miR-199a-5p (and other miRNAs w/seed CCAGUGU)	-0.723	TargetScan Human	High (predicted)	0.723	RPUSD3
hsa-miR-199b-5p	miR-199a-5p (and other miRNAs w/seed CCAGUGU)	-0.723	TargetScan Human	High (predicted)	0.723	RSPH4A
hsa-miR-199b-5p	miR-199a-5p (and other miRNAs w/seed CCAGUGU)	-0.723	TargetScan Human	High (predicted)	0.723	SARAF
hsa-miR-199b-5p	miR-199a-5p (and other miRNAs w/seed CCAGUGU)	-0.723	TargetScan Human	High (predicted)	0.723	SCGN
hsa-miR-199b-5p	miR-199a-5p (and other miRNAs w/seed CCAGUGU)	-0.723	TargetScan Human,miRecords	Experimentally Observed,Moderate (predicted)	0.723	SET	3-phosphoinositide Biosynthesis,3-phosphoinositide Degradation,D-myo-inositol (1,4,5,6)-Tetrakisphosphate Biosynthesis,D-myo-inositol (3,4,5,6)-tetrakisphosphate Biosynthesis,D-myo-inositol-5-phosphate Metabolism,Granzyme A Signaling,Superpathway of Inositol Phosphate Compounds,Transcriptional Regulatory Network in Embryonic Stem Cells
hsa-miR-199b-5p	miR-199a-5p (and other miRNAs w/seed CCAGUGU)	-0.723	TargetScan Human	High (predicted)	0.723	SHOC2
hsa-miR-199b-5p	miR-199a-5p (and other miRNAs w/seed CCAGUGU)	-0.723	TargetScan Human,miRecords	Experimentally Observed,Moderate (predicted)	0.723	SIRT1	Adipogenesis pathway,AMPK Signaling,Osteoarthritis Pathway,p53 Signaling,Sirtuin Signaling Pathway,Sumoylation Pathway
hsa-miR-199b-5p	miR-199a-5p (and other miRNAs w/seed CCAGUGU)	-0.723	TargetScan Human	High (predicted)	0.723	SLC10A4
hsa-miR-199b-5p	miR-199a-5p (and other miRNAs w/seed CCAGUGU)	-0.723	TargetScan Human	High (predicted)	0.723	SLC1A5
hsa-miR-199b-5p	miR-199a-5p (and other miRNAs w/seed CCAGUGU)	-0.723	TargetScan Human	High (predicted)	0.723	SLC24A3
hsa-miR-199b-5p	miR-199a-5p (and other miRNAs w/seed CCAGUGU)	-0.723	TargetScan Human	High (predicted)	0.723	SLC25A23
hsa-miR-199b-5p	miR-199a-5p (and other miRNAs w/seed CCAGUGU)	-0.723	TargetScan Human	High (predicted)	0.723	SNAI1	Epithelial Adherens Junction Signaling,ILK Signaling,Regulation of the Epithelial-Mesenchymal Transition Pathway
hsa-miR-199b-5p	miR-199a-5p (and other miRNAs w/seed CCAGUGU)	-0.723	TargetScan Human	High (predicted)	0.723	SOS2	Actin Cytoskeleton Signaling,Actin Nucleation by ARP-WASP Complex,Acute Myeloid Leukemia Signaling,Acute Phase Response Signaling,Adrenomedullin signaling pathway,Aldosterone Signaling in Epithelial Cells,Axonal Guidance Signaling,B Cell Receptor Signaling,Breast Cancer Regulation by Stathmin1,Cholecystokinin/Gastrin-mediated Signaling,Chronic Myeloid Leukemia Signaling,Colorectal Cancer Metastas…
hsa-miR-199b-5p	miR-199a-5p (and other miRNAs w/seed CCAGUGU)	-0.723	TargetScan Human	High (predicted)	0.723	SRRM1
hsa-miR-199b-5p	miR-199a-5p (and other miRNAs w/seed CCAGUGU)	-0.723	TargetScan Human	High (predicted)	0.723	SULF1
hsa-miR-199b-5p	miR-199a-5p (and other miRNAs w/seed CCAGUGU)	-0.723	TargetScan Human	High (predicted)	0.723	SUN1
hsa-miR-199b-5p	miR-199a-5p (and other miRNAs w/seed CCAGUGU)	-0.723	TargetScan Human	High (predicted)	0.723	TAF9B	Assembly of RNA Polymerase II Complex,Estrogen Receptor Signaling,Glucocorticoid Receptor Signaling,Huntington's Disease Signaling
hsa-miR-199b-5p	miR-199a-5p (and other miRNAs w/seed CCAGUGU)	-0.723	TargetScan Human	High (predicted)	0.723	TESPA1
hsa-miR-199b-5p	miR-199a-5p (and other miRNAs w/seed CCAGUGU)	-0.723	TargetScan Human	High (predicted)	0.723	TFPI	Coagulation System,Extrinsic Prothrombin Activation Pathway
hsa-miR-199b-5p	miR-199a-5p (and other miRNAs w/seed CCAGUGU)	-0.723	TargetScan Human	High (predicted)	0.723	TGFB2	Antiproliferative Role of TOB in T Cell Signaling,Apelin Cardiac Fibroblast Signaling Pathway,Aryl Hydrocarbon Receptor Signaling,Cardiac Hypertrophy Signaling,Cardiac Hypertrophy Signaling (Enhanced),Cell Cycle: G1/S Checkpoint Regulation,Chronic Myeloid Leukemia Signaling,Colorectal Cancer Metastasis Signaling,Cyclins and Cell Cycle Regulation,Epithelial Adherens Junction Signaling,Factors Prom…
hsa-miR-199b-5p	miR-199a-5p (and other miRNAs w/seed CCAGUGU)	-0.723	TargetScan Human	High (predicted)	0.723	TLDC2
hsa-miR-199b-5p	miR-199a-5p (and other miRNAs w/seed CCAGUGU)	-0.723	TargetScan Human	High (predicted)	0.723	TMPRSS5
hsa-miR-199b-5p	miR-199a-5p (and other miRNAs w/seed CCAGUGU)	-0.723	TargetScan Human	High (predicted)	0.723	TNK1	IL-15 Production,Sperm Motility
hsa-miR-199b-5p	miR-199a-5p (and other miRNAs w/seed CCAGUGU)	-0.723	TargetScan Human	High (predicted)	0.723	TSPAN6	Integrin Signaling
hsa-miR-199b-5p	miR-199a-5p (and other miRNAs w/seed CCAGUGU)	-0.723	TargetScan Human	High (predicted)	0.723	TST	Thiosulfate Disproportionation III (Rhodanese)
hsa-miR-199b-5p	miR-199a-5p (and other miRNAs w/seed CCAGUGU)	-0.723	TargetScan Human	High (predicted)	0.723	TVP23C-CDRT4
hsa-miR-199b-5p	miR-199a-5p (and other miRNAs w/seed CCAGUGU)	-0.723	TargetScan Human	High (predicted)	0.723	TXNDC12	Glutathione Redox Reactions II
hsa-miR-199b-5p	miR-199a-5p (and other miRNAs w/seed CCAGUGU)	-0.723	TargetScan Human	High (predicted)	0.723	UBE2D4	Hypoxia Signaling in the Cardiovascular System,Protein Ubiquitination Pathway
hsa-miR-199b-5p	miR-199a-5p (and other miRNAs w/seed CCAGUGU)	-0.723	TargetScan Human	High (predicted)	0.723	UBL3
hsa-miR-199b-5p	miR-199a-5p (and other miRNAs w/seed CCAGUGU)	-0.723	TargetScan Human	High (predicted)	0.723	UNG	Primary Immunodeficiency Signaling
hsa-miR-199b-5p	miR-199a-5p (and other miRNAs w/seed CCAGUGU)	-0.723	TargetScan Human	High (predicted)	0.723	USPL1
hsa-miR-199b-5p	miR-199a-5p (and other miRNAs w/seed CCAGUGU)	-0.723	TargetScan Human	High (predicted)	0.723	VPS26A
hsa-miR-199b-5p	miR-199a-5p (and other miRNAs w/seed CCAGUGU)	-0.723	TargetScan Human	High (predicted)	0.723	WDCP
hsa-miR-199b-5p	miR-199a-5p (and other miRNAs w/seed CCAGUGU)	-0.723	TargetScan Human	High (predicted)	0.723	WNT2	Axonal Guidance Signaling,Basal Cell Carcinoma Signaling,Cardiac Hypertrophy Signaling (Enhanced),Colorectal Cancer Metastasis Signaling,Glioblastoma Multiforme Signaling,Human Embryonic Stem Cell Pluripotency,Molecular Mechanisms of Cancer,Ovarian Cancer Signaling,PCP pathway,Regulation of the Epithelial-Mesenchymal Transition Pathway,Role of Macrophages, Fibroblasts and Endothelial Cells in Rhe…
hsa-miR-199b-5p	miR-199a-5p (and other miRNAs w/seed CCAGUGU)	-0.723	TargetScan Human	High (predicted)	0.723	ZBTB42
hsa-miR-199b-5p	miR-199a-5p (and other miRNAs w/seed CCAGUGU)	-0.723	TargetScan Human	High (predicted)	0.723	ZFAND4
hsa-miR-199b-5p	miR-199a-5p (and other miRNAs w/seed CCAGUGU)	-0.723	TargetScan Human	High (predicted)	0.723	ZFP2
hsa-miR-199b-5p	miR-199a-5p (and other miRNAs w/seed CCAGUGU)	-0.723	TargetScan Human	High (predicted)	0.723	ZFYVE27
hsa-miR-199b-5p	miR-199a-5p (and other miRNAs w/seed CCAGUGU)	-0.723	TargetScan Human	High (predicted)	0.723	ZIK1
hsa-miR-199b-5p	miR-199a-5p (and other miRNAs w/seed CCAGUGU)	-0.723	TargetScan Human	High (predicted)	0.723	ZNF101
hsa-miR-199b-5p	miR-199a-5p (and other miRNAs w/seed CCAGUGU)	-0.723	TargetScan Human	High (predicted)	0.723	ZNF132
hsa-miR-199b-5p	miR-199a-5p (and other miRNAs w/seed CCAGUGU)	-0.723	TargetScan Human	High (predicted)	0.723	ZNF195
hsa-miR-199b-5p	miR-199a-5p (and other miRNAs w/seed CCAGUGU)	-0.723	TargetScan Human	High (predicted)	0.723	ZNF225
hsa-miR-199b-5p	miR-199a-5p (and other miRNAs w/seed CCAGUGU)	-0.723	TargetScan Human	High (predicted)	0.723	ZNF23
hsa-miR-199b-5p	miR-199a-5p (and other miRNAs w/seed CCAGUGU)	-0.723	TargetScan Human	High (predicted)	0.723	ZNF233
hsa-miR-199b-5p	miR-199a-5p (and other miRNAs w/seed CCAGUGU)	-0.723	TargetScan Human	High (predicted)	0.723	ZNF256
hsa-miR-199b-5p	miR-199a-5p (and other miRNAs w/seed CCAGUGU)	-0.723	TargetScan Human	High (predicted)	0.723	ZNF266
hsa-miR-199b-5p	miR-199a-5p (and other miRNAs w/seed CCAGUGU)	-0.723	TargetScan Human	High (predicted)	0.723	ZNF28
hsa-miR-199b-5p	miR-199a-5p (and other miRNAs w/seed CCAGUGU)	-0.723	TargetScan Human	High (predicted)	0.723	ZNF284
hsa-miR-199b-5p	miR-199a-5p (and other miRNAs w/seed CCAGUGU)	-0.723	TargetScan Human	High (predicted)	0.723	ZNF30
hsa-miR-199b-5p	miR-199a-5p (and other miRNAs w/seed CCAGUGU)	-0.723	TargetScan Human	High (predicted)	0.723	ZNF329
hsa-miR-199b-5p	miR-199a-5p (and other miRNAs w/seed CCAGUGU)	-0.723	TargetScan Human	High (predicted)	0.723	ZNF418
hsa-miR-199b-5p	miR-199a-5p (and other miRNAs w/seed CCAGUGU)	-0.723	TargetScan Human	High (predicted)	0.723	ZNF419
hsa-miR-199b-5p	miR-199a-5p (and other miRNAs w/seed CCAGUGU)	-0.723	TargetScan Human	High (predicted)	0.723	ZNF426
hsa-miR-199b-5p	miR-199a-5p (and other miRNAs w/seed CCAGUGU)	-0.723	TargetScan Human	High (predicted)	0.723	ZNF439
hsa-miR-199b-5p	miR-199a-5p (and other miRNAs w/seed CCAGUGU)	-0.723	TargetScan Human	High (predicted)	0.723	ZNF440
hsa-miR-199b-5p	miR-199a-5p (and other miRNAs w/seed CCAGUGU)	-0.723	TargetScan Human	High (predicted)	0.723	ZNF442
hsa-miR-199b-5p	miR-199a-5p (and other miRNAs w/seed CCAGUGU)	-0.723	TargetScan Human	High (predicted)	0.723	ZNF468
hsa-miR-199b-5p	miR-199a-5p (and other miRNAs w/seed CCAGUGU)	-0.723	TargetScan Human	High (predicted)	0.723	ZNF470
hsa-miR-199b-5p	miR-199a-5p (and other miRNAs w/seed CCAGUGU)	-0.723	TargetScan Human	High (predicted)	0.723	ZNF479
hsa-miR-199b-5p	miR-199a-5p (and other miRNAs w/seed CCAGUGU)	-0.723	TargetScan Human	High (predicted)	0.723	ZNF490
hsa-miR-199b-5p	miR-199a-5p (and other miRNAs w/seed CCAGUGU)	-0.723	TargetScan Human	High (predicted),Moderate (predicted)	0.723	ZNF492/ZNF98
hsa-miR-199b-5p	miR-199a-5p (and other miRNAs w/seed CCAGUGU)	-0.723	TargetScan Human	High (predicted)	0.723	ZNF514
hsa-miR-199b-5p	miR-199a-5p (and other miRNAs w/seed CCAGUGU)	-0.723	TargetScan Human	High (predicted)	0.723	ZNF528
hsa-miR-199b-5p	miR-199a-5p (and other miRNAs w/seed CCAGUGU)	-0.723	TargetScan Human	High (predicted)	0.723	ZNF544
hsa-miR-199b-5p	miR-199a-5p (and other miRNAs w/seed CCAGUGU)	-0.723	TargetScan Human	High (predicted)	0.723	ZNF547
hsa-miR-199b-5p	miR-199a-5p (and other miRNAs w/seed CCAGUGU)	-0.723	TargetScan Human	High (predicted)	0.723	ZNF551
hsa-miR-199b-5p	miR-199a-5p (and other miRNAs w/seed CCAGUGU)	-0.723	TargetScan Human	High (predicted)	0.723	ZNF558
hsa-miR-199b-5p	miR-199a-5p (and other miRNAs w/seed CCAGUGU)	-0.723	TargetScan Human	High (predicted)	0.723	ZNF561
hsa-miR-199b-5p	miR-199a-5p (and other miRNAs w/seed CCAGUGU)	-0.723	TargetScan Human	High (predicted)	0.723	ZNF563
hsa-miR-199b-5p	miR-199a-5p (and other miRNAs w/seed CCAGUGU)	-0.723	TargetScan Human	High (predicted)	0.723	ZNF579
hsa-miR-199b-5p	miR-199a-5p (and other miRNAs w/seed CCAGUGU)	-0.723	TargetScan Human	High (predicted)	0.723	ZNF582
hsa-miR-199b-5p	miR-199a-5p (and other miRNAs w/seed CCAGUGU)	-0.723	TargetScan Human	High (predicted)	0.723	ZNF584
hsa-miR-199b-5p	miR-199a-5p (and other miRNAs w/seed CCAGUGU)	-0.723	TargetScan Human	High (predicted)	0.723	ZNF586
hsa-miR-199b-5p	miR-199a-5p (and other miRNAs w/seed CCAGUGU)	-0.723	TargetScan Human	High (predicted)	0.723	ZNF615
hsa-miR-199b-5p	miR-199a-5p (and other miRNAs w/seed CCAGUGU)	-0.723	TargetScan Human	High (predicted)	0.723	ZNF616
hsa-miR-199b-5p	miR-199a-5p (and other miRNAs w/seed CCAGUGU)	-0.723	TargetScan Human	High (predicted)	0.723	ZNF625
hsa-miR-199b-5p	miR-199a-5p (and other miRNAs w/seed CCAGUGU)	-0.723	TargetScan Human	High (predicted)	0.723	ZNF627
hsa-miR-199b-5p	miR-199a-5p (and other miRNAs w/seed CCAGUGU)	-0.723	TargetScan Human	High (predicted)	0.723	ZNF669
hsa-miR-199b-5p	miR-199a-5p (and other miRNAs w/seed CCAGUGU)	-0.723	TargetScan Human	High (predicted)	0.723	ZNF700
hsa-miR-199b-5p	miR-199a-5p (and other miRNAs w/seed CCAGUGU)	-0.723	TargetScan Human	High (predicted)	0.723	ZNF701
hsa-miR-199b-5p	miR-199a-5p (and other miRNAs w/seed CCAGUGU)	-0.723	TargetScan Human	High (predicted)	0.723	ZNF705A
hsa-miR-199b-5p	miR-199a-5p (and other miRNAs w/seed CCAGUGU)	-0.723	TargetScan Human	High (predicted)	0.723	ZNF705B/ZNF705D
hsa-miR-199b-5p	miR-199a-5p (and other miRNAs w/seed CCAGUGU)	-0.723	TargetScan Human	High (predicted)	0.723	ZNF705G
hsa-miR-199b-5p	miR-199a-5p (and other miRNAs w/seed CCAGUGU)	-0.723	TargetScan Human	High (predicted)	0.723	ZNF709
hsa-miR-199b-5p	miR-199a-5p (and other miRNAs w/seed CCAGUGU)	-0.723	TargetScan Human	High (predicted)	0.723	ZNF772
hsa-miR-199b-5p	miR-199a-5p (and other miRNAs w/seed CCAGUGU)	-0.723	TargetScan Human	High (predicted)	0.723	ZNF773
hsa-miR-199b-5p	miR-199a-5p (and other miRNAs w/seed CCAGUGU)	-0.723	TargetScan Human	High (predicted)	0.723	ZNF776
hsa-miR-199b-5p	miR-199a-5p (and other miRNAs w/seed CCAGUGU)	-0.723	TargetScan Human	High (predicted)	0.723	ZNF788P
hsa-miR-199b-5p	miR-199a-5p (and other miRNAs w/seed CCAGUGU)	-0.723	TargetScan Human	High (predicted)	0.723	ZNF791
hsa-miR-199b-5p	miR-199a-5p (and other miRNAs w/seed CCAGUGU)	-0.723	TargetScan Human	High (predicted)	0.723	ZNF81
hsa-miR-199b-5p	miR-199a-5p (and other miRNAs w/seed CCAGUGU)	-0.723	TargetScan Human	High (predicted)	0.723	ZNF823
hsa-miR-199b-5p	miR-199a-5p (and other miRNAs w/seed CCAGUGU)	-0.723	TargetScan Human	High (predicted)	0.723	ZNF83
hsa-miR-199b-5p	miR-199a-5p (and other miRNAs w/seed CCAGUGU)	-0.723	TargetScan Human	High (predicted)	0.723	ZNF844
hsa-miR-199b-5p	miR-199a-5p (and other miRNAs w/seed CCAGUGU)	-0.723	TargetScan Human	High (predicted)	0.723	ZNF846
hsa-miR-199b-5p	miR-199a-5p (and other miRNAs w/seed CCAGUGU)	-0.723	TargetScan Human	High (predicted)	0.723	ZNF878
hsa-miR-208b-5p	miR-208a-5p (and other miRNAs w/seed AGCUUUU)	-0.99	TargetScan Human	High (predicted)	0.99	AC0995524
hsa-miR-208b-5p	miR-208a-5p (and other miRNAs w/seed AGCUUUU)	-0.99	TargetScan Human	High (predicted)	0.99	ADCY1	Adrenomedullin signaling pathway,Apelin Adipocyte Signaling Pathway,Apelin Endothelial Signaling Pathway,Breast Cancer Regulation by Stathmin1,cAMP-mediated signaling,Cardiac Hypertrophy Signaling,Cardiac Hypertrophy Signaling (Enhanced),Cardiac β-adrenergic Signaling,CDK5 Signaling,Cellular Effects of Sildenafil (Viagra),Colorectal Cancer Metastasis Signaling,Corticotropin Releasing Hormone Sign…
hsa-miR-208b-5p	miR-208a-5p (and other miRNAs w/seed AGCUUUU)	-0.99	TargetScan Human	High (predicted)	0.99	AK7	AMPK Signaling,Pyrimidine Deoxyribonucleotides De Novo Biosynthesis I,Pyrimidine Ribonucleotides De Novo Biosynthesis,Pyrimidine Ribonucleotides Interconversion,Salvage Pathways of Pyrimidine Ribonucleotides
hsa-miR-208b-5p	miR-208a-5p (and other miRNAs w/seed AGCUUUU)	-0.99	TargetScan Human	High (predicted)	0.99	APIP	S-methyl-5-thio-α-D-ribose 1-phosphate Degradation
hsa-miR-208b-5p	miR-208a-5p (and other miRNAs w/seed AGCUUUU)	-0.99	TargetScan Human	High (predicted)	0.99	ARG1	Arginine Degradation I (Arginase Pathway),Arginine Degradation VI (Arginase 2 Pathway),Citrulline Biosynthesis,Superpathway of Citrulline Metabolism,Urea Cycle
hsa-miR-208b-5p	miR-208a-5p (and other miRNAs w/seed AGCUUUU)	-0.99	TargetScan Human	High (predicted)	0.99	ARL6IP6
hsa-miR-208b-5p	miR-208a-5p (and other miRNAs w/seed AGCUUUU)	-0.99	TargetScan Human	High (predicted)	0.99	BAALC-AS2
hsa-miR-208b-5p	miR-208a-5p (and other miRNAs w/seed AGCUUUU)	-0.99	TargetScan Human	High (predicted)	0.99	BTC	ErbB Signaling,Neuregulin Signaling
hsa-miR-208b-5p	miR-208a-5p (and other miRNAs w/seed AGCUUUU)	-0.99	TargetScan Human	High (predicted)	0.99	C3orf22
hsa-miR-208b-5p	miR-208a-5p (and other miRNAs w/seed AGCUUUU)	-0.99	TargetScan Human	High (predicted)	0.99	CAST	Regulation of Cellular Mechanics by Calpain Protease
hsa-miR-208b-5p	miR-208a-5p (and other miRNAs w/seed AGCUUUU)	-0.99	TargetScan Human	High (predicted)	0.99	CCDC126
hsa-miR-208b-5p	miR-208a-5p (and other miRNAs w/seed AGCUUUU)	-0.99	TargetScan Human	High (predicted)	0.99	CCL14	Agranulocyte Adhesion and Diapedesis,Granulocyte Adhesion and Diapedesis
hsa-miR-208b-5p	miR-208a-5p (and other miRNAs w/seed AGCUUUU)	-0.99	TargetScan Human	High (predicted)	0.99	CCNYL1
hsa-miR-208b-5p	miR-208a-5p (and other miRNAs w/seed AGCUUUU)	-0.99	TargetScan Human	High (predicted)	0.99	CDX4
hsa-miR-208b-5p	miR-208a-5p (and other miRNAs w/seed AGCUUUU)	-0.99	TargetScan Human	High (predicted)	0.99	CEBPZOS
hsa-miR-208b-5p	miR-208a-5p (and other miRNAs w/seed AGCUUUU)	-0.99	TargetScan Human	High (predicted)	0.99	CEP19
hsa-miR-208b-5p	miR-208a-5p (and other miRNAs w/seed AGCUUUU)	-0.99	TargetScan Human	High (predicted)	0.99	CNOT8
hsa-miR-208b-5p	miR-208a-5p (and other miRNAs w/seed AGCUUUU)	-0.99	TargetScan Human	High (predicted)	0.99	CTHRC1	PCP pathway
hsa-miR-208b-5p	miR-208a-5p (and other miRNAs w/seed AGCUUUU)	-0.99	TargetScan Human	High (predicted)	0.99	CTXN1
hsa-miR-208b-5p	miR-208a-5p (and other miRNAs w/seed AGCUUUU)	-0.99	TargetScan Human	High (predicted)	0.99	DCN	Neuregulin Signaling,Osteoarthritis Pathway
hsa-miR-208b-5p	miR-208a-5p (and other miRNAs w/seed AGCUUUU)	-0.99	TargetScan Human	High (predicted)	0.99	DEGS1
hsa-miR-208b-5p	miR-208a-5p (and other miRNAs w/seed AGCUUUU)	-0.99	TargetScan Human	High (predicted)	0.99	DEUP1
hsa-miR-208b-5p	miR-208a-5p (and other miRNAs w/seed AGCUUUU)	-0.99	TargetScan Human	High (predicted)	0.99	FABP2	LPS/IL-1 Mediated Inhibition of RXR Function,Maturity Onset Diabetes of Young (MODY) Signaling
hsa-miR-208b-5p	miR-208a-5p (and other miRNAs w/seed AGCUUUU)	-0.99	TargetScan Human	High (predicted)	0.99	FAM107B
hsa-miR-208b-5p	miR-208a-5p (and other miRNAs w/seed AGCUUUU)	-0.99	TargetScan Human	High (predicted)	0.99	FOPNL
hsa-miR-208b-5p	miR-208a-5p (and other miRNAs w/seed AGCUUUU)	-0.99	TargetScan Human	High (predicted)	0.99	GCFC2
hsa-miR-208b-5p	miR-208a-5p (and other miRNAs w/seed AGCUUUU)	-0.99	TargetScan Human	High (predicted)	0.99	GLS	Citrulline Biosynthesis,Glutamate Receptor Signaling,Glutamine Degradation I,Huntington's Disease Signaling,Neuroinflammation Signaling Pathway,Sirtuin Signaling Pathway,Superpathway of Citrulline Metabolism
hsa-miR-208b-5p	miR-208a-5p (and other miRNAs w/seed AGCUUUU)	-0.99	TargetScan Human	High (predicted)	0.99	GUCY1A1	Adrenomedullin signaling pathway,Antiproliferative Role of Somatostatin Receptor 2,Cellular Effects of Sildenafil (Viagra),Corticotropin Releasing Hormone Signaling,Dopamine-DARPP32 Feedback in cAMP Signaling,Endothelin-1 Signaling,eNOS Signaling,Gap Junction Signaling,Inhibition of Angiogenesis by TSP1,Nitric Oxide Signaling in the Cardiovascular System,Phototransduction Pathway,Relaxin Signalin…
hsa-miR-208b-5p	miR-208a-5p (and other miRNAs w/seed AGCUUUU)	-0.99	TargetScan Human	High (predicted)	0.99	HMGN2
hsa-miR-208b-5p	miR-208a-5p (and other miRNAs w/seed AGCUUUU)	-0.99	TargetScan Human	High (predicted)	0.99	HMGN3
hsa-miR-208b-5p	miR-208a-5p (and other miRNAs w/seed AGCUUUU)	-0.99	TargetScan Human	High (predicted)	0.99	HSPH1	Aldosterone Signaling in Epithelial Cells,Protein Ubiquitination Pathway,Unfolded protein response
hsa-miR-208b-5p	miR-208a-5p (and other miRNAs w/seed AGCUUUU)	-0.99	TargetScan Human	High (predicted)	0.99	ING4
hsa-miR-208b-5p	miR-208a-5p (and other miRNAs w/seed AGCUUUU)	-0.99	TargetScan Human	High (predicted)	0.99	INSL6
hsa-miR-208b-5p	miR-208a-5p (and other miRNAs w/seed AGCUUUU)	-0.99	TargetScan Human	High (predicted)	0.99	JPT2
hsa-miR-208b-5p	miR-208a-5p (and other miRNAs w/seed AGCUUUU)	-0.99	TargetScan Human	High (predicted)	0.99	KAT6B	Adipogenesis pathway,HMGB1 Signaling
hsa-miR-208b-5p	miR-208a-5p (and other miRNAs w/seed AGCUUUU)	-0.99	TargetScan Human	High (predicted)	0.99	KIF9
hsa-miR-208b-5p	miR-208a-5p (and other miRNAs w/seed AGCUUUU)	-0.99	TargetScan Human	High (predicted)	0.99	LOC100506869
hsa-miR-208b-5p	miR-208a-5p (and other miRNAs w/seed AGCUUUU)	-0.99	TargetScan Human	High (predicted)	0.99	LOXHD1
hsa-miR-208b-5p	miR-208a-5p (and other miRNAs w/seed AGCUUUU)	-0.99	TargetScan Human	High (predicted)	0.99	LRP2BP
hsa-miR-208b-5p	miR-208a-5p (and other miRNAs w/seed AGCUUUU)	-0.99	TargetScan Human	High (predicted)	0.99	LRRC39
hsa-miR-208b-5p	miR-208a-5p (and other miRNAs w/seed AGCUUUU)	-0.99	TargetScan Human	High (predicted)	0.99	LRRTM2	Synaptogenesis Signaling Pathway
hsa-miR-208b-5p	miR-208a-5p (and other miRNAs w/seed AGCUUUU)	-0.99	TargetScan Human	High (predicted)	0.99	ME1	Gluconeogenesis I,TR/RXR Activation
hsa-miR-208b-5p	miR-208a-5p (and other miRNAs w/seed AGCUUUU)	-0.99	TargetScan Human	High (predicted)	0.99	MRPL27
hsa-miR-208b-5p	miR-208a-5p (and other miRNAs w/seed AGCUUUU)	-0.99	TargetScan Human	High (predicted)	0.99	MRPS28
hsa-miR-208b-5p	miR-208a-5p (and other miRNAs w/seed AGCUUUU)	-0.99	TargetScan Human	High (predicted)	0.99	NKAPL
hsa-miR-208b-5p	miR-208a-5p (and other miRNAs w/seed AGCUUUU)	-0.99	TargetScan Human	High (predicted)	0.99	NT5C3A	Adenosine Nucleotides Degradation II,Guanosine Nucleotides Degradation III,NAD Salvage Pathway II,Purine Nucleotides Degradation II (Aerobic),Urate Biosynthesis/Inosine 5'-phosphate Degradation
hsa-miR-208b-5p	miR-208a-5p (and other miRNAs w/seed AGCUUUU)	-0.99	TargetScan Human	High (predicted)	0.99	NUDT7
hsa-miR-208b-5p	miR-208a-5p (and other miRNAs w/seed AGCUUUU)	-0.99	TargetScan Human	High (predicted)	0.99	P2RY12	cAMP-mediated signaling,G-Protein Coupled Receptor Signaling,Gustation Pathway,Gαi Signaling,P2Y Purigenic Receptor Signaling Pathway
hsa-miR-208b-5p	miR-208a-5p (and other miRNAs w/seed AGCUUUU)	-0.99	TargetScan Human	High (predicted)	0.99	PLAC9
hsa-miR-208b-5p	miR-208a-5p (and other miRNAs w/seed AGCUUUU)	-0.99	TargetScan Human	High (predicted)	0.99	PSMA8	BAG2 Signaling Pathway,FAT10 Signaling Pathway,Huntington's Disease Signaling,Polyamine Regulation in Colon Cancer
hsa-miR-208b-5p	miR-208a-5p (and other miRNAs w/seed AGCUUUU)	-0.99	TargetScan Human	High (predicted)	0.99	RAI2
hsa-miR-208b-5p	miR-208a-5p (and other miRNAs w/seed AGCUUUU)	-0.99	TargetScan Human	High (predicted)	0.99	RALYL
hsa-miR-208b-5p	miR-208a-5p (and other miRNAs w/seed AGCUUUU)	-0.99	TargetScan Human	High (predicted)	0.99	RORA	IL-23 Signaling Pathway,Melatonin Signaling,Th17 Activation Pathway
hsa-miR-208b-5p	miR-208a-5p (and other miRNAs w/seed AGCUUUU)	-0.99	TargetScan Human	High (predicted)	0.99	SCOC
hsa-miR-208b-5p	miR-208a-5p (and other miRNAs w/seed AGCUUUU)	-0.99	TargetScan Human	High (predicted)	0.99	SCRG1
hsa-miR-208b-5p	miR-208a-5p (and other miRNAs w/seed AGCUUUU)	-0.99	TargetScan Human	High (predicted)	0.99	SETD9
hsa-miR-208b-5p	miR-208a-5p (and other miRNAs w/seed AGCUUUU)	-0.99	TargetScan Human	High (predicted)	0.99	SMC2	ATM Signaling
hsa-miR-208b-5p	miR-208a-5p (and other miRNAs w/seed AGCUUUU)	-0.99	TargetScan Human	High (predicted)	0.99	SNX10
hsa-miR-208b-5p	miR-208a-5p (and other miRNAs w/seed AGCUUUU)	-0.99	TargetScan Human	High (predicted)	0.99	STARD4
hsa-miR-208b-5p	miR-208a-5p (and other miRNAs w/seed AGCUUUU)	-0.99	TargetScan Human	High (predicted)	0.99	TCEAL1
hsa-miR-208b-5p	miR-208a-5p (and other miRNAs w/seed AGCUUUU)	-0.99	TargetScan Human	High (predicted)	0.99	TCF15
hsa-miR-208b-5p	miR-208a-5p (and other miRNAs w/seed AGCUUUU)	-0.99	TargetScan Human	High (predicted)	0.99	TM4SF20
hsa-miR-208b-5p	miR-208a-5p (and other miRNAs w/seed AGCUUUU)	-0.99	TargetScan Human	High (predicted)	0.99	TMEM181
hsa-miR-208b-5p	miR-208a-5p (and other miRNAs w/seed AGCUUUU)	-0.99	TargetScan Human	High (predicted)	0.99	TRA2A
hsa-miR-208b-5p	miR-208a-5p (and other miRNAs w/seed AGCUUUU)	-0.99	TargetScan Human	High (predicted)	0.99	YTHDF3
hsa-miR-208b-5p	miR-208a-5p (and other miRNAs w/seed AGCUUUU)	-0.99	TargetScan Human	High (predicted)	0.99	ZDBF2
hsa-miR-208b-5p	miR-208a-5p (and other miRNAs w/seed AGCUUUU)	-0.99	TargetScan Human	High (predicted)	0.99	ZFP36L1
hsa-miR-208b-5p	miR-208a-5p (and other miRNAs w/seed AGCUUUU)	-0.99	TargetScan Human	High (predicted)	0.99	ZIK1
hsa-miR-208b-5p	miR-208a-5p (and other miRNAs w/seed AGCUUUU)	-0.99	TargetScan Human	High (predicted)	0.99	ZNF286A
hsa-miR-208b-5p	miR-208a-5p (and other miRNAs w/seed AGCUUUU)	-0.99	TargetScan Human	High (predicted)	0.99	ZNF286B
hsa-miR-208b-5p	miR-208a-5p (and other miRNAs w/seed AGCUUUU)	-0.99	TargetScan Human	High (predicted)	0.99	ZNF483
hsa-miR-208b-5p	miR-208a-5p (and other miRNAs w/seed AGCUUUU)	-0.99	TargetScan Human	High (predicted)	0.99	ZSCAN32
hsa-miR-23a-5p	miR-23a-5p (and other miRNAs w/seed GGGUUCC)	1.079	TargetScan Human	High (predicted)	-1.079	ABCC12
hsa-miR-23a-5p	miR-23a-5p (and other miRNAs w/seed GGGUUCC)	1.079	TargetScan Human	High (predicted)	-1.079	AC0743896
hsa-miR-23a-5p	miR-23a-5p (and other miRNAs w/seed GGGUUCC)	1.079	TargetScan Human	High (predicted)	-1.079	AC1456762
hsa-miR-23a-5p	miR-23a-5p (and other miRNAs w/seed GGGUUCC)	1.079	TargetScan Human	High (predicted)	-1.079	ADAM10	Axonal Guidance Signaling,Ephrin A Signaling,Ephrin Receptor Signaling,GP6 Signaling Pathway,Inhibition of Matrix Metalloproteases,Sirtuin Signaling Pathway
hsa-miR-23a-5p	miR-23a-5p (and other miRNAs w/seed GGGUUCC)	1.079	TargetScan Human	High (predicted)	-1.079	ALDH18A1	Aryl Hydrocarbon Receptor Signaling,Citrulline Biosynthesis,LPS/IL-1 Mediated Inhibition of RXR Function,Proline Biosynthesis I,Superpathway of Citrulline Metabolism,Xenobiotic Metabolism Signaling
hsa-miR-23a-5p	miR-23a-5p (and other miRNAs w/seed GGGUUCC)	1.079	TargetScan Human	High (predicted)	-1.079	ALKBH1
hsa-miR-23a-5p	miR-23a-5p (and other miRNAs w/seed GGGUUCC)	1.079	TargetScan Human	High (predicted)	-1.079	ANKRD7
hsa-miR-23a-5p	miR-23a-5p (and other miRNAs w/seed GGGUUCC)	1.079	TargetScan Human	High (predicted)	-1.079	AQP5	eNOS Signaling
hsa-miR-23a-5p	miR-23a-5p (and other miRNAs w/seed GGGUUCC)	1.079	TargetScan Human	High (predicted)	-1.079	ASCL5
hsa-miR-23a-5p	miR-23a-5p (and other miRNAs w/seed GGGUUCC)	1.079	TargetScan Human	High (predicted)	-1.079	BARX2
hsa-miR-23a-5p	miR-23a-5p (and other miRNAs w/seed GGGUUCC)	1.079	TargetScan Human	High (predicted)	-1.079	BCAS4
hsa-miR-23a-5p	miR-23a-5p (and other miRNAs w/seed GGGUUCC)	1.079	TargetScan Human	High (predicted)	-1.079	BDH1	Ketogenesis,Ketolysis
hsa-miR-23a-5p	miR-23a-5p (and other miRNAs w/seed GGGUUCC)	1.079	TargetScan Human	High (predicted)	-1.079	BPIFC
hsa-miR-23a-5p	miR-23a-5p (and other miRNAs w/seed GGGUUCC)	1.079	TargetScan Human	High (predicted)	-1.079	C1orf147
hsa-miR-23a-5p	miR-23a-5p (and other miRNAs w/seed GGGUUCC)	1.079	TargetScan Human	High (predicted)	-1.079	C3orf56
hsa-miR-23a-5p	miR-23a-5p (and other miRNAs w/seed GGGUUCC)	1.079	TargetScan Human	High (predicted)	-1.079	C5orf64
hsa-miR-23a-5p	miR-23a-5p (and other miRNAs w/seed GGGUUCC)	1.079	TargetScan Human	High (predicted)	-1.079	C7orf31
hsa-miR-23a-5p	miR-23a-5p (and other miRNAs w/seed GGGUUCC)	1.079	TargetScan Human	High (predicted)	-1.079	CA6
hsa-miR-23a-5p	miR-23a-5p (and other miRNAs w/seed GGGUUCC)	1.079	TargetScan Human	High (predicted)	-1.079	CAGE1
hsa-miR-23a-5p	miR-23a-5p (and other miRNAs w/seed GGGUUCC)	1.079	TargetScan Human	High (predicted)	-1.079	CAMK2N2
hsa-miR-23a-5p	miR-23a-5p (and other miRNAs w/seed GGGUUCC)	1.079	TargetScan Human	High (predicted)	-1.079	CASP16P
hsa-miR-23a-5p	miR-23a-5p (and other miRNAs w/seed GGGUUCC)	1.079	TargetScan Human	High (predicted)	-1.079	CHTF8
hsa-miR-23a-5p	miR-23a-5p (and other miRNAs w/seed GGGUUCC)	1.079	TargetScan Human	High (predicted)	-1.079	CKM	AMPK Signaling,Creatine-phosphate Biosynthesis
hsa-miR-23a-5p	miR-23a-5p (and other miRNAs w/seed GGGUUCC)	1.079	TargetScan Human	High (predicted)	-1.079	CLDN9	Agranulocyte Adhesion and Diapedesis,Granulocyte Adhesion and Diapedesis,Leukocyte Extravasation Signaling,Sertoli Cell-Sertoli Cell Junction Signaling,Tight Junction Signaling
hsa-miR-23a-5p	miR-23a-5p (and other miRNAs w/seed GGGUUCC)	1.079	TargetScan Human	High (predicted)	-1.079	CRYBB2
hsa-miR-23a-5p	miR-23a-5p (and other miRNAs w/seed GGGUUCC)	1.079	TargetScan Human	High (predicted)	-1.079	CSNK2B	Amyloid Processing,Clathrin-mediated Endocytosis Signaling,EGF Signaling,IGF-1 Signaling,IL-2 Signaling,IL-6 Signaling,NF-κB Signaling,PD-1, PD-L1 cancer immunotherapy pathway,PDGF Signaling,PTEN Signaling,RAR Activation,Wnt/β-catenin Signaling
hsa-miR-23a-5p	miR-23a-5p (and other miRNAs w/seed GGGUUCC)	1.079	TargetScan Human	High (predicted)	-1.079	CT55
hsa-miR-23a-5p	miR-23a-5p (and other miRNAs w/seed GGGUUCC)	1.079	TargetScan Human	High (predicted)	-1.079	CTDP1
hsa-miR-23a-5p	miR-23a-5p (and other miRNAs w/seed GGGUUCC)	1.079	TargetScan Human	High (predicted)	-1.079	CTLA4	CD28 Signaling in T Helper Cells,CTLA4 Signaling in Cytotoxic T Lymphocytes,T Cell Exhaustion Signaling Pathway,T Cell Receptor Signaling
hsa-miR-23a-5p	miR-23a-5p (and other miRNAs w/seed GGGUUCC)	1.079	TargetScan Human	High (predicted)	-1.079	CTSA	Autophagy,Phagosome Maturation,SPINK1 Pancreatic Cancer Pathway
hsa-miR-23a-5p	miR-23a-5p (and other miRNAs w/seed GGGUUCC)	1.079	TargetScan Human	High (predicted)	-1.079	CYP3A5	Acetone Degradation I (to Methylglyoxal),Bupropion Degradation,Estrogen Biosynthesis,LPS/IL-1 Mediated Inhibition of RXR Function,Melatonin Degradation I,Nicotine Degradation II,Nicotine Degradation III,PXR/RXR Activation,Superpathway of Melatonin Degradation,Xenobiotic Metabolism Signaling
hsa-miR-23a-5p	miR-23a-5p (and other miRNAs w/seed GGGUUCC)	1.079	TargetScan Human	High (predicted)	-1.079	DCAF16
hsa-miR-23a-5p	miR-23a-5p (and other miRNAs w/seed GGGUUCC)	1.079	TargetScan Human	High (predicted)	-1.079	DEXI
hsa-miR-23a-5p	miR-23a-5p (and other miRNAs w/seed GGGUUCC)	1.079	TargetScan Human	High (predicted)	-1.079	DHFR	Aryl Hydrocarbon Receptor Signaling,dTMP De Novo Biosynthesis
hsa-miR-23a-5p	miR-23a-5p (and other miRNAs w/seed GGGUUCC)	1.079	TargetScan Human	High (predicted)	-1.079	DPT
hsa-miR-23a-5p	miR-23a-5p (and other miRNAs w/seed GGGUUCC)	1.079	TargetScan Human	High (predicted)	-1.079	DSC3
hsa-miR-23a-5p	miR-23a-5p (and other miRNAs w/seed GGGUUCC)	1.079	TargetScan Human	High (predicted)	-1.079	DYNLRB1	Phagosome Maturation
hsa-miR-23a-5p	miR-23a-5p (and other miRNAs w/seed GGGUUCC)	1.079	TargetScan Human	High (predicted)	-1.079	EEF1AKMT1	Cysteine Biosynthesis III (mammalia),Methionine Degradation I (to Homocysteine),Superpathway of Methionine Degradation
hsa-miR-23a-5p	miR-23a-5p (and other miRNAs w/seed GGGUUCC)	1.079	TargetScan Human	High (predicted)	-1.079	EEF1AKMT3	Cysteine Biosynthesis III (mammalia),Methionine Degradation I (to Homocysteine),Superpathway of Methionine Degradation
hsa-miR-23a-5p	miR-23a-5p (and other miRNAs w/seed GGGUUCC)	1.079	TargetScan Human	High (predicted)	-1.079	EIF4ENIF1
hsa-miR-23a-5p	miR-23a-5p (and other miRNAs w/seed GGGUUCC)	1.079	TargetScan Human	High (predicted)	-1.079	ENDOU	Neuroprotective Role of THOP1 in Alzheimer's Disease
hsa-miR-23a-5p	miR-23a-5p (and other miRNAs w/seed GGGUUCC)	1.079	TargetScan Human	High (predicted)	-1.079	ENHO
hsa-miR-23a-5p	miR-23a-5p (and other miRNAs w/seed GGGUUCC)	1.079	TargetScan Human	High (predicted)	-1.079	EPOP
hsa-miR-23a-5p	miR-23a-5p (and other miRNAs w/seed GGGUUCC)	1.079	TargetScan Human	High (predicted)	-1.079	ERGIC1
hsa-miR-23a-5p	miR-23a-5p (and other miRNAs w/seed GGGUUCC)	1.079	TargetScan Human	High (predicted)	-1.079	FAM27C
hsa-miR-23a-5p	miR-23a-5p (and other miRNAs w/seed GGGUUCC)	1.079	TargetScan Human	High (predicted)	-1.079	FBXO24
hsa-miR-23a-5p	miR-23a-5p (and other miRNAs w/seed GGGUUCC)	1.079	TargetScan Human	High (predicted)	-1.079	FBXW4
hsa-miR-23a-5p	miR-23a-5p (and other miRNAs w/seed GGGUUCC)	1.079	TargetScan Human	High (predicted)	-1.079	FCHSD1
hsa-miR-23a-5p	miR-23a-5p (and other miRNAs w/seed GGGUUCC)	1.079	TargetScan Human	High (predicted)	-1.079	FGFR1OP
hsa-miR-23a-5p	miR-23a-5p (and other miRNAs w/seed GGGUUCC)	1.079	TargetScan Human	High (predicted)	-1.079	FOXC1	Transcriptional Regulatory Network in Embryonic Stem Cells
hsa-miR-23a-5p	miR-23a-5p (and other miRNAs w/seed GGGUUCC)	1.079	TargetScan Human	High (predicted)	-1.079	GBX2	Transcriptional Regulatory Network in Embryonic Stem Cells
hsa-miR-23a-5p	miR-23a-5p (and other miRNAs w/seed GGGUUCC)	1.079	TargetScan Human	High (predicted)	-1.079	GIPC3
hsa-miR-23a-5p	miR-23a-5p (and other miRNAs w/seed GGGUUCC)	1.079	TargetScan Human	High (predicted)	-1.079	GJA4	Gap Junction Signaling
hsa-miR-23a-5p	miR-23a-5p (and other miRNAs w/seed GGGUUCC)	1.079	TargetScan Human	High (predicted)	-1.079	GOLGA6L1 (includes others)
hsa-miR-23a-5p	miR-23a-5p (and other miRNAs w/seed GGGUUCC)	1.079	TargetScan Human	High (predicted)	-1.079	GPX3	Apelin Adipocyte Signaling Pathway,Glutathione Redox Reactions I
hsa-miR-23a-5p	miR-23a-5p (and other miRNAs w/seed GGGUUCC)	1.079	TargetScan Human	High (predicted)	-1.079	GREM2
hsa-miR-23a-5p	miR-23a-5p (and other miRNAs w/seed GGGUUCC)	1.079	TargetScan Human	High (predicted)	-1.079	GYPE
hsa-miR-23a-5p	miR-23a-5p (and other miRNAs w/seed GGGUUCC)	1.079	TargetScan Human	High (predicted)	-1.079	HABP4
hsa-miR-23a-5p	miR-23a-5p (and other miRNAs w/seed GGGUUCC)	1.079	TargetScan Human	High (predicted)	-1.079	HCST	Natural Killer Cell Signaling
hsa-miR-23a-5p	miR-23a-5p (and other miRNAs w/seed GGGUUCC)	1.079	TargetScan Human	High (predicted)	-1.079	HELLS
hsa-miR-23a-5p	miR-23a-5p (and other miRNAs w/seed GGGUUCC)	1.079	TargetScan Human	High (predicted)	-1.079	IGF2	Glioblastoma Multiforme Signaling,Glioma Signaling,Growth Hormone Signaling,Hepatic Fibrosis / Hepatic Stellate Cell Activation
hsa-miR-23a-5p	miR-23a-5p (and other miRNAs w/seed GGGUUCC)	1.079	TargetScan Human	High (predicted)	-1.079	ITLN1	Osteoarthritis Pathway
hsa-miR-23a-5p	miR-23a-5p (and other miRNAs w/seed GGGUUCC)	1.079	TargetScan Human	High (predicted)	-1.079	JAM3	Agranulocyte Adhesion and Diapedesis,Granulocyte Adhesion and Diapedesis,Leukocyte Extravasation Signaling,Sertoli Cell-Sertoli Cell Junction Signaling,Tight Junction Signaling
hsa-miR-23a-5p	miR-23a-5p (and other miRNAs w/seed GGGUUCC)	1.079	TargetScan Human	High (predicted)	-1.079	JMJD6	IL-12 Signaling and Production in Macrophages
hsa-miR-23a-5p	miR-23a-5p (and other miRNAs w/seed GGGUUCC)	1.079	TargetScan Human	High (predicted)	-1.079	KCNE3
hsa-miR-23a-5p	miR-23a-5p (and other miRNAs w/seed GGGUUCC)	1.079	TargetScan Human	High (predicted)	-1.079	KCNIP1
hsa-miR-23a-5p	miR-23a-5p (and other miRNAs w/seed GGGUUCC)	1.079	TargetScan Human	High (predicted)	-1.079	KIRREL2
hsa-miR-23a-5p	miR-23a-5p (and other miRNAs w/seed GGGUUCC)	1.079	TargetScan Human	High (predicted)	-1.079	LBH
hsa-miR-23a-5p	miR-23a-5p (and other miRNAs w/seed GGGUUCC)	1.079	TargetScan Human	High (predicted)	-1.079	LDLRAD1
hsa-miR-23a-5p	miR-23a-5p (and other miRNAs w/seed GGGUUCC)	1.079	TargetScan Human	High (predicted)	-1.079	LINC02054
hsa-miR-23a-5p	miR-23a-5p (and other miRNAs w/seed GGGUUCC)	1.079	TargetScan Human	High (predicted)	-1.079	LOC100132813
hsa-miR-23a-5p	miR-23a-5p (and other miRNAs w/seed GGGUUCC)	1.079	TargetScan Human	High (predicted)	-1.079	LRRC56
hsa-miR-23a-5p	miR-23a-5p (and other miRNAs w/seed GGGUUCC)	1.079	TargetScan Human	High (predicted)	-1.079	LRRD1
hsa-miR-23a-5p	miR-23a-5p (and other miRNAs w/seed GGGUUCC)	1.079	TargetScan Human	High (predicted)	-1.079	MAPK13	4-1BB Signaling in T Lymphocytes,Acute Phase Response Signaling,Adrenomedullin signaling pathway,AMPK Signaling,Amyloid Processing,Antioxidant Action of Vitamin C,Apelin Adipocyte Signaling Pathway,Apelin Cardiomyocyte Signaling Pathway,April Mediated Signaling,ATM Signaling,B Cell Activating Factor Signaling,B Cell Receptor Signaling,BMP signaling pathway,Cardiac Hypertrophy Signaling,Cardiac Hy…
hsa-miR-23a-5p	miR-23a-5p (and other miRNAs w/seed GGGUUCC)	1.079	TargetScan Human	High (predicted)	-1.079	MARCH4
hsa-miR-23a-5p	miR-23a-5p (and other miRNAs w/seed GGGUUCC)	1.079	TargetScan Human	High (predicted)	-1.079	MARVELD1
hsa-miR-23a-5p	miR-23a-5p (and other miRNAs w/seed GGGUUCC)	1.079	TargetScan Human	High (predicted)	-1.079	MBD1
hsa-miR-23a-5p	miR-23a-5p (and other miRNAs w/seed GGGUUCC)	1.079	TargetScan Human	High (predicted)	-1.079	MCFD2
hsa-miR-23a-5p	miR-23a-5p (and other miRNAs w/seed GGGUUCC)	1.079	TargetScan Human	High (predicted)	-1.079	MEOX1
hsa-miR-23a-5p	miR-23a-5p (and other miRNAs w/seed GGGUUCC)	1.079	TargetScan Human	High (predicted)	-1.079	MIF-AS1
hsa-miR-23a-5p	miR-23a-5p (and other miRNAs w/seed GGGUUCC)	1.079	TargetScan Human	High (predicted)	-1.079	MPV17
hsa-miR-23a-5p	miR-23a-5p (and other miRNAs w/seed GGGUUCC)	1.079	TargetScan Human	High (predicted)	-1.079	MRPL43
hsa-miR-23a-5p	miR-23a-5p (and other miRNAs w/seed GGGUUCC)	1.079	TargetScan Human	High (predicted)	-1.079	MSANTD1
hsa-miR-23a-5p	miR-23a-5p (and other miRNAs w/seed GGGUUCC)	1.079	TargetScan Human	High (predicted)	-1.079	MYEOV
hsa-miR-23a-5p	miR-23a-5p (and other miRNAs w/seed GGGUUCC)	1.079	TargetScan Human	High (predicted)	-1.079	MYF6
hsa-miR-23a-5p	miR-23a-5p (and other miRNAs w/seed GGGUUCC)	1.079	TargetScan Human	High (predicted)	-1.079	MYO1E	Clathrin-mediated Endocytosis Signaling
hsa-miR-23a-5p	miR-23a-5p (and other miRNAs w/seed GGGUUCC)	1.079	TargetScan Human	High (predicted)	-1.079	MZT1
hsa-miR-23a-5p	miR-23a-5p (and other miRNAs w/seed GGGUUCC)	1.079	TargetScan Human	High (predicted)	-1.079	NAP1L4	Synaptogenesis Signaling Pathway
hsa-miR-23a-5p	miR-23a-5p (and other miRNAs w/seed GGGUUCC)	1.079	TargetScan Human	High (predicted)	-1.079	NDUFA10	Mitochondrial Dysfunction,Oxidative Phosphorylation,Sirtuin Signaling Pathway
hsa-miR-23a-5p	miR-23a-5p (and other miRNAs w/seed GGGUUCC)	1.079	TargetScan Human	High (predicted)	-1.079	NECAP1
hsa-miR-23a-5p	miR-23a-5p (and other miRNAs w/seed GGGUUCC)	1.079	TargetScan Human	High (predicted)	-1.079	P2RX2	Gustation Pathway
hsa-miR-23a-5p	miR-23a-5p (and other miRNAs w/seed GGGUUCC)	1.079	TargetScan Human	High (predicted)	-1.079	P2RY4	Gustation Pathway,P2Y Purigenic Receptor Signaling Pathway
hsa-miR-23a-5p	miR-23a-5p (and other miRNAs w/seed GGGUUCC)	1.079	TargetScan Human	High (predicted)	-1.079	PAQR8
hsa-miR-23a-5p	miR-23a-5p (and other miRNAs w/seed GGGUUCC)	1.079	TargetScan Human	High (predicted)	-1.079	PARP11	Death Receptor Signaling,Retinoic acid Mediated Apoptosis Signaling,UVA-Induced MAPK Signaling
hsa-miR-23a-5p	miR-23a-5p (and other miRNAs w/seed GGGUUCC)	1.079	TargetScan Human	High (predicted)	-1.079	PCDHB16
hsa-miR-23a-5p	miR-23a-5p (and other miRNAs w/seed GGGUUCC)	1.079	TargetScan Human	High (predicted)	-1.079	PDCD1	3-phosphoinositide Biosynthesis,3-phosphoinositide Degradation,D-myo-inositol (1,4,5,6)-Tetrakisphosphate Biosynthesis,D-myo-inositol (3,4,5,6)-tetrakisphosphate Biosynthesis,D-myo-inositol-5-phosphate Metabolism,PD-1, PD-L1 cancer immunotherapy pathway,Superpathway of Inositol Phosphate Compounds,T Cell Exhaustion Signaling Pathway
hsa-miR-23a-5p	miR-23a-5p (and other miRNAs w/seed GGGUUCC)	1.079	TargetScan Human	High (predicted)	-1.079	PEBP4
hsa-miR-23a-5p	miR-23a-5p (and other miRNAs w/seed GGGUUCC)	1.079	TargetScan Human	High (predicted)	-1.079	PHKG1	Protein Kinase A Signaling,α-Adrenergic Signaling
hsa-miR-23a-5p	miR-23a-5p (and other miRNAs w/seed GGGUUCC)	1.079	TargetScan Human	High (predicted)	-1.079	PLGLB1/PLGLB2
hsa-miR-23a-5p	miR-23a-5p (and other miRNAs w/seed GGGUUCC)	1.079	TargetScan Human	High (predicted)	-1.079	POMGNT1
hsa-miR-23a-5p	miR-23a-5p (and other miRNAs w/seed GGGUUCC)	1.079	TargetScan Human	High (predicted)	-1.079	POMT2
hsa-miR-23a-5p	miR-23a-5p (and other miRNAs w/seed GGGUUCC)	1.079	TargetScan Human	High (predicted)	-1.079	PPM1N
hsa-miR-23a-5p	miR-23a-5p (and other miRNAs w/seed GGGUUCC)	1.079	TargetScan Human	High (predicted)	-1.079	PRAF2
hsa-miR-23a-5p	miR-23a-5p (and other miRNAs w/seed GGGUUCC)	1.079	TargetScan Human	High (predicted)	-1.079	PRSS33	Neuroprotective Role of THOP1 in Alzheimer's Disease
hsa-miR-23a-5p	miR-23a-5p (and other miRNAs w/seed GGGUUCC)	1.079	TargetScan Human	High (predicted)	-1.079	PSD2
hsa-miR-23a-5p	miR-23a-5p (and other miRNAs w/seed GGGUUCC)	1.079	TargetScan Human	High (predicted)	-1.079	PTCD2
hsa-miR-23a-5p	miR-23a-5p (and other miRNAs w/seed GGGUUCC)	1.079	TargetScan Human	High (predicted)	-1.079	REG1A
hsa-miR-23a-5p	miR-23a-5p (and other miRNAs w/seed GGGUUCC)	1.079	TargetScan Human	High (predicted)	-1.079	RFX2
hsa-miR-23a-5p	miR-23a-5p (and other miRNAs w/seed GGGUUCC)	1.079	TargetScan Human	High (predicted)	-1.079	RGL4
hsa-miR-23a-5p	miR-23a-5p (and other miRNAs w/seed GGGUUCC)	1.079	TargetScan Human	High (predicted)	-1.079	RHOV	Actin Nucleation by ARP-WASP Complex,Cardiac Hypertrophy Signaling,Cholecystokinin/Gastrin-mediated Signaling,Colorectal Cancer Metastasis Signaling,CXCR4 Signaling,Germ Cell-Sertoli Cell Junction Signaling,Glioblastoma Multiforme Signaling,Glioma Invasiveness Signaling,Gαq Signaling,HMGB1 Signaling,IL-8 Signaling,ILK Signaling,Integrin Signaling,Molecular Mechanisms of Cancer,mTOR Signaling,Phag…
hsa-miR-23a-5p	miR-23a-5p (and other miRNAs w/seed GGGUUCC)	1.079	TargetScan Human	High (predicted)	-1.079	RNF166
hsa-miR-23a-5p	miR-23a-5p (and other miRNAs w/seed GGGUUCC)	1.079	TargetScan Human	High (predicted)	-1.079	RRP7A
hsa-miR-23a-5p	miR-23a-5p (and other miRNAs w/seed GGGUUCC)	1.079	TargetScan Human	High (predicted)	-1.079	RUFY3
hsa-miR-23a-5p	miR-23a-5p (and other miRNAs w/seed GGGUUCC)	1.079	TargetScan Human	High (predicted)	-1.079	SAP130	Adipogenesis pathway,DNA Methylation and Transcriptional Repression Signaling
hsa-miR-23a-5p	miR-23a-5p (and other miRNAs w/seed GGGUUCC)	1.079	TargetScan Human	High (predicted)	-1.079	SGCA
hsa-miR-23a-5p	miR-23a-5p (and other miRNAs w/seed GGGUUCC)	1.079	TargetScan Human	High (predicted)	-1.079	SIRPA	3-phosphoinositide Biosynthesis,3-phosphoinositide Degradation,D-myo-inositol (1,4,5,6)-Tetrakisphosphate Biosynthesis,D-myo-inositol (3,4,5,6)-tetrakisphosphate Biosynthesis,D-myo-inositol-5-phosphate Metabolism,Production of Nitric Oxide and Reactive Oxygen Species in Macrophages,Protein Kinase A Signaling,Role of JAK2 in Hormone-like Cytokine Signaling,Superpathway of Inositol Phosphate Compou…
hsa-miR-23a-5p	miR-23a-5p (and other miRNAs w/seed GGGUUCC)	1.079	TargetScan Human	High (predicted)	-1.079	SLC26A11
hsa-miR-23a-5p	miR-23a-5p (and other miRNAs w/seed GGGUUCC)	1.079	TargetScan Human	High (predicted)	-1.079	SMIM15
hsa-miR-23a-5p	miR-23a-5p (and other miRNAs w/seed GGGUUCC)	1.079	TargetScan Human	High (predicted)	-1.079	SMIM24
hsa-miR-23a-5p	miR-23a-5p (and other miRNAs w/seed GGGUUCC)	1.079	TargetScan Human	High (predicted)	-1.079	SNX12
hsa-miR-23a-5p	miR-23a-5p (and other miRNAs w/seed GGGUUCC)	1.079	TargetScan Human	High (predicted)	-1.079	SRPRA
hsa-miR-23a-5p	miR-23a-5p (and other miRNAs w/seed GGGUUCC)	1.079	TargetScan Human	High (predicted)	-1.079	SRSF2
hsa-miR-23a-5p	miR-23a-5p (and other miRNAs w/seed GGGUUCC)	1.079	TargetScan Human	High (predicted)	-1.079	SSMEM1
hsa-miR-23a-5p	miR-23a-5p (and other miRNAs w/seed GGGUUCC)	1.079	TargetScan Human	High (predicted)	-1.079	STK38
hsa-miR-23a-5p	miR-23a-5p (and other miRNAs w/seed GGGUUCC)	1.079	TargetScan Human	High (predicted)	-1.079	TBC1D13
hsa-miR-23a-5p	miR-23a-5p (and other miRNAs w/seed GGGUUCC)	1.079	TargetScan Human	High (predicted)	-1.079	TEC	Gα12/13 Signaling,IL-15 Production,Leukocyte Extravasation Signaling,Sperm Motility,T Cell Receptor Signaling,Tec Kinase Signaling
hsa-miR-23a-5p	miR-23a-5p (and other miRNAs w/seed GGGUUCC)	1.079	TargetScan Human	High (predicted)	-1.079	TENT5A
hsa-miR-23a-5p	miR-23a-5p (and other miRNAs w/seed GGGUUCC)	1.079	TargetScan Human	High (predicted)	-1.079	TGIF2
hsa-miR-23a-5p	miR-23a-5p (and other miRNAs w/seed GGGUUCC)	1.079	TargetScan Human	High (predicted)	-1.079	TLR4	Altered T Cell and B Cell Signaling in Rheumatoid Arthritis,Colorectal Cancer Metastasis Signaling,Communication between Innate and Adaptive Immune Cells,Crosstalk between Dendritic Cells and Natural Killer Cells,Dendritic Cell Maturation,Hepatic Cholestasis,Hepatic Fibrosis / Hepatic Stellate Cell Activation,HMGB1 Signaling,IL-12 Signaling and Production in Macrophages,Inflammasome pathway,iNOS …
hsa-miR-23a-5p	miR-23a-5p (and other miRNAs w/seed GGGUUCC)	1.079	TargetScan Human	High (predicted)	-1.079	TMEM127
hsa-miR-23a-5p	miR-23a-5p (and other miRNAs w/seed GGGUUCC)	1.079	TargetScan Human	High (predicted)	-1.079	TMEM140
hsa-miR-23a-5p	miR-23a-5p (and other miRNAs w/seed GGGUUCC)	1.079	TargetScan Human	High (predicted)	-1.079	TMEM192
hsa-miR-23a-5p	miR-23a-5p (and other miRNAs w/seed GGGUUCC)	1.079	TargetScan Human	High (predicted)	-1.079	TMEM252
hsa-miR-23a-5p	miR-23a-5p (and other miRNAs w/seed GGGUUCC)	1.079	TargetScan Human	High (predicted)	-1.079	TMEM41A
hsa-miR-23a-5p	miR-23a-5p (and other miRNAs w/seed GGGUUCC)	1.079	TargetScan Human	High (predicted)	-1.079	TNF	14-3-3-mediated Signaling,Activation of IRF by Cytosolic Pattern Recognition Receptors,Acute Phase Response Signaling,Adipogenesis pathway,Adrenomedullin signaling pathway,Agranulocyte Adhesion and Diapedesis,Airway Inflammation in Asthma,Airway Pathology in Chronic Obstructive Pulmonary Disease,Allograft Rejection Signaling,Altered T Cell and B Cell Signaling in Rheumatoid Arthritis,Antioxidant …
hsa-miR-23a-5p	miR-23a-5p (and other miRNAs w/seed GGGUUCC)	1.079	TargetScan Human	High (predicted)	-1.079	TNFRSF19
hsa-miR-23a-5p	miR-23a-5p (and other miRNAs w/seed GGGUUCC)	1.079	TargetScan Human	High (predicted)	-1.079	TNFSF10	Cardiac Hypertrophy Signaling (Enhanced),Crosstalk between Dendritic Cells and Natural Killer Cells,Death Receptor Signaling,Hepatic Cholestasis,HMGB1 Signaling,Retinoic acid Mediated Apoptosis Signaling,Role of Pattern Recognition Receptors in Recognition of Bacteria and Viruses,Tec Kinase Signaling
hsa-miR-23a-5p	miR-23a-5p (and other miRNAs w/seed GGGUUCC)	1.079	TargetScan Human	High (predicted)	-1.079	TOR2A
hsa-miR-23a-5p	miR-23a-5p (and other miRNAs w/seed GGGUUCC)	1.079	TargetScan Human	High (predicted)	-1.079	TP53INP2
hsa-miR-23a-5p	miR-23a-5p (and other miRNAs w/seed GGGUUCC)	1.079	TargetScan Human	High (predicted)	-1.079	TRIM49B
hsa-miR-23a-5p	miR-23a-5p (and other miRNAs w/seed GGGUUCC)	1.079	TargetScan Human	High (predicted)	-1.079	TSPAN18
hsa-miR-23a-5p	miR-23a-5p (and other miRNAs w/seed GGGUUCC)	1.079	TargetScan Human	High (predicted)	-1.079	TSPAN4	Integrin Signaling
hsa-miR-23a-5p	miR-23a-5p (and other miRNAs w/seed GGGUUCC)	1.079	TargetScan Human	High (predicted)	-1.079	USH2A
hsa-miR-23a-5p	miR-23a-5p (and other miRNAs w/seed GGGUUCC)	1.079	TargetScan Human	High (predicted)	-1.079	VSIG1
hsa-miR-23a-5p	miR-23a-5p (and other miRNAs w/seed GGGUUCC)	1.079	TargetScan Human	High (predicted)	-1.079	WDR38
hsa-miR-23a-5p	miR-23a-5p (and other miRNAs w/seed GGGUUCC)	1.079	TargetScan Human	High (predicted)	-1.079	XPNPEP2
hsa-miR-23a-5p	miR-23a-5p (and other miRNAs w/seed GGGUUCC)	1.079	TargetScan Human	High (predicted)	-1.079	XXYLT1
hsa-miR-23a-5p	miR-23a-5p (and other miRNAs w/seed GGGUUCC)	1.079	TargetScan Human	High (predicted)	-1.079	YDJC
hsa-miR-23a-5p	miR-23a-5p (and other miRNAs w/seed GGGUUCC)	1.079	TargetScan Human	High (predicted)	-1.079	ZBTB11
hsa-miR-23a-5p	miR-23a-5p (and other miRNAs w/seed GGGUUCC)	1.079	TargetScan Human	High (predicted)	-1.079	ZNF136
hsa-miR-23a-5p	miR-23a-5p (and other miRNAs w/seed GGGUUCC)	1.079	TargetScan Human	High (predicted)	-1.079	ZNF275
hsa-miR-23a-5p	miR-23a-5p (and other miRNAs w/seed GGGUUCC)	1.079	TargetScan Human	High (predicted)	-1.079	ZSCAN22
hsa-miR-296-3p	miR-296-3p (miRNAs w/seed AGGGUUG)	1.312	TargetScan Human	High (predicted)	-1.312	ACAT1	Glutaryl-CoA Degradation,Isoleucine Degradation I,Ketogenesis,Ketolysis,Mevalonate Pathway I,Superpathway of Cholesterol Biosynthesis,Superpathway of Geranylgeranyldiphosphate Biosynthesis I (via Mevalonate),Tryptophan Degradation III (Eukaryotic)
hsa-miR-296-3p	miR-296-3p (miRNAs w/seed AGGGUUG)	1.312	TargetScan Human	High (predicted)	-1.312	ANKS4B
hsa-miR-296-3p	miR-296-3p (miRNAs w/seed AGGGUUG)	1.312	TargetScan Human	High (predicted)	-1.312	AOAH
hsa-miR-296-3p	miR-296-3p (miRNAs w/seed AGGGUUG)	1.312	TargetScan Human	High (predicted)	-1.312	BLOC1S1
hsa-miR-296-3p	miR-296-3p (miRNAs w/seed AGGGUUG)	1.312	TargetScan Human	High (predicted)	-1.312	C10orf91
hsa-miR-296-3p	miR-296-3p (miRNAs w/seed AGGGUUG)	1.312	TargetScan Human	High (predicted)	-1.312	C12orf60
hsa-miR-296-3p	miR-296-3p (miRNAs w/seed AGGGUUG)	1.312	TargetScan Human	High (predicted)	-1.312	C19orf84
hsa-miR-296-3p	miR-296-3p (miRNAs w/seed AGGGUUG)	1.312	TargetScan Human	High (predicted)	-1.312	C1QTNF7
hsa-miR-296-3p	miR-296-3p (miRNAs w/seed AGGGUUG)	1.312	TargetScan Human	High (predicted)	-1.312	CADPS
hsa-miR-296-3p	miR-296-3p (miRNAs w/seed AGGGUUG)	1.312	TargetScan Human	High (predicted)	-1.312	CAPNS2
hsa-miR-296-3p	miR-296-3p (miRNAs w/seed AGGGUUG)	1.312	TargetScan Human	High (predicted)	-1.312	CCR3	Atherosclerosis Signaling,CCR3 Signaling in Eosinophils,Chemokine Signaling,Th1 and Th2 Activation Pathway,Th2 Pathway
hsa-miR-296-3p	miR-296-3p (miRNAs w/seed AGGGUUG)	1.312	TargetScan Human	High (predicted)	-1.312	CCT6B
hsa-miR-296-3p	miR-296-3p (miRNAs w/seed AGGGUUG)	1.312	TargetScan Human	High (predicted)	-1.312	CD160
hsa-miR-296-3p	miR-296-3p (miRNAs w/seed AGGGUUG)	1.312	TargetScan Human	High (predicted)	-1.312	CD200R1	Neuroinflammation Signaling Pathway
hsa-miR-296-3p	miR-296-3p (miRNAs w/seed AGGGUUG)	1.312	TargetScan Human	High (predicted)	-1.312	CMA1	Atherosclerosis Signaling,Neuroprotective Role of THOP1 in Alzheimer's Disease
hsa-miR-296-3p	miR-296-3p (miRNAs w/seed AGGGUUG)	1.312	TargetScan Human	High (predicted)	-1.312	CNBD2
hsa-miR-296-3p	miR-296-3p (miRNAs w/seed AGGGUUG)	1.312	TargetScan Human	High (predicted)	-1.312	CPNE1
hsa-miR-296-3p	miR-296-3p (miRNAs w/seed AGGGUUG)	1.312	Ingenuity Expert Findings	Experimentally Observed	-1.312	CREB1	AMPK Signaling,ATM Signaling,B Cell Receptor Signaling,BMP signaling pathway,Calcium Signaling,cAMP-mediated signaling,Cardiac Hypertrophy Signaling,Circadian Rhythm Signaling,Corticotropin Releasing Hormone Signaling,CREB Signaling in Neurons,Dendritic Cell Maturation,Dopamine-DARPP32 Feedback in cAMP Signaling,Endocannabinoid Cancer Inhibition Pathway,Endocannabinoid Developing Neuron Pathway,E…
hsa-miR-296-3p	miR-296-3p (miRNAs w/seed AGGGUUG)	1.312	TargetScan Human	High (predicted)	-1.312	CTD-2006C1.13
hsa-miR-296-3p	miR-296-3p (miRNAs w/seed AGGGUUG)	1.312	TargetScan Human	High (predicted)	-1.312	CX3CR1	Neuroinflammation Signaling Pathway
hsa-miR-296-3p	miR-296-3p (miRNAs w/seed AGGGUUG)	1.312	TargetScan Human	High (predicted)	-1.312	FBXO6
hsa-miR-296-3p	miR-296-3p (miRNAs w/seed AGGGUUG)	1.312	TargetScan Human	High (predicted)	-1.312	FOSL1	ERK5 Signaling,NRF2-mediated Oxidative Stress Response
hsa-miR-296-3p	miR-296-3p (miRNAs w/seed AGGGUUG)	1.312	TargetScan Human	High (predicted)	-1.312	GRM3	cAMP-mediated signaling,CREB Signaling in Neurons,G-Protein Coupled Receptor Signaling,Glutamate Receptor Signaling,Gαi Signaling,Neuropathic Pain Signaling In Dorsal Horn Neurons,Synaptic Long Term Depression,Synaptic Long Term Potentiation,Synaptogenesis Signaling Pathway
hsa-miR-296-3p	miR-296-3p (miRNAs w/seed AGGGUUG)	1.312	TargetScan Human	High (predicted)	-1.312	H2BFM	14-3-3-mediated Signaling,Adrenomedullin signaling pathway,Apelin Liver Signaling Pathway,B Cell Receptor Signaling,Cardiac Hypertrophy Signaling (Enhanced),Docosahexaenoic Acid (DHA) Signaling,ErbB2-ErbB3 Signaling,GP6 Signaling Pathway,HER-2 Signaling in Breast Cancer,Human Embryonic Stem Cell Pluripotency,IL-7 Signaling Pathway,ILK Signaling,Insulin Receptor Signaling,Molecular Mechanisms of C…
hsa-miR-296-3p	miR-296-3p (miRNAs w/seed AGGGUUG)	1.312	TargetScan Human	High (predicted)	-1.312	HILPDA
hsa-miR-296-3p	miR-296-3p (miRNAs w/seed AGGGUUG)	1.312	TargetScan Human	High (predicted)	-1.312	HMGN4
hsa-miR-296-3p	miR-296-3p (miRNAs w/seed AGGGUUG)	1.312	TargetScan Human	High (predicted)	-1.312	HTR1A	cAMP-mediated signaling,G-Protein Coupled Receptor Signaling,Gαi Signaling,Serotonin Receptor Signaling
hsa-miR-296-3p	miR-296-3p (miRNAs w/seed AGGGUUG)	1.312	TargetScan Human	High (predicted)	-1.312	ITM2A
hsa-miR-296-3p	miR-296-3p (miRNAs w/seed AGGGUUG)	1.312	Ingenuity Expert Findings	Experimentally Observed	-1.312	JUNB	NRF2-mediated Oxidative Stress Response,PCP pathway
hsa-miR-296-3p	miR-296-3p (miRNAs w/seed AGGGUUG)	1.312	TargetScan Human	High (predicted)	-1.312	KLHL23/PHOSPHO2-KLHL23
hsa-miR-296-3p	miR-296-3p (miRNAs w/seed AGGGUUG)	1.312	TargetScan Human	High (predicted)	-1.312	LMLN
hsa-miR-296-3p	miR-296-3p (miRNAs w/seed AGGGUUG)	1.312	TargetScan Human	High (predicted)	-1.312	LRRC3
hsa-miR-296-3p	miR-296-3p (miRNAs w/seed AGGGUUG)	1.312	TargetScan Human	High (predicted)	-1.312	MCRS1	PTEN Signaling
hsa-miR-296-3p	miR-296-3p (miRNAs w/seed AGGGUUG)	1.312	TargetScan Human	High (predicted)	-1.312	MRPL43
hsa-miR-296-3p	miR-296-3p (miRNAs w/seed AGGGUUG)	1.312	TargetScan Human	High (predicted)	-1.312	MT1X	SPINK1 General Cancer Pathway
hsa-miR-296-3p	miR-296-3p (miRNAs w/seed AGGGUUG)	1.312	TargetScan Human	High (predicted)	-1.312	NTF3	Axonal Guidance Signaling,Human Embryonic Stem Cell Pluripotency,Neurotrophin/TRK Signaling,Thyroid Cancer Signaling
hsa-miR-296-3p	miR-296-3p (miRNAs w/seed AGGGUUG)	1.312	TargetScan Human	High (predicted)	-1.312	NUPR1	Endocannabinoid Cancer Inhibition Pathway
hsa-miR-296-3p	miR-296-3p (miRNAs w/seed AGGGUUG)	1.312	TargetScan Human	High (predicted)	-1.312	PFN2	Actin Cytoskeleton Signaling,Axonal Guidance Signaling,Integrin Signaling,PCP pathway,Regulation of Actin-based Motility by Rho,RhoA Signaling
hsa-miR-296-3p	miR-296-3p (miRNAs w/seed AGGGUUG)	1.312	TargetScan Human	High (predicted)	-1.312	PLIN2
hsa-miR-296-3p	miR-296-3p (miRNAs w/seed AGGGUUG)	1.312	TargetScan Human	High (predicted)	-1.312	POSTN
hsa-miR-296-3p	miR-296-3p (miRNAs w/seed AGGGUUG)	1.312	TargetScan Human	High (predicted)	-1.312	PPBP	Agranulocyte Adhesion and Diapedesis,Granulocyte Adhesion and Diapedesis
hsa-miR-296-3p	miR-296-3p (miRNAs w/seed AGGGUUG)	1.312	TargetScan Human	High (predicted)	-1.312	PPP3R2	Axonal Guidance Signaling,B Cell Receptor Signaling,Calcium Signaling,Calcium-induced T Lymphocyte Apoptosis,cAMP-mediated signaling,Cardiac Hypertrophy Signaling,Cardiac Hypertrophy Signaling (Enhanced),CD28 Signaling in T Helper Cells,Clathrin-mediated Endocytosis Signaling,Dopamine-DARPP32 Feedback in cAMP Signaling,Endocannabinoid Neuronal Synapse Pathway,fMLP Signaling in Neutrophils,Gap Jun…
hsa-miR-296-3p	miR-296-3p (miRNAs w/seed AGGGUUG)	1.312	TargetScan Human	High (predicted)	-1.312	PRKAG1	Adrenomedullin signaling pathway,AMPK Signaling,Amyloid Processing,Androgen Signaling,Apelin Adipocyte Signaling Pathway,Apelin Cardiac Fibroblast Signaling Pathway,Apelin Endothelial Signaling Pathway,Apelin Muscle Signaling Pathway,Apelin Pancreas Signaling Pathway,Axonal Guidance Signaling,BMP signaling pathway,Breast Cancer Regulation by Stathmin1,Calcium Signaling,Cardiac Hypertrophy Signali…
hsa-miR-296-3p	miR-296-3p (miRNAs w/seed AGGGUUG)	1.312	TargetScan Human	High (predicted)	-1.312	PTP4A2
hsa-miR-296-3p	miR-296-3p (miRNAs w/seed AGGGUUG)	1.312	TargetScan Human	High (predicted)	-1.312	RDH12	RAR Activation,Retinoate Biosynthesis I,Retinol Biosynthesis,The Visual Cycle
hsa-miR-296-3p	miR-296-3p (miRNAs w/seed AGGGUUG)	1.312	TargetScan Human	High (predicted)	-1.312	RP11_1070N103
hsa-miR-296-3p	miR-296-3p (miRNAs w/seed AGGGUUG)	1.312	TargetScan Human	High (predicted)	-1.312	SERPINB2
hsa-miR-296-3p	miR-296-3p (miRNAs w/seed AGGGUUG)	1.312	TargetScan Human	High (predicted)	-1.312	SLC10A7
hsa-miR-296-3p	miR-296-3p (miRNAs w/seed AGGGUUG)	1.312	TargetScan Human	High (predicted)	-1.312	SLITRK2
hsa-miR-296-3p	miR-296-3p (miRNAs w/seed AGGGUUG)	1.312	TargetScan Human	High (predicted)	-1.312	SUV39H1	ATM Signaling,Bladder Cancer Signaling,Cell Cycle: G1/S Checkpoint Regulation,Chronic Myeloid Leukemia Signaling,Cyclins and Cell Cycle Regulation,Glioma Signaling,Molecular Mechanisms of Cancer,Non-Small Cell Lung Cancer Signaling,Ovarian Cancer Signaling,Pancreatic Adenocarcinoma Signaling,Prostate Cancer Signaling,Sirtuin Signaling Pathway,Small Cell Lung Cancer Signaling
hsa-miR-296-3p	miR-296-3p (miRNAs w/seed AGGGUUG)	1.312	TargetScan Human	High (predicted)	-1.312	SWT1
hsa-miR-296-3p	miR-296-3p (miRNAs w/seed AGGGUUG)	1.312	TargetScan Human	High (predicted)	-1.312	TMEM41A
hsa-miR-296-3p	miR-296-3p (miRNAs w/seed AGGGUUG)	1.312	TargetScan Human	High (predicted)	-1.312	TPP1	Neuroprotective Role of THOP1 in Alzheimer's Disease,Telomerase Signaling
hsa-miR-296-3p	miR-296-3p (miRNAs w/seed AGGGUUG)	1.312	TargetScan Human	High (predicted)	-1.312	ZCCHC12
hsa-miR-296-3p	miR-296-3p (miRNAs w/seed AGGGUUG)	1.312	TargetScan Human	High (predicted)	-1.312	ZNF117
hsa-miR-296-3p	miR-296-3p (miRNAs w/seed AGGGUUG)	1.312	TargetScan Human	High (predicted)	-1.312	ZNF141
hsa-miR-296-3p	miR-296-3p (miRNAs w/seed AGGGUUG)	1.312	TargetScan Human	High (predicted)	-1.312	ZNF195
hsa-miR-296-3p	miR-296-3p (miRNAs w/seed AGGGUUG)	1.312	TargetScan Human	High (predicted)	-1.312	ZNF214
hsa-miR-296-3p	miR-296-3p (miRNAs w/seed AGGGUUG)	1.312	TargetScan Human	High (predicted)	-1.312	ZNF253
hsa-miR-296-3p	miR-296-3p (miRNAs w/seed AGGGUUG)	1.312	TargetScan Human	High (predicted)	-1.312	ZNF266
hsa-miR-296-3p	miR-296-3p (miRNAs w/seed AGGGUUG)	1.312	TargetScan Human	High (predicted)	-1.312	ZNF30
hsa-miR-296-3p	miR-296-3p (miRNAs w/seed AGGGUUG)	1.312	TargetScan Human	High (predicted)	-1.312	ZNF439
hsa-miR-296-3p	miR-296-3p (miRNAs w/seed AGGGUUG)	1.312	TargetScan Human	High (predicted)	-1.312	ZNF440
hsa-miR-296-3p	miR-296-3p (miRNAs w/seed AGGGUUG)	1.312	TargetScan Human	High (predicted)	-1.312	ZNF486
hsa-miR-296-3p	miR-296-3p (miRNAs w/seed AGGGUUG)	1.312	TargetScan Human	High (predicted)	-1.312	ZNF487
hsa-miR-296-3p	miR-296-3p (miRNAs w/seed AGGGUUG)	1.312	TargetScan Human	High (predicted)	-1.312	ZNF544
hsa-miR-296-3p	miR-296-3p (miRNAs w/seed AGGGUUG)	1.312	TargetScan Human	High (predicted)	-1.312	ZNF561
hsa-miR-296-3p	miR-296-3p (miRNAs w/seed AGGGUUG)	1.312	TargetScan Human	High (predicted)	-1.312	ZNF627
hsa-miR-296-3p	miR-296-3p (miRNAs w/seed AGGGUUG)	1.312	TargetScan Human	High (predicted)	-1.312	ZNF629
hsa-miR-296-3p	miR-296-3p (miRNAs w/seed AGGGUUG)	1.312	TargetScan Human	High (predicted)	-1.312	ZNF667
hsa-miR-296-3p	miR-296-3p (miRNAs w/seed AGGGUUG)	1.312	TargetScan Human	High (predicted)	-1.312	ZNF669
hsa-miR-296-3p	miR-296-3p (miRNAs w/seed AGGGUUG)	1.312	TargetScan Human	High (predicted)	-1.312	ZNF676
hsa-miR-296-3p	miR-296-3p (miRNAs w/seed AGGGUUG)	1.312	TargetScan Human	High (predicted)	-1.312	ZNF732
hsa-miR-296-3p	miR-296-3p (miRNAs w/seed AGGGUUG)	1.312	TargetScan Human	High (predicted)	-1.312	ZNF781
hsa-miR-296-3p	miR-296-3p (miRNAs w/seed AGGGUUG)	1.312	TargetScan Human	High (predicted)	-1.312	ZNF782
hsa-miR-296-3p	miR-296-3p (miRNAs w/seed AGGGUUG)	1.312	TargetScan Human	High (predicted)	-1.312	ZNF788P
hsa-miR-296-3p	miR-296-3p (miRNAs w/seed AGGGUUG)	1.312	TargetScan Human	High (predicted)	-1.312	ZNF791
hsa-miR-296-3p	miR-296-3p (miRNAs w/seed AGGGUUG)	1.312	TargetScan Human	High (predicted)	-1.312	ZNF91
hsa-miR-296-3p	miR-296-3p (miRNAs w/seed AGGGUUG)	1.312	TargetScan Human	High (predicted)	-1.312	ZNF99
hsa-miR-3605-3p	miR-3605-3p (miRNAs w/seed CUCCGUG)	1.25	TargetScan Human	High (predicted)	-1.25	ABCA10
hsa-miR-3605-3p	miR-3605-3p (miRNAs w/seed CUCCGUG)	1.25	TargetScan Human	High (predicted)	-1.25	ADPRHL1
hsa-miR-3605-3p	miR-3605-3p (miRNAs w/seed CUCCGUG)	1.25	TargetScan Human	High (predicted)	-1.25	AES
hsa-miR-3605-3p	miR-3605-3p (miRNAs w/seed CUCCGUG)	1.25	TargetScan Human	High (predicted)	-1.25	ANKRD13B
hsa-miR-3605-3p	miR-3605-3p (miRNAs w/seed CUCCGUG)	1.25	TargetScan Human	High (predicted)	-1.25	ANKRD53
hsa-miR-3605-3p	miR-3605-3p (miRNAs w/seed CUCCGUG)	1.25	TargetScan Human	High (predicted)	-1.25	ARHGAP19-SLIT1
hsa-miR-3605-3p	miR-3605-3p (miRNAs w/seed CUCCGUG)	1.25	TargetScan Human	High (predicted)	-1.25	ARMC7
hsa-miR-3605-3p	miR-3605-3p (miRNAs w/seed CUCCGUG)	1.25	TargetScan Human	High (predicted)	-1.25	ASCL1
hsa-miR-3605-3p	miR-3605-3p (miRNAs w/seed CUCCGUG)	1.25	TargetScan Human	High (predicted)	-1.25	C14orf132
hsa-miR-3605-3p	miR-3605-3p (miRNAs w/seed CUCCGUG)	1.25	TargetScan Human	High (predicted)	-1.25	C3orf52
hsa-miR-3605-3p	miR-3605-3p (miRNAs w/seed CUCCGUG)	1.25	TargetScan Human	High (predicted)	-1.25	C6orf223
hsa-miR-3605-3p	miR-3605-3p (miRNAs w/seed CUCCGUG)	1.25	TargetScan Human	High (predicted)	-1.25	CAMK2N2
hsa-miR-3605-3p	miR-3605-3p (miRNAs w/seed CUCCGUG)	1.25	TargetScan Human	High (predicted)	-1.25	CLCN2
hsa-miR-3605-3p	miR-3605-3p (miRNAs w/seed CUCCGUG)	1.25	TargetScan Human	High (predicted)	-1.25	CRYL1	D-glucuronate Degradation I
hsa-miR-3605-3p	miR-3605-3p (miRNAs w/seed CUCCGUG)	1.25	TargetScan Human	High (predicted)	-1.25	CXCR5	IL-7 Signaling Pathway,NF-κB Activation by Viruses,T Helper Cell Differentiation
hsa-miR-3605-3p	miR-3605-3p (miRNAs w/seed CUCCGUG)	1.25	TargetScan Human	High (predicted)	-1.25	DAND5
hsa-miR-3605-3p	miR-3605-3p (miRNAs w/seed CUCCGUG)	1.25	TargetScan Human	High (predicted)	-1.25	DBNDD1
hsa-miR-3605-3p	miR-3605-3p (miRNAs w/seed CUCCGUG)	1.25	TargetScan Human	High (predicted)	-1.25	DDX11
hsa-miR-3605-3p	miR-3605-3p (miRNAs w/seed CUCCGUG)	1.25	TargetScan Human	High (predicted)	-1.25	EDN1	Apelin Liver Signaling Pathway,Cardiac Hypertrophy Signaling (Enhanced),Endothelin-1 Signaling,Hepatic Fibrosis / Hepatic Stellate Cell Activation,HIF1α Signaling,Hypoxia Signaling in the Cardiovascular System,Ovarian Cancer Signaling
hsa-miR-3605-3p	miR-3605-3p (miRNAs w/seed CUCCGUG)	1.25	TargetScan Human	High (predicted)	-1.25	EIF4H
hsa-miR-3605-3p	miR-3605-3p (miRNAs w/seed CUCCGUG)	1.25	TargetScan Human	High (predicted)	-1.25	ELAVL3
hsa-miR-3605-3p	miR-3605-3p (miRNAs w/seed CUCCGUG)	1.25	TargetScan Human	High (predicted)	-1.25	ELP3
hsa-miR-3605-3p	miR-3605-3p (miRNAs w/seed CUCCGUG)	1.25	TargetScan Human	High (predicted)	-1.25	EVX2
hsa-miR-3605-3p	miR-3605-3p (miRNAs w/seed CUCCGUG)	1.25	TargetScan Human	High (predicted)	-1.25	EXOC2	Cdc42 Signaling,Remodeling of Epithelial Adherens Junctions
hsa-miR-3605-3p	miR-3605-3p (miRNAs w/seed CUCCGUG)	1.25	TargetScan Human	High (predicted)	-1.25	FBXO24
hsa-miR-3605-3p	miR-3605-3p (miRNAs w/seed CUCCGUG)	1.25	TargetScan Human	High (predicted)	-1.25	FCHO1
hsa-miR-3605-3p	miR-3605-3p (miRNAs w/seed CUCCGUG)	1.25	TargetScan Human	High (predicted)	-1.25	FIS1	Mitochondrial Dysfunction
hsa-miR-3605-3p	miR-3605-3p (miRNAs w/seed CUCCGUG)	1.25	TargetScan Human	High (predicted)	-1.25	FKBP14
hsa-miR-3605-3p	miR-3605-3p (miRNAs w/seed CUCCGUG)	1.25	TargetScan Human	High (predicted)	-1.25	FRMD8
hsa-miR-3605-3p	miR-3605-3p (miRNAs w/seed CUCCGUG)	1.25	TargetScan Human	High (predicted)	-1.25	FST	BMP signaling pathway
hsa-miR-3605-3p	miR-3605-3p (miRNAs w/seed CUCCGUG)	1.25	TargetScan Human	High (predicted)	-1.25	GNPDA1	N-acetylglucosamine Degradation I,N-acetylglucosamine Degradation II,UDP-N-acetyl-D-galactosamine Biosynthesis II
hsa-miR-3605-3p	miR-3605-3p (miRNAs w/seed CUCCGUG)	1.25	TargetScan Human	High (predicted),Moderate (predicted)	-1.25	GOLGA8J (includes others)
hsa-miR-3605-3p	miR-3605-3p (miRNAs w/seed CUCCGUG)	1.25	TargetScan Human	High (predicted)	-1.25	GPER1	cAMP-mediated signaling,G-Protein Coupled Receptor Signaling,Gαs Signaling
hsa-miR-3605-3p	miR-3605-3p (miRNAs w/seed CUCCGUG)	1.25	TargetScan Human	High (predicted)	-1.25	GRAP2	CD28 Signaling in T Helper Cells,CTLA4 Signaling in Cytotoxic T Lymphocytes,Fc Epsilon RI Signaling,GP6 Signaling Pathway,iCOS-iCOSL Signaling in T Helper Cells,Phospholipase C Signaling,PKCθ Signaling in T Lymphocytes,T Cell Receptor Signaling
hsa-miR-3605-3p	miR-3605-3p (miRNAs w/seed CUCCGUG)	1.25	TargetScan Human	High (predicted)	-1.25	HPS4
hsa-miR-3605-3p	miR-3605-3p (miRNAs w/seed CUCCGUG)	1.25	TargetScan Human	High (predicted)	-1.25	ICOS	iCOS-iCOSL Signaling in T Helper Cells,Primary Immunodeficiency Signaling,Systemic Lupus Erythematosus In T Cell Signaling Pathway,T Helper Cell Differentiation,Th1 and Th2 Activation Pathway,Th1 Pathway,Th2 Pathway
hsa-miR-3605-3p	miR-3605-3p (miRNAs w/seed CUCCGUG)	1.25	TargetScan Human	High (predicted)	-1.25	INHBB	TGF-β Signaling
hsa-miR-3605-3p	miR-3605-3p (miRNAs w/seed CUCCGUG)	1.25	TargetScan Human	High (predicted)	-1.25	KCNG2
hsa-miR-3605-3p	miR-3605-3p (miRNAs w/seed CUCCGUG)	1.25	TargetScan Human	High (predicted)	-1.25	KIF1B
hsa-miR-3605-3p	miR-3605-3p (miRNAs w/seed CUCCGUG)	1.25	TargetScan Human	High (predicted)	-1.25	LATS2	HIPPO signaling,PD-1, PD-L1 cancer immunotherapy pathway
hsa-miR-3605-3p	miR-3605-3p (miRNAs w/seed CUCCGUG)	1.25	TargetScan Human	High (predicted)	-1.25	LCE5A
hsa-miR-3605-3p	miR-3605-3p (miRNAs w/seed CUCCGUG)	1.25	TargetScan Human	High (predicted)	-1.25	LETM1	Calcium Signaling
hsa-miR-3605-3p	miR-3605-3p (miRNAs w/seed CUCCGUG)	1.25	TargetScan Human	High (predicted)	-1.25	LIMD2
hsa-miR-3605-3p	miR-3605-3p (miRNAs w/seed CUCCGUG)	1.25	TargetScan Human	High (predicted)	-1.25	LINC01521
hsa-miR-3605-3p	miR-3605-3p (miRNAs w/seed CUCCGUG)	1.25	TargetScan Human	High (predicted)	-1.25	LRRTM4
hsa-miR-3605-3p	miR-3605-3p (miRNAs w/seed CUCCGUG)	1.25	TargetScan Human	High (predicted)	-1.25	MAPK14	4-1BB Signaling in T Lymphocytes,Acute Phase Response Signaling,Adrenomedullin signaling pathway,AMPK Signaling,Amyloid Processing,Antioxidant Action of Vitamin C,Apelin Adipocyte Signaling Pathway,Apelin Cardiomyocyte Signaling Pathway,April Mediated Signaling,ATM Signaling,B Cell Activating Factor Signaling,B Cell Receptor Signaling,BAG2 Signaling Pathway,BMP signaling pathway,Cardiac Hypertrop…
hsa-miR-3605-3p	miR-3605-3p (miRNAs w/seed CUCCGUG)	1.25	TargetScan Human	High (predicted)	-1.25	MBP
hsa-miR-3605-3p	miR-3605-3p (miRNAs w/seed CUCCGUG)	1.25	TargetScan Human	High (predicted)	-1.25	MED18	Estrogen Receptor Signaling
hsa-miR-3605-3p	miR-3605-3p (miRNAs w/seed CUCCGUG)	1.25	TargetScan Human	High (predicted)	-1.25	MPO	IL-8 Signaling,Melatonin Degradation III,Phagosome Maturation,Production of Nitric Oxide and Reactive Oxygen Species in Macrophages,Superpathway of Melatonin Degradation,TREM1 Signaling
hsa-miR-3605-3p	miR-3605-3p (miRNAs w/seed CUCCGUG)	1.25	TargetScan Human	High (predicted)	-1.25	MRPL53
hsa-miR-3605-3p	miR-3605-3p (miRNAs w/seed CUCCGUG)	1.25	TargetScan Human	High (predicted)	-1.25	MRPL57
hsa-miR-3605-3p	miR-3605-3p (miRNAs w/seed CUCCGUG)	1.25	TargetScan Human	High (predicted)	-1.25	MS4A6E
hsa-miR-3605-3p	miR-3605-3p (miRNAs w/seed CUCCGUG)	1.25	TargetScan Human	High (predicted)	-1.25	MSC
hsa-miR-3605-3p	miR-3605-3p (miRNAs w/seed CUCCGUG)	1.25	TargetScan Human	High (predicted)	-1.25	NCEH1
hsa-miR-3605-3p	miR-3605-3p (miRNAs w/seed CUCCGUG)	1.25	TargetScan Human	High (predicted)	-1.25	P2RX6	Gustation Pathway
hsa-miR-3605-3p	miR-3605-3p (miRNAs w/seed CUCCGUG)	1.25	TargetScan Human	High (predicted)	-1.25	PAOX	Spermine and Spermidine Degradation I
hsa-miR-3605-3p	miR-3605-3p (miRNAs w/seed CUCCGUG)	1.25	TargetScan Human	High (predicted)	-1.25	PDE2A	cAMP-mediated signaling,Cardiac Hypertrophy Signaling (Enhanced),Cardiac β-adrenergic Signaling,Cellular Effects of Sildenafil (Viagra),G-Protein Coupled Receptor Signaling,Gustation Pathway,Nitric Oxide Signaling in the Cardiovascular System,Protein Kinase A Signaling,Relaxin Signaling,Sperm Motility,tRNA Splicing
hsa-miR-3605-3p	miR-3605-3p (miRNAs w/seed CUCCGUG)	1.25	TargetScan Human	High (predicted)	-1.25	PIRT
hsa-miR-3605-3p	miR-3605-3p (miRNAs w/seed CUCCGUG)	1.25	TargetScan Human	High (predicted)	-1.25	PNPLA1
hsa-miR-3605-3p	miR-3605-3p (miRNAs w/seed CUCCGUG)	1.25	TargetScan Human	High (predicted)	-1.25	POMT2
hsa-miR-3605-3p	miR-3605-3p (miRNAs w/seed CUCCGUG)	1.25	TargetScan Human	High (predicted)	-1.25	PRIMA1
hsa-miR-3605-3p	miR-3605-3p (miRNAs w/seed CUCCGUG)	1.25	TargetScan Human	High (predicted)	-1.25	RP11_192H234
hsa-miR-3605-3p	miR-3605-3p (miRNAs w/seed CUCCGUG)	1.25	TargetScan Human	High (predicted)	-1.25	S100A7A
hsa-miR-3605-3p	miR-3605-3p (miRNAs w/seed CUCCGUG)	1.25	TargetScan Human	High (predicted)	-1.25	SDK2
hsa-miR-3605-3p	miR-3605-3p (miRNAs w/seed CUCCGUG)	1.25	TargetScan Human	High (predicted)	-1.25	SERF1A/SERF1B
hsa-miR-3605-3p	miR-3605-3p (miRNAs w/seed CUCCGUG)	1.25	TargetScan Human	High (predicted)	-1.25	SH3GL3	Clathrin-mediated Endocytosis Signaling,Huntington's Disease Signaling,Mechanisms of Viral Exit from Host Cells
hsa-miR-3605-3p	miR-3605-3p (miRNAs w/seed CUCCGUG)	1.25	TargetScan Human	High (predicted)	-1.25	SMIM17
hsa-miR-3605-3p	miR-3605-3p (miRNAs w/seed CUCCGUG)	1.25	TargetScan Human	High (predicted)	-1.25	SPEF2
hsa-miR-3605-3p	miR-3605-3p (miRNAs w/seed CUCCGUG)	1.25	TargetScan Human	High (predicted)	-1.25	STPG2
hsa-miR-3605-3p	miR-3605-3p (miRNAs w/seed CUCCGUG)	1.25	TargetScan Human	High (predicted)	-1.25	TFAP4
hsa-miR-3605-3p	miR-3605-3p (miRNAs w/seed CUCCGUG)	1.25	TargetScan Human	High (predicted)	-1.25	TFR2	Iron homeostasis signaling pathway
hsa-miR-3605-3p	miR-3605-3p (miRNAs w/seed CUCCGUG)	1.25	TargetScan Human	High (predicted)	-1.25	TMEM216
hsa-miR-3605-3p	miR-3605-3p (miRNAs w/seed CUCCGUG)	1.25	TargetScan Human	High (predicted)	-1.25	TMEM250
hsa-miR-3605-3p	miR-3605-3p (miRNAs w/seed CUCCGUG)	1.25	TargetScan Human	High (predicted)	-1.25	TMEM266
hsa-miR-3605-3p	miR-3605-3p (miRNAs w/seed CUCCGUG)	1.25	TargetScan Human	High (predicted)	-1.25	TSPAN18
hsa-miR-3605-3p	miR-3605-3p (miRNAs w/seed CUCCGUG)	1.25	TargetScan Human	High (predicted)	-1.25	TSPAN9
hsa-miR-3605-3p	miR-3605-3p (miRNAs w/seed CUCCGUG)	1.25	TargetScan Human	High (predicted)	-1.25	TSPO2
hsa-miR-3605-3p	miR-3605-3p (miRNAs w/seed CUCCGUG)	1.25	TargetScan Human	High (predicted)	-1.25	UNC119B
hsa-miR-3605-3p	miR-3605-3p (miRNAs w/seed CUCCGUG)	1.25	TargetScan Human	High (predicted)	-1.25	UNC45A
hsa-miR-3605-3p	miR-3605-3p (miRNAs w/seed CUCCGUG)	1.25	TargetScan Human	High (predicted)	-1.25	VWA1
hsa-miR-3605-3p	miR-3605-3p (miRNAs w/seed CUCCGUG)	1.25	TargetScan Human	High (predicted)	-1.25	YIPF6
hsa-miR-3605-3p	miR-3605-3p (miRNAs w/seed CUCCGUG)	1.25	TargetScan Human	High (predicted)	-1.25	ZC3H12D
hsa-miR-3605-3p	miR-3605-3p (miRNAs w/seed CUCCGUG)	1.25	TargetScan Human	High (predicted)	-1.25	ZNF317
hsa-miR-3605-3p	miR-3605-3p (miRNAs w/seed CUCCGUG)	1.25	TargetScan Human	High (predicted)	-1.25	ZNF354C
hsa-miR-3605-3p	miR-3605-3p (miRNAs w/seed CUCCGUG)	1.25	TargetScan Human	High (predicted)	-1.25	ZNF616
hsa-miR-3605-3p	miR-3605-3p (miRNAs w/seed CUCCGUG)	1.25	TargetScan Human	High (predicted)	-1.25	ZSCAN29
hsa-miR-3609	miR-3609 (and other miRNAs w/seed AAAGUGA)	-1.026	TargetScan Human	High (predicted)	1.026	ALG13	Dolichyl-diphosphooligosaccharide Biosynthesis
hsa-miR-3609	miR-3609 (and other miRNAs w/seed AAAGUGA)	-1.026	TargetScan Human	High (predicted)	1.026	AMELX
hsa-miR-3609	miR-3609 (and other miRNAs w/seed AAAGUGA)	-1.026	TargetScan Human	High (predicted)	1.026	ANKRA2	Xenobiotic Metabolism Signaling
hsa-miR-3609	miR-3609 (and other miRNAs w/seed AAAGUGA)	-1.026	TargetScan Human	High (predicted)	1.026	ATG16L1	Autophagy,Sirtuin Signaling Pathway
hsa-miR-3609	miR-3609 (and other miRNAs w/seed AAAGUGA)	-1.026	TargetScan Human	High (predicted)	1.026	BUB1
hsa-miR-3609	miR-3609 (and other miRNAs w/seed AAAGUGA)	-1.026	TargetScan Human	High (predicted)	1.026	C12orf66
hsa-miR-3609	miR-3609 (and other miRNAs w/seed AAAGUGA)	-1.026	TargetScan Human	High (predicted)	1.026	C12orf75
hsa-miR-3609	miR-3609 (and other miRNAs w/seed AAAGUGA)	-1.026	TargetScan Human	High (predicted)	1.026	C1orf143
hsa-miR-3609	miR-3609 (and other miRNAs w/seed AAAGUGA)	-1.026	TargetScan Human	High (predicted)	1.026	C1orf162
hsa-miR-3609	miR-3609 (and other miRNAs w/seed AAAGUGA)	-1.026	TargetScan Human	High (predicted)	1.026	CARNMT1
hsa-miR-3609	miR-3609 (and other miRNAs w/seed AAAGUGA)	-1.026	TargetScan Human	High (predicted)	1.026	CCL23	Agranulocyte Adhesion and Diapedesis,Granulocyte Adhesion and Diapedesis
hsa-miR-3609	miR-3609 (and other miRNAs w/seed AAAGUGA)	-1.026	TargetScan Human	High (predicted)	1.026	CETN2	NER Pathway
hsa-miR-3609	miR-3609 (and other miRNAs w/seed AAAGUGA)	-1.026	TargetScan Human	High (predicted)	1.026	CFDP1
hsa-miR-3609	miR-3609 (and other miRNAs w/seed AAAGUGA)	-1.026	TargetScan Human	High (predicted)	1.026	CITED2	PPAR Signaling,RAR Activation,Xenobiotic Metabolism Signaling
hsa-miR-3609	miR-3609 (and other miRNAs w/seed AAAGUGA)	-1.026	TargetScan Human	High (predicted)	1.026	CNEP1R1
hsa-miR-3609	miR-3609 (and other miRNAs w/seed AAAGUGA)	-1.026	TargetScan Human	High (predicted)	1.026	COMMD10
hsa-miR-3609	miR-3609 (and other miRNAs w/seed AAAGUGA)	-1.026	TargetScan Human	High (predicted)	1.026	CXCL5	Agranulocyte Adhesion and Diapedesis,Granulocyte Adhesion and Diapedesis,IL-17 Signaling,IL-17A Signaling in Airway Cells,IL-17A Signaling in Fibroblasts,Role of IL-17A in Arthritis,Role of IL-17A in Psoriasis,Role of IL-17F in Allergic Inflammatory Airway Diseases
hsa-miR-3609	miR-3609 (and other miRNAs w/seed AAAGUGA)	-1.026	TargetScan Human	High (predicted)	1.026	CYP3A5	Acetone Degradation I (to Methylglyoxal),Bupropion Degradation,Estrogen Biosynthesis,LPS/IL-1 Mediated Inhibition of RXR Function,Melatonin Degradation I,Nicotine Degradation II,Nicotine Degradation III,PXR/RXR Activation,Superpathway of Melatonin Degradation,Xenobiotic Metabolism Signaling
hsa-miR-3609	miR-3609 (and other miRNAs w/seed AAAGUGA)	-1.026	TargetScan Human	High (predicted)	1.026	DCTN6
hsa-miR-3609	miR-3609 (and other miRNAs w/seed AAAGUGA)	-1.026	TargetScan Human	High (predicted)	1.026	DNAJB9	Aldosterone Signaling in Epithelial Cells,NRF2-mediated Oxidative Stress Response,Protein Ubiquitination Pathway,Unfolded protein response
hsa-miR-3609	miR-3609 (and other miRNAs w/seed AAAGUGA)	-1.026	TargetScan Human	High (predicted)	1.026	EXOSC5
hsa-miR-3609	miR-3609 (and other miRNAs w/seed AAAGUGA)	-1.026	TargetScan Human	High (predicted)	1.026	FBXL3
hsa-miR-3609	miR-3609 (and other miRNAs w/seed AAAGUGA)	-1.026	TargetScan Human	High (predicted)	1.026	FOXJ3
hsa-miR-3609	miR-3609 (and other miRNAs w/seed AAAGUGA)	-1.026	TargetScan Human	High (predicted)	1.026	GBP6
hsa-miR-3609	miR-3609 (and other miRNAs w/seed AAAGUGA)	-1.026	TargetScan Human	High (predicted)	1.026	GKAP1
hsa-miR-3609	miR-3609 (and other miRNAs w/seed AAAGUGA)	-1.026	TargetScan Human	High (predicted)	1.026	GMDS	Colanic Acid Building Blocks Biosynthesis,GDP-L-fucose Biosynthesis I (from GDP-D-mannose)
hsa-miR-3609	miR-3609 (and other miRNAs w/seed AAAGUGA)	-1.026	TargetScan Human	High (predicted)	1.026	GMPR
hsa-miR-3609	miR-3609 (and other miRNAs w/seed AAAGUGA)	-1.026	TargetScan Human	High (predicted)	1.026	GOLGA7
hsa-miR-3609	miR-3609 (and other miRNAs w/seed AAAGUGA)	-1.026	TargetScan Human	High (predicted)	1.026	GPN3
hsa-miR-3609	miR-3609 (and other miRNAs w/seed AAAGUGA)	-1.026	TargetScan Human	High (predicted)	1.026	GRIN2B	Amyotrophic Lateral Sclerosis Signaling,Calcium Signaling,Circadian Rhythm Signaling,CREB Signaling in Neurons,Dopamine-DARPP32 Feedback in cAMP Signaling,Endocannabinoid Neuronal Synapse Pathway,Ephrin Receptor Signaling,Glutamate Receptor Signaling,Huntington's Disease Signaling,Neuroinflammation Signaling Pathway,Neuropathic Pain Signaling In Dorsal Horn Neurons,nNOS Signaling in Neurons,Opioi…
hsa-miR-3609	miR-3609 (and other miRNAs w/seed AAAGUGA)	-1.026	TargetScan Human	High (predicted)	1.026	HTR2A	G-Protein Coupled Receptor Signaling,Gap Junction Signaling,Gαq Signaling,Serotonin Receptor Signaling
hsa-miR-3609	miR-3609 (and other miRNAs w/seed AAAGUGA)	-1.026	TargetScan Human	High (predicted)	1.026	IFT88
hsa-miR-3609	miR-3609 (and other miRNAs w/seed AAAGUGA)	-1.026	TargetScan Human	High (predicted)	1.026	IL12A	Altered T Cell and B Cell Signaling in Rheumatoid Arthritis,Cardiac Hypertrophy Signaling (Enhanced),Communication between Innate and Adaptive Immune Cells,Crosstalk between Dendritic Cells and Natural Killer Cells,Dendritic Cell Maturation,Differential Regulation of Cytokine Production in Intestinal Epithelial Cells by IL-17A and IL-17F,Differential Regulation of Cytokine Production in Macrophag…
hsa-miR-3609	miR-3609 (and other miRNAs w/seed AAAGUGA)	-1.026	TargetScan Human	High (predicted)	1.026	IL6ST	Acute Phase Response Signaling,Cardiac Hypertrophy Signaling (Enhanced),CNTF Signaling,Colorectal Cancer Metastasis Signaling,ERK5 Signaling,IL-6 Signaling,Mouse Embryonic Stem Cell Pluripotency,Oncostatin M Signaling,Role of JAK family kinases in IL-6-type Cytokine Signaling,Role of Macrophages, Fibroblasts and Endothelial Cells in Rheumatoid Arthritis,Role of NANOG in Mammalian Embryonic Stem C…
hsa-miR-3609	miR-3609 (and other miRNAs w/seed AAAGUGA)	-1.026	TargetScan Human	High (predicted)	1.026	KCNH5
hsa-miR-3609	miR-3609 (and other miRNAs w/seed AAAGUGA)	-1.026	TargetScan Human	High (predicted)	1.026	KLHL2
hsa-miR-3609	miR-3609 (and other miRNAs w/seed AAAGUGA)	-1.026	TargetScan Human	High (predicted)	1.026	KRTAP4-7
hsa-miR-3609	miR-3609 (and other miRNAs w/seed AAAGUGA)	-1.026	TargetScan Human	High (predicted)	1.026	LEPROT
hsa-miR-3609	miR-3609 (and other miRNAs w/seed AAAGUGA)	-1.026	TargetScan Human	High (predicted)	1.026	LHFPL6
hsa-miR-3609	miR-3609 (and other miRNAs w/seed AAAGUGA)	-1.026	TargetScan Human	High (predicted)	1.026	LPP
hsa-miR-3609	miR-3609 (and other miRNAs w/seed AAAGUGA)	-1.026	TargetScan Human	High (predicted)	1.026	LRFN5
hsa-miR-3609	miR-3609 (and other miRNAs w/seed AAAGUGA)	-1.026	TargetScan Human	High (predicted)	1.026	LXN
hsa-miR-3609	miR-3609 (and other miRNAs w/seed AAAGUGA)	-1.026	TargetScan Human	High (predicted)	1.026	MARS	tRNA Charging
hsa-miR-3609	miR-3609 (and other miRNAs w/seed AAAGUGA)	-1.026	TargetScan Human	High (predicted)	1.026	MT-ATP6	Mitochondrial Dysfunction,Oxidative Phosphorylation,Sirtuin Signaling Pathway
hsa-miR-3609	miR-3609 (and other miRNAs w/seed AAAGUGA)	-1.026	TargetScan Human	High (predicted)	1.026	NDNF
hsa-miR-3609	miR-3609 (and other miRNAs w/seed AAAGUGA)	-1.026	TargetScan Human	High (predicted)	1.026	NPAT
hsa-miR-3609	miR-3609 (and other miRNAs w/seed AAAGUGA)	-1.026	TargetScan Human	High (predicted)	1.026	NPY5R
hsa-miR-3609	miR-3609 (and other miRNAs w/seed AAAGUGA)	-1.026	TargetScan Human	High (predicted)	1.026	OR2T10
hsa-miR-3609	miR-3609 (and other miRNAs w/seed AAAGUGA)	-1.026	TargetScan Human	High (predicted)	1.026	PLPPR1
hsa-miR-3609	miR-3609 (and other miRNAs w/seed AAAGUGA)	-1.026	TargetScan Human	High (predicted)	1.026	POLR2F	Androgen Signaling,Assembly of RNA Polymerase I Complex,Assembly of RNA Polymerase II Complex,CREB Signaling in Neurons,Estrogen Receptor Signaling,Glucocorticoid Receptor Signaling,Hereditary Breast Cancer Signaling,Huntington's Disease Signaling,NER Pathway,Nucleotide Excision Repair Pathway,Sirtuin Signaling Pathway
hsa-miR-3609	miR-3609 (and other miRNAs w/seed AAAGUGA)	-1.026	TargetScan Human	High (predicted)	1.026	RAB8B	Germ Cell-Sertoli Cell Junction Signaling,Sertoli Cell-Sertoli Cell Junction Signaling
hsa-miR-3609	miR-3609 (and other miRNAs w/seed AAAGUGA)	-1.026	TargetScan Human	High (predicted)	1.026	RNASE9
hsa-miR-3609	miR-3609 (and other miRNAs w/seed AAAGUGA)	-1.026	TargetScan Human	High (predicted)	1.026	RNF128
hsa-miR-3609	miR-3609 (and other miRNAs w/seed AAAGUGA)	-1.026	TargetScan Human	High (predicted)	1.026	SERTM1
hsa-miR-3609	miR-3609 (and other miRNAs w/seed AAAGUGA)	-1.026	TargetScan Human	High (predicted)	1.026	SH3GL3	Clathrin-mediated Endocytosis Signaling,Huntington's Disease Signaling,Mechanisms of Viral Exit from Host Cells
hsa-miR-3609	miR-3609 (and other miRNAs w/seed AAAGUGA)	-1.026	TargetScan Human	High (predicted)	1.026	SLCO1C1	Hepatic Cholestasis
hsa-miR-3609	miR-3609 (and other miRNAs w/seed AAAGUGA)	-1.026	TargetScan Human	High (predicted)	1.026	ST6GALNAC3
hsa-miR-3609	miR-3609 (and other miRNAs w/seed AAAGUGA)	-1.026	TargetScan Human	High (predicted)	1.026	TES
hsa-miR-3609	miR-3609 (and other miRNAs w/seed AAAGUGA)	-1.026	TargetScan Human	High (predicted)	1.026	TIMMDC1
hsa-miR-3609	miR-3609 (and other miRNAs w/seed AAAGUGA)	-1.026	TargetScan Human	High (predicted)	1.026	TMEM128
hsa-miR-3609	miR-3609 (and other miRNAs w/seed AAAGUGA)	-1.026	TargetScan Human	High (predicted)	1.026	TMEM192
hsa-miR-3609	miR-3609 (and other miRNAs w/seed AAAGUGA)	-1.026	TargetScan Human	High (predicted)	1.026	TMEM243
hsa-miR-3609	miR-3609 (and other miRNAs w/seed AAAGUGA)	-1.026	TargetScan Human	High (predicted)	1.026	UBE2D1	BAG2 Signaling Pathway,Hypoxia Signaling in the Cardiovascular System,Protein Ubiquitination Pathway
hsa-miR-3609	miR-3609 (and other miRNAs w/seed AAAGUGA)	-1.026	TargetScan Human	High (predicted)	1.026	XCL1	Agranulocyte Adhesion and Diapedesis,Granulocyte Adhesion and Diapedesis
hsa-miR-3609	miR-3609 (and other miRNAs w/seed AAAGUGA)	-1.026	TargetScan Human	High (predicted)	1.026	XCL2	Agranulocyte Adhesion and Diapedesis,Granulocyte Adhesion and Diapedesis
hsa-miR-3609	miR-3609 (and other miRNAs w/seed AAAGUGA)	-1.026	TargetScan Human	High (predicted)	1.026	ZFYVE21
hsa-miR-3609	miR-3609 (and other miRNAs w/seed AAAGUGA)	-1.026	TargetScan Human	High (predicted)	1.026	ZNF738
[truncated: 1,638 more rows]
