# Supplementary material for: Obesity and exercise training alter inflammatory pathway skeletal muscle small extracellular vesicle microRNAs
Source: Exp Physiol. 2022 Apr 3;107(5):462–75. doi: 10.1113/EP090062 (PMC9323446; doi:10.1113/EP090062)
Supplement: Supplementary file 6 — Table S9. Significant canonical pathways identified by pathway analysis for differentially expressed extracellular vesicle microRNA after exercise training. [file EPH-107-462-s004.xls]

## Sheet: Sheet0
© 2000-2019 QIAGEN. All rights reserved.
Ingenuity Canonical Pathways	-log(p-value)	Ratio	z-score	Molecules
IL-10 Signaling	9.21	0.435	#NUM!	CCR5,CHUK,FCGR2A,FOS,HMOX1,IL10,IL10RB,IL1F10,IL1R1,IL1RAP,IL1RAPL2,IL1RL2,IL1RN,IL33,IL36A,IL36B,IL36G,IL36RN,IL37,JUN,LBP,MAP4K4,MAPK13,MAPK14,RELA,SOCS3,SP1,TNF,TRAF6,TYK2
IL-6 Signaling	8.81	0.341	-4.111	AKT2,CHUK,CRP,CSNK2B,CXCL8,FOS,GRB2,HRAS,HSPB7,IL1F10,IL1R1,IL1RAP,IL1RAPL2,IL1RL2,IL1RN,IL33,IL36A,IL36B,IL36G,IL36RN,IL37,IL6ST,JUN,LBP,MAP2K7,MAP4K4,MAPK13,MAPK14,MAPK3,MAPKAPK2,MRAS,NGFR,PIK3R2,RAF1,RAP1A,RASD1,RASD2,RELA,SOCS3,SOS2,TNF,TRAF6,VEGFA
Role of Macrophages, Fibroblasts and Endothelial Cells in Rheumatoid Arthritis	7.83	0.249	#NUM!	AKT2,APC2,CAMK2D,CCL5,CEBPA,CHP1,CHUK,CREB1,CREB3L3,CSF1,CXCL8,FOS,FRZB,FZD3,FZD4,FZD6,HRAS,IL10,IL17A,IL1F10,IL1R1,IL1RAP,IL1RAPL2,IL1RL2,IL1RN,IL33,IL36A,IL36B,IL36G,IL36RN,IL37,IL6ST,IRAK1,IRAK2,IRAK4,JUN,LRP1,LRP6,LTB,MAP2K7,MAPK14,MAPK3,MAPKAPK2,MIF,MRAS,NGFR,NOS2,OSM,PDGFC,PIK3R2,PLCH2,PLCZ1,PPP3R2,PRKCQ,PRKCZ,PROK1,RAF1,RAP1A,RASD1,RASD2,RELA,RHOA,ROR2,RYK,SOCS3,TCF7L2,TLR1,TLR10,TLR4,TLR9…
PPAR Signaling	7.68	0.346	4.116	CHUK,CITED2,FOS,GRB2,HRAS,IL1F10,IL1R1,IL1RAP,IL1RAPL2,IL1RL2,IL1RN,IL33,IL36A,IL36B,IL36G,IL36RN,IL37,INS,JUN,MAP4K4,MAPK3,MRAS,NCOR2,NGFR,PDGFC,PDGFRA,PPARA,PPARGC1A,RAF1,RAP1A,RASD1,RASD2,RELA,SOS2,TNF,TRAF6
Toll-like Receptor Signaling	7.37	0.382	-3.9	CHUK,FOS,IL12A,IL1F10,IL1RN,IL33,IL36A,IL36B,IL36G,IL36RN,IL37,IRAK1,IRAK2,IRAK4,JUN,LBP,MAP4K4,MAPK13,MAPK14,PPARA,RELA,TLR1,TLR10,TLR4,TLR9,TNF,TOLLIP,TRAF1,TRAF6
Hepatic Cholestasis	6.46	0.272	#NUM!	ADCY1,CD40LG,CHUK,CXCL8,CYP7B1,IL12A,IL17A,IL17C,IL1F10,IL1R1,IL1RAP,IL1RAPL2,IL1RL2,IL1RN,IL2,IL33,IL36A,IL36B,IL36G,IL36RN,IL37,INS,IRAK1,IRAK2,IRAK4,JUN,LBP,LEP,LTB,NGFR,OSM,PPARA,PRKACA,PRKAG1,PRKAG2,PRKAR1B,PRKCQ,PRKCZ,RARA,RELA,SLC10A1,SLCO1C1,TGFB2,TLR4,TNF,TNFSF10,TNFSF13,TNFSF14,TNFSF4,TRAF6
HMGB1 Signaling	6.26	0.277	-3.024	AKT2,CD40LG,CXCL8,FOS,HRAS,IL12A,IL17A,IL17C,IL1F10,IL1R1,IL2,IL33,IL36A,IL36B,IL36G,IL37,JUN,KAT6B,LEP,LTB,MAP2K7,MAPK13,MAPK14,MAPK3,MRAS,NGFR,OSM,PIK3R2,RAC2,RAP1A,RASD1,RASD2,RELA,RHOA,RHOB,RHOG,RHOV,RND1,SP1,TGFB2,TLR4,TNF,TNFSF10,TNFSF13,TNFSF14,TNFSF4
Cardiac Hypertrophy Signaling (Enhanced)	5.66	0.207	-4.745	ADCY1,AKT2,ATP2A3,CAMK2D,CD40LG,CHP1,CHUK,CTF1,CXCL8,EDN1,EDNRA,EIF2B5,EIF4E,FGF1,FGF10,FGF11,FGF14,FGF17,FGF23,FGF7,FICD,FZD3,FZD4,FZD6,GDE1,GDPD1,GNA11,GNAI2,GNG5,GSK3A,H2BFM,HDAC4,HDAC8,HRAS,HSPB7,IFNAR1,IGF1,IL10RB,IL12A,IL12RB2,IL17A,IL17C,IL1F10,IL1R1,IL1RL2,IL2,IL2RB,IL33,IL36A,IL36B,IL36G,IL37,IL6ST,ITGA5,JUN,LEP,LTB,MAP2K7,MAP3K11,MAP3K8,MAP3K9,MAPK13,MAPK14,MAPK3,MAPKAPK2,MKNK1,MKNK2,MR…
G Beta Gamma Signaling	5.29	0.287	-4.352	ADCY1,AKT2,BTK,CACNA1B,CACNA2D4,CACNB1,CACNB2,CACNB4,CACNG2,CACNG4,CACNG7,CACNG8,CAV3,EGFR,GNA11,GNAI2,GNAT1,GNG5,GRB2,HRAS,KCNJ5,MAPK3,MRAS,PAK1,PRKACA,PRKAG1,PRKAG2,PRKAR1B,PRKCQ,PRKCZ,RAF1,RAP1A,RASD1,RASD2,SOS2
Granulocyte Adhesion and Diapedesis	5.28	0.257	#NUM!	C10orf99,CCL14,CCL17,CCL18,CCL21,CCL22,CCL23,CCL28,CCL5,CCL7,CCL8,CLDN2,CLDN22,CLDN6,CLDN9,CX3CL1,CXCL14,CXCL5,CXCL6,CXCL8,CXCR4,FPR1,GNAI2,IL1F10,IL1R1,IL1RAP,IL1RAPL2,IL1RL2,IL1RN,IL33,IL36A,IL36B,IL36G,IL36RN,IL37,ITGA5,JAM3,MMP15,MMP16,MMP25,NGFR,PPBP,SDC3,TNF,XCL1,XCL2
NF-κB Signaling	5.21	0.256	-5.729	AKT2,BCL10,CD40,CD40LG,CHUK,CSNK2B,EGFR,FADD,HRAS,IL1F10,IL1R1,IL1RN,IL33,IL36A,IL36B,IL36G,IL36RN,IL37,INS,IRAK1,IRAK4,MAP2K7,MAP3K8,MAP4K4,MRAS,NGFR,PDGFRA,PIK3R2,PRKACA,PRKCQ,PRKCZ,RAF1,RAP1A,RASD1,RASD2,RELA,TGFA,TLR1,TLR10,TLR4,TLR9,TNF,TNFRSF11A,TNIP1,TRAF6,ZAP70
Altered T Cell and B Cell Signaling in Rheumatoid Arthritis	5.09	0.311	#NUM!	CCL21,CD40,CD40LG,CHUK,CSF1,HLA-B,HLA-DOB,IL10,IL12A,IL17A,IL1F10,IL1RN,IL2,IL33,IL36A,IL36B,IL36G,IL36RN,IL37,LTB,RELA,TLR1,TLR10,TLR4,TLR9,TNF,TNFRSF13C,TNFSF13
Apelin Adipocyte Signaling Pathway	5.04	0.321	-2.746	ADCY1,APLN,CAT,GNA11,GNAI2,GPX1,GPX3,GPX4,GPX8,GSTM1,GSTM2,GSTT1,HIF1A,INS,LIPE,MAPK13,MAPK14,MAPK3,MAPK4,MGST1,PLIN1,PPARGC1A,PRKACA,PRKAG1,PRKAG2,PRKAR1B
GNRH Signaling	4.96	0.254	-3.656	ADCY1,CACNA1B,CACNA2D4,CACNB1,CACNB2,CACNB4,CACNG2,CACNG4,CACNG7,CACNG8,CAMK2D,CREB1,CREB3L3,EGFR,FOS,GNA11,GNAI2,GNG5,GNRHR,GRB2,HRAS,JUN,MAP2K7,MAP3K11,MAP3K8,MAP3K9,MAPK13,MAPK14,MAPK3,MRAS,PAK1,PAK4,PRKACA,PRKAG1,PRKAG2,PRKAR1B,PRKCQ,PRKCZ,RAF1,RAP1A,RASD1,RASD2,RELA,SOS2
p38 MAPK Signaling	4.36	0.271	-4.017	CREB1,CREB3L3,FADD,HIST1H3C,HSPB7,IL1F10,IL1R1,IL1RAP,IL1RAPL2,IL1RL2,IL1RN,IL33,IL36A,IL36B,IL36G,IL36RN,IL37,IRAK1,IRAK2,IRAK4,MAPK13,MAPK14,MAPKAPK2,MAPT,MKNK1,MKNK2,PLA2G2F,PLA2G6,STAT1,TGFB2,TNF,TRAF6
Cholecystokinin/Gastrin-mediated Signaling	4.28	0.269	-4.158	CCK,EGFR,FOS,GRB2,HRAS,IL1F10,IL1RN,IL33,IL36A,IL36B,IL36G,IL36RN,IL37,JUN,MAPK14,MAPK3,MRAS,PRKCQ,PRKCZ,RAC2,RAF1,RAP1A,RASD1,RASD2,RHOA,RHOB,RHOG,RHOV,RND1,SOS2,SST,TNF
ErbB2-ErbB3 Signaling	4.13	0.318	-1.414	ETV4,FOXO1,GRB2,GSK3A,H2BFM,HRAS,JUN,MAPK3,MRAS,NRG1,NRG2,NRG4,PIK3R2,PTEN,RAF1,RAP1A,RASD1,RASD2,SOS2,SP1,TYK2
Agranulocyte Adhesion and Diapedesis	4.11	0.234	#NUM!	ACTC1,C10orf99,CCL14,CCL17,CCL18,CCL21,CCL22,CCL23,CCL28,CCL5,CCL7,CCL8,CLDN2,CLDN22,CLDN6,CLDN9,CX3CL1,CXCL14,CXCL5,CXCL6,CXCL8,CXCR4,GNAI2,IL1F10,IL1R1,IL1RN,IL33,IL36A,IL36B,IL36G,IL36RN,IL37,ITGA5,JAM3,MMP15,MMP16,MMP25,MYH11,MYH13,MYH9,PODXL,PPBP,TNF,XCL1,XCL2
Communication between Innate and Adaptive Immune Cells	4.07	0.281	#NUM!	CCL5,CD40,CD40LG,CD83,CXCL8,HLA-B,HLA-C,HLA-F,IFNB1,IL10,IL12A,IL1F10,IL1RN,IL2,IL33,IL36A,IL36B,IL36G,IL36RN,IL37,TLR1,TLR10,TLR4,TLR9,TNF,TNFRSF13C,TNFSF13
Role of Pattern Recognition Receptors in Recognition of Bacteria and Viruses	4	0.245	-3.3	C3AR1,CCL5,CD40LG,CLEC6A,CREB1,CXCL8,IFNB1,IL10,IL12A,IL17A,IL17C,IL1F10,IL2,IL33,IL36A,IL36B,IL36G,IL37,LEP,LTB,MAPK3,MAVS,NOD2,OSM,PIK3R2,PRKCQ,PRKCZ,RELA,TGFB2,TLR1,TLR4,TLR9,TNF,TNFSF10,TNFSF13,TNFSF14,TNFSF4,TRAF6
PKCθ Signaling in T Lymphocytes	3.94	0.244	-3.657	BCL10,CACNA1B,CACNA2D4,CACNB1,CACNB2,CACNB4,CACNG2,CACNG4,CACNG7,CACNG8,CAMK2D,CD247,CD3E,CHP1,CHUK,FOS,GRAP2,GRB2,HLA-B,HLA-DOB,HRAS,IL2,JUN,MAP3K11,MAP3K8,MAP3K9,MAPK3,MRAS,PIK3R2,PPP3R2,PRKCQ,RAC2,RAP1A,RASD1,RASD2,RELA,SOS2,ZAP70
Dendritic Cell Maturation	3.93	0.234	-4.644	AKT2,CD1D,CD40,CD40LG,CD83,CHUK,COL2A1,CREB1,CREB3L3,FCGR2A,FSCN1,HLA-B,HLA-C,HLA-DOB,HLA-F,IFNAR1,IFNB1,IL10,IL12A,IL1F10,IL1RL2,IL1RN,IL33,IL36A,IL36B,IL36G,IL36RN,IL37,LEP,LTB,MAPK13,MAPK14,MAPK3,NGFR,PIK3R2,PLCH2,PLCZ1,RELA,STAT1,TLR4,TLR9,TNF,TRAF6
iNOS Signaling	3.92	0.356	-3.742	CHUK,FOS,HMGA1,IRAK1,IRAK2,IRAK4,JUN,LBP,MAPK13,MAPK14,NOS2,RELA,STAT1,TLR4,TRAF6,TYK2
Neuroinflammation Signaling Pathway	3.9	0.209	-5.082	AKT2,CALB2,CCL5,CD200,CD200R1,CD40,CHP1,CHUK,CREB1,CREB3L3,CRP,CX3CL1,CX3CR1,CXCL8,FOS,GABRA1,GABRA6,GABRE,GABRG1,GLS,GRIN1,GRIN2B,HLA-B,HLA-C,HLA-DOB,HLA-F,HMOX1,IDE,IFNB1,IL10,IL12A,IL1R1,IRAK1,IRAK2,IRAK4,JUN,KCNJ5,MAPK13,MAPK14,MAPK3,MAPK4,MAPT,NOS2,PIK3R2,PLA2G2F,PLA2G6,PPP3R2,PSEN2,RELA,SLC1A2,SLC6A1,SLC6A11,SNCA,STAT1,TGFB2,TLR1,TLR10,TLR4,TLR9,TNF,TRAF6,TYK2,WNT1
Acute Phase Response Signaling	3.89	0.235	-3.667	AKT2,APOA2,CHUK,CRP,FOS,GRB2,HMOX1,HP,HRAS,IL1F10,IL1R1,IL1RAP,IL1RN,IL33,IL36A,IL36B,IL36G,IL36RN,IL37,IL6ST,IRAK1,JUN,LBP,MAP2K7,MAPK13,MAPK14,MAPK3,MRAS,NGFR,OSM,PIK3R2,RAF1,RAP1A,RASD1,RASD2,RBP1,RBP5,RELA,SOCS3,SOS2,TNF,TRAF6
Colorectal Cancer Metastasis Signaling	3.88	0.217	-4.323	ADCY1,AKT2,EGFR,FOS,FZD3,FZD4,FZD6,GNG5,GRB2,GRK2,HRAS,IL6ST,JUN,LRP1,LRP6,MAPK3,MMP15,MMP16,MMP25,MRAS,NOS2,PDGFC,PIK3R2,PRKACA,PRKAG1,PRKAG2,PRKAR1B,PROK1,RAC2,RAP1A,RASD1,RASD2,RELA,RHOA,RHOB,RHOG,RHOV,RND1,SMAD2,SMAD4,SOS2,STAT1,TCF7L2,TGFB2,TLR1,TLR10,TLR4,TLR9,TNF,TYK2,VEGFA,VEGFD,WNT1,WNT2,WNT3A
Regulation of IL-2 Expression in Activated and Anergic T Lymphocytes	3.8	0.281	#NUM!	BCL10,CD247,CD3E,CHP1,CHUK,FOS,GRB2,HRAS,IL2,JUN,MAP2K7,MAPK3,MRAS,PPP3R2,RAF1,RAP1A,RASD1,RASD2,RELA,SMAD2,SMAD4,SOS2,TGFB2,TOB1,ZAP70
IL-17A Signaling in Gastric Cells	3.8	0.44	-3.162	CCL5,CXCL8,EGFR,FOS,IL17A,JUN,MAPK13,MAPK14,MAPK3,RELA,TNF
IGF-1 Signaling	3.76	0.267	-2.985	AKT2,CSNK2B,FOS,FOXO1,GRB10,GRB2,HRAS,IGF1,IGFBP1,IGFBP7,IRS1,IRS2,JUN,MAPK3,MRAS,PIK3R2,PRKACA,PRKAG1,PRKAG2,PRKAR1B,PRKCZ,RAF1,RAP1A,RASD1,RASD2,SOCS3,SOS2,YWHAB
Glucocorticoid Receptor Signaling	3.66	0.202	#NUM!	AKT2,ANXA1,CCL5,CD247,CD3E,CDKN1A,CEBPA,CHP1,CHUK,CREB1,CSN2,CXCL8,DPF1,FOS,GRB2,GTF2E1,GTF2H1,GTF2H3,HRAS,HSPA14,HSPA5,IL10,IL1RN,IL2,JUN,KRT13,KRT2,KRT20,KRT3,KRT40,KRT7,KRT86,MAP2K7,MAPK13,MAPK14,MAPK3,MRAS,NCOR2,NOS2,NPPA,PHF10,PIK3R2,POLR2C,POLR2D,POLR2E,POLR2F,POLR2K,PPP3R2,PRKACA,PRKAG1,PRKAG2,RAF1,RAP1A,RASD1,RASD2,RELA,SMAD2,SMAD4,SMARCD1,SOS2,STAT1,TAF6L,TAF9B,TAT,TGFB2,TNF,TRAF6,TSC22D3
Neuregulin Signaling	3.65	0.271	-1.877	AKT2,BTC,DCN,DLG4,EGFR,GRB2,GRB7,HRAS,ITGA5,MAPK3,MATK,MRAS,NRG1,NRG2,NRG4,PIK3R2,PRKCQ,PRKCZ,PTEN,RAF1,RAP1A,RASD1,RASD2,RNF41,SOS2,TGFA
TGF-β Signaling	3.65	0.271	-2.524	FOS,GRB2,GSC,HOXC9,HRAS,INHA,INHBB,JUN,MAPK13,MAPK14,MAPK3,MRAS,NKX2-5,PIAS4,RAF1,RAP1A,RASD1,RASD2,SMAD2,SMAD4,SOS2,TGFB2,TGIF1,TRAF6,VDR,ZNF423
Role of Hypercytokinemia/hyperchemokinemia in the Pathogenesis of Influenza	3.6	0.349	#NUM!	CCL5,CCR5,CXCL8,IFNB1,IL12A,IL17A,IL1F10,IL1RN,IL33,IL36A,IL36B,IL36G,IL36RN,IL37,TNF
Bladder Cancer Signaling	3.57	0.268	-1.155	CDKN1A,CXCL8,EGFR,FGF1,FGF10,FGF11,FGF14,FGF17,FGF23,FGF7,HRAS,MAPK3,MMP15,MMP16,MMP25,MRAS,PA2G4,PDGFC,PROK1,RAF1,RAP1A,RASD1,RASD2,SUV39H1,VEGFA,VEGFD
Huntington's Disease Signaling	3.53	0.214	-1.877	AKT2,ATP5F1D,CACNA1B,CAPN5,CAPNS1,CASP7,CLTC,CPLX2,CREB1,CREB3L3,DLG4,EGFR,GLS,GNA11,GNG5,GOSR1,GRB2,GRIN2B,HAP1,HDAC4,HDAC8,HRAS,HSPA14,HSPA5,IGF1,JUN,MAP2K7,MAPK3,NAPA,NCOR2,NEUROD1,PENK,PIK3R2,POLR2C,POLR2D,POLR2E,POLR2F,POLR2K,PRKCQ,PRKCZ,PSMA8,PSMB11,RCOR3,SH3GL3,SNCA,SOS2,SP1,TAF9B,TGM2,VAMP2,VTI1A
Hepatic Fibrosis / Hepatic Stellate Cell Activation	3.51	0.226	#NUM!	CCL21,CCL5,CCR5,CD40,CD40LG,COL11A1,COL13A1,COL2A1,CSF1,CXCL8,ECE1,EDN1,EDNRA,EGFR,FGF1,IFNAR1,IGF1,IGF2,IL10,IL1R1,IL1RAP,IL1RAPL2,IL1RL2,LBP,LEP,MYH11,MYH13,MYH9,NGFR,PDGFC,PDGFRA,PROK1,RELA,SMAD2,SMAD4,STAT1,TGFA,TGFB2,TLR4,TNF,VEGFA,VEGFD
Adrenomedullin signaling pathway	3.49	0.222	-3.28	ADCY1,AKT2,CFH,CRCP,FOS,GNA11,GRB2,GSK3A,GUCY1A1,GUCY1B1,H2BFM,HIF1A,HRAS,IL1F10,IL1RN,IL33,IL36A,IL36B,IL36G,IL36RN,IL37,MAP2K7,MAPK13,MAPK14,MAPK3,MAPK4,MATK,MRAS,MYLK2,PIK3R2,PLCH2,PLCZ1,PRKACA,PRKAG1,PRKAG2,PRKAR1B,RAF1,RAP1A,RASD1,RASD2,RELA,SOS2,TFAP2A,TNF
Regulation of the Epithelial-Mesenchymal Transition Pathway	3.39	0.222	#NUM!	AKT2,EGFR,ETS1,FGF1,FGF10,FGF11,FGF14,FGF17,FGF23,FGF7,FOXC2,FZD3,FZD4,FZD6,GRB2,GSC,HIF1A,HMGA2,HRAS,ID2,MAP2K7,MAPK3,MRAS,NOTCH3,PIK3R2,PSEN2,RAF1,RAP1A,RASD1,RASD2,RELA,RHOA,SMAD2,SMAD4,SNAI1,SNAI2,SOS2,TCF7L2,TGFB2,TYK2,WNT1,WNT2,WNT3A
ErbB Signaling	3.33	0.263	-3.128	BTC,EGFR,FOS,FOXO1,GRB2,HRAS,JUN,MAPK13,MAPK14,MAPK3,MRAS,NRG1,NRG2,NRG4,PAK1,PAK4,PIK3R2,PRKCQ,PRKCZ,RAF1,RAP1A,RASD1,RASD2,SOS2,TGFA
BMP signaling pathway	3.29	0.271	-3.3	CREB1,FST,GRB2,GREM1,HOXC9,HRAS,JUN,MAPK13,MAPK14,MAPK3,MRAS,NKX2-5,PRKACA,PRKAG1,PRKAG2,PRKAR1B,RAF1,RAP1A,RASD1,RASD2,RELA,SMAD4,ZNF423
CREB Signaling in Neurons	3.28	0.216	-3.8	ADCY1,AKT2,CACNA1B,CACNA2D4,CACNB1,CACNB2,CACNB4,CACNG2,CACNG4,CACNG7,CACNG8,CAMK2D,CREB1,CREB3L3,GNA11,GNAI2,GNAT1,GNG5,GRB2,GRIK3,GRIN1,GRIN2B,GRM3,HRAS,MAPK3,MRAS,PIK3R2,PLCH2,PLCZ1,POLR2C,POLR2D,POLR2E,POLR2F,POLR2K,PRKACA,PRKAG1,PRKAG2,PRKAR1B,PRKCQ,PRKCZ,RAF1,RAP1A,RASD1,RASD2,SOS2
Corticotropin Releasing Hormone Signaling	3.27	0.234	-0.539	ADCY1,ARPC5,CACNA1B,CACNA2D4,CACNB1,CACNB2,CACNB4,CACNG2,CACNG4,CACNG7,CACNG8,CNR1,CREB1,CREB3L3,CRHR1,FOS,GNAI2,GUCY1A1,GUCY1B1,JUN,MAPK13,MAPK14,MAPK3,NOS2,PRKACA,PRKAG1,PRKAG2,PRKAR1B,PRKCQ,PRKCZ,PTCH1,RAF1,RAP1A,VEGFA
Molecular Mechanisms of Cancer	3.24	0.191	#NUM!	ADCY1,AKT2,ARHGEF17,ARHGEF2,BBC3,BRCA1,CAMK2D,CASP7,CBL,CCND2,CDK15,CDK17,CDK8,CDKN1A,CDKN2B,DIABLO,E2F2,FADD,FOS,FOXO1,FZD3,FZD4,FZD6,GNA11,GNAI2,GNAT1,GRB2,GSK3A,H2BFM,HIF1A,HIPK2,HRAS,IRS1,ITGA5,JUN,LAMTOR3,LRP1,LRP6,MAPK13,MAPK14,MAPK3,MRAS,PA2G4,PAK1,PAK4,PIK3R2,PMAIP1,PRKACA,PRKAG1,PRKAG2,PRKAR1B,PRKCQ,PRKCZ,PSEN2,PTCH1,RAC2,RAF1,RAP1A,RASD1,RASD2,RELA,RHOA,RHOB,RHOG,RHOV,RND1,SMAD2,SMAD4,S…
IL-1 Signaling	3.23	0.264	-3.441	ADCY1,CHUK,FOS,GNA11,GNAI2,GNAT1,GNG5,IL1R1,IL1RAP,IRAK1,IRAK2,IRAK4,JUN,MAP2K7,MAPK13,MAPK14,MRAS,PRKACA,PRKAG1,PRKAG2,PRKAR1B,RELA,TOLLIP,TRAF6
Role of Osteoblasts, Osteoclasts and Chondrocytes in Rheumatoid Arthritis	3.23	0.213	#NUM!	AKT2,APC2,CBL,CHP1,CHUK,CSF1,CTSK,FOS,FOXO1,FRZB,FZD3,FZD4,FZD6,IGF1,IL10,IL17A,IL1F10,IL1R1,IL1RAP,IL1RAPL2,IL1RL2,IL1RN,IL33,IL36A,IL36B,IL36G,IL36RN,IL37,ITGA5,JUN,LRP1,LRP6,MAP2K7,MAPK14,MAPK3,NGFR,PIK3R2,PPP3R2,RELA,SMAD4,TCF7L2,TNF,TNFRSF11A,TRAF6,WNT1,WNT2,WNT3A
Androgen Signaling	3.14	0.235	-3.9	CACNA1B,CACNA2D4,CACNB1,CACNB2,CACNB4,CACNG2,CACNG4,CACNG7,CACNG8,GNA11,GNAI2,GNAT1,GNG5,GTF2E1,GTF2H1,GTF2H3,JUN,MAPK3,MRAS,POLR2C,POLR2D,POLR2E,POLR2F,POLR2K,PRKACA,PRKAG1,PRKAG2,PRKAR1B,PRKCQ,PRKCZ,RELA,TGFB1I1
PTEN Signaling	3.07	0.238	2.353	AKT2,CBL,CDKN1A,CHUK,CNKSR3,CSNK2B,EGFR,FOXO1,GRB2,GSK3A,H2BFM,HRAS,INPP5K,ITGA5,MAPK3,MCRS1,MRAS,NGFR,PDGFRA,PIK3R2,PRKCZ,PTEN,RAC2,RAF1,RAP1A,RASD1,RASD2,RELA,SOS2,TNFRSF11A
Osteoarthritis Pathway	3.05	0.211	-2.469	ALPG,CASP7,CHUK,CNMD,COL2A1,CREB1,CREB3L3,CXCL8,DCN,ELF3,FADD,FRZB,FZD3,FZD4,FZD6,GREM1,HDAC4,HIF1A,IL1R1,IL1RAP,IL1RAPL2,IL1RL2,ITGA5,ITLN1,LEP,LRP1,NOS2,PDGFC,PPARGC1A,PRKAG1,PRKAG2,PROK1,PTCH1,PTHLH,RELA,SIRT1,SMAD2,SMAD4,SP1,TCF7L2,TLR4,TNF,VEGFA,VEGFD,WNT3A
Endocannabinoid Cancer Inhibition Pathway	3.01	0.229	0.707	ADCY1,AKT1S1,AKT2,CASP7,CCND2,CDKN1A,CNR1,CREB1,CREB3L3,EIF2A,GNAI2,GPR55,HIF1A,MAP2K7,MAPK14,MAPK3,NOS2,NUPR1,PDGFC,PIK3R2,PRKACA,PRKAG1,PRKAG2,PRKAR1B,PROK1,RAF1,RHOA,SMPD3,SNAI2,SPTLC1,TCF7L2,VEGFA,VEGFD
Endocannabinoid Developing Neuron Pathway	3	0.241	-3.411	ADCY1,AKT1S1,AKT2,BRCA1,CNR1,CREB1,CREB3L3,GNAI2,GNG5,HRAS,MAP2K7,MAPK13,MAPK14,MAPK3,MAPK4,MRAS,PAX6,PIK3R2,PRKACA,PRKAG1,PRKAG2,PRKAR1B,RAC2,RAF1,RAP1A,RASD1,RASD2,RHOA
Crosstalk between Dendritic Cells and Natural Killer Cells	2.99	0.258	#NUM!	ACTC1,CAMK2D,CD209,CD40,CD40LG,CD69,CD83,FSCN1,HLA-B,HLA-C,HLA-F,IFNB1,IL12A,IL2,IL2RB,LTB,NECTIN2,RELA,TLN1,TLR4,TLR9,TNF,TNFSF10
Role of NFAT in Cardiac Hypertrophy	2.97	0.209	-3.683	ADCY1,AKT2,CACNA1B,CACNA2D4,CACNB1,CACNB2,CACNB4,CACNG2,CACNG4,CACNG7,CACNG8,CAMK2D,CHP1,CTF1,GNAI2,GNG5,GRB2,HDAC4,HDAC8,HRAS,IGF1,IL6ST,MAP2K7,MAPK13,MAPK14,MAPK3,MRAS,NKX2-5,PIK3R2,PLCH2,PLCZ1,PPP3R2,PRKACA,PRKAG1,PRKAG2,PRKAR1B,PRKCQ,PRKCZ,RAF1,RAP1A,RASD1,RASD2,SLC8A2,SOS2,TGFB2
Ovarian Cancer Signaling	2.91	0.229	-2.982	AKT2,BRCA1,EDN1,EDNRA,EGFR,FZD3,FZD4,FZD6,GJA1,HRAS,MAPK3,MRAS,PA2G4,PDGFC,PIK3R2,PRKACA,PRKAG1,PRKAG2,PRKAR1B,PROK1,PTEN,RAF1,RAP1A,RASD1,RASD2,SUV39H1,TCF7L2,VEGFA,VEGFD,WNT1,WNT2,WNT3A
Insulin Receptor Signaling	2.91	0.229	-0.365	AKT2,CBL,EIF2B5,EIF4E,FOXO1,GRB10,GRB2,GSK3A,H2BFM,HRAS,INPP5K,INS,IRS1,IRS2,LIPE,MAPK3,MRAS,PIK3R2,PPP1R14D,PRKACA,PRKAG1,PRKAG2,PRKAR1B,PRKCZ,PTEN,RAF1,RAP1A,RASD1,RASD2,SOCS3,SOS2,VAMP2
Role of Cytokines in Mediating Communication between Immune Cells	2.91	0.296	#NUM!	CXCL8,IFNB1,IL10,IL12A,IL17A,IL1F10,IL1RN,IL2,IL27,IL33,IL36A,IL36B,IL36G,IL36RN,IL37,TNF
STAT3 Pathway	2.88	0.23	-2.711	CDKN1A,CISH,EGFR,HRAS,IFNAR1,IGF1,IL10RB,IL12RB2,IL1R1,IL1RL2,IL2RB,IL6ST,MAP3K11,MAP3K9,MAPK13,MAPK14,MAPK3,MRAS,NGFR,PDGFRA,PIM1,RAF1,RAP1A,RASD1,RASD2,SOCS3,TGFA,TGFB2,TNFRSF11A,TYK2,VEGFA
TREM1 Signaling	2.85	0.267	-3.578	AKT2,CCL7,CD40,CD83,CXCL8,GRB2,IL10,IRAK1,ITGA5,LAT2,MAPK3,MPO,NLRC3,NOD2,RELA,TLR1,TLR10,TLR4,TLR9,TNF
Actin Cytoskeleton Signaling	2.75	0.205	-3.182	ACTC1,ACTR3,APC2,ARHGAP35,ARPC1A,ARPC5,BRK1,F2R,FGF1,FGF10,FGF11,FGF14,FGF17,FGF23,FGF7,GIT1,GRB2,HRAS,INS,ITGA5,LBP,MAPK3,MATK,MRAS,MYH11,MYH13,MYH9,MYLK2,PAK1,PAK4,PDGFC,PFN2,PIK3R2,PIP5K1A,PIP5K1C,RAC2,RAF1,RAP1A,RASD1,RASD2,RHOA,SOS2,SSH3,TLN1,WASF2
UVC-Induced MAPK Signaling	2.73	0.294	-3.051	EGFR,FOS,HRAS,JUN,MAPK13,MAPK14,MAPK3,MRAS,PRKCQ,PRKCZ,RAF1,RAP1A,RASD1,RASD2,SMPD3
PI3K Signaling in B Lymphocytes	2.71	0.225	-3.4	AKT2,BCL10,BLK,BTK,CAMK2D,CBL,CD40,CHP1,CHUK,CREB1,FOS,HRAS,IRS1,IRS2,JUN,MAPK3,MRAS,PIK3R2,PLCH2,PLCZ1,PLEKHA1,PLEKHA4,PPP3R2,PRKCZ,PTEN,RAF1,RAP1A,RASD1,RASD2,RELA,TLR4
Neuroprotective Role of THOP1 in Alzheimer's Disease	2.67	0.233	-1.886	CMA1,CREB1,ECE1,ENDOU,HLA-B,HLA-C,HLA-F,IDE,KLK10,KLK12,KLK4,KLK7,MAPT,NTS,PRKACA,PRKAG1,PRKAG2,PRKAR1B,PRSS22,PRSS33,PRSS57,PRSS8,SST,ST14,TMPRSS11E,TPP1,TPSG1
Tyrosine Biosynthesis IV	2.64	1	#NUM!	PAH,PCBD1,PCBD2
Endocannabinoid Neuronal Synapse Pathway	2.63	0.227	-2.414	ADCY1,CACNA1B,CACNA2D4,CACNB1,CACNB2,CACNB4,CACNG2,CACNG4,CACNG7,CACNG8,CHP1,CNR1,GNA11,GNAI2,GNG5,GRIN1,GRIN2B,KCNJ5,MAPK13,MAPK14,MAPK3,MAPK4,PLCH2,PLCZ1,PPP3R2,PRKACA,PRKAG1,PRKAG2,PRKAR1B
Glioma Signaling	2.63	0.234	-2.982	AKT2,CAMK2D,CDKN1A,CDKN2B,E2F2,EGFR,GRB2,HRAS,IGF1,IGF2,MAPK3,MRAS,PA2G4,PDGFC,PDGFRA,PIK3R2,PRKCQ,PRKCZ,PTEN,RAF1,RAP1A,RASD1,RASD2,SOS2,SUV39H1,TGFA
T Cell Receptor Signaling	2.6	0.236	#NUM!	BCL10,BTK,CBL,CD247,CD3E,CHUK,CTLA4,FOS,GRAP2,GRB2,HRAS,JUN,MAPK3,MRAS,PIK3R2,PPP3R2,PRKCQ,RAF1,RAP1A,RASD1,RASD2,RELA,SOS2,TEC,ZAP70
Clathrin-mediated Endocytosis Signaling	2.58	0.206	#NUM!	ACTC1,ACTR3,AP1G1,AP1M1,AP1S2,APOA2,APOC2,APOD,ARF6,ARPC1A,ARPC5,ARRB2,CBL,CHP1,CLTC,CSNK2B,F2R,FGF1,FGF10,FGF11,FGF14,FGF17,FGF23,FGF7,GRB2,IGF1,INS,ITGA5,MYO1E,PDGFC,PIK3R2,PIP5K1C,PPP3R2,PROK1,SH3GL1,SH3GL3,SH3GLB2,TFRC,VEGFA,VEGFD
BAG2 Signaling Pathway	2.55	0.302	0.277	BAG2,CDKN1A,HSPA14,HSPA5,MAPK14,MAPK3,MAPKAPK2,MAPT,PSMA8,PSMB11,RELA,SP1,UBE2D1
Graft-versus-Host Disease Signaling	2.54	0.292	#NUM!	HLA-B,HLA-C,HLA-DOB,HLA-F,IL1F10,IL1RN,IL2,IL33,IL36A,IL36B,IL36G,IL36RN,IL37,TNF
Opioid Signaling Pathway	2.54	0.196	-3.507	ADCY1,AKT2,ARRB2,BLK,CACNA1B,CACNA2D4,CACNB1,CACNB2,CACNB4,CACNG2,CACNG4,CACNG7,CACNG8,CAMK2D,CLTC,CREB1,CREB3L3,EGR4,FOS,GNAI2,GNG5,GRIN1,GRIN2B,GRK1,GRK2,GRK6,HRAS,KCNJ5,MAP2K7,MAPK3,MAPK4,MRAS,PENK,PPP3R2,PRKACA,PRKAG1,PRKAG2,PRKAR1B,PRKCQ,PRKCZ,RAC2,RAF1,RAP1A,RASD1,RASD2,RGS8,SIGMAR1,SLC12A5,SOS2
Renin-Angiotensin Signaling	2.5	0.227	-3.962	ADCY1,CCL5,FOS,GRB2,HRAS,JUN,MAPK13,MAPK14,MAPK3,MRAS,PAK1,PAK4,PIK3R2,PRKACA,PRKAG1,PRKAG2,PRKAR1B,PRKCQ,PRKCZ,RAF1,RAP1A,RASD1,RASD2,RELA,SOS2,STAT1,TNF
Glioblastoma Multiforme Signaling	2.49	0.211	-2.043	AKT2,CDKN1A,E2F2,EGFR,FOXO1,FZD3,FZD4,FZD6,GRB2,HRAS,IGF1,IGF2,MAPK3,MRAS,NF2,PDGFC,PDGFRA,PIK3R2,PLCH2,PLCZ1,PTEN,RAC2,RAF1,RAP1A,RASD1,RASD2,RHOA,RHOB,RHOG,RHOV,RND1,SOS2,WNT1,WNT2,WNT3A
Estrogen Receptor Signaling	2.47	0.219	#NUM!	CARM1,CDK8,GRB2,GTF2E1,GTF2H1,GTF2H3,HIST1H3C,HNRNPD,HRAS,IGFBP1,MAPK3,MED18,MED4,MRAS,NCOR2,PHB2,POLR2C,POLR2D,POLR2E,POLR2F,POLR2K,PPARGC1A,RAF1,RAP1A,RASD1,RASD2,SOS2,TAF6L,TAF9B,TRRAP
NRF2-mediated Oxidative Stress Response	2.45	0.204	-2.4	ACTC1,CAT,CLPP,DNAJA2,DNAJA3,DNAJB11,DNAJB9,DNAJC15,DNAJC19,DNAJC4,DNAJC5G,ERP29,FMO1,FOS,FOSL1,GSTM1,GSTM2,GSTM4,GSTT1,HMOX1,HRAS,JUN,JUNB,MAFG,MAP2K7,MAPK14,MAPK3,MGST1,MRAS,PIK3R2,PRKCQ,PRKCZ,RAF1,RAP1A,RASD1,RASD2,SCARB1,TXN,UBE2E3
Renal Cell Carcinoma Signaling	2.43	0.247	-2.138	AKT2,ETS1,FOS,GRB2,HIF1A,HRAS,JUN,MAPK3,MRAS,PAK1,PAK4,PIK3R2,RAF1,RAP1A,RASD1,RASD2,SOS2,TGFA,VEGFA,VHL
JAK/Stat Signaling	2.43	0.247	-1.414	AKT2,CDKN1A,CISH,FOS,GRB2,HRAS,JUN,MAPK3,MRAS,PIAS4,PIK3R2,RAF1,RAP1A,RASD1,RASD2,RELA,SOCS3,SOS2,STAT1,TYK2
PXR/RXR Activation	2.41	0.262	#NUM!	AKT2,CYP1A2,CYP3A5,FOXO1,GSTM1,GSTM2,IGFBP1,INS,NR1I3,PPARA,PPARGC1A,PRKACA,PRKAG1,PRKAG2,PRKAR1B,RELA,TNF
Netrin Signaling	2.41	0.262	#NUM!	CACNA1B,CACNA2D4,CACNB1,CACNB2,CACNB4,CACNG2,CACNG4,CACNG7,CACNG8,CHP1,PPP3R2,PRKACA,PRKAG1,PRKAG2,PRKAR1B,RAC2,UNC5B
Sertoli Cell-Sertoli Cell Junction Signaling	2.41	0.204	#NUM!	ACTC1,AKT2,CLDN2,CLDN22,CLDN6,CLDN9,GSK3A,GUCY1A1,GUCY1B1,H2BFM,HRAS,IGSF5,ITGA5,JAM3,JUN,MAP2K7,MAP3K11,MAP3K8,MAP3K9,MAPK13,MAPK14,MAPK3,MRAS,NECTIN2,NOS2,PRKACA,PRKAG1,PRKAG2,PRKAR1B,PTEN,RAB8B,RAF1,RAP1A,RASD1,RASD2,TJAP1,TNF,TUBA3E
Ephrin Receptor Signaling	2.41	0.206	-3	ACTR3,ADAM10,AKT2,ARPC1A,ARPC5,CREB1,CREB3L3,CXCR4,EFNA1,EFNA2,EFNB1,FGF1,GNA11,GNAI2,GNAT1,GNG5,GRB2,GRIN1,GRIN2B,HRAS,ITGA5,MAP4K4,MAPK3,MRAS,PAK1,PAK4,PDGFC,PROK1,RAC2,RAF1,RAP1A,RASD1,RASD2,RHOA,SOS2,VEGFA,VEGFD
IL-17A Signaling in Fibroblasts	2.38	0.314	#NUM!	CCL7,CHUK,CXCL5,FOS,IL17A,JUN,MAPK13,MAPK14,MAPK3,RELA,TRAF6
Gap Junction Signaling	2.38	0.201	#NUM!	ACTC1,ADCY1,AKT2,CSNK1G1,CSNK1G2,EGFR,GJA1,GJA4,GJA5,GJB2,GJB3,GJB7,GJC1,GJC2,GNAI2,GRB2,GRIK3,GUCY1A1,GUCY1B1,HRAS,HTR2A,MAPK3,MRAS,PIK3R2,PLCH2,PLCZ1,PPP3R2,PRKACA,PRKAG1,PRKAG2,PRKAR1B,PRKCQ,PRKCZ,RAF1,RAP1A,RASD1,RASD2,SOS2,SP1,TUBA3E
GM-CSF Signaling	2.37	0.254	-2.324	AKT2,CAMK2D,CISH,ETS1,GRB2,HRAS,MAPK3,MRAS,PIK3R2,PIM1,PPP3R2,RAF1,RAP1A,RASD1,RASD2,RUNX1,SOS2,STAT1
IL-23 Signaling Pathway	2.36	0.289	-0.832	AKT2,FOXP3,HIF1A,IL12RB2,IL17A,IL23R,PIK3R2,RELA,RORA,RUNX1,SOCS3,TNF,TYK2
Synaptogenesis Signaling Pathway	2.33	0.185	-4.061	ACTR3,ADCY1,AKT2,ARPC1A,ARPC5,CACNA1B,CACNB1,CACNB4,CAMK2D,CPLX1,CPLX2,CPLX4,CREB1,CREB3L3,DLG4,EFNA1,EFNA2,EFNB1,EIF4EBP2,EIF4EBP3,GOSR1,GRB2,GRIN1,GRIN2B,GRM3,HRAS,LRP1,LRRTM2,MAPK14,MAPK3,MAPT,MRAS,NAP1L4,NAPA,NLGN1,PAK1,PIK3R2,PRKACA,PRKAG1,PRKAG2,PRKAR1B,RAF1,RAP1A,RASD1,RASD2,RHOA,SGTA,SNCA,SNCB,SOS2,STXBP1,SYT1,SYT14,SYT5,SYT8,TLN1,VAMP2,VTI1A
Type I Diabetes Mellitus Signaling	2.32	0.225	-3	CD247,CD3E,CHUK,FADD,HLA-B,HLA-C,HLA-DOB,HLA-F,ICA1,IL12A,IL1R1,IL1RAP,IL2,INS,IRAK1,MAP2K7,MAPK13,MAPK14,NGFR,NOS2,RELA,SOCS3,STAT1,TNF,TRAF6
CCR5 Signaling in Macrophages	2.31	0.234	-3.162	CACNA1B,CACNA2D4,CACNB1,CACNB2,CACNB4,CACNG2,CACNG4,CACNG7,CACNG8,CCL5,CCR5,CD247,CD3E,FOS,GNAI2,GNG5,JUN,MAPK13,MAPK14,MRAS,PRKCQ,PRKCZ
LPS-stimulated MAPK Signaling	2.3	0.241	-3.638	CHUK,CREB1,FOS,HRAS,JUN,LBP,MAPK13,MAPK14,MAPK3,MRAS,PAK1,PIK3R2,PRKCQ,PRKCZ,RAF1,RAP1A,RASD1,RASD2,RELA,TLR4
EGF Signaling	2.3	0.268	-3.357	AKT2,CSNK2B,EGFR,FOS,GRB2,HRAS,JUN,MAP2K7,MAPK13,MAPK14,MAPK3,PIK3R2,RAF1,SOS2,STAT1
PPARα/RXRα Activation	2.25	0.2	1.219	ADCY1,ADIPOR2,APOA2,CHUK,GNA11,GRB2,HRAS,IL1R1,IL1RAP,IL1RAPL2,IL1RL2,INS,IRS1,JUN,MAP2K7,MAP4K4,MAPK14,MAPK3,MRAS,NCOR2,PLCH2,PLCZ1,PPARA,PPARGC1A,PRKACA,PRKAG1,PRKAG2,PRKAR1B,RAF1,RAP1A,RASD1,RASD2,RELA,SMAD2,SMAD4,SOS2,TGFB2,TRAF6
IL-2 Signaling	2.24	0.258	-1.732	AKT2,CSNK2B,FOS,GRB2,HRAS,IL2,IL2RB,JUN,MAPK3,MRAS,PIK3R2,RAF1,RAP1A,RASD1,RASD2,SOS2
T Helper Cell Differentiation	2.23	0.247	#NUM!	CD40,CD40LG,CXCR5,FOXP3,HLA-B,HLA-DOB,ICOS,IL10,IL10RB,IL12A,IL12RB2,IL17A,IL2,IL23R,IL6ST,NGFR,STAT1,TNF
B Cell Receptor Signaling	2.17	0.199	-2.611	AKT2,BCL10,BTK,CAMK2D,CD22,CHUK,CREB1,CREB3L3,ETS1,FCGR2A,FOXO1,GRB2,GSK3A,H2BFM,HRAS,INPP5K,JUN,MAP2K7,MAP3K11,MAP3K8,MAP3K9,MAPK13,MAPK14,MAPK3,MRAS,PAX5,PIK3R2,PPP3R2,PRKCQ,PTEN,RAC2,RAF1,RAP1A,RASD1,RASD2,RELA,SOS2
Tight Junction Signaling	2.15	0.202	#NUM!	ACTC1,AKT2,ARHGEF2,CEBPA,CLDN2,CLDN22,CLDN6,CLDN9,CNKSR3,CSTF1,F2RL2,FOS,GOSR1,IGSF5,JAM3,JUN,MYH11,MYH13,MYH9,NAPA,NECTIN2,NGFR,PRKACA,PRKAG1,PRKAG2,PRKAR1B,PRKCZ,PTEN,RELA,RHOA,TGFB2,TNF,VAMP2,VTI1A
LPS/IL-1 Mediated Inhibition of RXR Function	2.14	0.192	-1.528	ACOX2,ALDH18A1,APOC2,CAT,CHST1,CYP3A5,FABP2,FABP7,FMO1,GSTM1,GSTM2,GSTM4,GSTT1,HS6ST1,HS6ST3,IL1F10,IL1R1,IL1RAP,IL1RAPL2,IL1RL2,IL1RN,IL33,IL36A,IL36B,IL36G,IL36RN,IL37,IRAK1,JUN,LBP,MAP2K7,MGST1,NGFR,NR1I3,PPARA,PPARGC1A,RARA,SCARB1,SLC10A1,SULT1E1,TLR4,TNF,TRAF6
IL-3 Signaling	2.14	0.238	-3.153	AKT2,CHP1,FOS,FOXO1,GRB2,HRAS,JUN,MAPK3,MRAS,PAK1,PIK3R2,PPP3R2,PRKCQ,PRKCZ,RAF1,RAP1A,RASD1,RASD2,STAT1
Chemokine Signaling	2.14	0.238	-3.153	CAMK2D,CCL5,CCL7,CCR3,CCR5,CXCR4,FOS,GNAI2,HRAS,JUN,MAPK13,MAPK14,MAPK3,MRAS,RAF1,RAP1A,RASD1,RASD2,RHOA
ErbB4 Signaling	2.13	0.246	-2.496	GRB2,HRAS,MAPK3,MRAS,NRG1,NRG2,NRG4,PIK3R2,PRKCQ,PRKCZ,PSEN2,RAF1,RAP1A,RASD1,RASD2,SOS2,YAP1
IL-8 Signaling	2.11	0.195	-5.333	AKT2,ARRB2,CCND2,CHUK,CXCL8,EGFR,FOS,GNAI2,GNG5,HMOX1,HRAS,IRAK1,IRAK2,IRAK4,JUN,MAP4K4,MAPK3,MPO,MRAS,PDGFC,PIK3R2,PLD3,PRKCQ,PRKCZ,PROK1,RAC2,RAF1,RAP1A,RASD1,RASD2,RELA,RHOA,RHOB,RHOG,RHOV,RND1,TRAF6,VEGFA,VEGFD
IL-12 Signaling and Production in Macrophages	2.1	0.211	#NUM!	AKT2,APOA2,APOC2,APOD,CD40,CD40LG,CHUK,FOS,IL10,IL12A,IL12RB2,IL23R,JMJD6,JUN,MAP3K8,MAPK13,MAPK14,MAPK3,NOS2,PIK3R2,PRKCQ,PRKCZ,RELA,STAT1,TGFB2,TLR4,TNF,TRAF6
RAR Activation	2.1	0.196	#NUM!	ADCY1,AKT2,CARM1,CITED2,CSNK2B,DHRS3,DPF1,FOS,GTF2H1,GTF2H3,JUN,MAPK13,MAPK14,MAPKAPK2,NCOR2,PHF10,PIK3R2,PPARGC1A,PRKACA,PRKAG1,PRKAG2,PRKAR1B,PRKCQ,PRKCZ,PRMT2,PTEN,RARA,RBP1,RBP5,RDH12,RELA,SMAD2,SMAD4,SMARCD1,SORBS3,TGFB2,TNIP1,VEGFA
Oncostatin M Signaling	2.09	0.279	-1.897	GRB2,HRAS,IL6ST,MAPK3,MRAS,OSM,RAF1,RAP1A,RASD1,RASD2,STAT1,TYK2
Apelin Muscle Signaling Pathway	2.08	0.368	-1.89	AKT2,APLN,MRAS,NRF1,PPARGC1A,PRKAG1,PRKAG2
Proline Biosynthesis I	2.08	0.75	#NUM!	ALDH18A1,PYCR1,PYCR2
Phenylalanine Degradation I (Aerobic)	2.08	0.75	#NUM!	PAH,PCBD1,PCBD2
IL-17 Signaling	2.08	0.235	#NUM!	AKT2,CRP,CXCL5,CXCL8,HRAS,IL17A,JUN,MAPK13,MAPK14,MAPK3,MAPKAPK2,MRAS,NOS2,PIK3R2,RAP1A,RASD1,RASD2,RELA,TRAF6
Mouse Embryonic Stem Cell Pluripotency	2.08	0.221	-1.528	AKT2,FZD3,FZD4,FZD6,GRB2,HRAS,ID2,IL6ST,LIFR,MAPK13,MAPK14,MAPK3,MRAS,PIK3R2,RAF1,RAP1A,RASD1,RASD2,SMAD4,SOS2,TCF7L2,TYK2,WNT3A
Pancreatic Adenocarcinoma Signaling	2.07	0.218	-4.123	AKT2,CDKN1A,CDKN2B,E2F2,EGFR,GRB2,HMOX1,MAPK3,PA2G4,PDGFC,PIK3R2,PLD3,PROK1,RAF1,RELA,SMAD2,SMAD4,STAT1,SUV39H1,TGFA,TGFB2,TYK2,VEGFA,VEGFD
14-3-3-mediated Signaling	2.06	0.211	-1.706	AKT1S1,AKT2,CBL,FOS,FOXO1,GRB2,GSK3A,H2BFM,HRAS,JUN,MAPK3,MAPT,MRAS,PIK3R2,PLCH2,PLCZ1,PRKCQ,PRKCZ,RAF1,RAP1A,RASD1,RASD2,SNCA,TNF,TUBA3E,YAP1,YWHAB
P2Y Purigenic Receptor Signaling Pathway	2.06	0.211	-3	ADCY1,AKT2,CREB1,CREB3L3,FOS,GNAI2,GNG5,HRAS,JUN,MAPK3,MRAS,P2RY12,P2RY4,PIK3R2,PLCH2,PLCZ1,PRKACA,PRKAG1,PRKAG2,PRKAR1B,PRKCQ,PRKCZ,RAF1,RAP1A,RASD1,RASD2,RELA
Production of Nitric Oxide and Reactive Oxygen Species in Macrophages	2.05	0.196	-4.7	AKT2,APOA2,APOC2,APOD,CAT,CHUK,FOS,HOXA10,JUN,MAP2K7,MAP3K11,MAP3K8,MAP3K9,MAPK13,MAPK14,MAPK3,MPO,NGFR,NOS2,PIK3R2,PPARA,PPP1R14D,PRKCQ,PRKCZ,RAC2,RAP1A,RELA,RHOA,RHOB,RHOG,RHOV,RND1,SIRPA,STAT1,TLR4,TNF,TYK2
IL-22 Signaling	2.02	0.333	-2.121	AKT2,IL10RB,MAPK13,MAPK14,MAPK3,SOCS3,STAT1,TYK2
Glutathione Redox Reactions I	2.02	0.333	-2.828	GPX1,GPX3,GPX4,GPX8,GSTM1,GSTM2,GSTT1,MGST1
Prolactin Signaling	2.02	0.232	-2.5	CSN2,FOS,GRB2,HRAS,IRS1,JUN,MAPK3,MRAS,PIK3R2,PRKCQ,PRKCZ,RAF1,RAP1A,RASD1,RASD2,SOCS3,SOS2,SP1,STAT1
Erythropoietin Signaling	1.98	0.234	#NUM!	AKT2,CBL,FOS,GRB2,HRAS,JUN,MAPK3,MRAS,PIK3R2,PRKCQ,PRKCZ,RAF1,RAP1A,RASD1,RASD2,RELA,SOCS3,SOS2
GDNF Family Ligand-Receptor Interactions	1.98	0.234	-3	CREB1,DOK6,DOK7,FOS,GFRA4,GRB2,HRAS,IRS1,IRS2,JUN,MAPK3,MRAS,PIK3R2,RAF1,RAP1A,RASD1,RASD2,SOS2
HGF Signaling	1.97	0.214	-2.683	AKT2,CDKN1A,ELF3,ETS1,FOS,GRB2,HRAS,ITGA5,JUN,MAP2K7,MAP3K11,MAP3K8,MAP3K9,MAPK3,MRAS,PAK1,PIK3R2,PRKCQ,PRKCZ,RAF1,RAP1A,RASD1,RASD2,SOS2
Rac Signaling	1.97	0.214	-2.683	ACTR3,ANK1,ARPC1A,ARPC5,BRK1,HRAS,ITGA5,JUN,MAP2K7,MAP3K11,MAPK3,MRAS,PAK1,PAK4,PIK3R2,PIP5K1A,PIP5K1C,PRKCZ,RAF1,RAP1A,RASD1,RASD2,RELA,RHOA
GPCR-Mediated Nutrient Sensing in Enteroendocrine Cells	1.97	0.214	-2.858	ADCY1,CACNA1B,CACNA2D4,CACNB1,CACNB2,CACNB4,CACNG2,CACNG4,CACNG7,CACNG8,CCK,GNA11,GNAI2,GNG5,GPBAR1,GPR119,PLCH2,PLCZ1,PRKACA,PRKAG1,PRKAG2,PRKAR1B,PRKCQ,PRKCZ
Atherosclerosis Signaling	1.97	0.21	#NUM!	APOA2,APOC2,APOD,CCR3,CD40,CD40LG,CMA1,COL2A1,CSF1,CXCL8,CXCR4,IL1F10,IL1RN,IL33,IL36A,IL36B,IL36G,IL36RN,IL37,PDGFC,PLA2G2F,PLA2G6,PNPLA3,RELA,TNF,TNFSF14
IL-15 Signaling	1.94	0.236	#NUM!	AKT2,CXCL8,HRAS,IL17A,IL2RB,MAPK13,MAPK14,MAPK3,MRAS,PIK3R2,RAF1,RAP1A,RASD1,RASD2,RELA,TNF,TYK2
Actin Nucleation by ARP-WASP Complex	1.94	0.236	-1.155	ACTR3,ARPC1A,ARPC5,GRB2,HRAS,ITGA5,MRAS,RAC2,RAP1A,RASD1,RASD2,RHOA,RHOB,RHOG,RHOV,RND1,SOS2
PD-1, PD-L1 cancer immunotherapy pathway	1.92	0.215	1.342	AKT2,CD247,CSNK2B,FOXP3,HLA-B,HLA-C,HLA-DOB,HLA-F,IL12A,IL2,IL2RB,LATS2,MR1,NGFR,PDCD1,PIK3R2,PRKCQ,PTEN,TGFB2,TNF,TYK2,YAP1,ZAP70
Role of JAK family kinases in IL-6-type Cytokine Signaling	1.91	0.32	#NUM!	IL6ST,MAPK13,MAPK14,MAPK3,OSM,SOCS3,STAT1,TYK2
FAK Signaling	1.89	0.219	#NUM!	ACTC1,AKT2,CAPN5,CAPNS1,EGFR,GRB2,HRAS,ITGA5,MAPK3,MRAS,PAK1,PAK4,PIK3R2,PTEN,RAF1,RAP1A,RASD1,RASD2,SOS2,TLN1,TNS1
HIF1α Signaling	1.88	0.211	#NUM!	AKT2,EDN1,HIF1A,HRAS,JUN,LDHA,MAPK13,MAPK14,MAPK3,MAPK4,MMP15,MMP16,MMP25,MRAS,NOS2,PDGFC,PIK3R2,PROK1,RAP1A,RASD1,RASD2,VEGFA,VEGFD,VHL
ERK/MAPK Signaling	1.88	0.191	-4.352	CREB1,CREB3L3,DUSP6,EIF4E,ELF3,ETS1,FOS,GRB2,HIST1H3C,HRAS,HSPB7,ITGA5,KSR1,LAMTOR3,MAPK3,MKNK1,MKNK2,MRAS,PAK1,PAK4,PIK3R2,PLA2G2F,PLA2G6,PPP1R14D,PRKACA,PRKAG1,PRKAG2,PRKAR1B,RAC2,RAF1,RAP1A,RASD1,RASD2,SOS2,STAT1,TLN1,YWHAB
Amyloid Processing	1.87	0.255	-1.89	AKT2,CAPN5,CAPNS1,CSNK2B,MAPK13,MAPK14,MAPK3,MAPT,PRKACA,PRKAG1,PRKAG2,PRKAR1B,PSEN2
FGF Signaling	1.85	0.224	-2.524	AKT2,CREB1,CREB3L3,FGF1,FGF10,FGF11,FGF14,FGF17,FGF23,FGF7,GRB2,HRAS,MAPK13,MAPK14,MAPK3,MAPKAPK2,PIK3R2,RAF1,SOS2
LXR/RXR Activation	1.83	0.207	1.877	APOA2,APOC2,APOD,CCL7,CYP51A1,HPR,IL1F10,IL1R1,IL1RAP,IL1RAPL2,IL1RL2,IL1RN,IL33,IL36A,IL36B,IL36G,IL36RN,IL37,LBP,NCOR2,NGFR,NOS2,RELA,TLR4,TNF
IL-15 Production	1.83	0.207	#NUM!	AATK,BLK,BTK,DDR1,DYRK1A,EGFR,IFNB1,KIT,LMTK2,MAP2K7,MAP3K11,MATK,PDGFRA,PRKCZ,RELA,ROR1,ROR2,RYK,STAT1,TEC,TNK1,TWF1,TYK2,TYRO3,ZAP70
NGF Signaling	1.83	0.209	-3.411	AKT2,CHUK,CREB1,CREB3L3,GRB2,HRAS,MAP3K11,MAP3K8,MAP3K9,MAPK3,MRAS,NGFR,PIK3R2,PRKCZ,RAF1,RAP1A,RASD1,RASD2,RELA,RHOA,RHOG,SMPD3,SOS2,TRAF6
Gluconeogenesis I	1.8	0.308	-1.414	ALDOA,ALDOB,ENO3,MDH1,ME1,PGAM1,PGAM4,PGK2
Prostate Cancer Signaling	1.79	0.217	#NUM!	AKT2,CDKN1A,CHUK,CREB1,CREB3L3,FOXO1,GRB2,HRAS,MAPK3,MRAS,PA2G4,PIK3R2,PTEN,RAF1,RAP1A,RASD1,RASD2,RELA,SOS2,SUV39H1
Apelin Endothelial Signaling Pathway	1.79	0.207	-2.985	ADCY1,AKT2,APLN,AQP2,FOS,GNA11,GNAI2,HDAC4,HIF1A,HRAS,JUN,MAPK3,MRAS,PIK3R2,PRKAG1,PRKAG2,PRKCQ,PRKCZ,RAF1,RAP1A,RASD1,RASD2,RELA,SP1
Estrogen-Dependent Breast Cancer Signaling	1.77	0.227	-3.207	AKT2,CREB1,CREB3L3,EGFR,FOS,HRAS,HSD17B14,IGF1,JUN,MAPK3,MRAS,PIK3R2,RAP1A,RASD1,RASD2,RELA,SP1
L-DOPA Degradation	1.76	1	#NUM!	COMT,LRTOMT
Synaptic Long Term Potentiation	1.75	0.202	-3.266	ADCY1,CAMK2D,CHP1,CREB1,CREB3L3,GNA11,GRIN1,GRIN2B,GRM3,HRAS,MAPK3,MRAS,PLCH2,PLCZ1,PPP1R14D,PPP3R2,PRKACA,PRKAG1,PRKAG2,PRKAR1B,PRKCQ,PRKCZ,RAF1,RAP1A,RASD1,RASD2
PDGF Signaling	1.75	0.218	-2.668	CAV3,CSNK2B,FOS,GRB2,HRAS,INPP5K,JUN,MAPK3,MRAS,PDGFC,PDGFRA,PIK3R2,RAF1,RAP1A,RASD1,RASD2,SOS2,STAT1,TYK2
Thrombopoietin Signaling	1.75	0.234	-3.051	FOS,GRB2,HRAS,IRS2,JUN,MAPK3,MRAS,PIK3R2,PRKCQ,PRKCZ,RAF1,RAP1A,RASD1,RASD2,STAT1
FcγRIIB Signaling in B Lymphocytes	1.71	0.224	-1.633	BTK,CACNA1B,CACNA2D4,CACNB1,CACNB2,CACNB4,CACNG2,CACNG4,CACNG7,CACNG8,GRB2,HRAS,MRAS,PIK3R2,RAP1A,RASD1,RASD2
MSP-RON Signaling Pathway	1.71	0.237	#NUM!	ACTC1,CSF1,IL12A,KLK10,KLK12,KLK2,KLK4,KLK7,KLK9,NOS2,PIK3R2,PRKCZ,TLR4,TNF
Fc Epsilon RI Signaling	1.7	0.203	-3.13	AKT2,BTK,FCER1A,GRAP2,GRB2,HRAS,INPP5K,MAP2K7,MAPK13,MAPK14,MAPK3,MRAS,PIK3R2,PLA2G2F,PLA2G6,PRKCQ,PRKCZ,RAC2,RAF1,RAP1A,RASD1,RASD2,SOS2,TNF
iCOS-iCOSL Signaling in T Helper Cells	1.7	0.205	-3.441	AKT2,CAMK2D,CD247,CD3E,CD40,CD40LG,CHP1,CHUK,GRAP2,GRB2,HLA-B,HLA-DOB,ICOS,IL2,IL2RB,PIK3R2,PLEKHA1,PLEKHA4,PPP3R2,PRKCQ,PTEN,RELA,ZAP70
Fcγ Receptor-mediated Phagocytosis in Macrophages and Monocytes	1.7	0.213	-3.13	ACTC1,ACTR3,AKT2,ARF6,ARPC1A,ARPC5,CBL,FCGR2A,HMOX1,MAPK3,PAK1,PIK3R2,PIP5K1A,PLA2G6,PLD3,PRKCQ,PRKCZ,PTEN,RAC2,TLN1
Calcium Signaling	1.69	0.184	-4.158	ACTC1,ASPH,ATP2A3,ATP2B3,CACNA1B,CACNA2D4,CACNB1,CACNB2,CACNB4,CACNG2,CACNG4,CACNG7,CACNG8,CAMK2D,CHP1,CHRNA2,CHRNA9,CHRNB2,CREB1,CREB3L3,GRIN1,GRIN2B,HDAC4,HDAC8,LETM1,MAPK3,MICU1,MYH11,MYH13,MYH9,PPP3R2,PRKACA,PRKAG1,PRKAG2,PRKAR1B,RAP1A,SLC8A2,TRPC7
Neurotrophin/TRK Signaling	1.66	0.221	-2.84	CREB1,CREB3L3,FOS,GRB2,HRAS,JUN,MAP2K7,MAPK3,MRAS,NGFR,NTF3,PIK3R2,RAF1,RAP1A,RASD1,RASD2,SOS2
RANK Signaling in Osteoclasts	1.65	0.213	-3.9	AKT2,CBL,CHP1,CHUK,FOS,JUN,MAP2K7,MAP3K11,MAP3K8,MAP3K9,MAPK13,MAPK14,MAPK3,PIK3R2,PPP3R2,RAF1,RELA,TNFRSF11A,TRAF6
Melanocyte Development and Pigmentation Signaling	1.65	0.211	-2.5	ADCY1,CREB1,CREB3L3,GRB2,HRAS,KIT,MAPK3,MRAS,PAX3,PIK3R2,PRKACA,PRKAG1,PRKAG2,PRKAR1B,RAF1,RAP1A,RASD1,RASD2,SOS2,SOX10
Role of NFAT in Regulation of the Immune Response	1.64	0.187	-4.131	AKT2,BTK,CD247,CD3E,CHP1,CHUK,CSNK1G1,CSNK1G2,FCER1A,FCGR2A,FOS,GNA11,GNAI2,GNAT1,GNG5,GRB2,GSK3A,H2BFM,HLA-B,HLA-DOB,HRAS,JUN,MAPK3,MRAS,PIK3R2,PPP3R2,PRKCQ,RAF1,RAP1A,RASD1,RASD2,RELA,SOS2,ZAP70
PI3K/AKT Signaling	1.63	0.197	-0.626	AKT2,CDKN1A,CHUK,EIF4E,FOXO1,GRB2,GSK3A,H2BFM,HRAS,INPP5K,ITGA5,MAP3K8,MAPK3,MRAS,PIK3R2,PTEN,RAF1,RAP1A,RASD1,RASD2,RELA,RHEB,SOS2,THEM4,TYK2,YWHAB
Cardiac Hypertrophy Signaling	1.61	0.178	-3.452	ADCY1,CHP1,CREB1,EIF2B5,EIF4E,GNA11,GNAI2,GNAT1,GNG5,GRB2,HRAS,IGF1,IRS1,JUN,MAP2K7,MAP3K11,MAP3K8,MAP3K9,MAPK13,MAPK14,MAPK3,MAPKAPK2,MRAS,NKX2-5,PIK3R2,PLCH2,PLCZ1,PPP3R2,PRKACA,PRKAG1,PRKAG2,PRKAR1B,RAC2,RAF1,RAP1A,RASD1,RASD2,RHOA,RHOB,RHOG,RHOV,RND1,TGFB2
Integrin Signaling	1.61	0.181	-2.694	ACTC1,ACTR3,AKT2,ARF5,ARF6,ARPC1A,ARPC5,CAPN5,CAPNS1,GIT1,GRB2,GRB7,HRAS,ITGA5,MAP3K11,MAPK3,MRAS,MYLK2,PAK1,PAK4,PFN2,PIK3R2,PTEN,RAC2,RAF1,RAP1A,RASD1,RASD2,RHOA,RHOB,RHOG,RHOV,RND1,SOS2,TLN1,TSPAN4,TSPAN5,TSPAN6,ZYX
VDR/RXR Activation	1.61	0.218	0	CAMP,CCL5,CDKN1A,CEBPA,COL13A1,FOXO1,HOXA10,IGFBP1,IL12A,IL2,KLF4,NCOR2,PRKCQ,PRKCZ,SP1,TGFB2,VDR
Role of MAPK Signaling in the Pathogenesis of Influenza	1.61	0.218	#NUM!	AKT2,CCL5,HRAS,IFNB1,MAP2K7,MAPK13,MAPK14,MAPK3,MRAS,PLA2G2F,PLA2G6,PNPLA3,RAF1,RAP1A,RASD1,RASD2,TNF
Telomerase Signaling	1.61	0.204	-1.604	AKT2,CDKN1A,EGFR,ELF3,ETS1,GRB2,HDAC4,HDAC8,HRAS,IL2,IL2RB,MAPK3,MRAS,PIK3R2,RAF1,RAP1A,RASD1,RASD2,SOS2,SP1,TINF2,TPP1
FLT3 Signaling in Hematopoietic Progenitor Cells	1.61	0.214	-3	AKT2,CBL,CREB1,CREB3L3,EIF4E,GRB2,HRAS,MAPK13,MAPK14,MAPK3,MRAS,PIK3R2,RAF1,RAP1A,RASD1,RASD2,SOS2,STAT1
Role of IL-17A in Arthritis	1.61	0.236	#NUM!	CCL5,CCL7,CXCL5,CXCL6,CXCL8,IL17A,MAPK13,MAPK14,MAPK3,MAPKAPK2,NOS2,PIK3R2,RELA
Acute Myeloid Leukemia Signaling	1.6	0.211	-2.673	AKT2,CEBPA,GRB2,HRAS,KIT,MAP2K7,MAPK3,MRAS,PIK3R2,PIM1,RAF1,RAP1A,RARA,RASD1,RASD2,RELA,RUNX1,SOS2,TCF7L2
PCP pathway	1.59	0.23	-1.387	CELSR1,CTHRC1,EFNB1,FZD3,FZD4,FZD6,JUN,JUNB,PFN2,RHOA,ROR2,WNT1,WNT2,WNT3A
April Mediated Signaling	1.57	0.256	-3.162	CHUK,FOS,JUN,MAP2K7,MAPK13,MAPK14,RELA,TNFSF13,TRAF1,TRAF6
Salvage Pathways of Pyrimidine Ribonucleotides	1.56	0.206	-3.13	AK4,AK7,AK8,AKT2,APOBEC2,CDA,CDK8,DYRK1A,GRK6,IRAK1,MAP3K8,MAP3K9,MAPK3,NEK2,NME1,NME6,PAK1,PIM1,PRKCQ,UPP2
VEGF Family Ligand-Receptor Interactions	1.56	0.212	-3	AKT2,FOS,GRB2,HRAS,MAPK3,MRAS,PIK3R2,PLA2G2F,PLA2G6,PRKCQ,PRKCZ,RAF1,RAP1A,RASD1,RASD2,SOS2,VEGFA,VEGFD
Th17 Activation Pathway	1.56	0.209	-1.414	BATF,FOXP3,HIF1A,IL10,IL12A,IL12RB2,IL17A,IL1R1,IL23R,IRAK1,IRAK2,IRAK4,IRF4,RELA,RORA,RUNX1,SOCS3,TRAF6,TYK2
ILK Signaling	1.53	0.182	-3.651	ACTC1,AKT2,CREB1,CREB3L3,FLNB,FOS,GSK3A,H2BFM,HIF1A,IRS1,IRS2,JUN,MAPK3,MYH11,MYH13,MYH9,NOS2,PDGFC,PIK3R2,PROK1,PTEN,RAC2,RELA,RHOA,RHOB,RHOG,RHOV,RND1,RSU1,SNAI1,SNAI2,TGFB1I1,TNF,VEGFA,VEGFD
Systemic Lupus Erythematosus Signaling	1.53	0.177	#NUM!	AKT2,C8A,C8G,CBL,CD22,CD247,CD3E,CD40,CD40LG,FCGR2A,FOS,GRB2,HLA-B,HLA-C,HLA-F,HRAS,IL10,IL1F10,IL1RN,IL2,IL33,IL36A,IL36B,IL36G,IL36RN,IL37,JUN,LSM4,MAPK3,MRAS,PIK3R2,PRPF38A,RAP1A,RASD1,RASD2,SNRNP25,SNRPD1,SOS2,TLR9,TNF,TNFRSF13C
Role of IL-17F in Allergic Inflammatory Airway Diseases	1.53	0.244	-1.265	CCL7,CREB1,CREB3L3,CXCL5,CXCL6,CXCL8,IGF1,MAPK3,RAF1,RELA,TRAF6
Chronic Myeloid Leukemia Signaling	1.52	0.202	#NUM!	AKT2,CDKN1A,CHUK,E2F2,GRB2,HDAC4,HDAC8,HRAS,MAPK3,MRAS,PA2G4,PIK3R2,RAF1,RAP1A,RASD1,RASD2,RELA,SMAD4,SOS2,SUV39H1,TGFB2
Non-Small Cell Lung Cancer Signaling	1.51	0.216	-1.732	AKT2,EGFR,FHIT,GRB2,HRAS,MAPK3,MRAS,PA2G4,PIK3R2,RAF1,RAP1A,RASD1,RASD2,SOS2,SUV39H1,TGFA
Endothelin-1 Signaling	1.49	0.182	-4.49	ADCY1,CASP7,ECE1,EDN1,EDNRA,FOS,GNA11,GNAI2,GNAT1,GRB2,GUCY1A1,GUCY1B1,HMOX1,HRAS,JUN,MAPK13,MAPK14,MAPK3,MAPK4,MRAS,NOS2,PIK3R2,PLA2G2F,PLA2G6,PLCH2,PLCZ1,PLD3,PNPLA3,PRKCQ,PRKCZ,RAF1,RAP1A,RASD1,RASD2
Glutamate Receptor Signaling	1.49	0.228	-2	DLG4,GLS,GNG5,GRIK3,GRIN1,GRIN2B,GRIP1,GRM3,HOMER1,SLC17A7,SLC1A1,SLC1A2,SLC38A1
Proline Biosynthesis II (from Arginine)	1.47	0.5	#NUM!	PADI4,PYCR1,PYCR2
Arginine Degradation VI (Arginase 2 Pathway)	1.47	0.5	#NUM!	ARG1,PYCR1,PYCR2
Type II Diabetes Mellitus Signaling	1.46	0.189	-1.5	ADIPOR2,AKT2,CACNA1B,CACNA2D4,CACNB1,CACNB2,CACNB4,CACNG2,CACNG4,CACNG7,CACNG8,CHUK,INS,IRS1,IRS2,MAP2K7,MAPK3,NGFR,PIK3R2,PRKAG1,PRKAG2,PRKCQ,PRKCZ,RELA,SMPD3,SOCS3,TNF
Relaxin Signaling	1.44	0.187	-2.236	ADCY1,AKT2,CREB1,FICD,FOS,GDE1,GDPD1,GNA11,GNAI2,GNAT1,GNG5,GUCY1A1,GUCY1B1,JUN,MAPK3,MRAS,NOS2,PDE2A,PDE4A,PIK3R2,PRKACA,PRKAG1,PRKAG2,PRKAR1B,PRKCZ,RAP1A,RELA,VEGFA
Sonic Hedgehog Signaling	1.43	0.267	1.134	ARRB2,DYRK1A,GRK2,PRKACA,PRKAG1,PRKAG2,PRKAR1B,PTCH1
B Cell Activating Factor Signaling	1.42	0.244	-3	CHUK,FOS,JUN,MAP2K7,MAPK13,MAPK14,RELA,TNFRSF13C,TRAF1,TRAF6
Mechanisms of Viral Exit from Host Cells	1.42	0.244	#NUM!	ACTC1,CHMP2B,CHMP4B,LMNB1,PRKCQ,PRKCZ,SH3GL1,SH3GL3,SH3GLB2,VPS37C
Role of JAK1 and JAK3 in γc Cytokine Signaling	1.42	0.214	#NUM!	GRB2,HRAS,IL2,IL2RB,IRS1,IRS2,MAPK3,MRAS,PIK3R2,RAP1A,RASD1,RASD2,SOCS3,STAT1,TSLP
Angiopoietin Signaling	1.42	0.211	-1.941	AKT2,ANGPTL1,CHUK,FOXO1,GRB2,GRB7,HRAS,MRAS,PAK1,PAK4,PIK3R2,RAP1A,RASD1,RASD2,RELA,TNIP1
CDP-diacylglycerol Biosynthesis I	1.4	0.3	-2.236	AGPAT3,CRLS1,GPAT4,LCLAT1,MBOAT7,PNPLA3
α-Adrenergic Signaling	1.39	0.2	-2.714	ADCY1,GNAI2,GNG5,HRAS,MAPK3,MRAS,PHKB,PHKG1,PRKACA,PRKAG1,PRKAG2,PRKAR1B,PRKCQ,PRKCZ,RAF1,RAP1A,RASD1,RASD2,SLC8A2
GABA Receptor Signaling	1.39	0.2	#NUM!	ADCY1,CACNA1B,CACNA2D4,CACNB1,CACNB2,CACNB4,CACNG2,CACNG4,CACNG7,CACNG8,GABRA1,GABRA6,GABRE,GABRG1,GPHN,MRAS,SLC32A1,SLC6A1,SLC6A11
Ceramide Signaling	1.38	0.202	-2.324	AKT2,DIABLO,FOS,HRAS,JUN,KSR1,MAPK3,MRAS,NGFR,PIK3R2,PRKCZ,RAF1,RAP1A,RASD1,RASD2,RELA,SMPD3,TNF
PEDF Signaling	1.37	0.205	-2.84	AKT2,CASP7,CHUK,HRAS,MAPK13,MAPK14,MAPK3,MRAS,PIK3R2,RAF1,RAP1A,RASD1,RASD2,RELA,RHOA,TCF7L2,WASF2
Tec Kinase Signaling	1.37	0.182	-4.69	ACTC1,BLK,BTK,FADD,FCER1A,FOS,GNA11,GNAI2,GNAT1,GNG5,ITGA5,MRAS,PAK1,PAK4,PIK3R2,PRKCQ,PRKCZ,RAC2,RELA,RHOA,RHOB,RHOG,RHOV,RND1,STAT1,TEC,TLR4,TNF,TNFSF10,TYK2
CD28 Signaling in T Helper Cells	1.35	0.19	-2.524	ACTR3,AKT2,ARPC1A,ARPC5,BCL10,CD247,CD3E,CHP1,CHUK,CTLA4,FOS,GRAP2,GRB2,HLA-B,HLA-DOB,IL2,JUN,PAK1,PIK3R2,PPP3R2,PRKCQ,RELA,ZAP70
Agrin Interactions at Neuromuscular Junction	1.33	0.205	-3.207	ACTC1,EGFR,HRAS,ITGA5,JUN,MAPK3,MRAS,NRG1,NRG2,NRG4,PAK1,PAK4,RAC2,RAP1A,RASD1,RASD2
Apelin Liver Signaling Pathway	1.33	0.269	-1.89	APLN,COL2A1,EDN1,GSK3A,H2BFM,IRS1,TNF
CD40 Signaling	1.32	0.212	-3.742	CD40,CD40LG,CHUK,FOS,JUN,MAP2K7,MAPK13,MAPK14,MAPK3,MAPKAPK2,PIK3R2,RELA,TRAF1,TRAF6
Regulation of Cellular Mechanics by Calpain Protease	1.32	0.212	-2.111	CAPN5,CAPNS1,CAST,CCNA2,EGFR,GRB2,HRAS,ITGA5,MAPK3,MRAS,RAP1A,RASD1,RASD2,TLN1
Thyroid Hormone Biosynthesis	1.32	0.667	#NUM!	IYD,TPO
Sumoylation Pathway	1.31	0.194	-0.243	ARHGDIA,CEBPA,DNMT3A,ETS1,FOS,JUN,PIAS4,RAC2,RAN,RFC2,RHOA,RHOB,RHOG,RHOV,RND1,RNF4,SIRT1,SMAD4,SNCA,SP1
Parkinson's Signaling	1.3	0.312	#NUM!	MAPK13,MAPK14,PARK7,SEPT5,SNCA
HER-2 Signaling in Breast Cancer	1.29	0.2	#NUM!	AKT2,CDKN1A,EGFR,FOXO1,GRB2,GSK3A,H2BFM,HRAS,MRAS,NRG1,PIK3R2,PRKCQ,PRKCZ,RAP1A,RASD1,RASD2,SOS2
Th1 Pathway	1.28	0.187	-2.837	CCR5,CD247,CD3E,CD40,CD40LG,GRB2,HLA-B,HLA-DOB,ICOS,IFNAR1,IL10,IL10RB,IL12A,IL12RB2,IL2,IL27,NOTCH3,PIK3R2,PRKCQ,PSEN2,SOCS3,STAT1,TYK2
Sperm Motility	1.28	0.172	-2.524	AATK,BLK,BTK,DDR1,DYRK1A,EGFR,GUCY1A1,GUCY1B1,KIT,LMTK2,MAP2K7,MAP3K11,MATK,MRAS,NPPA,PDE2A,PDE4A,PDGFRA,PLA2G2F,PLA2G6,PLCH2,PLCZ1,PNPLA3,PRKACA,PRKAG1,PRKAG2,PRKAR1B,PRKCQ,PRKCZ,ROR1,ROR2,RYK,TEC,TNK1,TWF1,TYK2,TYRO3,ZAP70
CNTF Signaling	1.27	0.213	-2.111	GRB2,HRAS,IL6ST,LIFR,MAPK3,MRAS,PIK3R2,RAF1,RAP1A,RASD1,RASD2,STAT1,TYK2
Endometrial Cancer Signaling	1.27	0.213	-1.667	AKT2,APC2,GRB2,HRAS,MAPK3,MRAS,PIK3R2,PTEN,RAF1,RAP1A,RASD1,RASD2,SOS2
Thioredoxin Pathway	1.27	0.429	#NUM!	NXN,SELENOT,TXN
UVA-Induced MAPK Signaling	1.27	0.194	-1.667	EGFR,FOS,HRAS,JUN,MAPK13,MAPK14,MAPK3,MRAS,PARP10,PARP11,PARP2,PIK3R2,PLCH2,PLCZ1,RAP1A,RASD1,RASD2,SMPD3,STAT1
p70S6K Signaling	1.26	0.185	-2.837	AKT2,BTK,EGFR,F2R,F2RL2,F2RL3,GNAI2,GRB2,HRAS,IRS1,MAPK3,MAPT,MRAS,PIK3R2,PLCH2,PLCZ1,PRKCQ,PRKCZ,RAF1,RAP1A,RASD1,RASD2,SOS2,YWHAB
Pyrimidine Deoxyribonucleotides De Novo Biosynthesis I	1.22	0.273	-0.816	AK4,AK7,AK8,DTYMK,NME1,NME6
Phosphatidylglycerol Biosynthesis II (Non-plastidic)	1.22	0.273	-2.236	AGPAT3,CRLS1,GPAT4,LCLAT1,MBOAT7,PNPLA3
Methionine Degradation I (to Homocysteine)	1.22	0.273	-1.633	EEF1AKMT1,EEF1AKMT2,EEF1AKMT3,EHMT1,MRM2,PRMT5
Gαi Signaling	1.21	0.184	-1.091	ADCY1,CNR1,FPR1,GNAI2,GNG5,GRB2,GRM3,HRAS,HTR1A,MAPK3,MRAS,NPY1R,P2RY12,PRKACA,PRKAG1,PRKAG2,PRKAR1B,RAF1,RAP1A,RASD1,RASD2,SOS2,TBXA2R
Th2 Pathway	1.21	0.181	-3.13	CCR3,CCR5,CD247,CD3E,CD40,CXCR4,GRB2,HLA-B,HLA-DOB,ICOS,IL10,IL12A,IL12RB2,IL2,IL2RB,IL33,JUN,NOTCH3,PIK3R2,PRKCQ,PSEN2,SOCS3,TNFSF4,TSLP,TYK2
Nitric Oxide Signaling in the Cardiovascular System	1.19	0.19	-1.886	AKT2,ATP2A3,GUCY1A1,GUCY1B1,MAPK3,PDE2A,PDGFC,PIK3R2,PLN,PRKACA,PRKAG1,PRKAG2,PRKAR1B,PRKCQ,PRKCZ,PROK1,SLC7A1,VEGFA,VEGFD
Apelin Cardiomyocyte Signaling Pathway	1.19	0.19	-3.153	AKT2,APLN,ATP2A3,CAT,GNA11,GNAI2,HIF1A,MAPK13,MAPK14,MAPK3,MAPK4,PIK3R2,PLCH2,PLCZ1,PLN,PRKCQ,PRKCZ,SLC8A2,SLC9A3
Leptin Signaling in Obesity	1.19	0.2	-1.414	ADCY1,AKT2,FOXO1,GRB2,INS,LEP,MAPK3,PIK3R2,PLCH2,PLCZ1,PRKACA,PRKAG1,PRKAG2,PRKAR1B,SOCS3
Activation of IRF by Cytosolic Pattern Recognition Receptors	1.18	0.206	-3.606	CD40,CHUK,FADD,IFNAR1,IFNB1,IL10,JUN,MAVS,PIN1,RELA,STAT1,TNF,TRAF6
Melanoma Signaling	1.18	0.216	-1.414	AKT2,CDKN1A,HRAS,MAPK3,MRAS,PIK3R2,PTEN,RAF1,RAP1A,RASD1,RASD2
Natural Killer Cell Signaling	1.16	0.183	#NUM!	AKT2,CD247,FCGR2A,GRB2,HCST,HRAS,INPP5K,KLRB1,MAPK3,MRAS,PAK1,PAK4,PIK3R2,PRKCQ,PRKCZ,RAC2,RAF1,RAP1A,RASD1,RASD2,SOS2,ZAP70
Axonal Guidance Signaling	1.16	0.156	#NUM!	ACTR3,ADAM10,ADAM21,ADAM28,ADAMDEC1,ADAMTS13,AFG3L2,AKT2,ARPC1A,ARPC5,BRCC3,CHP1,CXCR4,ECEL1,EFNA1,EFNA2,EFNB1,EIF4E,FZD3,FZD4,FZD6,GIT1,GNA11,GNAI2,GNAT1,GNG5,GRB2,HRAS,IGF1,ITGA5,L1CAM,MAG,MAPK3,MKNK1,MMP15,MMP16,MMP25,MRAS,NGFR,NTF3,NTNG1,NTNG2,PAK1,PAK4,PDGFC,PFN2,PIK3R2,PLCH2,PLCZ1,PPP3R2,PRKACA,PRKAG1,PRKAG2,PRKAR1B,PRKCQ,PRKCZ,PROK1,PTCH1,RAC2,RAF1,RAP1A,RASD1,RASD2,RHOA,RND1,SEMA3G,SEMA4G…
VEGF Signaling	1.16	0.188	-2.324	ACTC1,AKT2,EIF2B5,FOXO1,GRB2,HIF1A,HRAS,MAPK3,MRAS,PDGFC,PIK3R2,PROK1,RAF1,RAP1A,RASD1,RASD2,SOS2,VEGFA,VEGFD
Cytotoxic T Lymphocyte-mediated Apoptosis of Target Cells	1.15	0.235	-1.342	CASP7,CD247,CD3E,DFFA,FADD,HLA-B,HLA-C,HLA-F
IL-9 Signaling	1.15	0.235	-1.89	CISH,IRS1,IRS2,PIK3R2,RELA,SOCS3,STAT1,TNF
Inhibition of Angiogenesis by TSP1	1.15	0.235	-2.236	AKT2,GUCY1A1,GUCY1B1,HSPG2,JUN,MAPK13,MAPK14,VEGFA
Wnt/β-catenin Signaling	1.15	0.173	0	AKT2,APC2,CSNK1G1,CSNK1G2,CSNK2B,FRAT1,FRZB,FZD3,FZD4,FZD6,GJA1,GSK3A,H2BFM,JUN,LRP1,LRP6,PIN1,RARA,RUVBL2,SOX1,SOX10,SOX12,SOX13,SOX3,SOX8,TCF7L2,TGFB2,WNT1,WNT2,WNT3A
Th1 and Th2 Activation Pathway	1.15	0.173	#NUM!	CCR3,CCR5,CD247,CD3E,CD40,CD40LG,CXCR4,GRB2,HLA-B,HLA-DOB,ICOS,IFNAR1,IL10,IL10RB,IL12A,IL12RB2,IL2,IL27,IL2RB,IL33,JUN,NOTCH3,PIK3R2,PRKCQ,PSEN2,SOCS3,STAT1,TNFSF4,TSLP,TYK2
Virus Entry via Endocytic Pathways	1.14	0.185	#NUM!	ACTC1,AP1G1,AP1M1,AP1S2,CLTC,FLNB,HLA-B,HLA-C,HLA-F,HRAS,ITGA5,MRAS,PIK3R2,PRKCQ,PRKCZ,RAC2,RAP1A,RASD1,RASD2,TFRC
Synaptic Long Term Depression	1.13	0.171	-3.651	CACNA1B,CACNA2D4,CACNB1,CACNB2,CACNB4,CACNG2,CACNG4,CACNG7,CACNG8,CRHR1,GNA11,GNAI2,GNAT1,GRM3,GUCY1A1,GUCY1B1,HRAS,IGF1,MAPK3,MRAS,NOS2,PLA2G2F,PLA2G6,PLCH2,PLCZ1,PNPLA3,PRKCQ,PRKCZ,RAF1,RAP1A,RASD1,RASD2
PFKFB4 Signaling Pathway	1.13	0.217	-2.53	CREB1,CREB3L3,HK3,MAP2K7,MAPK3,PRKACA,PRKAG1,PRKAG2,PRKAR1B,TGFB2
NF-κB Activation by Viruses	1.12	0.193	-3.051	AKT2,CCR5,CHUK,CXCR5,HRAS,ITGA5,MAPK3,MRAS,PIK3R2,PRKCQ,PRKCZ,RAF1,RAP1A,RASD1,RASD2,RELA
Macropinocytosis Signaling	1.11	0.195	-2.53	ARF6,CSF1,HRAS,INS,ITGA5,MRAS,PAK1,PDGFC,PIK3R2,PRKCQ,PRKCZ,RAP1A,RASD1,RASD2,RHOA
Differential Regulation of Cytokine Production in Macrophages and T Helper Cells by IL-17A and IL-17F	1.1	0.278	#NUM!	CCL5,IL10,IL12A,IL17A,TNF
IL-17A Signaling in Airway Cells	1.09	0.2	-1.941	AKT2,CHUK,CXCL5,CXCL6,IL17A,MAPK13,MAPK14,MAPK3,PIK3R2,PTEN,RELA,TRAF6,TYK2
Role of IL-17A in Psoriasis	1.09	0.308	#NUM!	CXCL5,CXCL6,CXCL8,IL17A
Mevalonate Pathway I	1.09	0.308	-2	ACAT1,IDI2,MVK,PMVK
Nucleotide Excision Repair Pathway	1.08	0.229	#NUM!	GTF2H1,GTF2H3,POLR2C,POLR2D,POLR2E,POLR2F,POLR2K,RAD23B
Thrombin Signaling	1.08	0.167	-4.158	ADCY1,AKT2,ARHGEF2,CAMK2D,CREB1,EGFR,F2R,F2RL2,F2RL3,GNA11,GNAI2,GNAT1,GNG5,GRB2,HRAS,MAPK13,MAPK14,MAPK3,MRAS,PIK3R2,PLCH2,PLCZ1,PRKCQ,PRKCZ,RAC2,RAF1,RAP1A,RASD1,RASD2,RELA,RHOA,RHOB,RHOG,RHOV,RND1
UVB-Induced MAPK Signaling	1.08	0.208	-3.162	EGFR,EIF4E,FOS,HIST1H3C,JUN,MAPK13,MAPK14,MAPK3,PIK3R2,PRKCQ,PRKCZ
nNOS Signaling in Skeletal Muscle Cells	1.08	0.22	#NUM!	CACNA1B,CACNA2D4,CACNB1,CACNB2,CACNB4,CACNG2,CACNG4,CACNG7,CACNG8
nNOS Signaling in Neurons	1.08	0.213	-2.449	CAPN5,CAPNS1,CHP1,DLG4,GRIN1,GRIN2B,PPP3R2,PRKCQ,PRKCZ,RASD1
T Cell Exhaustion Signaling Pathway	1.07	0.17	-0.688	AKT2,BATF,CTLA4,FOS,FOXO1,HLA-B,HLA-C,HLA-DOB,HLA-F,HRAS,IFNAR1,IL10,IL10RB,IL12A,IL12RB2,IRF4,JUN,MAPK3,MRAS,PDCD1,PIK3R2,PRKCQ,RAP1A,RASD1,RASD2,SMAD2,STAT1,TYK2,VEGFA,ZAP70
Aryl Hydrocarbon Receptor Signaling	1.06	0.175	-2.668	ALDH18A1,CCNA2,CCND2,CDKN1A,CYP1A2,DHFR,FOS,GSTM1,GSTM2,GSTM4,GSTT1,HSPB7,JUN,MAPK3,MGST1,NCOR2,NFIB,NFIC,NFIX,RARA,RELA,SP1,TGFB2,TGM2,TNF
Retinoate Biosynthesis II	1.06	0.5	#NUM!	RBP1,RBP5
Melatonin Signaling	1.06	0.194	-1.941	CAMK2D,GNAI2,MAP2K7,MAPK3,PLCH2,PLCZ1,PRKACA,PRKAG1,PRKAG2,PRKAR1B,PRKCQ,PRKCZ,RAF1,RORA
ERK5 Signaling	1.06	0.194	-2.309	CREB1,CREB3L3,CTF1,EGFR,FOS,FOSL1,HRAS,IL6ST,MAP3K8,MRAS,RAP1A,RASD1,RASD2,YWHAB
Role of JAK1, JAK2 and TYK2 in Interferon Signaling	1.06	0.25	#NUM!	IFNAR1,IFNB1,RAF1,RELA,STAT1,TYK2
Cysteine Biosynthesis III (mammalia)	1.06	0.25	-1.633	EEF1AKMT1,EEF1AKMT2,EEF1AKMT3,EHMT1,MRM2,PRMT5
Amyotrophic Lateral Sclerosis Signaling	1.04	0.184	-2.183	ALS2,CAPN5,CAPNS1,CASP7,CAT,GPX1,GRIK3,GRIN1,GRIN2B,IGF1,NEFM,PAK1,PDGFC,PIK3R2,PROK1,SLC1A2,VEGFA,VEGFD
MIF Regulation of Innate Immunity	1.02	0.214	-3	FOS,JUN,MAPK3,MIF,NOS2,PLA2G2F,PLA2G6,RELA,TLR4
IL-4 Signaling	1.01	0.186	#NUM!	AKT2,GRB2,HLA-B,HLA-DOB,HMGA1,HRAS,INPP5K,IRF4,IRS1,MRAS,PIK3R2,RAP1A,RASD1,RASD2,SOS2,TYK2
Apoptosis Signaling	1.01	0.182	0.258	CAPN5,CAPNS1,CASP7,CHUK,DFFA,DIABLO,HRAS,MAP2K7,MAP4K4,MAPK3,MRAS,PRKCQ,RAF1,RAP1A,RASD1,RASD2,RELA,TNF
Induction of Apoptosis by HIV1	0.996	0.197	-3.317	BBC3,CHUK,CXCR4,DFFA,DIABLO,FADD,MAP2K7,NGFR,RELA,SLC25A3,TNF,TRAF1
AMPK Signaling	0.996	0.164	-1.964	AK4,AK7,AK8,AKT1S1,AKT2,CCNA2,CDKN1A,CHRNA2,CHRNA9,CHRNB2,CKM,CREB1,CREB3L3,DPF1,FOXO1,INS,IRS1,IRS2,LEP,LIPE,MAPK13,MAPK14,MRAS,PHF10,PIK3R2,PPARGC1A,PPM1K,PPM1M,PRKACA,PRKAG1,PRKAG2,PRKAR1B,RAB9B,SIRT1,SMARCD1
FXR/RXR Activation	0.983	0.175	#NUM!	AKT2,APOA2,APOC2,APOD,BAAT,FOXO1,HPR,IL1F10,IL1RN,IL33,IL36A,IL36B,IL36G,IL36RN,IL37,INS,PPARA,PPARGC1A,RARA,SCARB1,SLC10A1,TNF
Hypoxia Signaling in the Cardiovascular System	0.983	0.189	-0.707	CREB1,CREB3L3,EDN1,HIF1A,JUN,LDHA,P4HB,PTEN,UBE2D1,UBE2D4,UBE2E3,UBE2G1,VEGFA,VHL
Phosphatidylethanolamine Biosynthesis II	0.979	0.333	#NUM!	CHKB,ETNK2,PCYT2
Citrulline Biosynthesis	0.979	0.333	#NUM!	ALDH18A1,ARG1,GLS
Role of NANOG in Mammalian Embryonic Stem Cell Pluripotency	0.967	0.175	-1.732	AKT2,FZD3,FZD4,FZD6,GRB2,HRAS,IL6ST,LIFR,MAPK3,MRAS,PIK3R2,RAF1,RAP1A,RASD1,RASD2,SMAD4,SOS2,TYK2,WNT1,WNT2,WNT3A
Regulation of Actin-based Motility by Rho	0.959	0.181	-3	ACTC1,ACTR3,ARHGDIA,ARPC1A,ARPC5,ITGA5,PAK1,PAK4,PFN2,PIP5K1A,PIP5K1C,RAC2,RHOA,RHOB,RHOG,RHOV,RND1
Glioma Invasiveness Signaling	0.947	0.187	-1.897	F2R,HRAS,MAPK3,MRAS,PIK3R2,RAC2,RAP1A,RASD1,RASD2,RHOA,RHOB,RHOG,RHOV,RND1
Adipogenesis pathway	0.947	0.172	#NUM!	ATG5,CEBPA,EZH2,FGF1,FOXC2,FOXO1,FZD3,FZD4,FZD6,GTF2H1,GTF2H3,HDAC4,HDAC8,HIF1A,KAT6B,LEP,PLIN1,RBP1,SAP130,SIRT1,SIRT2,TNF,ZNF423
The Visual Cycle	0.943	0.25	-2.236	DHRS3,RBP1,RBP5,RDH12,RLBP1
Unfolded protein response	0.943	0.196	#NUM!	CEBPA,DNAJA2,DNAJB9,EIF2A,HSPA14,HSPA5,HSPH1,MAP2K7,MBTPS1,MBTPS2,P4HB
Role of Tissue Factor in Cancer	0.939	0.174	#NUM!	AKT2,ARRB2,BLK,CSF1,CXCL8,EGFR,EIF4E,GNA11,HRAS,MAPK13,MAPK14,MAPK3,MRAS,P4HB,PAK1,PIK3R2,PTEN,RAP1A,RASD1,RASD2,VEGFA
Assembly of RNA Polymerase II Complex	0.932	0.2	#NUM!	GTF2E1,GTF2H1,GTF2H3,POLR2C,POLR2D,POLR2E,POLR2F,POLR2K,TAF6L,TAF9B
Sirtuin Signaling Pathway	0.932	0.158	0.333	ADAM10,ATG12,ATG16L1,ATG4A,ATG5,ATG9B,ATP5F1D,CXCL8,DOT1L,DUSP6,FOXO1,GLS,HIF1A,HIST1H3C,JUN,LDHA,MAP1LC3B,MAPK3,MAPK4,MT-ATP6,NDRG1,NDUFA10,NDUFA11,NDUFA4,NDUFB10,NDUFB4,NDUFS7,NOS2,PAM16,PGAM1,PGAM4,POLR2F,PPARA,PPARGC1A,PPIF,RELA,SIRT1,SIRT2,SP1,SUV39H1,TIMM17B,TNF,TOMM40,TOMM5,TUBA3E,VDAC1
Antiproliferative Role of TOB in T Cell Signaling	0.924	0.231	#NUM!	CCNA2,IL2,SMAD2,SMAD4,TGFB2,TOB1
Glycolysis I	0.924	0.231	-1.633	ALDOA,ALDOB,ENO3,PGAM1,PGAM4,PGK2
4-1BB Signaling in T Lymphocytes	0.917	0.219	-2.646	CHUK,JUN,MAPK13,MAPK14,MAPK3,RELA,TRAF1
G-Protein Coupled Receptor Signaling	0.917	0.158	#NUM!	ADCY1,AKT2,CAMK2D,CHUK,CNR1,CREB1,CREB3L3,CRHR1,DUSP6,FICD,FPR1,GDE1,GDPD1,GNA11,GNAI2,GPER1,GRB2,GRK2,GRM3,HRAS,HTR1A,HTR2A,LAMTOR3,MAP3K8,MAPK3,MRAS,NPY1R,P2RY12,PDE2A,PDE4A,PIK3R2,PRKACA,PRKAG1,PRKAG2,PRKAR1B,PTGDR,RAF1,RAP1A,RASD1,RASD2,RELA,SOS2,TBXA2R
Superpathway of Citrulline Metabolism	0.9	0.267	0	ALDH18A1,ARG1,GLS,NOS2
Histidine Degradation VI	0.9	0.267	0	CYP26B1,CYP7B1,MICAL3,UROC1
mTOR Signaling	0.893	0.161	-3.266	AKT1S1,AKT2,DGKZ,EIF3I,EIF4E,HIF1A,HMOX1,HRAS,INS,IRS1,MAPK3,MAPKAP1,MRAS,PDGFC,PIK3R2,PLD3,PRKAG1,PRKAG2,PRKCQ,PRKCZ,PROK1,RAC2,RAP1A,RASD1,RASD2,RHEB,RHOA,RHOB,RHOG,RHOV,RND1,RPS15A,VEGFA,VEGFD
SPINK1 General Cancer Pathway	0.893	0.186	-1.508	AKT2,EGFR,HRAS,MAPK3,MRAS,MT1M,MT1X,PIK3R2,RAF1,RAP1A,RASD1,RASD2,TYK2
SAPK/JNK Signaling	0.886	0.175	-1.5	DUSP8,FADD,GNG5,GRB2,HRAS,IRS1,JUN,MAP2K7,MAP3K11,MAP3K9,MAP4K4,MRAS,PIK3R2,RAC2,RAP1A,RASD1,RASD2,SOS2
CTLA4 Signaling in Cytotoxic T Lymphocytes	0.879	0.178	#NUM!	AKT2,AP1G1,AP1M1,AP1S2,AP1S3,CD247,CD3E,CLTC,CTLA4,GRAP2,GRB2,HLA-B,HLA-C,HLA-F,PIK3R2,ZAP70
Melatonin Degradation III	0.879	1	#NUM!	MPO
4-hydroxybenzoate Biosynthesis	0.879	1	#NUM!	TAT
4-hydroxyphenylpyruvate Biosynthesis	0.879	1	#NUM!	TAT
Creatine-phosphate Biosynthesis	0.876	0.4	#NUM!	CKM,MAP4K4
Tetrapyrrole Biosynthesis II	0.876	0.4	#NUM!	ALAD,UROS
Myo-inositol Biosynthesis	0.876	0.4	#NUM!	IMPA1,ISYNA1
dTMP De Novo Biosynthesis	0.876	0.4	#NUM!	DHFR,DHFR2
Tyrosine Degradation I	0.876	0.4	#NUM!	HPD,TAT
Cancer Drug Resistance By Drug Efflux	0.863	0.19	#NUM!	AKT2,FOXO1,HRAS,MAPK3,MRAS,PIK3R2,PTEN,RAF1,RAP1A,RASD1,RASD2
Pyridoxal 5'-phosphate Salvage Pathway	0.842	0.185	-2.887	AKT2,CDK8,DYRK1A,GRK6,IRAK1,MAP3K8,MAP3K9,MAPK3,NEK2,PAK1,PIM1,PRKCQ
p53 Signaling	0.839	0.173	-0.535	AKT2,BBC3,BRCA1,CCND2,CDKN1A,HIF1A,HIPK2,JUN,MAPK14,MDM4,PIK3R2,PMAIP1,PPP1R13B,PTEN,SIRT1,SNAI2,TP53INP1
PAK Signaling	0.839	0.173	-2.324	GIT1,GRB2,HRAS,ITGA5,MAPK3,MRAS,PAK1,PAK4,PDGFC,PDGFRA,PIK3R2,RAF1,RAP1A,RASD1,RASD2,SOS2,TNF
FAT10 Cancer Signaling Pathway	0.836	0.196	-1.667	AKT2,CHUK,CXCR4,NGFR,RELA,SMAD2,SMAD4,TGFB2,TNF
RhoGDI Signaling	0.824	0.161	2.985	ACTC1,ACTR3,ARHGAP1,ARHGAP12,ARHGAP35,ARHGDIA,ARHGEF17,ARHGEF2,ARPC1A,ARPC5,DGKZ,GNA11,GNAI2,GNAT1,GNG5,GRIP1,ITGA5,MRAS,PAK1,PAK4,PIP5K1A,PIP5K1C,RAC2,RHOA,RHOB,RHOG,RHOV,RND1,WASF2
Ephrin B Signaling	0.824	0.181	-3.317	CBL,CXCR4,EFNB1,GNA11,GNAI2,GNAT1,GNG5,HRAS,MAPK3,MRAS,PAK1,RAC2,RHOA
Phospholipase C Signaling	0.815	0.156	-4.131	ADCY1,ARHGEF17,ARHGEF2,BTK,CD247,CD3E,CHP1,CREB1,CREB3L3,FCGR2A,GNG5,GRAP2,GRB2,HDAC4,HDAC8,HMOX1,HRAS,ITGA5,MAPK3,MRAS,PLA2G2F,PLA2G6,PLD3,PPP3R2,PRKCQ,PRKCZ,RAC2,RAF1,RAP1A,RASD1,RASD2,RELA,RHOA,RHOB,RHOG,RHOV,RND1,SOS2,TGM2,ZAP70
Epithelial Adherens Junction Signaling	0.815	0.163	#NUM!	ACTC1,ACTR3,AKT2,ARPC1A,ARPC5,EGFR,FGF1,HRAS,MRAS,MYH11,MYH13,MYH9,NECTIN2,NOTCH3,PTEN,RAP1A,RASD1,RASD2,RHOA,SNAI1,SNAI2,TCF7L2,TGFB2,TUBA3E,ZYX
Gustation Pathway	0.815	0.163	#NUM!	ADCY1,CACNA1B,CACNA2D4,CACNB1,CACNB2,CACNB4,CACNG2,CACNG4,CACNG7,CACNG8,FICD,GDE1,GDPD1,GNG5,P2RX2,P2RX6,P2RY12,P2RY4,PDE2A,PDE4A,PRKACA,PRKAG1,PRKAG2,PRKAR1B,TAS2R14
IL-7 Signaling Pathway	0.812	0.177	-1.155	AKT2,CXCR5,FOXO1,GRB2,GSK3A,H2BFM,JUN,MAPK13,MAPK14,MAPK3,PAX5,PIK3R2,SOS2,STAT1
Phagosome Formation	0.81	0.167	#NUM!	C3AR1,FCAMR,FCER1A,FCGR2A,ITGA5,MRC2,PIK3R2,PLCH2,PLCZ1,PRKCQ,PRKCZ,RAC2,RHOA,RHOB,RHOG,RHOV,RND1,TLR1,TLR10,TLR4,TLR9
Myc Mediated Apoptosis Signaling	0.807	0.182	#NUM!	AKT2,FADD,GRB2,HRAS,IGF1,MRAS,PIK3R2,RAP1A,RASD1,RASD2,SOS2,YWHAB
Superpathway of Cholesterol Biosynthesis	0.807	0.214	-1.633	ACAT1,CYP51A1,IDI2,LBR,MVK,PMVK
GPCR-Mediated Integration of Enteroendocrine Signaling Exemplified by an L Cell	0.793	0.178	0.277	ADCY1,CCK,GNA11,GNAI2,GRP,NPY2R,PLCH2,PLCZ1,PRKACA,PRKAG1,PRKAG2,PRKAR1B,SST
CXCR4 Signaling	0.788	0.161	-3.578	ADCY1,AKT2,CXCR4,FOS,GNA11,GNAI2,GNAT1,GNG5,HRAS,JUN,MAPK3,MRAS,PAK1,PAK4,PIK3R2,PRKCQ,PRKCZ,RAC2,RAF1,RAP1A,RASD1,RASD2,RHOA,RHOB,RHOG,RHOV,RND1
Role of PKR in Interferon Induction and Antiviral Response	0.777	0.195	#NUM!	CHUK,FADD,IFNB1,MAPK14,RELA,STAT1,TNF,TRAF6
Triacylglycerol Biosynthesis	0.777	0.195	-2.646	AGPAT3,CRLS1,DGAT2,GPAT4,LCLAT1,MBOAT7,PLPP2,PNPLA3
Cell Cycle: G1/S Checkpoint Regulation	0.775	0.179	0	CCND2,CDKN1A,CDKN2B,E2F2,FOXO1,HDAC4,HDAC8,NRG1,PA2G4,SMAD4,SUV39H1,TGFB2
Lymphotoxin β Receptor Signaling	0.772	0.185	-3	AKT2,CHUK,DIABLO,LTB,MAPK3,PIK3R2,RELA,TNFSF14,TRAF1,TRAF6
Xenobiotic Metabolism Signaling	0.767	0.153	#NUM!	ALDH18A1,ANKRA2,CAMK2D,CAT,CES4A,CHST1,CITED2,CYP1A2,CYP3A5,FMO1,GRIP1,GSTM1,GSTM2,GSTM4,GSTT1,HDAC4,HMOX1,HRAS,HS6ST1,HS6ST3,MAP2K7,MAP3K11,MAP3K8,MAP3K9,MAPK13,MAPK14,MAPK3,MGST1,MRAS,NCOR2,NOS2,NR1I3,PIK3R2,PPARGC1A,PRKCQ,PRKCZ,RAF1,RAP1A,RASD1,RASD2,RELA,SULT1E1,TNF,UGT2B10
CDK5 Signaling	0.75	0.167	-0.5	ADCY1,HRAS,MAPK13,MAPK14,MAPK3,MAPK4,MAPT,MRAS,NGFR,PPP1R14D,PRKACA,PRKAG1,PRKAG2,PRKAR1B,RAF1,RAP1A,RASD1,RASD2
Differential Regulation of Cytokine Production in Intestinal Epithelial Cells by IL-17A and IL-17F	0.747	0.217	#NUM!	CCL5,IL10,IL12A,IL17A,TNF
Superpathway of D-myo-inositol (1,4,5)-trisphosphate Metabolism	0.747	0.217	-2.236	IMPA1,INPP5A,INPP5E,INPP5K,PTEN
D-myo-inositol (1,4,5)-trisphosphate Degradation	0.747	0.235	-2	IMPA1,INPP5A,INPP5E,INPP5K
Superpathway of Geranylgeranyldiphosphate Biosynthesis I (via Mevalonate)	0.747	0.235	-2	ACAT1,IDI2,MVK,PMVK
Apelin Cardiac Fibroblast Signaling Pathway	0.747	0.217	-2.236	AKT2,APLN,PRKAG1,PRKAG2,TGFB2
Zymosterol Biosynthesis	0.738	0.333	#NUM!	CYP51A1,LBR
Retinol Biosynthesis	0.735	0.19	-2.828	CES4A,DHRS3,LIPE,PNPLA3,PNPLA5,RBP1,RBP5,RDH12
Autoimmune Thyroid Disease Signaling	0.717	0.184	#NUM!	CD40,CD40LG,HLA-B,HLA-C,HLA-DOB,HLA-F,IL10,IL2,TPO
TNFR2 Signaling	0.703	0.2	-2.236	CHUK,FOS,JUN,RELA,TNF,TRAF1
fMLP Signaling in Neutrophils	0.699	0.162	-2	ACTR3,ARPC1A,ARPC5,CHP1,FPR1,GNAI2,GNG5,HRAS,MAPK3,MRAS,PIK3R2,PPP3R2,PRKCQ,PRKCZ,RAF1,RAP1A,RASD1,RASD2,RELA
Germ Cell-Sertoli Cell Junction Signaling	0.69	0.156	#NUM!	ACTC1,HRAS,MAP2K7,MAP3K11,MAP3K8,MAP3K9,MAPK14,MAPK3,MRAS,NECTIN2,PAK1,PAK4,PIK3R2,RAB8B,RAC2,RAP1A,RASD1,RASD2,RHOA,RHOB,RHOG,RHOV,RND1,TGFB2,TNF,TUBA3E,ZYX
Aldosterone Signaling in Epithelial Cells	0.69	0.157	-1.897	DNAJB11,DNAJB9,DNAJC12,DNAJC15,DNAJC19,DNAJC24,DNAJC27,DNAJC30,DNAJC4,DNAJC5G,HSPA14,HSPA5,HSPB7,HSPE1,HSPH1,MAPK3,PIK3R2,PIP5K1A,PIP5K1C,PLCH2,PLCZ1,PRKCQ,PRKCZ,RAF1,SOS2
Guanosine Nucleotides Degradation III	0.688	0.25	#NUM!	NT5C1A,NT5C2,NT5C3A
ATM Signaling	0.684	0.165	-1.291	BRCA1,CDKN1A,CREB1,CREB3L3,H2AFX,JUN,KAT5,MAPK13,MAPK14,MDC1,MDM4,RAD9A,SMC1A,SMC2,SUV39H1,TRRAP
1D-myo-inositol Hexakisphosphate Biosynthesis II (Mammalian)	0.684	0.222	-2	INPP5A,INPP5E,INPP5K,ITPK1
D-myo-inositol (1,3,4)-trisphosphate Biosynthesis	0.684	0.222	-2	INPP5A,INPP5E,INPP5K,PTEN
FAT10 Signaling Pathway	0.684	0.222	-1	MAP1LC3B,PSMA8,PSMB11,TNF
Signaling by Rho Family GTPases	0.682	0.152	-4.382	ACTC1,ACTR3,ARHGEF17,ARHGEF2,ARPC1A,ARPC5,DES,FOS,GNA11,GNAI2,GNAT1,GNG5,ITGA5,JUN,MAP2K7,MAP3K11,MAP3K9,MAPK3,MRAS,PAK1,PAK4,PIK3R2,PIP5K1A,PIP5K1C,PRKCZ,RAC2,RAF1,RELA,RHOA,RHOB,RHOG,RHOV,RND1,SEPT3,SEPT4,SEPT5,SEPT9
TNFR1 Signaling	0.68	0.18	-3	CASP7,CHUK,FADD,FOS,JUN,PAK1,PAK4,RELA,TNF
CCR3 Signaling in Eosinophils	0.674	0.16	-3.357	CCR3,GNAI2,GNG5,HRAS,MAPK13,MAPK14,MAPK3,MRAS,PAK1,PAK4,PIK3R2,PLA2G2F,PLA2G6,PRKCQ,PRKCZ,RAF1,RAP1A,RASD1,RASD2,RHOA
eNOS Signaling	0.672	0.156	-3.13	ADCY1,AKT2,AQP2,AQP5,CCNA2,CHRNA2,CHRNA9,CHRNB2,GUCY1A1,GUCY1B1,HSPA14,HSPA5,NOSTRIN,PDGFC,PIK3R2,PRKACA,PRKAG1,PRKAG2,PRKAR1B,PRKCQ,PRKCZ,PROK1,SLC7A1,VEGFA,VEGFD
Death Receptor Signaling	0.664	0.165	-3.207	ACTC1,CASP7,CHUK,DFFA,DIABLO,FADD,HSPB7,MAP2K7,MAP4K4,PARP10,PARP11,PARP2,RELA,TNF,TNFSF10
Hereditary Breast Cancer Signaling	0.652	0.157	#NUM!	AKT2,BRCA1,CDKN1A,DPF1,H2AFX,HDAC4,HDAC8,HRAS,MRAS,PHF10,PIK3R2,POLR2C,POLR2D,POLR2E,POLR2F,POLR2K,PTEN,RAP1A,RASD1,RASD2,RFC2,SMARCD1
Thyroid Cancer Signaling	0.646	0.176	#NUM!	CXCL8,HRAS,MAPK3,MRAS,NTF3,RAP1A,RASD1,RASD2,TCF7L2
Bupropion Degradation	0.64	0.2	-1.342	CYP1A2,CYP2S1,CYP3A5,CYP51A1,POR
D-myo-inositol (1,4,5)-Trisphosphate Biosynthesis	0.64	0.2	-1.342	CDIPT,PIP4K2A,PIP5K1A,PIP5K1C,PLCZ1
Notch Signaling	0.638	0.184	#NUM!	DTX1,DTX3,FURIN,HES5,MAG,NOTCH3,PSEN2
Glycoaminoglycan-protein Linkage Region Biosynthesis	0.631	0.286	#NUM!	B3GAT1,XYLT1
Small Cell Lung Cancer Signaling	0.623	0.167	-1.89	AKT2,CDKN2B,CHUK,CKS1B,FHIT,PA2G4,PIK3R2,PTEN,RELA,SUV39H1,TRAF1,TRAF6
Apelin Pancreas Signaling Pathway	0.623	0.178	0	APLN,INS,PIK3R2,PRKACA,PRKAG1,PRKAG2,PRKAR1B,RELA
Glutathione-mediated Detoxification	0.616	0.188	-2.236	GSTM1,GSTM2,GSTM4,GSTT1,LANCL1,MGST1
Urate Biosynthesis/Inosine 5'-phosphate Degradation	0.616	0.231	#NUM!	NT5C1A,NT5C2,NT5C3A
Bile Acid Biosynthesis, Neutral Pathway	0.616	0.231	#NUM!	AMACR,BAAT,SCP2
Pregnenolone Biosynthesis	0.616	0.231	#NUM!	CYP26B1,CYP7B1,MICAL3
Asparagine Degradation I	0.607	0.5	#NUM!	ASRGL1
Spermine Biosynthesis	0.607	0.5	#NUM!	SMS
S-methyl-5-thio-α-D-ribose 1-phosphate Degradation	0.607	0.5	#NUM!	APIP
Flavin Biosynthesis IV (Mammalian)	0.607	0.5	#NUM!	RFK
GDP-L-fucose Biosynthesis I (from GDP-D-mannose)	0.607	0.5	#NUM!	GMDS
Glutamine Degradation I	0.607	0.5	#NUM!	GLS
Caveolar-mediated Endocytosis Signaling	0.597	0.164	#NUM!	ACTC1,CAVIN1,CD48,COPZ1,EGFR,FLNB,FLOT1,HLA-B,HLA-C,HLA-F,INS,ITGA5
NAD Salvage Pathway II	0.593	0.192	-0.447	ACP4,NMRK2,NT5C1A,NT5C2,NT5C3A
Regulation of eIF4 and p70S6K Signaling	0.58	0.152	-2.309	AKT2,EIF2A,EIF2B5,EIF3I,EIF4E,EIF4EBP2,EIF4EBP3,GRB2,HRAS,IRS1,ITGA5,MAPK13,MAPK14,MAPK3,MKNK1,MRAS,PIK3R2,PRKCZ,RAF1,RAP1A,RASD1,RASD2,RPS15A,SOS2
Gαq Signaling	0.58	0.152	-3.411	AKT2,BTK,CHP1,CHUK,GNA11,GNG5,GRK2,HMOX1,HTR2A,MAPK3,MRAS,PIK3R2,PLD3,PPP3R2,PRKCQ,PRKCZ,RAC2,RAF1,RELA,RHOA,RHOB,RHOG,RHOV,RND1
Semaphorin Signaling in Neurons	0.577	0.167	#NUM!	ARHGAP1,MAPK3,PAK1,PAK4,RAC2,RHOA,RHOB,RHOG,RHOV,RND1
Neuropathic Pain Signaling In Dorsal Horn Neurons	0.569	0.157	-3.5	CAMK2D,CREB1,FOS,GRIN1,GRIN2B,GRM3,MAPK3,PIK3R2,PLCH2,PLCZ1,PRKACA,PRKAG1,PRKAG2,PRKAR1B,PRKCQ,PRKCZ
Cellular Effects of Sildenafil (Viagra)	0.554	0.153	#NUM!	ACTC1,ADCY1,CACNG2,CACNG4,CACNG7,CACNG8,GUCY1A1,GUCY1B1,MYH11,MYH13,MYH9,NPPA,PDE2A,PDE4A,PLCH2,PLCZ1,PRKACA,PRKAG1,PRKAG2,PRKAR1B
Gα12/13 Signaling	0.554	0.153	-3.3	AKT2,BTK,CHUK,F2R,F2RL2,F2RL3,HRAS,JUN,MAP2K7,MAPK3,MRAS,PIK3R2,RAF1,RAP1A,RASD1,RASD2,RELA,RHOA,TBXA2R,TEC
Glutaryl-CoA Degradation	0.553	0.214	#NUM!	ACAT1,EHHADH,PARK7
Isoleucine Degradation I	0.553	0.214	#NUM!	ACAT1,BCAT2,EHHADH
Transcriptional Regulatory Network in Embryonic Stem Cells	0.551	0.167	#NUM!	FOXC1,GBX2,GSX2,HOXB1,L1CAM,OTX1,PAX6,SET,SKIL
NER Pathway	0.548	0.155	-1.604	CETN2,CUL4A,GTF2H1,GTF2H3,POLD4,POLE2,POLE3,POLE4,POLR2C,POLR2D,POLR2E,POLR2F,POLR2K,PRIM2,RAD23B,RFC2
Airway Pathology in Chronic Obstructive Pulmonary Disease	0.544	0.25	#NUM!	CXCL8,TNF
MIF-mediated Glucocorticoid Regulation	0.538	0.176	-2.449	MAPK3,MIF,PLA2G2F,PLA2G6,RELA,TLR4
Role of JAK2 in Hormone-like Cytokine Signaling	0.538	0.176	#NUM!	IRS1,IRS2,SIRPA,SOCS3,STAT1,TYK2
Sphingosine-1-phosphate Signaling	0.532	0.153	-2.84	ADCY1,AKT2,ASAH1,CASP7,GNAI2,MAPK3,PDGFC,PDGFRA,PIK3R2,PLCH2,PLCZ1,RAC2,RHOA,RHOB,RHOG,RHOV,RND1,SMPD3
Maturity Onset Diabetes of Young (MODY) Signaling	0.524	0.19	#NUM!	ALDOB,FABP2,INS,NEUROD1
Endoplasmic Reticulum Stress Pathway	0.524	0.19	#NUM!	CASP7,HSPA5,MBTPS1,MBTPS2
Intrinsic Prothrombin Activation Pathway	0.499	0.167	-1.89	COL2A1,KLK10,KLK12,KLK2,KLK4,KLK7,KLK9
Pyrimidine Ribonucleotides Interconversion	0.499	0.167	-0.378	AK4,AK7,AK8,NME1,NME6,NUDT5,RAD54L
Adenosine Nucleotides Degradation II	0.498	0.2	#NUM!	NT5C1A,NT5C2,NT5C3A
Antiproliferative Role of Somatostatin Receptor 2	0.478	0.154	-0.707	CDKN1A,GNG5,GUCY1A1,GUCY1B1,HRAS,MAPK3,MRAS,PIK3R2,RAP1A,RASD1,RASD2,SST
Role of Wnt/GSK-3β Signaling in the Pathogenesis of Influenza	0.478	0.154	0.378	APC2,CSNK1G1,CSNK1G2,FZD3,FZD4,FZD6,IFNAR1,IFNB1,TCF7L2,WNT1,WNT2,WNT3A
Protein Kinase A Signaling	0.474	0.14	-1.857	ACP4,ADCY1,AKAP1,ANAPC11,CAMK2D,CDKN3,CHP1,CHUK,CREB1,CREB3L3,DUSP22,DUSP6,DUSP8,EYA1,FICD,FLNB,GDE1,GDPD1,GNAI2,GNG5,GRK1,GSK3A,H2BFM,HIST1H3C,LIPE,MAPK3,MYLK2,NGFR,PDE2A,PDE4A,PHKB,PHKG1,PLCH2,PLCZ1,PLN,PPP1R14D,PPP3R2,PRKACA,PRKAG1,PRKAG2,PRKAR1B,PRKCQ,PRKCZ,PTCH1,PTEN,PTPRS,PTPRU,RAF1,RAP1A,RELA,RHOA,SIRPA,SMAD4,TCF7L2,TGFB2,YWHAB
Pathogenesis of Multiple Sclerosis	0.471	0.222	#NUM!	CCL5,CCR5
Sucrose Degradation V (Mammalian)	0.471	0.222	#NUM!	ALDOA,ALDOB
Heme Biosynthesis II	0.471	0.222	#NUM!	ALAD,UROS
Ketolysis	0.471	0.222	#NUM!	ACAT1,BDH1
UDP-N-acetyl-D-galactosamine Biosynthesis II	0.471	0.222	#NUM!	GNPDA1,PGM3
Primary Immunodeficiency Signaling	0.47	0.16	#NUM!	BTK,CD3E,CD40,CD40LG,ICOS,TNFRSF13C,UNG,ZAP70
Antioxidant Action of Vitamin C	0.47	0.15	3.051	CHUK,HMOX1,MAPK13,MAPK14,MAPK3,NXN,PLA2G2F,PLA2G6,PLCH2,PLCZ1,PLD3,PNPLA3,RELA,SELENOT,TNF,TXN
Interferon Signaling	0.47	0.167	-1.633	IFI6,IFNAR1,IFNB1,RELA,STAT1,TYK2
Factors Promoting Cardiogenesis in Vertebrates	0.463	0.151	#NUM!	FZD3,FZD4,FZD6,LRP1,LRP6,MAPK14,NKX2-5,NPPA,PRKCQ,PRKCZ,SMAD2,SMAD4,TCF7L2,TGFB2
Methylglyoxal Degradation I	0.46	0.333	#NUM!	HAGHL
1,25-dihydroxyvitamin D3 Biosynthesis	0.46	0.333	#NUM!	POR
Glutathione Biosynthesis	0.46	0.333	#NUM!	GSS
D-glucuronate Degradation I	0.46	0.333	#NUM!	CRYL1
Inosine-5'-phosphate Biosynthesis II	0.46	0.333	#NUM!	PAICS
Thiosulfate Disproportionation III (Rhodanese)	0.46	0.333	#NUM!	TST
1D-myo-inositol Hexakisphosphate Biosynthesis V (from Ins(1,3,4)P3)	0.46	0.333	#NUM!	ITPK1
Oxidized GTP and dGTP Detoxification	0.46	0.333	#NUM!	RUVBL2
N-acetylglucosamine Degradation I	0.46	0.333	#NUM!	GNPDA1
Growth Hormone Signaling	0.453	0.153	-1.667	CEBPA,FOS,IGF1,IGF2,IRS1,MAPK3,PIK3R2,PRKCQ,PRKCZ,SOCS3,STAT1
Vitamin-C Transport	0.449	0.188	#NUM!	NXN,SELENOT,TXN
RhoA Signaling	0.444	0.146	-1.886	ACTC1,ACTR3,ARHGAP1,ARHGAP12,ARHGAP35,ARPC1A,ARPC5,IGF1,MYLK2,PFN2,PIP5K1A,PIP5K1C,PLEKHG5,RHOA,SEPT3,SEPT4,SEPT5,SEPT9
Pyrimidine Ribonucleotides De Novo Biosynthesis	0.441	0.159	-0.378	AK4,AK7,AK8,NME1,NME6,NUDT5,RAD54L
Superpathway of Methionine Degradation	0.44	0.162	-1.633	EEF1AKMT1,EEF1AKMT2,EEF1AKMT3,EHMT1,MRM2,PRMT5
Acetone Degradation I (to Methylglyoxal)	0.439	0.167	-1.342	CYP1A2,CYP2S1,CYP3A5,CYP51A1,POR
Calcium-induced T Lymphocyte Apoptosis	0.427	0.152	-3.162	ATP2A3,CD247,CD3E,CHP1,HLA-B,HLA-DOB,PPP3R2,PRKCQ,PRKCZ,ZAP70
Paxillin Signaling	0.418	0.145	-2.673	ACTC1,ARF6,GRB2,HRAS,ITGA5,MAPK13,MAPK14,MRAS,PAK1,PAK4,PIK3R2,RAP1A,RASD1,RASD2,SOS2,TLN1
Ketogenesis	0.41	0.2	#NUM!	ACAT1,BDH1
Calcium Transport I	0.41	0.2	#NUM!	ATP2A3,ATP2B3
Dolichyl-diphosphooligosaccharide Biosynthesis	0.41	0.2	#NUM!	ALG13,DPAGT1
RAN Signaling	0.403	0.176	#NUM!	KPNA5,KPNB1,RAN
Ubiquinol-10 Biosynthesis (Eukaryotic)	0.403	0.176	#NUM!	CYP26B1,CYP7B1,MICAL3
Retinoic acid Mediated Apoptosis Signaling	0.401	0.15	-3	FADD,IFNAR1,IFNB1,PARP10,PARP11,PARP2,RARA,TNFRSF10D,TNFSF10
CD27 Signaling in Lymphocytes	0.396	0.151	-1.89	CHUK,FOS,JUN,MAP2K7,MAP3K11,MAP3K8,MAP3K9,RELA
Phototransduction Pathway	0.396	0.151	#NUM!	GNAT1,GRK1,GUCY1A1,GUCY1B1,PRKACA,PRKAG1,PRKAG2,PRKAR1B
Dopamine-DARPP32 Feedback in cAMP Signaling	0.395	0.141	-1.964	ADCY1,ATP2A3,CHP1,CREB1,CREB3L3,CSNK1G1,CSNK1G2,GNAI2,GRIN1,GRIN2B,GUCY1A1,GUCY1B1,KCNJ5,PLCH2,PLCZ1,PPP1R14D,PPP3R2,PRKACA,PRKAG1,PRKAG2,PRKAR1B,PRKCQ,PRKCZ
Role of Oct4 in Mammalian Embryonic Stem Cell Pluripotency	0.389	0.152	#NUM!	ASH2L,BRCA1,HOXB1,IGF2BP1,NR5A1,RARA,WWP2
Inhibition of Matrix Metalloproteases	0.384	0.154	2	ADAM10,HSPG2,LRP1,MMP15,MMP16,MMP25
Breast Cancer Regulation by Stathmin1	0.383	0.139	#NUM!	ADCY1,ARHGEF17,ARHGEF2,CAMK2D,CDKN1A,E2F2,GNAI2,GNG5,GRB2,HRAS,MAPK3,MRAS,PAK1,PIK3R2,PPP1R14D,PRKACA,PRKAG1,PRKAG2,PRKAR1B,PRKCQ,PRKCZ,RAF1,RAP1A,RASD1,RASD2,RHOA,SOS2,TUBA3E
Remodeling of Epithelial Adherens Junctions	0.367	0.145	0	ACTC1,ACTR3,ARF6,ARPC1A,ARPC5,EXOC2,MAPRE2,NME1,TUBA3E,ZYX
Purine Nucleotides Degradation II (Aerobic)	0.365	0.167	#NUM!	NT5C1A,NT5C2,NT5C3A
Airway Inflammation in Asthma	0.364	0.25	#NUM!	TNF
Heme Degradation	0.364	0.25	#NUM!	HMOX1
Spermine and Spermidine Degradation I	0.364	0.25	#NUM!	PAOX
Glutathione Redox Reactions II	0.364	0.25	#NUM!	TXNDC12
Arginine Degradation I (Arginase Pathway)	0.364	0.25	#NUM!	ARG1
N-acetylglucosamine Degradation II	0.364	0.25	#NUM!	GNPDA1
Molybdenum Cofactor Biosynthesis	0.364	0.25	#NUM!	GPHN
Acetate Conversion to Acetyl-CoA	0.364	0.25	#NUM!	ACSS1
Fatty Acid β-oxidation III (Unsaturated, Odd Number)	0.364	0.25	#NUM!	EHHADH
Human Embryonic Stem Cell Pluripotency	0.361	0.14	#NUM!	AKT2,FOXO1,FZD3,FZD4,FZD6,GSK3A,H2BFM,MRAS,NTF3,PDGFC,PDGFRA,PIK3R2,SMAD2,SMAD4,TCF7L2,TGFB2,WNT1,WNT2,WNT3A
Wnt/Ca+ pathway	0.36	0.145	-0.333	CREB1,CREB3L3,FZD3,FZD4,FZD6,PLCH2,PLCZ1,RELA,ROR1
γ-glutamyl Cycle	0.359	0.182	#NUM!	GGT6,GSS
Gαs Signaling	0.351	0.14	-1.807	ADCY1,CNR1,CREB1,CREB3L3,CRHR1,GNG5,GPER1,MAPK3,MRAS,PRKACA,PRKAG1,PRKAG2,PRKAR1B,PTGDR,RAP1A
Iron homeostasis signaling pathway	0.348	0.139	#NUM!	ATP6V0C,ATP6V0E2,CIAO2A,CREB3L3,EGFR,HIF1A,HIF3A,HJV,HMOX1,HP,LRP1,MAPK3,PDGFRA,SLC39A14,SMAD2,SMAD4,TFR2,TFRC,TYK2
Ephrin A Signaling	0.344	0.146	#NUM!	ADAM10,EFNA1,EFNA2,NGFR,PAK1,PIK3R2,RHOA
cAMP-mediated signaling	0.344	0.137	-2.414	ADCY1,AKAP1,CAMK2D,CNR1,CREB1,CREB3L3,CRHR1,DUSP6,FICD,FPR1,GDE1,GDPD1,GNAI2,GPER1,GRK2,GRM3,HTR1A,LAMTOR3,MAPK3,NPY1R,P2RY12,PDE2A,PDE4A,PKIB,PPP3R2,PRKACA,PRKAR1B,PTGDR,RAF1,RAP1A,TBXA2R
Estrogen Biosynthesis	0.334	0.146	-1.633	CYP1A2,CYP2S1,CYP3A5,CYP51A1,HSD17B14,POR
Nicotine Degradation III	0.333	0.143	-0.707	B4GAT1,CSGALNACT1,CYP1A2,CYP2S1,CYP3A5,CYP51A1,POR,UGT2B10
GADD45 Signaling	0.329	0.158	#NUM!	BRCA1,CCND2,CDKN1A
DNA damage-induced 14-3-3σ Signaling	0.329	0.158	#NUM!	AKT2,BRCA1,RAD9A
DNA Methylation and Transcriptional Repression Signaling	0.324	0.147	#NUM!	ARID4B,DNMT3A,MBD3,MTA2,SAP130
Superpathway of Inositol Phosphate Compounds	0.324	0.136	-4.041	CDIPT,DOT1L,DUSP13,DUSP8,INPP5A,INPP5E,INPP5K,IP6K2,ITPK1,NUDT2,NUDT5,PDCD1,PGAM4,PIK3R2,PIP4K2A,PIP5K1A,PIP5K1C,PLCZ1,PLPP7,PPFIA3,PPM1K,PPP1R13B,PTEN,SET,SIRPA,SOCS3,SSH3
Hematopoiesis from Pluripotent Stem Cells	0.323	0.143	#NUM!	CD247,CD3E,CSF1,CXCL8,IL10,IL12A,IL2
Reelin Signaling in Neurons	0.322	0.139	#NUM!	APBB1,ARHGEF2,BLK,CNR1,ITGA5,MAP2K7,MAP3K11,MAP3K9,MAPT,PAFAH1B3,PIK3R2
Cleavage and Polyadenylation of Pre-mRNA	0.315	0.167	#NUM!	CSTF1,PABPN1
Hematopoiesis from Multipotent Stem Cells	0.315	0.167	#NUM!	CSF1,IL2
Cardiac β-adrenergic Signaling	0.311	0.136	-1.807	ADCY1,AKAP1,ATP2A3,FICD,GDE1,GDPD1,GNG5,GRK2,MRAS,PDE2A,PDE4A,PKIB,PLN,PPP1R14D,PRKACA,PRKAG1,PRKAG2,PRKAR1B,SLC8A2
Role of BRCA1 in DNA Damage Response	0.306	0.138	-1.342	ATRIP,BRCA1,BRCC3,CDKN1A,DPF1,E2F2,MDC1,PHF10,RFC2,SMARCD1,STAT1
Role of PI3K/AKT Signaling in the Pathogenesis of Influenza	0.305	0.138	-3	AKT2,CCL5,CCR5,GNAI2,IFNAR1,IFNB1,MAPK3,PIK3R2,RELA
Nicotine Degradation II	0.305	0.138	-0.333	B4GAT1,CSGALNACT1,CYP1A2,CYP2S1,CYP3A5,CYP51A1,FMO1,POR,UGT2B10
Superpathway of Melatonin Degradation	0.305	0.138	-1	B4GAT1,CSGALNACT1,CYP1A2,CYP2S1,CYP3A5,CYP51A1,MPO,POR,UGT2B10
TWEAK Signaling	0.301	0.143	-1.342	CASP7,CHUK,FADD,RELA,TRAF1
Cardiomyocyte Differentiation via BMP Receptors	0.298	0.15	#NUM!	NKX2-5,NPPA,SMAD4
Inflammasome pathway	0.298	0.15	#NUM!	NLRP1,NOD2,TLR4
Protein Citrullination	0.294	0.2	#NUM!	PADI4
Eumelanin Biosynthesis	0.294	0.2	#NUM!	MIF
Lysine Degradation V	0.294	0.2	#NUM!	PIPOX
Trans, trans-farnesyl Diphosphate Biosynthesis	0.294	0.2	#NUM!	IDI2
Citrulline-Nitric Oxide Cycle	0.294	0.2	#NUM!	NOS2
Cyclins and Cell Cycle Regulation	0.292	0.136	-0.816	CCNA2,CCND2,CDKN1A,CDKN2B,E2F2,HDAC4,HDAC8,PA2G4,RAF1,SUV39H1,TGFB2
Cholesterol Biosynthesis I	0.277	0.154	#NUM!	CYP51A1,LBR
NAD Phosphorylation and Dephosphorylation	0.277	0.154	#NUM!	ACP4,NADK2
Cholesterol Biosynthesis II (via 24,25-dihydrolanosterol)	0.277	0.154	#NUM!	CYP51A1,LBR
Cholesterol Biosynthesis III (via Desmosterol)	0.277	0.154	#NUM!	CYP51A1,LBR
Role of RIG1-like Receptors in Antiviral Innate Immunity	0.272	0.136	-2.449	CHUK,FADD,IFNB1,MAVS,RELA,TRAF6
Melatonin Degradation I	0.262	0.133	-0.707	B4GAT1,CSGALNACT1,CYP1A2,CYP2S1,CYP3A5,CYP51A1,POR,UGT2B10
SPINK1 Pancreatic Cancer Pathway	0.262	0.133	1.414	CTSA,KLK10,KLK12,KLK2,KLK4,KLK7,KLK9,SMAD2
Complement System	0.258	0.135	#NUM!	C3AR1,C8A,C8G,CD46,CFH
Glycogen Degradation III	0.244	0.143	#NUM!	GAA,PGM3
Tryptophan Degradation III (Eukaryotic)	0.243	0.136	#NUM!	ACAT1,EHHADH,PARK7
Pyruvate Fermentation to Lactate	0.242	0.167	#NUM!	LDHA
Urea Cycle	0.242	0.167	#NUM!	ARG1
Chondroitin and Dermatan Biosynthesis	0.242	0.167	#NUM!	CSGALNACT1
Ceramide Biosynthesis	0.242	0.167	#NUM!	SPTLC1
Pentose Phosphate Pathway (Non-oxidative Branch)	0.242	0.167	#NUM!	RPE
UDP-N-acetyl-D-glucosamine Biosynthesis II	0.242	0.167	#NUM!	PGM3
Ceramide Degradation	0.242	0.167	#NUM!	ASAH1
Glycogen Biosynthesis II (from UDP-D-Glucose)	0.242	0.167	#NUM!	GYG1
Rapoport-Luebering Glycolytic Shunt	0.242	0.167	#NUM!	PGAM1
Lactose Degradation III	0.242	0.167	#NUM!	GLB1L3
Telomere Extension by Telomerase	0.215	0.133	#NUM!	PINX1,TINF2
Choline Biosynthesis III	0.215	0.133	#NUM!	HMOX1,PLD3
Phosphatidylcholine Biosynthesis I	0.201	0.143	#NUM!	CHKB
NAD Salvage Pathway III	0.201	0.143	#NUM!	NMRK2
GDP-glucose Biosynthesis	0.201	0.143	#NUM!	PGM3
Aspartate Degradation II	0.201	0.143	#NUM!	MDH1
Circadian Rhythm Signaling	0	0.121	#NUM!	CREB1,CREB3L3,GRIN1,GRIN2B
Leukocyte Extravasation Signaling	0	0.131	-3.13	ACTC1,ARHGAP1,ARHGAP12,ARHGAP35,BTK,CLDN2,CLDN22,CLDN6,CLDN9,CXCR4,GNAI2,ITGA5,JAM3,MAPK13,MAPK14,MMP15,MMP16,MMP25,PIK3R2,PRKCQ,PRKCZ,RAC2,RAP1A,RHOA,SPN,TEC
Coagulation System	0	0.0571	#NUM!	F2R,TFPI
Mitochondrial Dysfunction	0	0.117	#NUM!	ATP5F1D,ATP5MF,ATPAF2,CAT,COX6B2,COX7B,FIS1,FURIN,GPX4,MT-ATP6,NDUFA10,NDUFA11,NDUFA4,NDUFB10,NDUFB4,NDUFS7,PARK7,PSEN2,SNCA,VDAC1
TR/RXR Activation	0	0.106	#NUM!	AKT2,HIF1A,HP,ME1,NCOR2,PIK3R2,PPARGC1A,SCARB1,THRA
Docosahexaenoic Acid (DHA) Signaling	0	0.128	#NUM!	AKT2,FOXO1,GSK3A,H2BFM,PIK3R2
Lipid Antigen Presentation by CD1	0	0.115	#NUM!	ARF6,CD1D,CD3E
Cell Cycle Regulation by BTG Family Proteins	0	0.027	#NUM!	E2F2
Mitotic Roles of Polo-Like Kinase	0	0.0303	#NUM!	ANAPC11,SMC1A
Role of CHK Proteins in Cell Cycle Checkpoint Control	0	0.105	-1	BRCA1,CDKN1A,E2F2,MDC1,RAD9A,RFC2
Polyamine Regulation in Colon Cancer	0	0.0909	#NUM!	PSMA8,PSMB11
Basal Cell Carcinoma Signaling	0	0.123	-0.378	APC2,FZD3,FZD4,FZD6,PTCH1,TCF7L2,WNT1,WNT2,WNT3A
Allograft Rejection Signaling	0	0.105	#NUM!	CD40,CD40LG,HLA-B,HLA-C,HLA-DOB,HLA-F,IL10,IL2,TNF
G Protein Signaling Mediated by Tubby	0	0.0968	#NUM!	GNG5,INS,MRAS
Cdc42 Signaling	0	0.126	-2.324	ACTR3,APC2,ARPC1A,ARPC5,CD247,CD3E,EXOC2,FOS,HLA-B,HLA-C,HLA-DOB,HLA-F,ITGA5,JUN,MAP3K11,MAPK13,MAPK14,PAK1,PAK4,PRKCZ,RAF1
EIF2 Signaling	0	0.116	-2.828	ACTC1,AKT2,EIF2A,EIF2B5,EIF3I,EIF4E,GRB2,HRAS,HSPA5,INS,MAPK3,MRAS,PIK3R2,PTBP1,RAF1,RAP1A,RASD1,RASD2,RPL14,RPL23,RPL28,RPL31,RPL37,RPS15A,SOS2,VEGFA
Granzyme B Signaling	0	0.125	#NUM!	DFFA,LMNB1
B Cell Development	0	0.111	#NUM!	CD40,HLA-B,HLA-DOB,SPN
Granzyme A Signaling	0	0.1	#NUM!	NME1,SET
Nur77 Signaling in T Lymphocytes	0	0.102	#NUM!	CD247,CD3E,CHP1,HLA-B,HLA-DOB,PPP3R2
Role of Lipids/Lipid Rafts in the Pathogenesis of Influenza	0	0.13	#NUM!	IFNAR1,IFNB1,RSAD2
OX40 Signaling Pathway	0	0.111	-1.633	CD247,CD3E,HLA-B,HLA-C,HLA-DOB,HLA-F,IL2,JUN,RELA,TNFSF4
Extrinsic Prothrombin Activation Pathway	0	0.0625	#NUM!	TFPI
Tumoricidal Function of Hepatic Natural Killer Cells	0	0.125	#NUM!	CASP7,DFFA,FADD
Cell Cycle Control of Chromosomal Replication	0	0.0893	#NUM!	CDK15,CDK17,CDK8,MCM3,PRIM2
Mismatch Repair in Eukaryotes	0	0.0625	#NUM!	RFC2
DNA Double-Strand Break Repair by Homologous Recombination	0	0.0714	#NUM!	BRCA1
Assembly of RNA Polymerase III Complex	0	0.0769	#NUM!	BRF1
Assembly of RNA Polymerase I Complex	0	0.0833	#NUM!	POLR2F
Embryonic Stem Cell Differentiation into Cardiac Lineages	0	0.1	#NUM!	NKX2-5
Estrogen-mediated S-phase Entry	0	0.115	#NUM!	CCNA2,CDKN1A,E2F2
Heparan Sulfate Biosynthesis	0	0.108	-3	B3GAT1,CHST1,EXTL1,HS6ST1,HS6ST3,LIPE,PLA1A,SULT1E1,XYLT1
Sphingosine and Sphingosine-1-phosphate Metabolism	0	0.125	#NUM!	ASAH1
Retinoate Biosynthesis I	0	0.118	-2	DHRS3,RBP1,RBP5,RDH12
Glucose and Glucose-1-phosphate Degradation	0	0.125	#NUM!	PGM3
Thyroid Hormone Metabolism II (via Conjugation and/or Degradation)	0	0.0789	#NUM!	B4GAT1,CSGALNACT1,UGT2B10
Prostanoid Biosynthesis	0	0.111	#NUM!	PTGES2
Dopamine Degradation	0	0.0667	#NUM!	COMT,LRTOMT
Heparan Sulfate Biosynthesis (Late Stages)	0	0.0921	-2.646	CHST1,EXTL1,HS6ST1,HS6ST3,LIPE,PLA1A,SULT1E1
Androgen Biosynthesis	0	0.0714	#NUM!	HSD17B14
Acyl-CoA Hydrolysis	0	0.0769	#NUM!	THEM4
tRNA Splicing	0	0.119	-1.342	FICD,GDE1,GDPD1,PDE2A,PDE4A
D-myo-inositol-5-phosphate Metabolism	0	0.122	-2.982	DOT1L,DUSP13,DUSP8,ITPK1,NUDT2,NUDT5,PDCD1,PGAM4,PIP4K2A,PLCZ1,PLPP7,PPFIA3,PPM1K,PPP1R13B,PTEN,SET,SIRPA,SOCS3,SSH3
Triacylglycerol Degradation	0	0.0962	-2.236	ABHD2,LIPE,PLA1A,PNPLA3,PNPLA5
Phospholipases	0	0.131	-2.121	HMOX1,PLA1A,PLA2G2F,PLA2G6,PLCH2,PLCZ1,PLD3,PNPLA3
Leukotriene Biosynthesis	0	0.0769	#NUM!	GGT6
Histidine Degradation III	0	0.125	#NUM!	UROC1
Chondroitin Sulfate Biosynthesis	0	0.125	-1.89	B3GAT1,CHST1,CSGALNACT1,HS6ST1,HS6ST3,SULT1E1,XYLT1
Dermatan Sulfate Biosynthesis	0	0.119	-1.89	B3GAT1,CHST1,CSGALNACT1,HS6ST1,HS6ST3,SULT1E1,XYLT1
tRNA Charging	0	0.128	-1.342	EARS2,FARSA,IARS,MARS,TARS
Dermatan Sulfate Biosynthesis (Late Stages)	0	0.087	-2	CHST1,HS6ST1,HS6ST3,SULT1E1
Pentose Phosphate Pathway	0	0.1	#NUM!	RPE
Glycogen Degradation II	0	0.0833	#NUM!	PGM3
D-myo-inositol (1,4,5,6)-Tetrakisphosphate Biosynthesis	0	0.121	-3.153	DOT1L,DUSP13,DUSP8,ITPK1,NUDT2,NUDT5,PDCD1,PGAM4,PLPP7,PPFIA3,PPM1K,PPP1R13B,PTEN,SET,SIRPA,SOCS3,SSH3
Inositol Pyrophosphates Biosynthesis	0	0.125	#NUM!	IP6K2
Valine Degradation I	0	0.111	#NUM!	BCAT2,EHHADH
Superoxide Radicals Degradation	0	0.125	#NUM!	CAT
Serotonin Degradation	0	0.0597	0	ADH6,B4GAT1,CSGALNACT1,UGT2B10
D-myo-inositol (3,4,5,6)-tetrakisphosphate Biosynthesis	0	0.121	-3.153	DOT1L,DUSP13,DUSP8,ITPK1,NUDT2,NUDT5,PDCD1,PGAM4,PLPP7,PPFIA3,PPM1K,PPP1R13B,PTEN,SET,SIRPA,SOCS3,SSH3
TCA Cycle II (Eukaryotic)	0	0.0417	#NUM!	MDH1
Leucine Degradation I	0	0.111	#NUM!	BCAT2
3-phosphoinositide Degradation	0	0.129	-3.578	DOT1L,DUSP13,DUSP8,INPP5E,INPP5K,ITPK1,MTM1,NUDT2,NUDT5,PDCD1,PGAM4,PLPP7,PPFIA3,PPM1K,PPP1R13B,PTEN,SET,SIRPA,SOCS3,SSH3
Phenylalanine Degradation IV (Mammalian, via Side Chain)	0	0.0714	#NUM!	HPD
3-phosphoinositide Biosynthesis	0	0.127	-3.71	CDIPT,DOT1L,DUSP13,DUSP8,ITPK1,NUDT2,NUDT5,PDCD1,PGAM4,PIK3R2,PIP5K1A,PIP5K1C,PLPP7,PPFIA3,PPM1K,PPP1R13B,PTEN,SET,SIRPA,SOCS3,SSH3
Colanic Acid Building Blocks Biosynthesis	0	0.0714	#NUM!	GMDS
Purine Nucleotides De Novo Biosynthesis II	0	0.0909	#NUM!	PAICS
Histamine Degradation	0	0.0588	#NUM!	HNMT
Chondroitin Sulfate Biosynthesis (Late Stages)	0	0.104	-1.342	CHST1,CSGALNACT1,HS6ST1,HS6ST3,SULT1E1
Salvage Pathways of Pyrimidine Deoxyribonucleotides	0	0.125	#NUM!	CDA
Stearate Biosynthesis I (Animals)	0	0.0444	#NUM!	MBOAT7,THEM4
Noradrenaline and Adrenaline Degradation	0	0.0857	#NUM!	ADH6,COMT,LRTOMT
Sphingomyelin Metabolism	0	0.125	#NUM!	SMPD3
Glycine Betaine Degradation	0	0.1	#NUM!	PIPOX
Oxidative Ethanol Degradation III	0	0.0526	#NUM!	ACSS1
Ethanol Degradation IV	0	0.087	#NUM!	ACSS1,CAT
Ethanol Degradation II	0	0.0625	#NUM!	ACSS1,ADH6
Fatty Acid β-oxidation I	0	0.0625	#NUM!	EHHADH,SCP2
Role of p14/p19ARF in Tumor Suppression	0	0.0333	#NUM!	PIK3R2
Oxidative Phosphorylation	0	0.11	-3.464	ATP5F1D,ATP5MF,ATPAF2,COX6B2,COX7B,MT-ATP6,NDUFA10,NDUFA11,NDUFA4,NDUFB10,NDUFB4,NDUFS7
HIPPO signaling	0	0.118	0.447	DLG4,DLG5,LATS2,NF2,PPP1R14D,SMAD2,SMAD4,TEAD4,YAP1,YWHAB
Protein Ubiquitination Pathway	0	0.125	#NUM!	ANAPC11,BRCA1,CBL,DNAJB11,DNAJB9,DNAJC12,DNAJC15,DNAJC19,DNAJC24,DNAJC27,DNAJC30,DNAJC4,DNAJC5G,HLA-B,HLA-C,HLA-F,HSPA14,HSPA5,HSPB7,HSPE1,HSPH1,PAN2,PSMA2,PSMA4,PSMB10,PSMD6,TRAF6,UBE2D1,UBE2D4,UBE2E3,UBE2G1,USP2,USP35,VHL
Cell Cycle: G2/M DNA Damage Checkpoint Regulation	0	0.122	-0.816	BRCA1,CDKN1A,CKS1B,HIPK2,MDM4,YWHAB
Antigen Presentation Pathway	0	0.128	#NUM!	HLA-B,HLA-C,HLA-DOB,HLA-F,MR1
Serotonin Receptor Signaling	0	0.093	#NUM!	ADCY1,HTR1A,HTR2A,PCBD1
Dopamine Receptor Signaling	0	0.117	-1.342	ADCY1,COMT,PCBD1,PPP1R14D,PRKACA,PRKAG1,PRKAG2,PRKAR1B,SLC6A3
Phagosome Maturation	0	0.12	#NUM!	ATP6V0C,ATP6V0E2,CTSA,CTSK,DYNC2H1,DYNLRB1,GOSR1,HLA-B,HLA-C,HLA-F,MPO,NAPA,TPO,TUBA3E,VAMP2,VPS37B,VPS37C,VTI1A
Autophagy	0	0.131	#NUM!	ATG12,ATG16L1,ATG4A,ATG5,ATG9B,CTSA,CTSK,MAP1LC3B
GP6 Signaling Pathway	0	0.125	-1.069	ADAM10,AKT2,BTK,COL11A1,COL13A1,COL2A1,GRAP2,GSK3A,H2BFM,LAMC2,PIK3R2,PRKCQ,PRKCZ,RHOG,TLN1
Systemic Lupus Erythematosus In T Cell Signaling Pathway	0	0.128	-2.03	AKT1S1,AKT2,CASP7,CBL,CD247,CD3E,CD40LG,CHP1,CREB1,CREB3L3,FOS,FOXP3,GNAI2,GRB2,HLA-B,HLA-C,HLA-DOB,HLA-F,HRAS,ICOS,IL10,IL17A,IL2,IRF4,JUN,LEP,MAP2K7,MAPK3,MRAS,NOS2,PIK3R2,PPP3R2,RAC2,RAP1A,RASD1,RASD2,RHOA,RHOB,RHOG,RHOV,RND1,SOS2,SP1
Eicosanoid Signaling	0	0.109	-1.342	ALOX5AP,PLA2G2F,PLA2G6,PNPLA3,PTGDR,PTGES2,TBXA2R
