# Supplementary material for: Obesity and exercise training alter inflammatory pathway skeletal muscle small extracellular vesicle microRNAs
Source: Exp Physiol. 2022 Apr 3;107(5):462–75. doi: 10.1113/EP090062 (PMC9323446; doi:10.1113/EP090062)
Supplement: Supplementary file 7 — EV miRNA Raw Counts [file EPH-107-462-s008.xlsx]

## Sheet: Raw Counts
ID	post-14	post-15	post-16	post-17	post-3	post-4	post-6	pre-13	pre-14	pre-15	pre-16	pre-17	pre-3	pre-4	pre-6	average
hsa-let-7a-2-3p|hsa-let-7a-2	1	0	2	0	1	0	1	0	0	1	0	0	1	0	0	0.466667
hsa-let-7a-3p|hsa-let-7a-1	1508	1207	1196	568	143	149	1271	27	805	1619	1524	1444	2269	993	1234	1063.8
hsa-let-7a-3p|hsa-let-7a-3	1499	1202	1190	568	143	148	1269	26	805	1613	1519	1431	2250	990	1231	1058.93
hsa-let-7a-5p|hsa-let-7a-1	100642	103094	68200	44337	6484	6305	84943	2483	61023	85208	100218	103935	115048	48013	70837	66718
hsa-let-7a-5p|hsa-let-7a-2	100533	102892	68093	44286	6476	6292	84898	2479	60978	85088	100200	103805	114826	47961	70738	66636.3
hsa-let-7a-5p|hsa-let-7a-3	100493	102922	68097	44284	6481	6298	84864	2480	60962	85126	100148	103753	114836	47986	70708	66629.2
hsa-let-7b-3p|hsa-let-7b	374	455	657	84	105	87	278	17	202	226	262	412	1538	236	311	349.6
hsa-let-7b-5p|hsa-let-7b	29965	38527	28047	13050	4098	4582	18638	1219	19690	17687	25539	31025	56218	16855	27024	22144.3
hsa-let-7c-3p|hsa-let-7c	11	19	21	9	2	3	16	0	11	21	22	22	45	9	9	14.6667
hsa-let-7c-5p|hsa-let-7c	10941	11143	8251	5341	980	1177	8724	262	7308	7788	11385	10941	14057	6454	8034	7519.07
hsa-let-7d-3p|hsa-let-7d	2459	3085	3133	424	363	333	1595	87	827	1603	1717	3584	5422	1538	1540	1847.33
hsa-let-7d-5p|hsa-let-7d	17102	19613	12311	7232	1433	842	13232	532	9542	12384	16442	17860	23528	7374	12863	11486
hsa-let-7e-3p|hsa-let-7e	29	16	38	12	3	2	9	0	18	8	19	12	38	10	16	15.3333
hsa-let-7e-5p|hsa-let-7e	2885	2568	2212	710	150	75	1648	52	1522	1536	2556	2100	2920	833	1875	1576.13
hsa-let-7f-1-3p|hsa-let-7f-1	137	137	168	53	50	56	92	4	109	86	107	101	249	144	136	108.6
hsa-let-7f-2-3p|hsa-let-7f-2	75	43	40	30	1	13	97	1	96	87	101	65	92	72	88	60.0667
hsa-let-7f-5p|hsa-let-7f-1	88817	68301	49303	54880	3348	4144	92006	1354	58033	92849	92564	87696	64988	67128	59377	58985.9
hsa-let-7f-5p|hsa-let-7f-2	92330	71186	51358	57193	3493	4296	95828	1397	60398	96805	96403	91388	68341	70232	62187	61522.3
hsa-let-7g-3p|hsa-let-7g	5	7	2	3	0	2	9	0	6	2	5	2	9	5	8	4.33333
hsa-let-7g-5p|hsa-let-7g	39216	30037	25264	28594	2083	3424	42078	617	28486	37828	47519	35284	28772	36352	26681	27482.3
hsa-let-7i-3p|hsa-let-7i	65	24	28	28	7	25	88	0	90	37	101	68	53	125	75	54.2667
hsa-let-7i-5p|hsa-let-7i	9078	5859	4967	9240	318	695	10729	113	6830	8111	11874	6689	4398	10788	4811	6300
hsa-miR-1-3p|hsa-mir-1-1	3953907	2474636	2264904	4111150	82298	259815	4621077	32159	2845153	5122605	4418453	3798055	2405933	4522724	2271578	2.87896e+06
hsa-miR-1-3p|hsa-mir-1-2	4026696	2519546	2310030	4175206	84007	261168	4700376	32888	2896063	5221162	4509368	3891455	2486938	4579667	2331702	2.93508e+06
hsa-miR-1-5p|hsa-mir-1-1	282	358	243	256	209	837	358	14	834	144	229	302	822	414	1073	425
hsa-miR-100-3p|hsa-mir-100	1	0	0	0	0	0	0	0	1	0	0	0	0	0	0	0.133333
hsa-miR-100-5p|hsa-mir-100	3744	4526	4893	1506	1180	292	2360	142	2118	5439	6080	3069	7079	1363	2854	3109.67
hsa-miR-101-3p|hsa-mir-101-1	69272	35821	27489	45554	1010	5192	109786	908	51162	77400	81708	54219	27587	64441	35795	45822.9
hsa-miR-101-3p|hsa-mir-101-2	70797	36544	28111	46227	1042	5316	111697	927	52300	79012	83466	55660	28395	65611	36835	46796
hsa-miR-101-5p|hsa-mir-101-1	11	5	9	9	0	3	14	0	26	13	20	24	9	19	19	12.0667
hsa-miR-103a-2-5p|hsa-mir-103a-2	2	0	0	2	2	3	4	0	9	0	5	0	4	4	4	2.6
hsa-miR-103a-3p|hsa-mir-103a-1	7658	5320	4258	3413	458	741	5569	175	3860	3146	7281	5483	4857	2851	4560	3975.33
hsa-miR-103a-3p|hsa-mir-103a-2	7667	5333	4260	3417	461	741	5582	176	3866	3157	7293	5494	4867	2858	4570	3982.8
hsa-miR-103b|hsa-mir-103b-1	0	0	0	0	0	0	0	0	0	0	0	0	0	1	0	0.0666667
hsa-miR-103b|hsa-mir-103b-2	0	0	0	0	0	0	0	0	0	0	0	0	0	1	0	0.0666667
hsa-miR-105-3p|hsa-mir-105-1	0	0	0	0	0	0	0	0	0	0	0	0	0	0	0	0
hsa-miR-105-3p|hsa-mir-105-2	0	0	0	0	0	0	0	0	0	0	0	0	0	0	0	0
hsa-miR-105-5p|hsa-mir-105-1	0	0	0	0	0	0	0	0	0	0	0	0	0	0	0	0
hsa-miR-105-5p|hsa-mir-105-2	0	0	0	0	0	0	0	0	0	0	0	0	0	0	0	0
hsa-miR-106a-3p|hsa-mir-106a	2	1	2	0	0	0	5	0	3	1	6	1	1	0	0	1.46667
hsa-miR-106a-5p|hsa-mir-106a	63	20	34	21	2	6	31	2	29	11	25	33	23	13	34	23.1333
hsa-miR-106b-3p|hsa-mir-106b	624	279	540	139	60	138	249	10	223	137	316	434	454	239	302	276.267
hsa-miR-106b-5p|hsa-mir-106b	1431	452	743	390	33	101	935	16	788	623	1079	767	496	532	592	598.533
hsa-miR-107|hsa-mir-107	1058	701	622	427	65	202	935	37	547	448	1014	745	647	463	713	574.933
hsa-miR-10a-3p|hsa-mir-10a	20	12	16	12	2	2	32	0	11	20	24	25	23	20	29	16.5333
hsa-miR-10a-5p|hsa-mir-10a	3420	2095	3939	1329	284	125	2070	54	1131	1509	2413	2976	4936	1226	2426	1995.53
hsa-miR-10b-3p|hsa-mir-10b	27	5	25	9	2	3	18	1	18	10	101	22	37	30	20	21.8667
hsa-miR-10b-5p|hsa-mir-10b	6042	3578	6140	2604	503	930	4239	83	2930	2742	20748	4473	11135	4030	4603	4985.33
hsa-miR-1178-3p|hsa-mir-1178	0	0	0	0	0	0	0	0	0	0	0	0	0	0	0	0
hsa-miR-1178-5p|hsa-mir-1178	0	0	0	0	0	0	0	1	0	0	0	0	0	0	0	0.0666667
hsa-miR-1179|hsa-mir-1179	4	4	5	3	1	0	5	0	6	0	6	2	1	7	4	3.2
hsa-miR-1180-3p|hsa-mir-1180	92	68	95	11	14	9	31	1	25	26	86	54	109	27	37	45.6667
hsa-miR-1180-5p|hsa-mir-1180	0	0	0	0	0	0	0	0	0	0	0	0	0	0	0	0
hsa-miR-1181|hsa-mir-1181	0	0	0	0	0	1	0	0	0	0	0	0	0	0	0	0.0666667
hsa-miR-1182|hsa-mir-1182	0	0	0	0	0	0	0	0	0	0	0	0	0	0	0	0
hsa-miR-1183|hsa-mir-1183	0	0	0	0	0	0	0	0	0	0	0	0	0	0	0	0
hsa-miR-1184|hsa-mir-1184-1	0	0	0	0	0	0	0	0	0	0	0	0	0	0	0	0
hsa-miR-1184|hsa-mir-1184-2	0	0	0	0	0	0	0	0	0	0	0	0	0	0	0	0
hsa-miR-1184|hsa-mir-1184-3	0	0	0	0	0	0	0	0	0	0	0	0	0	0	0	0
hsa-miR-1185-1-3p|hsa-mir-1185-1	6	8	3	6	0	0	3	0	3	1	7	1	2	2	5	3.13333
hsa-miR-1185-2-3p|hsa-mir-1185-2	1	2	1	0	0	0	2	0	0	0	2	0	1	0	1	0.666667
hsa-miR-1185-5p|hsa-mir-1185-1	0	4	1	4	0	0	2	0	3	2	3	0	1	3	3	1.73333
hsa-miR-1185-5p|hsa-mir-1185-2	0	4	1	4	0	0	2	0	3	2	3	0	1	3	3	1.73333
hsa-miR-1193|hsa-mir-1193	0	0	0	0	0	0	0	0	0	0	0	0	0	0	0	0
hsa-miR-1197|hsa-mir-1197	1	0	0	1	0	0	1	0	1	2	0	1	2	0	3	0.8
hsa-miR-1199-3p|hsa-mir-1199	0	0	0	0	0	0	0	0	0	0	0	0	0	0	0	0
hsa-miR-1199-5p|hsa-mir-1199	0	0	0	0	0	0	0	0	0	0	0	0	0	0	0	0
hsa-miR-1200|hsa-mir-1200	0	0	0	0	0	0	0	0	0	0	0	0	0	0	0	0
hsa-miR-1202|hsa-mir-1202	0	0	0	0	0	0	0	0	0	0	0	0	0	0	0	0
hsa-miR-1203|hsa-mir-1203	1	0	0	0	0	0	0	0	0	0	0	0	0	0	0	0.0666667
hsa-miR-1204|hsa-mir-1204	0	0	0	0	0	0	0	0	0	0	0	0	0	0	0	0
hsa-miR-1205|hsa-mir-1205	0	0	0	0	0	0	0	0	0	0	0	0	0	0	0	0
hsa-miR-1206|hsa-mir-1206	0	0	0	0	0	0	0	0	0	0	0	0	0	0	0	0
hsa-miR-1207-3p|hsa-mir-1207	0	0	0	0	0	0	0	0	0	0	0	0	0	0	0	0
hsa-miR-1207-5p|hsa-mir-1207	0	0	0	0	1	1	0	0	0	0	0	0	0	0	1	0.2
hsa-miR-1208|hsa-mir-1208	0	0	0	0	0	0	0	0	0	0	0	0	0	0	0	0
hsa-miR-122-3p|hsa-mir-122	16	0	0	0	0	0	0	2	9	3	6	1	0	0	1	2.53333
hsa-miR-122-5p|hsa-mir-122	655	0	5	2	2	1	0	138	270	169	457	2	3	0	1	113.667
hsa-miR-1224-3p|hsa-mir-1224	0	0	0	0	0	1	0	0	0	0	0	0	0	0	1	0.133333
hsa-miR-1224-5p|hsa-mir-1224	0	1	0	3	0	0	0	0	0	0	0	0	0	0	1	0.333333
hsa-miR-1225-3p|hsa-mir-1225	0	0	0	0	3	0	0	0	0	0	0	0	0	0	0	0.2
hsa-miR-1225-5p|hsa-mir-1225	0	0	0	0	0	0	0	1	0	0	0	0	0	0	0	0.0666667
hsa-miR-1226-3p|hsa-mir-1226	11	7	13	2	0	0	4	0	6	7	9	8	7	3	4	5.4
hsa-miR-1226-5p|hsa-mir-1226	1	0	0	1	0	0	0	1	0	0	0	0	0	0	0	0.2
hsa-miR-1227-3p|hsa-mir-1227	0	0	0	0	0	0	0	0	0	0	0	0	0	0	1	0.0666667
hsa-miR-1227-5p|hsa-mir-1227	0	0	0	0	0	0	0	0	0	0	0	0	0	0	0	0
hsa-miR-1228-3p|hsa-mir-1228	0	3	1	0	0	1	1	0	1	1	0	0	3	0	0	0.733333
hsa-miR-1228-5p|hsa-mir-1228	0	0	0	0	0	0	0	0	0	0	0	0	0	0	0	0
hsa-miR-1229-3p|hsa-mir-1229	0	0	0	0	1	0	1	0	0	0	1	0	0	0	1	0.266667
hsa-miR-1229-5p|hsa-mir-1229	0	0	0	0	0	0	0	0	0	0	0	0	0	0	0	0
hsa-miR-1231|hsa-mir-1231	0	0	0	0	0	0	0	0	0	0	0	0	0	0	0	0
hsa-miR-1233-3p|hsa-mir-1233-1	0	0	0	0	0	0	0	0	0	0	0	0	3	0	0	0.2
hsa-miR-1233-3p|hsa-mir-1233-2	0	0	0	0	0	0	0	0	0	0	0	0	3	0	0	0.2
hsa-miR-1233-5p|hsa-mir-1233-1	0	0	1	0	0	0	0	0	0	0	0	1	0	0	0	0.133333
hsa-miR-1233-5p|hsa-mir-1233-2	0	0	1	0	0	0	0	0	0	0	0	1	0	0	0	0.133333
hsa-miR-1234-3p|hsa-mir-1234	2	1	2	0	0	0	1	0	0	1	0	1	1	3	0	0.8
hsa-miR-1236-3p|hsa-mir-1236	0	0	0	0	0	0	0	0	0	0	0	0	0	0	0	0
hsa-miR-1236-5p|hsa-mir-1236	0	0	0	0	0	0	0	0	0	0	0	0	0	0	0	0
hsa-miR-1237-3p|hsa-mir-1237	0	0	1	0	1	0	0	0	0	0	0	0	0	0	0	0.133333
hsa-miR-1237-5p|hsa-mir-1237	0	0	0	0	0	0	0	0	3	0	0	0	0	0	0	0.2
hsa-miR-1238-3p|hsa-mir-1238	0	0	0	0	0	0	0	0	0	0	0	0	0	0	0	0
hsa-miR-1238-5p|hsa-mir-1238	0	0	0	0	0	0	0	0	0	0	0	0	0	0	0	0
hsa-miR-124-3p|hsa-mir-124-1	0	0	0	1	0	0	1	0	1	0	0	0	0	0	0	0.2
hsa-miR-124-3p|hsa-mir-124-2	0	0	0	1	0	0	1	0	1	0	0	0	0	0	0	0.2
hsa-miR-124-3p|hsa-mir-124-3	0	0	0	1	0	0	1	0	1	0	0	0	0	0	0	0.2
hsa-miR-124-5p|hsa-mir-124-1	0	0	0	0	0	0	0	0	0	0	0	0	0	0	0	0
hsa-miR-124-5p|hsa-mir-124-2	0	0	0	0	0	0	0	0	0	0	0	0	0	0	0	0
hsa-miR-124-5p|hsa-mir-124-3	0	0	0	0	0	0	0	0	0	0	0	0	0	0	0	0
hsa-miR-1243|hsa-mir-1243	2	3	0	2	0	0	0	0	1	1	1	3	0	0	1	0.933333
hsa-miR-1244|hsa-mir-1244-1	0	0	0	0	0	0	0	0	0	0	0	0	0	0	0	0
hsa-miR-1244|hsa-mir-1244-2	0	0	0	0	0	0	0	0	0	0	0	0	0	0	0	0
hsa-miR-1244|hsa-mir-1244-3	0	0	0	0	0	0	0	0	0	0	0	0	0	0	0	0
hsa-miR-1244|hsa-mir-1244-4	0	0	0	0	0	0	0	0	0	0	0	0	0	0	0	0
hsa-miR-1245a|hsa-mir-1245a	0	0	0	0	0	0	1	0	0	0	0	0	1	0	0	0.133333
hsa-miR-1245b-3p|hsa-mir-1245b	1	0	0	0	0	0	0	0	0	0	0	0	0	0	0	0.0666667
hsa-miR-1245b-5p|hsa-mir-1245b	0	0	0	0	0	0	0	0	0	0	0	0	0	0	0	0
hsa-miR-1246|hsa-mir-1246	137	274	285	45	11	52	39	2092	112	34	134	228	164	371	97	271.667
hsa-miR-1247-3p|hsa-mir-1247	0	0	0	0	0	0	0	0	1	0	0	0	1	0	1	0.2
hsa-miR-1247-5p|hsa-mir-1247	81	78	78	9	5	3	44	4	24	56	77	77	128	43	50	50.4667
hsa-miR-1248|hsa-mir-1248	2	9	4	0	4	1	4	3	3	2	3	3	6	2	32	5.2
hsa-miR-1249-3p|hsa-mir-1249	19	71	21	7	23	22	16	4	16	68	22	36	89	40	16	31.3333
hsa-miR-1249-5p|hsa-mir-1249	0	0	0	0	0	0	0	0	0	0	0	0	0	0	0	0
hsa-miR-1250-3p|hsa-mir-1250	0	0	0	0	0	0	0	0	0	0	0	0	0	0	0	0
hsa-miR-1250-5p|hsa-mir-1250	0	0	0	1	0	0	0	0	0	0	0	0	0	0	0	0.0666667
hsa-miR-1251-3p|hsa-mir-1251	0	0	0	0	0	0	0	0	0	0	0	0	0	0	0	0
hsa-miR-1251-5p|hsa-mir-1251	0	0	0	0	0	1	0	0	0	0	1	0	0	2	0	0.266667
hsa-miR-1252-3p|hsa-mir-1252	0	0	0	0	0	0	0	0	0	0	0	0	0	0	0	0
hsa-miR-1252-5p|hsa-mir-1252	0	0	0	0	0	0	0	0	0	0	0	0	0	0	0	0
hsa-miR-1253|hsa-mir-1253	0	0	2	2	0	0	0	0	0	0	0	0	1	0	1	0.4
hsa-miR-1254|hsa-mir-1254-1	1	1	0	2	1	0	2	0	1	2	2	1	1	0	1	1
hsa-miR-1254|hsa-mir-1254-2	1	1	0	2	1	0	2	0	1	2	2	1	1	0	1	1
hsa-miR-1255a|hsa-mir-1255a	5	2	2	2	0	0	0	0	3	6	4	0	1	5	0	2
hsa-miR-1255b-2-3p|hsa-mir-1255b-2	0	0	0	1	0	0	0	0	0	0	0	0	0	0	0	0.0666667
hsa-miR-1255b-5p|hsa-mir-1255b-1	1	0	1	1	0	0	4	0	0	3	3	2	1	1	2	1.26667
hsa-miR-1255b-5p|hsa-mir-1255b-2	1	0	1	1	0	0	4	0	0	3	3	2	1	1	2	1.26667
hsa-miR-1256|hsa-mir-1256	0	0	2	1	0	0	0	0	0	1	1	0	0	0	1	0.4
hsa-miR-1257|hsa-mir-1257	0	0	0	0	0	0	0	0	0	0	0	0	0	0	0	0
hsa-miR-1258|hsa-mir-1258	0	2	1	2	0	2	2	0	0	0	4	0	3	2	3	1.4
hsa-miR-125a-3p|hsa-mir-125a	30	12	29	6	2	0	9	1	15	11	16	13	33	6	15	13.2
hsa-miR-125a-5p|hsa-mir-125a	4856	3551	5955	687	672	238	2729	152	2210	3057	4344	4723	9891	1496	3697	3217.2
hsa-miR-125b-1-3p|hsa-mir-125b-1	58	66	69	22	8	12	34	1	44	31	55	52	100	32	34	41.2
hsa-miR-125b-2-3p|hsa-mir-125b-2	533	398	326	296	58	64	613	12	298	294	574	649	496	357	501	364.6
hsa-miR-125b-5p|hsa-mir-125b-1	24817	25635	37864	3511	4876	3664	14976	928	14962	20315	25322	30560	79973	14197	23309	21660.6
hsa-miR-125b-5p|hsa-mir-125b-2	24677	25503	37665	3500	4842	3642	14916	924	14908	20189	25209	30387	79639	14136	23193	21555.3
hsa-miR-126-3p|hsa-mir-126	8191	3968	5117	7520	346	426	8841	85	6941	3936	12067	8862	6206	6616	5181	5620.2
hsa-miR-126-5p|hsa-mir-126	3386	1345	2070	1608	312	311	3210	53	3060	1515	3942	3180	2319	2441	2502	2083.6
hsa-miR-1260a|hsa-mir-1260a	215	273	340	108	91	76	205	25	92	148	190	176	1032	180	495	243.067
hsa-miR-1260b|hsa-mir-1260b	264	328	471	117	115	97	218	21	115	205	264	206	1464	206	547	309.2
hsa-miR-1261|hsa-mir-1261	4	0	0	2	6	2	0	3	1	1	1	0	0	0	5	1.66667
hsa-miR-1262|hsa-mir-1262	2	2	3	1	0	0	1	0	0	4	3	3	2	0	0	1.4
hsa-miR-1263|hsa-mir-1263	0	0	0	0	0	0	0	0	0	0	0	0	0	0	0	0
hsa-miR-1264|hsa-mir-1264	0	0	0	0	0	0	0	0	0	0	0	0	0	0	0	0
hsa-miR-1265|hsa-mir-1265	1	0	0	2	0	0	3	0	0	1	0	0	0	0	0	0.466667
hsa-miR-1266-3p|hsa-mir-1266	0	0	0	0	2	0	0	0	0	0	0	0	0	0	0	0.133333
hsa-miR-1266-5p|hsa-mir-1266	0	0	0	0	0	0	0	0	0	0	0	0	0	0	1	0.0666667
hsa-miR-1267|hsa-mir-1267	0	0	0	0	0	0	0	0	0	0	0	0	0	0	0	0
hsa-miR-1268a|hsa-mir-1268a	2	0	0	3	2	3	0	0	1	2	1	0	3	2	16	2.33333
hsa-miR-1268b|hsa-mir-1268b	4	0	6	3	0	2	1	0	1	2	1	2	3	1	7	2.2
hsa-miR-1269a|hsa-mir-1269a	0	0	0	0	0	0	0	0	0	0	0	0	0	0	0	0
hsa-miR-1269b|hsa-mir-1269b	0	0	0	0	0	0	0	0	0	0	0	0	1	0	0	0.0666667
hsa-miR-127-3p|hsa-mir-127	359	368	365	237	106	110	439	12	264	161	634	273	342	184	344	279.867
hsa-miR-127-5p|hsa-mir-127	104	61	42	63	5	6	122	2	55	38	133	50	44	30	64	54.6
hsa-miR-1270|hsa-mir-1270	1	0	8	0	0	0	1	0	0	0	5	2	3	0	2	1.46667
hsa-miR-1271-3p|hsa-mir-1271	0	0	0	0	0	0	3	0	1	0	2	1	0	2	0	0.6
hsa-miR-1271-5p|hsa-mir-1271	664	419	562	226	129	117	866	14	575	414	766	562	1041	317	884	503.733
hsa-miR-1272|hsa-mir-1272	0	0	0	0	0	0	0	0	0	0	0	0	0	0	0	0
hsa-miR-1273a|hsa-mir-1273a	0	0	1	1	0	0	0	0	0	0	0	0	0	0	0	0.133333
hsa-miR-1273c|hsa-mir-1273c	9	7	8	2	0	2	11	0	6	6	10	5	14	7	4	6.06667
hsa-miR-1273d|hsa-mir-1273d	1	0	0	3	0	1	1	0	0	0	0	0	3	0	0	0.6
hsa-miR-1273e|hsa-mir-1273e	0	0	1	3	0	0	0	0	0	0	0	0	0	0	0	0.266667
hsa-miR-1273f|hsa-mir-1273f	0	0	0	2	0	0	1	0	0	2	0	0	0	0	1	0.4
hsa-miR-1273g-3p|hsa-mir-1273g	8	1	5	11	0	0	6	2	2	2	9	17	5	2	4	4.93333
hsa-miR-1273g-5p|hsa-mir-1273g	0	0	0	0	0	0	0	0	0	0	0	0	0	0	0	0
hsa-miR-1273h-3p|hsa-mir-1273h	2	0	0	0	1	0	0	0	0	0	0	0	2	0	0	0.333333
hsa-miR-1273h-5p|hsa-mir-1273h	0	2	0	0	0	0	0	0	0	0	0	0	0	0	0	0.133333
hsa-miR-1275|hsa-mir-1275	5	17	14	2	6	6	5	1	11	4	13	4	30	1	9	8.53333
hsa-miR-1276|hsa-mir-1276	0	0	1	0	0	0	0	0	0	0	0	2	1	1	1	0.4
hsa-miR-1277-3p|hsa-mir-1277	10	2	9	5	0	1	11	0	7	12	31	18	4	11	4	8.33333
hsa-miR-1277-5p|hsa-mir-1277	5	0	3	7	0	0	4	0	2	10	7	4	4	4	1	3.4
hsa-miR-1278|hsa-mir-1278	3	1	0	2	1	0	2	0	1	1	0	0	0	2	3	1.06667
hsa-miR-1279|hsa-mir-1279	0	0	0	0	0	0	0	0	0	0	0	0	0	0	0	0
hsa-miR-128-1-5p|hsa-mir-128-1	0	1	10	3	1	0	5	1	1	1	1	2	5	2	3	2.4
hsa-miR-128-2-5p|hsa-mir-128-2	2	1	3	0	0	0	1	0	0	3	0	3	0	1	1	1
hsa-miR-128-3p|hsa-mir-128-1	15678	9607	10312	3722	1093	1370	8518	259	9047	11300	13864	13994	10011	8931	9248	8463.6
hsa-miR-128-3p|hsa-mir-128-2	8858	5569	5958	2184	675	832	5167	167	5203	6395	8321	7986	5917	5486	5430	4943.2
hsa-miR-1281|hsa-mir-1281	1	1	4	4	0	0	0	0	0	1	0	0	0	0	1	0.8
hsa-miR-1282|hsa-mir-1282	0	0	0	0	0	0	0	0	0	0	0	0	0	0	0	0
hsa-miR-1283|hsa-mir-1283-1	1	1	1	0	0	0	2	0	0	1	0	3	2	2	0	0.866667
hsa-miR-1283|hsa-mir-1283-2	1	1	1	0	0	0	2	0	0	1	0	3	2	2	0	0.866667
hsa-miR-1284|hsa-mir-1284	2	2	6	1	0	0	1	0	1	0	3	5	4	2	2	1.93333
hsa-miR-1285-3p|hsa-mir-1285-1	14	6	8	1	0	0	8	0	4	7	4	6	5	8	7	5.2
hsa-miR-1285-3p|hsa-mir-1285-2	12	5	6	1	0	0	6	0	4	2	3	3	4	7	6	3.93333
hsa-miR-1285-5p|hsa-mir-1285-1	4	4	4	9	0	0	2	0	1	2	1	3	3	2	2	2.46667
hsa-miR-1286|hsa-mir-1286	0	0	0	0	0	0	0	0	0	0	0	0	0	0	0	0
hsa-miR-1287-3p|hsa-mir-1287	1	0	0	0	0	0	0	0	1	0	0	0	0	0	1	0.2
hsa-miR-1287-5p|hsa-mir-1287	17	7	7	9	3	3	5	3	8	2	12	4	10	13	7	7.33333
hsa-miR-1288-3p|hsa-mir-1288	0	0	0	0	0	0	0	0	0	1	0	0	0	0	0	0.0666667
hsa-miR-1288-5p|hsa-mir-1288	0	0	0	0	0	0	0	0	0	0	0	0	0	0	0	0
hsa-miR-1289|hsa-mir-1289-1	0	1	0	1	0	0	0	0	0	0	0	0	1	1	0	0.266667
hsa-miR-1289|hsa-mir-1289-2	0	1	0	1	0	0	0	0	0	0	0	0	1	1	0	0.266667
hsa-miR-129-1-3p|hsa-mir-129-1	1	0	0	0	1	0	2	0	0	0	0	0	0	1	0	0.333333
hsa-miR-129-2-3p|hsa-mir-129-2	2	2	1	0	1	0	3	0	1	1	1	3	5	0	1	1.4
hsa-miR-129-5p|hsa-mir-129-1	0	0	0	1	1	0	1	1	0	0	0	1	6	0	0	0.733333
hsa-miR-129-5p|hsa-mir-129-2	0	0	0	1	0	0	1	1	0	0	0	1	6	0	0	0.666667
hsa-miR-1290|hsa-mir-1290	35	53	77	4	0	6	2	19	12	3	36	40	44	10	16	23.8
hsa-miR-1291|hsa-mir-1291	52	75	64	33	14	7	58	10	27	26	39	19	35	23	106	39.2
hsa-miR-1292-3p|hsa-mir-1292	0	1	0	0	0	0	0	0	0	0	0	0	2	0	0	0.2
hsa-miR-1292-5p|hsa-mir-1292	8	7	14	3	0	0	4	0	2	0	1	3	9	1	1	3.53333
hsa-miR-1293|hsa-mir-1293	0	0	0	0	0	0	0	0	0	0	1	0	0	0	0	0.0666667
hsa-miR-1294|hsa-mir-1294	0	2	1	0	0	0	1	0	3	4	1	2	1	3	2	1.33333
hsa-miR-1295a|hsa-mir-1295a	1	0	0	0	1	0	0	0	1	0	1	1	0	1	0	0.4
hsa-miR-1295b-3p|hsa-mir-1295b	0	0	0	1	0	0	0	0	0	0	0	0	0	0	0	0.0666667
hsa-miR-1295b-5p|hsa-mir-1295b	0	0	0	0	0	1	0	0	0	0	0	0	0	0	0	0.0666667
hsa-miR-1296-3p|hsa-mir-1296	1	1	0	7	0	1	0	0	0	0	0	0	0	0	1	0.733333
hsa-miR-1296-5p|hsa-mir-1296	464	386	627	292	137	251	402	6	373	186	416	431	763	336	448	367.867
hsa-miR-1297|hsa-mir-1297	4	5	9	2	2	1	15	0	9	3	6	14	4	7	8	5.93333
hsa-miR-1298-3p|hsa-mir-1298	0	0	0	0	0	0	0	0	0	0	0	0	0	0	0	0
hsa-miR-1298-5p|hsa-mir-1298	1	3	0	1	0	0	0	0	0	0	0	0	1	0	0	0.4
hsa-miR-1299|hsa-mir-1299	11	4	3	6	4	0	12	0	12	4	4	13	12	0	5	6
hsa-miR-1301-3p|hsa-mir-1301	116	230	187	59	38	14	72	3	22	58	136	92	112	49	66	83.6
hsa-miR-1301-5p|hsa-mir-1301	0	0	0	0	0	0	0	0	0	0	0	0	0	0	0	0
hsa-miR-1302|hsa-mir-1302-1	0	0	0	0	0	0	1	0	0	2	2	0	0	3	1	0.6
hsa-miR-1302|hsa-mir-1302-10	0	0	0	0	0	0	1	0	0	2	2	0	0	3	1	0.6
hsa-miR-1302|hsa-mir-1302-11	0	0	0	0	0	0	1	0	0	2	2	0	0	3	1	0.6
hsa-miR-1302|hsa-mir-1302-2	0	0	0	0	0	0	1	0	0	2	2	0	0	3	1	0.6
hsa-miR-1302|hsa-mir-1302-3	0	0	0	0	0	0	1	0	0	2	2	0	0	3	1	0.6
hsa-miR-1302|hsa-mir-1302-4	0	0	0	0	0	0	1	0	0	2	2	0	0	2	1	0.533333
hsa-miR-1302|hsa-mir-1302-5	0	0	0	0	0	0	1	0	0	2	2	0	0	2	1	0.533333
hsa-miR-1302|hsa-mir-1302-6	0	0	0	0	0	0	1	0	0	2	2	0	0	3	1	0.6
hsa-miR-1302|hsa-mir-1302-7	0	0	0	0	0	0	1	0	0	2	2	0	0	3	1	0.6
hsa-miR-1302|hsa-mir-1302-8	0	0	0	0	0	0	1	0	0	2	2	0	0	3	1	0.6
hsa-miR-1302|hsa-mir-1302-9	0	0	0	0	0	0	1	0	0	2	2	0	0	3	1	0.6
hsa-miR-1303|hsa-mir-1303	337	226	232	53	17	22	197	6	230	108	258	142	169	116	261	158.267
hsa-miR-1304-3p|hsa-mir-1304	10	2	8	3	3	3	7	6	3	6	5	10	15	9	7	6.46667
hsa-miR-1304-5p|hsa-mir-1304	1	0	0	0	0	0	0	0	0	0	2	1	0	0	0	0.266667
hsa-miR-1305|hsa-mir-1305	0	0	0	0	0	0	0	0	0	0	0	0	0	0	0	0
hsa-miR-1306-3p|hsa-mir-1306	25	38	11	9	1	3	9	0	13	9	20	20	39	9	18	14.9333
hsa-miR-1306-5p|hsa-mir-1306	11	5	21	6	10	10	12	0	14	10	6	30	37	22	7	13.4
hsa-miR-1307-3p|hsa-mir-1307	395	478	434	98	63	66	180	2	118	85	234	319	330	110	143	203.667
hsa-miR-1307-5p|hsa-mir-1307	56	72	62	46	5	13	168	1	73	72	125	83	27	65	41	60.6
hsa-miR-130a-3p|hsa-mir-130a	78	25	39	39	1	4	44	1	63	32	105	36	25	35	35	37.4667
hsa-miR-130a-5p|hsa-mir-130a	0	0	0	0	0	0	0	0	0	0	0	0	0	0	0	0
hsa-miR-130b-3p|hsa-mir-130b	22	5	14	4	0	2	14	0	11	6	11	5	6	10	3	7.53333
hsa-miR-130b-5p|hsa-mir-130b	21	17	27	1	5	4	5	0	5	7	9	14	30	2	7	10.2667
hsa-miR-132-3p|hsa-mir-132	170	129	162	56	34	24	113	3	62	77	137	88	149	32	93	88.6
hsa-miR-132-5p|hsa-mir-132	32	30	36	17	6	1	35	1	32	24	39	12	30	26	42	24.2
hsa-miR-1321|hsa-mir-1321	0	0	0	0	0	0	0	0	0	0	0	0	0	0	0	0
hsa-miR-1322|hsa-mir-1322	0	1	0	0	0	0	0	1	0	0	0	0	0	0	0	0.133333
hsa-miR-1323|hsa-mir-1323	23	32	61	9	5	2	42	1	13	20	32	44	78	8	15	25.6667
hsa-miR-1324|hsa-mir-1324	0	0	0	0	0	0	0	0	0	0	0	0	0	0	0	0
hsa-miR-133a-3p|hsa-mir-133a-1	1947983	2044530	1712332	767464	325728	283784	1801266	64367	1241998	1137191	1493303	1871356	3061431	1100864	2247084	1.40671e+06
hsa-miR-133a-3p|hsa-mir-133a-2	1947983	2044530	1712332	767464	325728	283784	1801266	64367	1241998	1137191	1493303	1871356	3061431	1100864	2247084	1.40671e+06
hsa-miR-133a-5p|hsa-mir-133a-1	18203	11660	8395	12203	708	731	24656	324	11776	17481	18078	18436	12716	9122	13134	11841.5
hsa-miR-133a-5p|hsa-mir-133a-2	18222	11668	8418	12215	709	732	24684	324	11799	17504	18091	18453	12723	9129	13145	11854.4
hsa-miR-133b|hsa-mir-133b	28820	28182	21763	28338	11142	30947	36252	1131	52020	15894	27127	23248	31174	73482	58938	31230.5
hsa-miR-134-3p|hsa-mir-134	1	0	0	1	0	0	0	0	0	1	0	0	1	0	1	0.333333
hsa-miR-134-5p|hsa-mir-134	27	27	20	25	4	5	43	0	25	15	46	23	33	22	22	22.4667
hsa-miR-1343-3p|hsa-mir-1343	4	3	10	0	0	1	2	0	2	3	8	6	5	1	4	3.26667
hsa-miR-1343-5p|hsa-mir-1343	0	1	0	0	0	0	0	0	0	0	0	1	0	1	1	0.266667
hsa-miR-135a-3p|hsa-mir-135a-1	0	0	0	0	0	0	0	0	0	0	0	0	0	1	0	0.0666667
hsa-miR-135a-5p|hsa-mir-135a-1	60	37	54	73	0	23	292	1	76	18	105	269	50	99	126	85.5333
hsa-miR-135a-5p|hsa-mir-135a-2	60	37	54	73	0	23	291	1	76	18	107	269	50	99	127	85.6667
hsa-miR-135b-3p|hsa-mir-135b	0	0	0	0	0	0	0	0	0	0	0	0	0	0	0	0
hsa-miR-135b-5p|hsa-mir-135b	0	0	0	0	0	1	0	0	0	0	1	0	0	1	0	0.2
hsa-miR-136-3p|hsa-mir-136	198	78	95	187	10	33	266	5	205	179	545	124	63	227	118	155.533
hsa-miR-136-5p|hsa-mir-136	7	1	3	4	1	1	2	0	6	5	9	5	5	11	6	4.4
hsa-miR-137|hsa-mir-137	0	0	0	0	0	0	0	0	0	0	0	0	0	0	0	0
hsa-miR-138-1-3p|hsa-mir-138-1	0	0	0	0	0	0	0	0	0	0	0	0	0	0	0	0
hsa-miR-138-2-3p|hsa-mir-138-2	0	0	0	0	0	0	0	0	0	0	0	0	0	0	0	0
hsa-miR-138-5p|hsa-mir-138-1	0	1	1	0	1	0	1	0	0	1	3	0	0	0	0	0.533333
hsa-miR-138-5p|hsa-mir-138-2	0	1	0	0	0	0	0	0	0	0	2	0	0	0	0	0.2
hsa-miR-139-3p|hsa-mir-139	8	18	20	5	3	0	12	0	5	2	9	18	27	7	7	9.4
hsa-miR-139-5p|hsa-mir-139	505	480	635	143	55	81	460	20	248	260	585	580	910	211	458	375.4
hsa-miR-140-3p|hsa-mir-140	3087	1684	2001	1834	337	791	2663	49	2297	1636	3090	2265	1912	1626	2660	1862.13
hsa-miR-140-5p|hsa-mir-140	124	92	80	195	23	26	259	4	203	188	256	122	89	186	152	133.267
hsa-miR-141-3p|hsa-mir-141	0	0	1	0	0	0	1	0	1	0	1	1	0	1	0	0.4
hsa-miR-141-5p|hsa-mir-141	0	0	0	0	0	0	0	0	0	0	0	0	0	0	0	0
hsa-miR-142-3p|hsa-mir-142	58	11	17	50	4	16	44	0	55	32	61	21	17	32	17	29
hsa-miR-142-5p|hsa-mir-142	474	68	308	74	25	67	172	0	149	129	256	136	150	219	122	156.6
hsa-miR-143-3p|hsa-mir-143	27147	15174	16931	42812	903	3478	36641	350	34508	12753	40279	21189	11299	26645	27911	21201.3
hsa-miR-143-5p|hsa-mir-143	29	21	28	36	4	2	45	1	74	10	54	27	37	14	89	31.4
hsa-miR-144-3p|hsa-mir-144	612	57	412	102	4	48	356	2	135	224	406	218	52	402	84	207.6
hsa-miR-144-5p|hsa-mir-144	959	151	542	231	24	115	396	12	249	385	463	413	266	214	305	315
hsa-miR-145-3p|hsa-mir-145	360	234	237	381	40	75	400	6	466	190	554	314	327	243	554	292.067
hsa-miR-145-5p|hsa-mir-145	2639	2309	4860	1717	1470	2915	2621	77	5627	1058	2993	2549	7782	6489	5577	3378.87
hsa-miR-1468-3p|hsa-mir-1468	0	0	0	0	0	0	0	0	0	0	0	0	0	0	0	0
hsa-miR-1468-5p|hsa-mir-1468	7	9	8	2	1	0	3	0	1	5	2	5	11	0	4	3.86667
hsa-miR-1469|hsa-mir-1469	10	13	12	14	140	64	0	1	3	1	6	0	2	3	107	25.0667
hsa-miR-146a-3p|hsa-mir-146a	1	0	0	0	0	0	0	0	1	0	1	0	0	1	0	0.266667
hsa-miR-146a-5p|hsa-mir-146a	230	215	234	331	33	49	289	8	205	87	396	298	297	144	268	205.6
hsa-miR-146b-3p|hsa-mir-146b	1	4	4	4	3	1	8	0	1	0	2	4	15	2	2	3.4
hsa-miR-146b-5p|hsa-mir-146b	263	436	212	273	100	23	379	1	116	167	350	177	1015	127	98	249.133
hsa-miR-1470|hsa-mir-1470	0	0	0	0	0	0	0	0	0	0	0	0	0	0	1	0.0666667
hsa-miR-1471|hsa-mir-1471	0	0	0	0	0	0	0	0	0	0	0	0	0	0	0	0
hsa-miR-147a|hsa-mir-147a	0	0	0	0	0	0	0	0	0	0	0	0	0	0	0	0
hsa-miR-147b|hsa-mir-147b	1	1	3	3	0	0	2	0	2	2	1	1	0	6	0	1.46667
hsa-miR-148a-3p|hsa-mir-148a	1625	921	1069	1245	96	286	1988	26	1226	1393	2114	1267	855	1376	1385	1124.8
hsa-miR-148a-5p|hsa-mir-148a	9	4	4	7	0	0	12	0	9	5	7	9	9	8	6	5.93333
hsa-miR-148b-3p|hsa-mir-148b	1130	544	684	569	63	153	684	8	664	686	932	629	463	788	590	572.467
hsa-miR-148b-5p|hsa-mir-148b	14	9	11	13	2	3	13	0	15	25	20	11	7	10	11	10.9333
hsa-miR-149-3p|hsa-mir-149	0	0	0	0	0	0	0	0	0	0	1	0	0	0	1	0.133333
hsa-miR-149-5p|hsa-mir-149	119	155	210	38	44	29	96	4	42	76	124	152	348	60	101	106.533
hsa-miR-150-3p|hsa-mir-150	2	3	5	1	0	1	1	0	3	1	2	3	5	1	2	2
hsa-miR-150-5p|hsa-mir-150	533	457	935	175	111	86	538	23	280	247	513	846	1903	330	410	492.467
hsa-miR-151a-3p|hsa-mir-151a	1258	891	810	738	151	259	1267	22	818	652	1229	1038	1263	976	1000	824.8
hsa-miR-151a-5p|hsa-mir-151a	6433	4884	4036	1519	621	484	4575	163	3798	3624	4706	5864	6409	3145	4215	3631.73
hsa-miR-151b|hsa-mir-151b	479	318	294	145	55	58	347	11	296	294	396	404	314	258	286	263.667
hsa-miR-152-3p|hsa-mir-152	2036	1400	1158	1467	301	506	1931	32	2248	1726	2568	1722	1406	2428	1893	1521.47
hsa-miR-152-5p|hsa-mir-152	3	5	1	1	0	0	6	0	6	1	3	0	0	1	3	2
hsa-miR-153-3p|hsa-mir-153-1	1	0	0	1	0	0	0	0	0	0	4	1	0	0	0	0.466667
hsa-miR-153-3p|hsa-mir-153-2	1	0	0	1	0	0	0	0	0	0	4	1	0	0	0	0.466667
hsa-miR-153-5p|hsa-mir-153-2	0	0	0	0	0	1	0	0	0	0	0	0	0	2	0	0.2
hsa-miR-1537-3p|hsa-mir-1537	1	0	0	1	0	1	1	0	0	0	0	0	0	0	0	0.266667
hsa-miR-1537-5p|hsa-mir-1537	0	0	0	0	0	0	0	0	0	0	0	0	0	0	0	0
hsa-miR-1538|hsa-mir-1538	0	1	0	0	0	0	0	2	1	0	1	0	0	0	0	0.333333
hsa-miR-1539|hsa-mir-1539	0	0	0	0	0	0	0	0	0	0	0	0	0	0	0	0
hsa-miR-154-3p|hsa-mir-154	27	9	19	17	2	5	30	0	24	19	50	27	23	15	23	19.3333
hsa-miR-154-5p|hsa-mir-154	11	13	5	10	1	5	17	2	15	3	25	8	4	10	9	9.2
hsa-miR-155-3p|hsa-mir-155	0	0	0	0	0	0	0	0	0	0	0	0	0	0	0	0
hsa-miR-155-5p|hsa-mir-155	95	90	74	55	6	5	60	1	56	23	104	28	87	29	47	50.6667
hsa-miR-1587|hsa-mir-1587	0	0	0	0	0	0	0	0	0	0	0	0	0	0	0	0
hsa-miR-15a-3p|hsa-mir-15a	0	0	0	0	0	1	0	1	4	0	0	0	0	0	1	0.466667
hsa-miR-15a-5p|hsa-mir-15a	604	249	240	451	14	132	567	8	644	389	547	451	221	759	429	380.333
hsa-miR-15b-3p|hsa-mir-15b	67	21	38	14	7	9	29	1	21	22	33	22	35	31	45	26.3333
hsa-miR-15b-5p|hsa-mir-15b	1762	620	1664	708	113	429	808	43	904	654	1268	1020	988	739	916	842.4
hsa-miR-16-1-3p|hsa-mir-16-1	1	0	0	0	0	0	2	0	0	2	0	5	0	0	1	0.733333
hsa-miR-16-2-3p|hsa-mir-16-2	524	180	329	113	21	36	256	6	153	178	291	357	349	149	218	210.667
hsa-miR-16-5p|hsa-mir-16-1	14446	5121	8028	7741	1078	4061	10586	147	12043	6044	13100	9340	6988	14983	10572	8285.2
hsa-miR-16-5p|hsa-mir-16-2	14405	5099	8020	7713	1072	4040	10554	148	12008	6026	13057	9327	6942	14929	10534	8258.27
hsa-miR-17-3p|hsa-mir-17	5	8	6	8	0	1	11	0	11	13	27	10	4	19	13	9.06667
hsa-miR-17-5p|hsa-mir-17	320	134	222	166	22	82	205	5	247	172	338	241	204	237	211	187.067
hsa-miR-181a-2-3p|hsa-mir-181a-2	1002	910	1029	320	113	61	523	24	445	615	574	931	2347	304	659	657.133
hsa-miR-181a-3p|hsa-mir-181a-1	38	32	24	8	5	2	15	0	11	23	41	16	52	8	17	19.4667
hsa-miR-181a-5p|hsa-mir-181a-1	6483	3394	3656	3249	725	867	4289	77	4695	2956	6464	4833	4353	4810	4696	3703.13
hsa-miR-181a-5p|hsa-mir-181a-2	6483	3394	3657	3249	725	867	4290	77	4695	2955	6464	4833	4353	4810	4696	3703.2
hsa-miR-181b-2-3p|hsa-mir-181b-2	12	7	2	13	1	1	27	0	8	15	14	13	11	15	4	9.53333
hsa-miR-181b-3p|hsa-mir-181b-1	0	2	0	1	0	0	0	0	0	0	1	0	1	0	0	0.333333
hsa-miR-181b-5p|hsa-mir-181b-1	1323	906	959	549	125	153	766	25	756	471	1177	994	1107	666	883	724
hsa-miR-181b-5p|hsa-mir-181b-2	1836	1201	1320	680	155	185	1001	34	970	655	1537	1399	1558	782	1153	964.4
hsa-miR-181c-3p|hsa-mir-181c	11	8	4	5	1	1	5	0	4	5	12	5	5	1	2	4.6
hsa-miR-181c-5p|hsa-mir-181c	44	20	16	33	3	10	31	1	35	24	95	21	37	43	25	29.2
hsa-miR-181d-3p|hsa-mir-181d	0	0	0	1	0	0	0	0	0	0	0	0	0	0	0	0.0666667
hsa-miR-181d-5p|hsa-mir-181d	29	18	11	10	2	3	15	1	20	12	66	16	34	18	19	18.2667
hsa-miR-182-3p|hsa-mir-182	0	0	0	0	0	0	0	0	1	0	0	0	0	0	0	0.0666667
hsa-miR-182-5p|hsa-mir-182	496	137	218	87	8	49	184	9	141	164	142	115	100	49	121	134.667
hsa-miR-1825|hsa-mir-1825	0	0	0	0	0	0	0	0	0	0	0	0	0	0	0	0
hsa-miR-1827|hsa-mir-1827	1	0	1	2	0	0	3	0	1	1	4	1	0	2	1	1.13333
hsa-miR-183-3p|hsa-mir-183	5	0	1	0	1	0	2	0	2	3	0	1	0	0	1	1.06667
hsa-miR-183-5p|hsa-mir-183	163	40	70	23	5	24	78	3	49	44	57	43	35	29	43	47.0667
hsa-miR-184|hsa-mir-184	2	1	4	3	1	1	3	0	4	3	5	7	11	0	4	3.26667
hsa-miR-185-3p|hsa-mir-185	4	7	4	3	1	2	6	1	3	3	9	1	5	1	5	3.66667
hsa-miR-185-5p|hsa-mir-185	900	621	686	304	33	140	649	11	308	321	746	609	446	319	295	425.867
hsa-miR-186-3p|hsa-mir-186	0	2	0	0	0	0	2	0	1	0	1	0	1	1	1	0.6
hsa-miR-186-5p|hsa-mir-186	3195	2225	1902	1117	255	438	2659	61	2606	2226	3362	2712	3362	2382	2383	2059
hsa-miR-187-3p|hsa-mir-187	0	0	0	1	0	0	0	0	0	1	2	0	2	0	0	0.4
hsa-miR-187-5p|hsa-mir-187	0	0	0	0	0	0	1	0	0	0	1	0	0	0	0	0.133333
hsa-miR-188-3p|hsa-mir-188	4	1	1	3	0	1	1	0	3	1	0	0	4	2	0	1.4
hsa-miR-188-5p|hsa-mir-188	23	8	7	7	1	1	33	1	29	9	19	8	6	15	17	12.2667
hsa-miR-18a-3p|hsa-mir-18a	15	1	26	1	0	2	2	0	2	0	3	4	9	8	1	4.93333
hsa-miR-18a-5p|hsa-mir-18a	93	29	49	27	0	4	30	0	36	22	48	48	28	26	19	30.6
hsa-miR-18b-3p|hsa-mir-18b	0	0	0	0	0	0	0	0	0	0	0	0	4	0	0	0.266667
hsa-miR-18b-5p|hsa-mir-18b	8	1	5	2	0	0	4	0	3	2	1	1	1	3	0	2.06667
hsa-miR-1908-3p|hsa-mir-1908	0	0	1	9	0	1	1	1	0	2	1	0	0	0	1	1.13333
hsa-miR-1908-5p|hsa-mir-1908	0	0	5	1	2	2	1	0	1	0	0	0	3	0	1	1.06667
hsa-miR-1909-3p|hsa-mir-1909	0	0	0	0	0	0	0	0	0	0	0	0	0	0	0	0
hsa-miR-1909-5p|hsa-mir-1909	0	0	0	0	0	0	0	0	0	0	0	0	0	1	0	0.0666667
hsa-miR-190a-3p|hsa-mir-190a	3	1	4	5	0	2	8	0	2	4	5	5	1	10	8	3.86667
hsa-miR-190a-5p|hsa-mir-190a	135	46	71	14	1	0	90	1	87	140	187	164	82	60	56	75.6
hsa-miR-190b|hsa-mir-190b	121	224	115	45	3	15	137	1	101	180	323	108	246	197	105	128.067
hsa-miR-191-3p|hsa-mir-191	10	11	12	3	1	3	3	1	2	4	4	9	11	3	4	5.4
hsa-miR-191-5p|hsa-mir-191	5430	4499	5991	1451	964	885	3904	109	2540	3214	5278	4115	8947	2833	4471	3642.07
hsa-miR-1910-3p|hsa-mir-1910	0	1	0	0	0	2	0	0	0	0	0	0	1	0	1	0.333333
hsa-miR-1910-5p|hsa-mir-1910	0	3	0	0	1	0	0	0	0	0	0	0	0	0	0	0.266667
hsa-miR-1911-3p|hsa-mir-1911	0	0	0	0	0	0	0	0	0	0	0	0	0	0	0	0
hsa-miR-1911-5p|hsa-mir-1911	0	0	0	0	1	0	0	1	0	0	0	2	0	0	0	0.266667
hsa-miR-1912|hsa-mir-1912	0	0	0	0	0	0	0	0	0	0	0	0	0	0	0	0
hsa-miR-1913|hsa-mir-1913	1	1	1	2	0	0	0	0	0	1	0	1	6	1	0	0.933333
hsa-miR-1914-3p|hsa-mir-1914	0	0	2	0	0	0	0	0	0	0	0	0	0	0	0	0.133333
hsa-miR-1914-5p|hsa-mir-1914	0	1	1	0	0	0	1	0	0	0	1	1	4	0	0	0.6
hsa-miR-1915-3p|hsa-mir-1915	0	0	0	0	3	0	0	0	0	0	0	0	0	0	0	0.2
hsa-miR-1915-5p|hsa-mir-1915	0	0	0	0	0	0	0	0	0	0	0	0	0	0	0	0
hsa-miR-192-3p|hsa-mir-192	0	0	0	0	0	0	0	0	0	0	1	2	0	1	1	0.333333
hsa-miR-192-5p|hsa-mir-192	138	87	67	86	18	18	208	6	151	88	184	122	116	162	116	104.467
hsa-miR-193a-3p|hsa-mir-193a	7	2	3	8	0	11	12	0	15	7	9	2	1	14	10	6.73333
hsa-miR-193a-5p|hsa-mir-193a	120	155	195	46	35	19	59	11	91	38	97	124	325	39	129	98.8667
hsa-miR-193b-3p|hsa-mir-193b	4363	3276	4650	4253	1892	4716	4234	98	5624	1914	3926	2699	6101	5792	6821	4023.93
hsa-miR-193b-5p|hsa-mir-193b	158	289	234	28	87	91	76	20	106	91	87	130	568	133	191	152.6
hsa-miR-194-3p|hsa-mir-194-2	0	2	2	0	0	0	2	0	0	0	0	2	3	0	0	0.733333
hsa-miR-194-5p|hsa-mir-194-1	127	43	83	84	2	37	93	2	125	58	120	82	76	139	68	75.9333
hsa-miR-194-5p|hsa-mir-194-2	294	120	205	176	18	76	228	7	223	152	272	175	195	267	147	170.333
hsa-miR-195-3p|hsa-mir-195	23	25	17	16	5	1	20	1	4	15	42	19	20	16	36	17.3333
hsa-miR-195-5p|hsa-mir-195	832	570	626	944	80	261	1015	14	941	802	2023	749	664	1011	840	758.133
hsa-miR-196a-3p|hsa-mir-196a-2	3	8	5	4	0	3	57	0	7	35	7	3	15	18	22	12.4667
hsa-miR-196a-5p|hsa-mir-196a-1	4954	3411	3044	2735	317	512	2274	116	3277	2572	4729	5166	3062	2834	1902	2727
hsa-miR-196a-5p|hsa-mir-196a-2	6552	4433	3993	3562	389	670	2895	146	4308	3362	6096	6556	4206	3732	2581	3565.4
hsa-miR-196b-3p|hsa-mir-196b	3	2	1	1	3	0	2	0	0	1	7	3	0	5	1	1.93333
hsa-miR-196b-5p|hsa-mir-196b	579	487	341	445	30	77	578	16	393	636	798	532	346	528	384	411.333
hsa-miR-197-3p|hsa-mir-197	445	275	603	154	139	193	299	10	195	252	369	468	1130	339	294	344.333
hsa-miR-197-5p|hsa-mir-197	0	2	0	1	0	1	1	0	1	0	0	0	1	0	0	0.466667
hsa-miR-1972|hsa-mir-1972-1	0	0	0	1	0	0	0	0	1	0	0	0	0	0	0	0.133333
hsa-miR-1972|hsa-mir-1972-2	0	0	0	1	0	0	0	0	1	0	0	0	0	0	0	0.133333
hsa-miR-1973|hsa-mir-1973	1	0	2	8	0	0	0	0	0	1	0	0	2	0	1	1
hsa-miR-1976|hsa-mir-1976	0	0	0	0	0	0	0	0	0	0	0	0	1	0	0	0.0666667
hsa-miR-198|hsa-mir-198	0	0	0	0	0	0	0	0	0	0	0	0	0	0	0	0
hsa-miR-199a-3p|hsa-mir-199a-1	8825	6161	5693	7446	794	1128	9614	168	8158	6740	21337	6603	7361	5748	7424	6880
hsa-miR-199a-3p|hsa-mir-199a-2	8854	6188	5716	7476	797	1130	9636	168	8185	6769	21435	6642	7397	5767	7451	6907.4
hsa-miR-199a-5p|hsa-mir-199a-1	1423	653	889	813	219	154	1582	30	1516	1062	4333	998	999	1417	1498	1172.4
hsa-miR-199a-5p|hsa-mir-199a-2	1423	652	890	813	217	154	1583	30	1515	1062	4333	996	996	1414	1500	1171.87
hsa-miR-199b-3p|hsa-mir-199b	8825	6161	5693	7446	794	1128	9614	168	8158	6740	21337	6603	7361	5748	7424	6880
hsa-miR-199b-5p|hsa-mir-199b	1967	1177	1263	1342	388	473	1875	61	2387	1702	5127	1898	2107	1894	2293	1730.27
hsa-miR-19a-3p|hsa-mir-19a	190	74	121	96	4	20	193	2	132	142	247	166	75	67	107	109.067
hsa-miR-19a-5p|hsa-mir-19a	0	0	0	0	0	0	0	0	0	0	0	0	0	0	0	0
hsa-miR-19b-1-5p|hsa-mir-19b-1	0	1	0	0	0	2	0	0	0	1	2	0	0	3	1	0.666667
hsa-miR-19b-2-5p|hsa-mir-19b-2	0	0	0	0	0	0	0	0	0	0	0	0	0	0	0	0
hsa-miR-19b-3p|hsa-mir-19b-1	800	427	536	905	59	390	760	15	782	587	1086	569	672	753	928	617.933
hsa-miR-19b-3p|hsa-mir-19b-2	805	428	543	914	61	391	765	15	789	594	1108	579	675	770	941	625.2
hsa-miR-200a-3p|hsa-mir-200a	3	2	0	2	0	0	2	1	4	0	3	2	1	0	0	1.33333
hsa-miR-200a-5p|hsa-mir-200a	0	0	0	0	0	0	0	0	0	0	0	1	0	0	0	0.0666667
hsa-miR-200b-3p|hsa-mir-200b	9	6	7	8	0	3	6	0	9	6	16	9	15	9	8	7.4
hsa-miR-200b-5p|hsa-mir-200b	0	0	0	0	0	0	0	0	0	0	0	0	0	0	0	0
hsa-miR-200c-3p|hsa-mir-200c	9	10	5	13	1	4	14	0	3	7	14	15	13	7	14	8.6
hsa-miR-200c-5p|hsa-mir-200c	0	0	0	0	0	0	0	0	0	0	0	0	0	0	0	0
hsa-miR-202-3p|hsa-mir-202	0	0	1	0	0	0	0	0	1	0	0	0	1	0	0	0.2
hsa-miR-202-5p|hsa-mir-202	5	6	3	2	0	2	12	0	11	6	6	6	6	12	9	5.73333
hsa-miR-203a-3p|hsa-mir-203a	87	46	24	50	1	32	49	7	46	155	158	37	16	79	24	54.0667
hsa-miR-203a-5p|hsa-mir-203a	0	0	0	0	0	0	0	0	0	0	0	0	0	0	0	0
hsa-miR-203b-3p|hsa-mir-203b	0	0	0	0	0	0	0	0	0	0	0	0	0	0	0	0
hsa-miR-203b-5p|hsa-mir-203b	0	0	0	0	0	0	0	0	0	0	0	0	0	0	0	0
hsa-miR-204-3p|hsa-mir-204	0	1	0	0	0	0	0	0	0	0	1	0	0	1	0	0.2
hsa-miR-204-5p|hsa-mir-204	48	23	36	25	9	11	43	0	21	31	59	36	110	14	70	35.7333
hsa-miR-205-3p|hsa-mir-205	0	2	0	0	0	0	0	0	0	0	0	0	0	0	0	0.133333
hsa-miR-205-5p|hsa-mir-205	15	6	3	1	0	15	2	6	10	2	4	2	2	1	0	4.6
hsa-miR-2052|hsa-mir-2052	0	0	0	0	0	0	0	0	0	0	0	0	0	0	0	0
hsa-miR-2053|hsa-mir-2053	0	0	0	0	0	0	0	0	0	0	0	0	0	0	0	0
hsa-miR-2054|hsa-mir-2054	0	0	0	0	0	0	0	0	0	0	0	0	0	0	0	0
hsa-miR-206|hsa-mir-206	69283	153689	62581	35716	19569	16327	97249	3903	48533	119214	137435	99959	278025	59713	80989	85479
hsa-miR-208a-3p|hsa-mir-208a	26	33	25	33	0	1	61	0	19	59	136	25	19	90	7	35.6
hsa-miR-208a-5p|hsa-mir-208a	29	53	49	17	7	10	30	1	16	23	82	23	134	37	36	36.4667
hsa-miR-208b-3p|hsa-mir-208b	351	288	294	308	5	42	488	2	505	763	1313	273	211	1310	149	420.133
hsa-miR-208b-5p|hsa-mir-208b	48	40	22	23	2	3	67	0	100	76	145	27	39	47	48	45.8
hsa-miR-20a-3p|hsa-mir-20a	11	6	8	6	0	0	9	0	10	4	15	7	14	17	8	7.66667
hsa-miR-20a-5p|hsa-mir-20a	795	383	428	387	35	81	601	19	635	425	733	601	383	351	426	418.867
hsa-miR-20b-3p|hsa-mir-20b	0	1	0	0	0	0	0	0	0	1	1	0	1	0	0	0.266667
hsa-miR-20b-5p|hsa-mir-20b	70	16	40	22	3	5	29	1	32	10	36	30	15	10	23	22.8
hsa-miR-21-3p|hsa-mir-21	28	11	7	19	1	3	48	0	23	17	43	30	21	44	21	21.0667
hsa-miR-21-5p|hsa-mir-21	22868	12247	10060	22210	1007	1721	28208	307	16563	23100	28190	16610	13212	18734	15103	15342.7
hsa-miR-210-3p|hsa-mir-210	83	30	71	26	3	9	53	1	83	15	120	38	23	24	48	41.8
hsa-miR-210-5p|hsa-mir-210	13	10	11	4	2	1	3	0	2	6	13	8	24	3	10	7.33333
hsa-miR-211-3p|hsa-mir-211	0	0	0	0	0	0	0	0	0	0	0	0	0	0	0	0
hsa-miR-211-5p|hsa-mir-211	0	0	0	0	0	0	0	0	0	1	0	0	0	1	0	0.133333
hsa-miR-2110|hsa-mir-2110	76	80	143	21	18	10	45	3	24	30	55	64	162	23	44	53.2
hsa-miR-2113|hsa-mir-2113	0	0	0	2	0	0	0	0	0	0	0	0	0	0	0	0.133333
hsa-miR-2114-3p|hsa-mir-2114	0	0	0	0	0	0	0	0	0	0	0	0	0	0	0	0
hsa-miR-2114-5p|hsa-mir-2114	0	0	0	0	1	0	1	0	1	0	0	0	0	1	1	0.333333
hsa-miR-2115-3p|hsa-mir-2115	0	0	0	0	0	0	0	0	0	0	0	1	0	0	0	0.0666667
hsa-miR-2115-5p|hsa-mir-2115	0	0	1	0	0	0	0	0	0	0	0	0	0	1	0	0.133333
hsa-miR-2116-3p|hsa-mir-2116	4	1	6	0	0	0	0	0	0	1	1	4	4	0	2	1.53333
hsa-miR-2116-5p|hsa-mir-2116	2	1	0	0	0	0	0	0	0	0	0	1	0	0	2	0.4
hsa-miR-2117|hsa-mir-2117	0	0	0	0	0	0	0	0	0	0	0	0	0	0	0	0
hsa-miR-212-3p|hsa-mir-212	6	4	6	5	2	1	12	0	1	5	7	2	4	4	6	4.33333
hsa-miR-212-5p|hsa-mir-212	6	3	4	2	0	0	8	0	1	13	8	2	5	1	5	3.86667
hsa-miR-214-3p|hsa-mir-214	668	507	745	144	108	189	437	12	337	268	1236	537	1070	359	549	477.733
hsa-miR-214-5p|hsa-mir-214	28	27	41	44	14	9	45	1	27	17	128	37	72	38	53	38.7333
hsa-miR-215-3p|hsa-mir-215	1	0	1	0	0	0	0	0	0	0	1	1	0	0	0	0.266667
hsa-miR-215-5p|hsa-mir-215	0	3	0	1	0	1	1	0	8	3	8	2	2	5	5	2.6
hsa-miR-216a-3p|hsa-mir-216a	0	1	1	0	0	0	0	0	0	0	1	0	0	0	0	0.2
hsa-miR-216a-5p|hsa-mir-216a	0	0	0	0	0	0	1	0	0	0	1	1	1	1	0	0.333333
hsa-miR-216b-3p|hsa-mir-216b	0	0	0	0	0	0	0	0	0	0	0	0	0	0	0	0
hsa-miR-216b-5p|hsa-mir-216b	2	0	0	0	1	0	0	0	2	0	0	0	0	0	0	0.333333
hsa-miR-217|hsa-mir-217	2	3	4	3	1	0	1	0	1	2	0	3	1	1	0	1.46667
hsa-miR-218-1-3p|hsa-mir-218-1	0	0	0	1	0	0	1	0	0	0	0	0	0	0	0	0.133333
hsa-miR-218-2-3p|hsa-mir-218-2	0	0	0	0	0	0	0	0	0	0	0	3	0	0	0	0.2
hsa-miR-218-5p|hsa-mir-218-1	383	177	120	421	11	29	411	4	272	239	439	248	60	195	285	219.6
hsa-miR-218-5p|hsa-mir-218-2	369	173	120	411	11	29	401	4	268	237	436	245	59	189	281	215.533
hsa-miR-219a-1-3p|hsa-mir-219a-1	1	1	0	0	0	0	0	0	0	0	0	0	2	0	0	0.266667
hsa-miR-219a-2-3p|hsa-mir-219a-2	0	0	0	0	0	0	0	0	0	0	0	0	0	0	0	0
hsa-miR-219a-5p|hsa-mir-219a-1	3	0	2	1	0	1	0	0	1	0	0	0	0	1	0	0.6
hsa-miR-219a-5p|hsa-mir-219a-2	1	0	0	0	0	0	1	0	0	0	0	0	0	1	0	0.2
hsa-miR-219b-3p|hsa-mir-219b	0	1	0	0	0	0	0	0	0	0	0	0	0	1	1	0.2
hsa-miR-219b-5p|hsa-mir-219b	1	0	2	1	0	0	2	0	0	0	2	0	0	0	1	0.6
hsa-miR-22-3p|hsa-mir-22	82209	54014	63994	67680	3438	11770	70501	784	74457	68304	100478	62546	63708	91021	62227	58475.4
hsa-miR-22-5p|hsa-mir-22	4753	3059	3309	2776	749	812	5393	131	4461	4394	6116	4370	8057	3060	5844	3818.93
hsa-miR-221-3p|hsa-mir-221	981	882	796	591	201	166	692	27	637	332	1035	810	905	421	495	598.067
hsa-miR-221-5p|hsa-mir-221	18	14	17	21	3	1	11	0	13	5	29	13	20	11	13	12.6
hsa-miR-222-3p|hsa-mir-222	398	401	474	219	97	112	229	9	272	106	375	262	391	223	228	253.067
hsa-miR-222-5p|hsa-mir-222	0	0	0	0	0	0	0	0	0	0	4	0	0	0	0	0.266667
hsa-miR-223-3p|hsa-mir-223	502	152	410	103	64	157	228	5	318	179	310	274	450	160	262	238.267
hsa-miR-223-5p|hsa-mir-223	2	3	1	0	0	0	0	0	3	0	2	4	2	2	1	1.33333
hsa-miR-224-3p|hsa-mir-224	8	0	7	11	3	1	5	0	6	5	13	1	7	3	8	5.2
hsa-miR-224-5p|hsa-mir-224	160	136	163	56	28	26	79	1	78	46	149	110	150	25	108	87.6667
hsa-miR-2276-3p|hsa-mir-2276	0	0	0	0	0	0	0	0	0	1	0	0	0	0	0	0.0666667
hsa-miR-2276-5p|hsa-mir-2276	0	0	0	0	0	0	0	0	0	0	0	0	0	0	0	0
hsa-miR-2277-3p|hsa-mir-2277	1	0	1	0	1	0	1	0	0	0	0	1	1	0	1	0.466667
hsa-miR-2277-5p|hsa-mir-2277	5	2	1	0	0	0	4	0	1	2	1	2	0	4	2	1.6
hsa-miR-2278|hsa-mir-2278	1	2	0	0	0	0	0	0	0	0	0	0	1	0	0	0.266667
hsa-miR-2355-3p|hsa-mir-2355	15	6	4	7	1	1	10	0	4	8	11	5	6	6	5	5.93333
hsa-miR-2355-5p|hsa-mir-2355	4	2	1	0	0	0	4	0	6	5	9	3	1	2	1	2.53333
hsa-miR-2392|hsa-mir-2392	0	0	0	0	0	0	0	0	0	0	0	0	0	0	0	0
hsa-miR-23a-3p|hsa-mir-23a	29401	33217	36371	15188	9382	9648	28111	573	18256	22954	43623	23105	75259	19714	28713	26234.3
hsa-miR-23a-5p|hsa-mir-23a	16	37	19	9	5	1	15	0	3	9	13	9	17	3	13	11.2667
hsa-miR-23b-3p|hsa-mir-23b	27438	22988	31002	10998	5947	3802	20228	438	18719	21145	37100	26592	56096	21686	24096	21885
hsa-miR-23b-5p|hsa-mir-23b	102	138	151	37	23	15	49	3	30	64	83	101	316	27	78	81.1333
hsa-miR-23c|hsa-mir-23c	5	13	9	4	3	1	8	1	4	4	14	11	13	3	9	6.8
hsa-miR-24-1-5p|hsa-mir-24-1	195	137	140	176	29	24	254	8	229	177	317	205	252	297	216	177.067
hsa-miR-24-2-5p|hsa-mir-24-2	257	210	171	236	42	32	419	3	270	212	477	243	350	202	285	227.267
hsa-miR-24-3p|hsa-mir-24-1	31859	29134	25336	25009	4660	6553	30471	534	26368	22259	49284	28135	34354	35021	24912	24925.9
hsa-miR-24-3p|hsa-mir-24-2	31748	28999	25242	24926	4649	6543	30344	531	26268	22148	49095	27995	34138	34888	24767	24818.7
hsa-miR-2467-3p|hsa-mir-2467	3	0	0	0	0	0	1	0	0	0	0	0	0	0	0	0.266667
hsa-miR-2467-5p|hsa-mir-2467	0	0	0	2	0	0	0	0	0	0	0	2	0	0	0	0.266667
hsa-miR-25-3p|hsa-mir-25	2541	1440	2255	967	414	674	1555	47	1027	1066	1679	1537	2439	1020	1688	1356.6
hsa-miR-25-5p|hsa-mir-25	3	6	7	2	1	1	3	0	2	2	6	5	15	1	4	3.86667
hsa-miR-2681-3p|hsa-mir-2681	0	2	1	2	0	1	1	1	2	0	2	0	2	4	1	1.26667
hsa-miR-2681-5p|hsa-mir-2681	0	0	0	0	0	0	0	0	0	0	0	0	2	0	0	0.133333
hsa-miR-2682-3p|hsa-mir-2682	0	0	0	0	0	0	0	0	0	0	0	0	0	0	0	0
hsa-miR-2682-5p|hsa-mir-2682	0	0	0	0	0	0	0	0	0	0	0	0	0	0	0	0
hsa-miR-26a-1-3p|hsa-mir-26a-1	2	0	0	0	3	0	0	0	0	1	2	1	1	2	0	0.8
hsa-miR-26a-2-3p|hsa-mir-26a-2	67	51	32	54	10	7	82	1	62	88	104	87	108	86	85	61.6
hsa-miR-26a-5p|hsa-mir-26a-1	141550	95244	73901	66356	8600	11622	133290	3490	101667	118872	168381	136116	160315	130448	136989	99122.7
hsa-miR-26a-5p|hsa-mir-26a-2	143105	96661	75072	66835	8701	11819	134677	3530	102567	119953	170042	137801	162553	131718	138671	100247
hsa-miR-26b-3p|hsa-mir-26b	26	12	18	4	2	9	14	0	13	9	20	19	32	21	14	14.2
hsa-miR-26b-5p|hsa-mir-26b	15778	7545	8196	9403	699	1305	14199	310	13102	15114	20232	14234	13218	19966	12146	11029.8
hsa-miR-27a-3p|hsa-mir-27a	6666	3795	4261	6523	637	1119	9348	100	7202	6716	14449	5047	5002	10891	5646	5826.8
hsa-miR-27a-5p|hsa-mir-27a	6	8	0	12	2	0	5	0	6	3	12	8	6	2	9	5.26667
hsa-miR-27b-3p|hsa-mir-27b	35945	18108	22828	25906	2018	4393	40629	445	32468	32358	65261	30392	23663	59178	25574	27944.4
hsa-miR-27b-5p|hsa-mir-27b	180	152	151	178	38	29	172	8	167	154	282	160	193	202	128	146.267
hsa-miR-28-3p|hsa-mir-28	1481	1383	1464	561	224	396	997	22	927	727	966	1486	2412	1076	1029	1010.07
hsa-miR-28-5p|hsa-mir-28	2630	2102	1723	1302	220	382	2036	34	1727	1621	2322	2350	1863	1786	2038	1609.07
hsa-miR-2861|hsa-mir-2861	1	0	2	0	1	0	0	11	1	0	0	2	0	0	0	1.2
hsa-miR-2909|hsa-mir-2909	0	0	0	0	0	0	0	0	0	0	0	0	0	0	0	0
hsa-miR-296-3p|hsa-mir-296	8	13	8	5	1	3	6	0	2	1	5	7	4	4	2	4.6
hsa-miR-296-5p|hsa-mir-296	29	43	75	15	26	20	5	2	21	17	14	19	49	27	49	27.4
hsa-miR-297|hsa-mir-297	0	0	0	0	0	0	0	0	0	0	0	0	0	0	0	0
hsa-miR-298|hsa-mir-298	0	0	0	0	0	0	0	0	0	0	0	0	0	0	0	0
hsa-miR-299-3p|hsa-mir-299	4	9	3	10	0	2	11	0	7	8	17	7	3	6	6	6.2
hsa-miR-299-5p|hsa-mir-299	31	19	47	44	19	17	32	1	24	33	108	27	40	32	31	33.6667
hsa-miR-29a-3p|hsa-mir-29a	61962	40972	49477	36859	4077	7611	73307	1045	50325	52770	84459	54692	53913	57475	59875	45921.3
hsa-miR-29a-5p|hsa-mir-29a	20	10	9	25	2	1	54	1	39	29	30	16	23	18	32	20.6
hsa-miR-29b-1-5p|hsa-mir-29b-1	51	57	59	18	10	1	33	3	26	52	46	71	116	31	53	41.8
hsa-miR-29b-2-5p|hsa-mir-29b-2	49	34	35	48	16	2	35	0	28	22	59	51	38	20	46	32.2
hsa-miR-29b-3p|hsa-mir-29b-1	782	430	572	978	65	209	1253	7	898	866	1577	699	640	1503	945	761.6
hsa-miR-29b-3p|hsa-mir-29b-2	787	435	574	990	65	211	1255	7	904	871	1579	708	639	1506	961	766.133
hsa-miR-29c-3p|hsa-mir-29c	8545	4263	4615	7462	266	924	14222	146	8026	8272	12662	7282	4009	11141	7560	6626.33
hsa-miR-29c-5p|hsa-mir-29c	432	504	409	411	160	393	741	18	627	395	618	487	597	1112	847	516.733
hsa-miR-300|hsa-mir-300	0	0	0	0	0	0	0	0	0	0	0	0	0	0	0	0
hsa-miR-301a-3p|hsa-mir-301a	8	4	14	5	2	2	7	0	6	14	19	5	3	11	4	6.93333
hsa-miR-301a-5p|hsa-mir-301a	4	2	1	4	0	0	2	0	2	0	2	3	1	1	2	1.6
hsa-miR-301b-3p|hsa-mir-301b	0	0	0	0	0	1	0	0	0	0	0	0	0	0	0	0.0666667
hsa-miR-301b-5p|hsa-mir-301b	0	0	0	0	0	0	0	0	0	0	0	0	0	0	0	0
hsa-miR-302a-3p|hsa-mir-302a	0	0	1	1	0	0	0	0	1	0	0	0	3	0	1	0.466667
hsa-miR-302a-5p|hsa-mir-302a	13	2	4	11	0	0	3	0	5	1	9	18	21	3	1	6.06667
hsa-miR-302b-3p|hsa-mir-302b	8	1	15	5	5	0	2	0	5	0	7	1	21	1	1	4.8
hsa-miR-302b-5p|hsa-mir-302b	1	0	0	1	0	0	0	0	0	0	0	0	0	0	0	0.133333
hsa-miR-302c-3p|hsa-mir-302c	0	0	0	1	0	0	0	0	0	0	0	0	1	0	0	0.133333
hsa-miR-302c-5p|hsa-mir-302c	1	0	0	0	0	0	0	0	3	0	0	0	1	0	0	0.333333
hsa-miR-302d-3p|hsa-mir-302d	5	0	2	11	0	1	1	0	2	0	3	3	6	2	1	2.46667
hsa-miR-302d-5p|hsa-mir-302d	0	0	0	0	0	0	0	0	0	0	0	0	0	0	0	0
hsa-miR-302e|hsa-mir-302e	0	0	0	0	0	0	0	0	0	0	0	0	0	0	0	0
hsa-miR-302f|hsa-mir-302f	0	0	0	0	0	0	0	0	0	0	0	0	0	0	0	0
hsa-miR-3064-3p|hsa-mir-3064	1	0	1	0	0	0	0	0	2	0	0	1	4	0	2	0.733333
hsa-miR-3064-5p|hsa-mir-3064	0	2	2	3	0	0	0	0	0	1	1	2	5	1	2	1.26667
hsa-miR-3065-3p|hsa-mir-3065	0	0	0	0	1	0	1	0	1	0	1	1	0	1	0	0.4
hsa-miR-3065-5p|hsa-mir-3065	4	1	2	0	0	0	2	0	2	1	2	1	2	2	1	1.33333
hsa-miR-3074-3p|hsa-mir-3074	0	0	0	0	1	0	0	0	0	2	1	0	0	0	2	0.4
hsa-miR-3074-5p|hsa-mir-3074	5	1	0	2	1	1	2	0	0	3	0	5	0	1	1	1.46667
hsa-miR-30a-3p|hsa-mir-30a	3043	2681	2421	2582	863	925	3165	76	2681	2209	3436	2842	5562	2976	3714	2611.73
hsa-miR-30a-5p|hsa-mir-30a	67605	41083	36838	60971	5341	11721	90026	1235	49776	62379	86845	57382	38274	66579	54569	48708.3
hsa-miR-30b-3p|hsa-mir-30b	77	72	96	40	15	8	29	1	40	36	55	92	114	49	59	52.2
hsa-miR-30b-5p|hsa-mir-30b	13008	12652	16527	14022	4828	7267	13288	376	17112	13151	18897	14586	32440	20570	22657	14758.7
hsa-miR-30c-1-3p|hsa-mir-30c-1	32	33	38	21	3	3	31	1	23	32	39	71	44	42	28	29.4
hsa-miR-30c-2-3p|hsa-mir-30c-2	147	126	101	68	21	13	139	0	94	91	134	119	144	75	137	93.9333
hsa-miR-30c-5p|hsa-mir-30c-1	33341	43331	49483	17049	8109	8337	29348	897	24875	32498	39363	38420	89756	28718	34827	31890.1
hsa-miR-30c-5p|hsa-mir-30c-2	33340	43320	49501	17053	8109	8341	29365	900	24886	32491	39373	38410	89785	28708	34827	31893.9
hsa-miR-30d-3p|hsa-mir-30d	20	10	13	24	1	2	27	0	17	16	44	12	22	28	10	16.4
hsa-miR-30d-5p|hsa-mir-30d	74421	72724	85596	29910	10806	15936	53109	1456	37263	64339	86394	79122	102149	54317	56706	54949.9
hsa-miR-30e-3p|hsa-mir-30e	1984	1768	1667	2353	429	776	2167	38	2184	1938	2726	2536	3297	3330	2401	1972.93
hsa-miR-30e-5p|hsa-mir-30e	32591	18315	18231	34934	1397	4522	39788	386	26155	37285	48556	33448	14527	48499	18849	25165.5
hsa-miR-31-3p|hsa-mir-31	0	0	0	0	0	0	0	0	0	0	0	0	0	0	0	0
hsa-miR-31-5p|hsa-mir-31	6	8	4	5	0	1	2	0	6	7	5	6	3	1	0	3.6
hsa-miR-3115|hsa-mir-3115	0	0	1	0	0	0	0	0	0	0	0	0	0	2	0	0.2
hsa-miR-3116|hsa-mir-3116-1	0	3	1	6	1	0	7	0	6	1	4	6	3	0	1	2.6
hsa-miR-3116|hsa-mir-3116-2	0	3	1	6	1	0	7	0	6	1	4	6	3	0	1	2.6
hsa-miR-3117-3p|hsa-mir-3117	1	0	0	1	0	0	3	0	0	0	0	0	0	0	0	0.333333
hsa-miR-3117-5p|hsa-mir-3117	0	0	0	0	0	0	0	0	0	0	0	0	0	0	0	0
hsa-miR-3118|hsa-mir-3118-1	0	0	0	0	0	0	0	0	0	0	0	0	0	0	0	0
hsa-miR-3118|hsa-mir-3118-2	0	0	0	0	0	0	0	0	0	0	0	0	0	0	0	0
hsa-miR-3118|hsa-mir-3118-3	0	0	0	0	0	0	0	0	0	0	0	0	0	0	0	0
hsa-miR-3118|hsa-mir-3118-4	0	0	0	0	0	0	0	0	0	0	0	0	0	0	0	0
hsa-miR-3119|hsa-mir-3119-1	1	0	0	0	0	0	0	0	0	0	0	0	0	0	0	0.0666667
hsa-miR-3119|hsa-mir-3119-2	1	0	0	0	0	0	0	0	0	0	0	0	0	0	1	0.133333
hsa-miR-3120-3p|hsa-mir-3120	0	0	0	0	0	0	0	0	0	0	0	1	0	1	0	0.133333
hsa-miR-3120-5p|hsa-mir-3120	0	0	0	0	0	0	0	0	0	0	0	0	0	0	0	0
hsa-miR-3121-3p|hsa-mir-3121	0	0	0	0	0	0	0	0	0	0	0	0	0	0	0	0
hsa-miR-3121-5p|hsa-mir-3121	0	0	0	0	0	0	0	0	0	0	0	0	0	0	1	0.0666667
hsa-miR-3122|hsa-mir-3122	0	0	0	0	0	0	0	0	0	0	0	0	0	0	0	0
hsa-miR-3123|hsa-mir-3123	0	0	0	0	0	0	0	0	0	0	1	0	0	0	0	0.0666667
hsa-miR-3124-3p|hsa-mir-3124	0	0	0	0	0	0	0	0	0	1	0	0	0	0	1	0.133333
hsa-miR-3124-5p|hsa-mir-3124	2	1	2	2	1	0	1	0	3	0	3	2	1	0	1	1.26667
hsa-miR-3125|hsa-mir-3125	0	0	0	1	0	0	0	0	0	0	0	0	2	0	0	0.2
hsa-miR-3126-3p|hsa-mir-3126	0	0	0	0	0	0	0	0	0	0	1	0	0	0	0	0.0666667
hsa-miR-3126-5p|hsa-mir-3126	0	0	1	0	0	0	0	0	0	0	2	0	1	0	1	0.333333
hsa-miR-3127-3p|hsa-mir-3127	5	5	5	1	0	0	4	0	1	3	1	3	12	0	5	3
hsa-miR-3127-5p|hsa-mir-3127	10	11	7	3	1	2	2	0	3	0	6	5	13	1	5	4.6
hsa-miR-3128|hsa-mir-3128	0	0	1	0	0	0	0	0	0	0	0	0	0	0	0	0.0666667
hsa-miR-3129-3p|hsa-mir-3129	2	0	1	2	0	0	1	0	1	1	4	1	5	0	1	1.26667
hsa-miR-3129-5p|hsa-mir-3129	1	0	0	2	0	0	1	0	0	0	3	0	2	1	0	0.666667
hsa-miR-3130-3p|hsa-mir-3130-1	3	3	3	0	0	0	0	0	1	1	1	1	1	1	0	1
hsa-miR-3130-3p|hsa-mir-3130-2	3	3	3	0	0	0	0	0	1	1	1	1	1	1	0	1
hsa-miR-3130-5p|hsa-mir-3130-1	1	3	1	1	2	1	0	0	0	2	3	1	10	0	1	1.73333
hsa-miR-3130-5p|hsa-mir-3130-2	1	3	5	1	2	2	0	0	0	2	4	3	11	0	1	2.33333
hsa-miR-3131|hsa-mir-3131	0	0	0	0	0	0	0	0	0	0	0	0	0	0	0	0
hsa-miR-3132|hsa-mir-3132	0	0	0	1	0	0	0	0	0	0	0	0	1	1	0	0.2
hsa-miR-3133|hsa-mir-3133	1	1	0	3	0	1	3	0	1	2	1	0	1	2	0	1.06667
hsa-miR-3134|hsa-mir-3134	0	0	1	0	0	0	0	0	0	1	0	0	0	0	0	0.133333
hsa-miR-3135a|hsa-mir-3135a	1	1	0	1	0	0	0	0	0	0	1	3	0	0	0	0.466667
hsa-miR-3135b|hsa-mir-3135b	0	0	0	0	0	0	0	0	0	0	0	0	0	0	0	0
hsa-miR-3136-3p|hsa-mir-3136	0	0	0	0	0	0	0	0	0	0	0	0	0	0	0	0
hsa-miR-3136-5p|hsa-mir-3136	0	0	0	1	0	0	1	0	1	0	0	3	1	0	3	0.666667
hsa-miR-3137|hsa-mir-3137	0	0	0	0	0	0	0	0	0	0	0	0	0	0	0	0
hsa-miR-3138|hsa-mir-3138	4	3	6	0	0	0	2	0	2	1	1	0	1	0	2	1.46667
hsa-miR-3139|hsa-mir-3139	0	0	0	2	0	0	0	0	0	0	0	1	0	0	0	0.2
hsa-miR-3140-3p|hsa-mir-3140	3	0	2	1	0	0	0	0	2	2	0	1	2	0	0	0.866667
hsa-miR-3140-5p|hsa-mir-3140	1	0	0	0	0	0	0	0	0	1	0	0	0	1	1	0.266667
hsa-miR-3141|hsa-mir-3141	0	0	0	0	0	0	0	0	0	0	0	0	0	0	0	0
hsa-miR-3142|hsa-mir-3142	1	2	1	0	0	0	0	0	0	1	1	0	0	4	2	0.8
hsa-miR-3143|hsa-mir-3143	2	0	0	0	1	0	1	0	0	2	2	0	6	0	1	1
hsa-miR-3144-3p|hsa-mir-3144	0	0	0	0	0	0	0	0	0	0	2	0	0	1	0	0.2
hsa-miR-3144-5p|hsa-mir-3144	0	0	0	0	0	0	0	0	0	0	0	0	0	0	0	0
hsa-miR-3145-3p|hsa-mir-3145	0	0	0	1	0	0	0	0	0	0	0	0	0	0	0	0.0666667
hsa-miR-3145-5p|hsa-mir-3145	0	1	0	0	0	0	0	0	0	0	1	1	1	0	1	0.333333
hsa-miR-3146|hsa-mir-3146	1	0	1	0	0	0	0	0	0	0	0	0	0	4	0	0.4
hsa-miR-3147|hsa-mir-3147	0	0	0	0	0	0	0	0	0	0	0	0	0	0	0	0
hsa-miR-3148|hsa-mir-3148	2	7	3	5	0	0	2	0	3	2	1	7	5	0	6	2.86667
hsa-miR-3149|hsa-mir-3149	1	1	1	2	0	2	0	0	1	1	1	1	0	0	0	0.733333
hsa-miR-3150a-3p|hsa-mir-3150a	0	0	0	1	0	0	0	0	0	0	0	1	0	0	0	0.133333
hsa-miR-3150a-5p|hsa-mir-3150a	0	2	0	1	0	0	0	0	0	0	1	3	1	0	0	0.533333
hsa-miR-3150b-3p|hsa-mir-3150b	0	0	0	0	0	0	0	0	0	0	0	0	0	0	0	0
hsa-miR-3150b-5p|hsa-mir-3150b	0	0	0	0	0	0	0	0	0	0	0	0	0	0	0	0
hsa-miR-3151-3p|hsa-mir-3151	0	0	0	0	0	0	0	0	0	0	0	0	0	0	0	0
hsa-miR-3151-5p|hsa-mir-3151	0	0	0	0	0	3	0	0	0	0	0	0	2	0	1	0.4
hsa-miR-3152-3p|hsa-mir-3152	0	0	0	0	0	0	0	0	0	0	0	0	0	0	0	0
hsa-miR-3152-5p|hsa-mir-3152	0	0	0	0	0	0	0	0	0	0	0	0	0	0	0	0
hsa-miR-3153|hsa-mir-3153	0	0	0	0	0	0	0	0	0	0	0	0	0	0	0	0
hsa-miR-3154|hsa-mir-3154	1	0	0	1	0	0	0	0	0	0	0	0	0	0	0	0.133333
hsa-miR-3155a|hsa-mir-3155a	0	0	0	0	0	0	1	0	0	0	0	0	0	0	0	0.0666667
hsa-miR-3155b|hsa-mir-3155b	0	1	0	0	0	0	0	0	0	0	0	0	0	0	0	0.0666667
hsa-miR-3156-3p|hsa-mir-3156-1	0	0	0	0	0	0	0	0	0	0	0	0	0	0	0	0
hsa-miR-3156-3p|hsa-mir-3156-2	0	0	0	0	0	0	0	0	0	0	0	0	0	0	0	0
hsa-miR-3156-5p|hsa-mir-3156-1	0	0	0	0	0	0	0	0	0	0	0	0	0	0	0	0
hsa-miR-3156-5p|hsa-mir-3156-2	0	0	0	0	0	0	0	0	0	0	0	0	0	0	0	0
hsa-miR-3156-5p|hsa-mir-3156-3	0	0	0	0	0	0	0	0	0	0	0	0	0	0	0	0
hsa-miR-3157-3p|hsa-mir-3157	4	4	0	0	1	0	1	0	2	0	3	0	3	0	3	1.4
hsa-miR-3157-5p|hsa-mir-3157	0	3	2	3	0	1	4	0	4	2	4	4	1	3	1	2.13333
hsa-miR-3158-3p|hsa-mir-3158-1	17	14	5	5	0	3	15	0	7	7	10	16	8	4	3	7.6
hsa-miR-3158-3p|hsa-mir-3158-2	17	14	5	5	0	3	15	0	7	7	10	16	8	4	3	7.6
hsa-miR-3158-5p|hsa-mir-3158-1	0	1	1	0	0	1	1	0	1	0	0	0	0	1	1	0.466667
hsa-miR-3158-5p|hsa-mir-3158-2	0	1	1	0	0	1	1	0	1	0	1	0	0	2	1	0.6
hsa-miR-3159|hsa-mir-3159	1	0	0	0	0	0	0	0	0	0	0	2	0	0	0	0.2
hsa-miR-3160-3p|hsa-mir-3160-1	0	0	0	0	0	0	1	0	0	0	0	0	0	0	0	0.0666667
hsa-miR-3160-3p|hsa-mir-3160-2	0	0	0	0	0	0	1	0	0	0	0	0	0	0	0	0.0666667
hsa-miR-3160-5p|hsa-mir-3160-1	0	0	1	0	0	0	0	0	0	0	0	0	0	0	0	0.0666667
hsa-miR-3160-5p|hsa-mir-3160-2	0	0	1	0	0	0	0	0	0	0	0	0	0	0	0	0.0666667
hsa-miR-3161|hsa-mir-3161	0	0	0	0	0	0	0	0	0	0	0	0	0	0	0	0
hsa-miR-3162-3p|hsa-mir-3162	1	4	3	6	2	0	0	0	0	0	0	0	2	0	4	1.46667
hsa-miR-3162-5p|hsa-mir-3162	0	0	0	0	0	0	0	0	0	0	1	0	0	0	0	0.0666667
hsa-miR-3163|hsa-mir-3163	1	0	0	0	1	0	0	0	1	0	2	0	2	0	0	0.466667
hsa-miR-3164|hsa-mir-3164	2	2	2	2	3	0	2	0	0	2	7	7	4	2	3	2.53333
hsa-miR-3165|hsa-mir-3165	0	0	1	0	0	0	2	0	0	0	0	0	0	0	0	0.2
hsa-miR-3166|hsa-mir-3166	0	0	0	0	0	0	0	0	0	0	0	0	0	0	0	0
hsa-miR-3167|hsa-mir-3167	0	0	0	0	0	0	0	0	0	0	0	0	0	0	0	0
hsa-miR-3168|hsa-mir-3168	8	5	5	6	11	14	6	4	9	9	7	14	7	18	4	8.46667
hsa-miR-3169|hsa-mir-3169	0	0	0	0	0	0	0	0	0	0	0	0	0	0	0	0
hsa-miR-3170|hsa-mir-3170	0	0	0	0	0	0	0	0	0	0	0	0	0	0	0	0
hsa-miR-3171|hsa-mir-3171	0	0	0	0	0	0	0	0	0	0	0	0	0	0	0	0
hsa-miR-3173-3p|hsa-mir-3173	1	0	0	1	0	0	0	0	0	0	0	3	3	0	0	0.533333
hsa-miR-3173-5p|hsa-mir-3173	14	9	12	1	2	1	4	0	1	7	3	14	30	3	5	7.06667
hsa-miR-3174|hsa-mir-3174	2	1	0	0	0	0	0	0	0	0	0	0	1	0	0	0.266667
hsa-miR-3175|hsa-mir-3175	0	0	0	1	0	0	0	0	0	0	0	0	0	0	0	0.0666667
hsa-miR-3176|hsa-mir-3176	0	0	0	0	0	0	0	0	0	1	1	0	0	2	0	0.266667
hsa-miR-3177-3p|hsa-mir-3177	5	2	3	0	1	1	3	0	0	1	1	2	3	2	4	1.86667
hsa-miR-3177-5p|hsa-mir-3177	0	0	0	0	0	1	0	0	0	0	0	0	0	0	0	0.0666667
hsa-miR-3178|hsa-mir-3178	44	120	100	1554	82	82	28	8	40	33	76	24	11	18	44	150.933
hsa-miR-3179|hsa-mir-3179-1	0	3	0	1	0	0	1	0	1	3	0	1	7	0	1	1.2
hsa-miR-3179|hsa-mir-3179-2	0	3	0	1	0	0	1	0	1	3	0	1	7	0	1	1.2
hsa-miR-3179|hsa-mir-3179-3	0	3	0	1	0	0	1	0	1	3	0	1	7	0	1	1.2
hsa-miR-3179|hsa-mir-3179-4	0	3	0	1	0	0	1	0	1	3	0	1	7	0	1	1.2
hsa-miR-3180-3p|hsa-mir-3180-1	10	17	9	1	2	1	3	0	3	1	3	10	10	0	3	4.86667
hsa-miR-3180-3p|hsa-mir-3180-2	10	17	9	1	2	1	3	0	3	1	3	10	10	0	3	4.86667
hsa-miR-3180-3p|hsa-mir-3180-3	10	17	9	1	2	1	3	0	3	1	3	10	10	0	3	4.86667
hsa-miR-3180-3p|hsa-mir-3180-4	10	17	9	1	2	1	3	0	3	1	3	10	10	0	3	4.86667
hsa-miR-3180-3p|hsa-mir-3180-5	10	17	9	1	2	1	3	0	3	1	3	10	10	0	3	4.86667
hsa-miR-3180-5p|hsa-mir-3180-1	3	2	6	1	1	0	1	0	1	2	3	2	13	0	3	2.53333
hsa-miR-3180-5p|hsa-mir-3180-2	3	2	6	1	1	0	1	0	1	2	3	2	13	0	3	2.53333
hsa-miR-3180-5p|hsa-mir-3180-3	3	2	6	1	1	0	1	0	1	2	3	2	13	0	3	2.53333
hsa-miR-3180|hsa-mir-3180-1	10	17	9	1	2	1	3	0	3	1	3	10	10	0	3	4.86667
hsa-miR-3180|hsa-mir-3180-2	10	17	9	1	2	1	3	0	3	1	3	10	10	0	3	4.86667
hsa-miR-3180|hsa-mir-3180-3	10	17	9	1	2	1	3	0	3	1	3	10	10	0	3	4.86667
hsa-miR-3180|hsa-mir-3180-4	10	17	9	1	2	1	3	0	3	1	3	10	10	0	3	4.86667
hsa-miR-3180|hsa-mir-3180-5	10	17	9	1	2	1	3	0	3	1	3	10	10	0	3	4.86667
hsa-miR-3181|hsa-mir-3181	0	0	0	0	1	1	1	1	0	0	0	0	0	0	0	0.266667
hsa-miR-3182|hsa-mir-3182	0	0	0	1	0	0	0	0	0	0	0	0	0	0	1	0.133333
hsa-miR-3183|hsa-mir-3183	0	2	0	0	0	0	0	0	0	0	0	0	0	0	0	0.133333
hsa-miR-3184-3p|hsa-mir-3184	0	0	0	0	0	0	0	0	0	0	0	0	0	0	0	0
hsa-miR-3184-5p|hsa-mir-3184	0	0	0	0	0	0	0	0	0	0	0	0	0	0	0	0
hsa-miR-3185|hsa-mir-3185	0	0	0	0	0	0	0	0	0	0	0	0	0	0	0	0
hsa-miR-3186-3p|hsa-mir-3186	0	0	0	0	0	0	0	0	0	0	0	0	0	0	0	0
hsa-miR-3186-5p|hsa-mir-3186	0	0	0	0	0	0	0	0	0	0	0	0	0	0	0	0
hsa-miR-3187-3p|hsa-mir-3187	0	0	2	1	0	0	1	0	0	0	0	1	0	0	0	0.333333
hsa-miR-3187-5p|hsa-mir-3187	0	0	0	0	0	0	0	0	0	0	0	0	0	0	0	0
hsa-miR-3188|hsa-mir-3188	0	0	0	0	0	0	0	0	0	0	0	0	1	0	0	0.0666667
hsa-miR-3189-3p|hsa-mir-3189	0	0	0	0	0	0	0	0	0	0	0	1	0	0	0	0.0666667
hsa-miR-3189-5p|hsa-mir-3189	0	0	0	0	0	0	0	0	0	0	0	0	0	0	0	0
hsa-miR-3190-3p|hsa-mir-3190	0	2	0	1	1	0	0	0	1	0	0	0	0	0	0	0.333333
hsa-miR-3190-5p|hsa-mir-3190	0	0	0	0	0	0	0	0	0	0	0	0	0	0	0	0
hsa-miR-3191-3p|hsa-mir-3191	2	0	1	0	1	0	0	0	0	0	0	1	0	1	0	0.4
hsa-miR-3191-5p|hsa-mir-3191	0	1	0	0	0	0	0	0	0	0	0	0	1	1	0	0.2
hsa-miR-3192-3p|hsa-mir-3192	0	0	0	0	0	0	0	1	0	0	0	0	0	0	0	0.0666667
hsa-miR-3192-5p|hsa-mir-3192	2	1	0	0	0	0	0	0	1	0	0	0	0	0	0	0.266667
hsa-miR-3193|hsa-mir-3193	0	0	0	0	0	0	0	0	0	0	0	0	0	0	0	0
hsa-miR-3194-3p|hsa-mir-3194	2	0	0	2	0	0	3	0	1	1	2	0	0	1	0	0.8
hsa-miR-3194-5p|hsa-mir-3194	0	0	0	0	0	0	1	0	0	0	1	0	2	2	0	0.4
hsa-miR-3195|hsa-mir-3195	18	19	19	17	12	6	8	141	5	6	9	32	15	13	26	23.0667
hsa-miR-3196|hsa-mir-3196	5	3	0	4	0	0	1	21	2	0	4	0	2	0	4	3.06667
hsa-miR-3197|hsa-mir-3197	0	0	0	0	0	0	0	0	0	0	0	0	0	0	0	0
hsa-miR-3198|hsa-mir-3198-1	0	0	0	0	0	0	0	0	0	0	0	0	0	2	0	0.133333
hsa-miR-3198|hsa-mir-3198-2	0	0	0	0	0	0	0	0	0	0	0	0	0	2	0	0.133333
hsa-miR-3199|hsa-mir-3199-1	0	0	2	0	0	1	3	0	1	0	1	0	3	3	2	1.06667
hsa-miR-3199|hsa-mir-3199-2	0	0	2	0	0	1	3	0	1	0	1	0	3	3	2	1.06667
hsa-miR-32-3p|hsa-mir-32	25	12	13	17	2	3	23	0	18	19	34	14	26	20	16	16.1333
hsa-miR-32-5p|hsa-mir-32	75	17	33	60	1	42	58	0	81	56	136	44	21	157	36	54.4667
hsa-miR-3200-3p|hsa-mir-3200	34	34	29	9	6	3	22	0	11	15	29	24	37	18	17	19.2
hsa-miR-3200-5p|hsa-mir-3200	1	2	6	1	0	0	0	0	2	2	0	3	5	2	1	1.66667
hsa-miR-3201|hsa-mir-3201	0	0	0	0	0	0	0	0	0	0	0	0	0	0	0	0
hsa-miR-3202|hsa-mir-3202-1	1	1	0	0	0	0	0	0	0	1	0	1	0	0	0	0.266667
hsa-miR-3202|hsa-mir-3202-2	0	0	0	0	0	0	0	0	0	0	0	0	0	0	0	0
hsa-miR-320a|hsa-mir-320a	6033	7596	7322	1481	654	999	3015	194	2505	1950	4691	5367	7502	2338	3211	3657.2
hsa-miR-320b|hsa-mir-320b-1	254	326	361	88	40	69	144	10	112	107	266	231	364	148	166	179.067
hsa-miR-320b|hsa-mir-320b-2	254	331	361	88	40	71	139	9	111	107	268	228	364	147	167	179
hsa-miR-320c|hsa-mir-320c-1	156	193	233	62	23	47	104	5	65	73	171	161	231	100	94	114.533
hsa-miR-320c|hsa-mir-320c-2	146	182	217	59	23	46	103	5	61	65	167	156	211	99	90	108.667
hsa-miR-320d|hsa-mir-320d-1	99	107	120	33	15	26	73	2	44	58	134	107	120	58	57	70.2
hsa-miR-320d|hsa-mir-320d-2	99	107	120	33	15	26	73	2	44	58	134	107	120	58	57	70.2
hsa-miR-320e|hsa-mir-320e	28	23	26	8	4	3	19	0	18	17	41	28	29	19	21	18.9333
hsa-miR-323a-3p|hsa-mir-323a	31	38	53	14	5	1	18	0	21	19	32	20	75	7	16	23.3333
hsa-miR-323a-5p|hsa-mir-323a	0	0	3	0	0	0	1	0	0	0	0	0	0	0	0	0.266667
hsa-miR-323b-3p|hsa-mir-323b	6	2	1	0	1	0	2	0	2	2	1	4	4	0	3	1.86667
hsa-miR-323b-5p|hsa-mir-323b	0	0	0	0	0	0	0	0	0	0	0	0	0	0	0	0
hsa-miR-324-3p|hsa-mir-324	69	75	55	47	14	39	62	1	73	41	78	51	74	77	88	56.2667
hsa-miR-324-5p|hsa-mir-324	34	19	21	29	4	27	22	3	46	14	52	43	24	81	50	31.2667
hsa-miR-325|hsa-mir-325	0	0	0	0	0	0	0	0	0	0	0	0	0	0	0	0
hsa-miR-326|hsa-mir-326	13	8	10	4	7	5	11	2	15	0	14	9	7	20	10	9
hsa-miR-328-3p|hsa-mir-328	476	446	994	215	275	149	262	27	241	293	421	463	1360	296	356	418.267
hsa-miR-328-5p|hsa-mir-328	0	0	0	0	0	0	0	0	0	0	1	0	0	0	0	0.0666667
hsa-miR-329-3p|hsa-mir-329-1	74	63	88	17	9	12	38	0	15	43	79	60	84	17	25	41.6
hsa-miR-329-3p|hsa-mir-329-2	74	63	88	17	9	12	38	0	15	43	79	60	84	17	25	41.6
hsa-miR-329-5p|hsa-mir-329-1	0	1	1	0	0	0	0	0	0	1	0	3	5	0	2	0.866667
hsa-miR-329-5p|hsa-mir-329-2	0	1	1	0	0	0	0	0	0	1	0	3	5	0	2	0.866667
hsa-miR-330-3p|hsa-mir-330	14	16	26	13	2	5	12	0	9	11	23	22	36	7	11	13.8
hsa-miR-330-5p|hsa-mir-330	3	2	1	21	0	0	1	0	1	2	4	2	2	1	1	2.73333
hsa-miR-331-3p|hsa-mir-331	744	664	852	293	94	110	495	9	662	691	843	742	1153	551	703	573.733
hsa-miR-331-5p|hsa-mir-331	51	34	30	23	2	12	34	0	40	32	51	47	40	43	39	31.8667
hsa-miR-335-3p|hsa-mir-335	93	62	48	45	14	13	33	2	43	50	79	57	91	24	46	46.6667
hsa-miR-335-5p|hsa-mir-335	734	224	379	415	14	21	553	0	441	501	991	380	380	318	191	369.467
hsa-miR-337-3p|hsa-mir-337	121	30	107	34	36	23	92	0	85	27	185	75	115	51	72	70.2
hsa-miR-337-5p|hsa-mir-337	5	2	8	12	1	1	8	0	6	2	18	4	4	10	3	5.6
hsa-miR-338-3p|hsa-mir-338	14	5	3	20	0	1	33	0	22	14	9	6	6	13	8	10.2667
hsa-miR-338-5p|hsa-mir-338	30	8	17	10	1	4	21	0	11	16	10	8	27	3	13	11.9333
hsa-miR-339-3p|hsa-mir-339	90	79	89	74	19	30	92	0	85	44	118	99	96	99	77	72.7333
hsa-miR-339-5p|hsa-mir-339	188	188	262	66	47	49	120	9	98	56	212	169	279	83	136	130.8
hsa-miR-33a-3p|hsa-mir-33a	5	1	4	4	1	3	7	0	4	5	1	2	2	12	9	4
hsa-miR-33a-5p|hsa-mir-33a	3	4	5	11	0	2	28	0	7	10	19	6	4	21	3	8.2
hsa-miR-33b-3p|hsa-mir-33b	0	0	2	0	0	0	2	0	0	0	1	1	0	3	3	0.8
hsa-miR-33b-5p|hsa-mir-33b	0	0	0	0	0	0	1	0	1	0	2	0	0	2	0	0.4
hsa-miR-340-3p|hsa-mir-340	163	201	118	85	16	5	147	3	91	186	242	151	247	116	160	128.733
hsa-miR-340-5p|hsa-mir-340	1178	515	622	915	7	78	1241	7	744	1624	1998	814	400	1184	486	787.533
hsa-miR-342-3p|hsa-mir-342	405	446	618	90	116	150	279	15	235	338	540	307	1503	301	341	378.933
hsa-miR-342-5p|hsa-mir-342	13	17	17	5	2	4	10	1	10	5	14	10	21	6	11	9.73333
hsa-miR-345-3p|hsa-mir-345	0	0	0	0	0	0	0	0	1	0	1	0	0	0	0	0.133333
hsa-miR-345-5p|hsa-mir-345	329	323	236	180	54	42	286	4	199	157	270	240	199	227	187	195.533
hsa-miR-346|hsa-mir-346	3	0	1	0	0	0	0	0	0	1	1	1	5	0	0	0.8
hsa-miR-34a-3p|hsa-mir-34a	0	0	0	1	0	0	0	0	0	0	0	0	0	1	0	0.133333
hsa-miR-34a-5p|hsa-mir-34a	75	67	44	85	15	10	90	2	82	60	123	66	40	49	95	60.2
hsa-miR-34b-3p|hsa-mir-34b	0	1	2	2	0	0	1	0	2	1	2	2	6	0	3	1.46667
hsa-miR-34b-5p|hsa-mir-34b	0	2	2	2	1	0	5	0	1	1	2	1	3	0	0	1.33333
hsa-miR-34c-3p|hsa-mir-34c	0	0	0	1	0	0	0	0	0	0	1	0	0	0	0	0.133333
hsa-miR-34c-5p|hsa-mir-34c	4	0	2	15	1	1	10	1	4	2	19	2	7	8	3	5.26667
hsa-miR-3529-3p|hsa-mir-3529	0	0	0	0	0	0	0	0	0	0	0	0	0	0	0	0
hsa-miR-3529-5p|hsa-mir-3529	0	0	1	0	0	0	0	0	0	0	1	0	0	0	0	0.133333
hsa-miR-3591-3p|hsa-mir-3591	13	7	10	5	1	2	10	0	9	4	8	7	32	10	4	8.13333
hsa-miR-3591-5p|hsa-mir-3591	357	84	133	136	15	35	119	2	259	71	225	264	217	232	94	149.533
hsa-miR-3605-3p|hsa-mir-3605	11	14	16	2	1	0	7	0	3	5	6	6	49	10	1	8.73333
hsa-miR-3605-5p|hsa-mir-3605	7	11	10	4	2	1	8	0	2	7	2	6	13	0	6	5.26667
hsa-miR-3606-3p|hsa-mir-3606	0	0	0	0	0	0	0	0	0	0	0	0	0	0	0	0
hsa-miR-3606-5p|hsa-mir-3606	0	0	0	0	0	0	0	0	0	0	0	0	0	0	0	0
hsa-miR-3607-3p|hsa-mir-3607	0	2	2	1	0	2	5	0	5	3	6	0	0	3	18	3.13333
hsa-miR-3607-5p|hsa-mir-3607	1	0	0	0	0	0	0	0	0	2	1	0	0	3	1	0.533333
hsa-miR-3609|hsa-mir-3609	9	8	10	3	1	1	11	1	12	20	23	16	14	10	12	10.0667
hsa-miR-361-3p|hsa-mir-361	356	283	461	149	51	49	212	5	164	214	365	308	523	214	285	242.6
hsa-miR-361-5p|hsa-mir-361	2489	1569	2121	638	291	295	1383	52	1575	1202	2162	2090	3423	1387	1661	1489.2
hsa-miR-3610|hsa-mir-3610	0	0	0	0	0	0	0	0	0	0	0	0	0	0	0	0
hsa-miR-3611|hsa-mir-3611	1	1	2	2	0	0	4	0	1	2	2	2	0	0	0	1.13333
hsa-miR-3612|hsa-mir-3612	0	0	0	0	0	0	0	0	0	0	0	0	0	0	0	0
hsa-miR-3613-3p|hsa-mir-3613	15	4	25	8	8	19	20	0	31	12	16	8	41	46	16	17.9333
hsa-miR-3613-5p|hsa-mir-3613	736	393	392	760	9	52	941	6	672	1003	991	539	247	1214	413	557.867
hsa-miR-3614-3p|hsa-mir-3614	1	0	0	0	0	0	0	0	0	0	0	0	0	2	0	0.2
hsa-miR-3614-5p|hsa-mir-3614	1	0	2	0	0	0	0	0	0	0	0	1	1	0	0	0.333333
hsa-miR-3615|hsa-mir-3615	26	30	54	4	5	3	11	1	4	6	11	24	29	8	8	14.9333
hsa-miR-3616-3p|hsa-mir-3616	0	0	0	0	1	0	0	0	0	0	0	0	0	0	0	0.0666667
hsa-miR-3616-5p|hsa-mir-3616	0	0	0	0	0	0	0	0	0	0	0	0	0	0	0	0
hsa-miR-3617-3p|hsa-mir-3617	0	0	0	0	0	0	1	0	0	0	1	0	0	0	0	0.133333
hsa-miR-3617-5p|hsa-mir-3617	1	0	1	0	0	0	1	0	0	1	0	0	0	1	1	0.4
hsa-miR-3618|hsa-mir-3618	0	0	0	0	0	0	0	0	0	0	0	0	0	0	0	0
hsa-miR-3619-3p|hsa-mir-3619	0	0	0	0	0	1	0	0	0	1	0	0	0	0	0	0.133333
hsa-miR-3619-5p|hsa-mir-3619	0	0	0	0	0	0	0	0	0	0	0	1	0	0	0	0.0666667
hsa-miR-362-3p|hsa-mir-362	233	99	77	203	11	23	265	1	224	286	221	115	117	212	166	150.2
hsa-miR-362-5p|hsa-mir-362	1584	1341	525	445	128	48	1090	33	939	982	943	1399	1762	420	1112	850.067
hsa-miR-3620-3p|hsa-mir-3620	1	0	1	0	0	0	1	0	0	0	0	0	2	0	0	0.333333
hsa-miR-3620-5p|hsa-mir-3620	0	0	1	0	0	0	2	0	0	0	0	0	0	0	0	0.2
hsa-miR-3621|hsa-mir-3621	0	0	0	0	0	0	0	0	0	0	0	0	0	0	0	0
hsa-miR-3622a-3p|hsa-mir-3622a	0	0	0	0	0	0	0	0	0	0	0	0	0	0	0	0
hsa-miR-3622a-5p|hsa-mir-3622a	0	0	0	0	0	0	0	0	0	0	2	0	1	0	1	0.266667
hsa-miR-3622b-3p|hsa-mir-3622b	0	0	0	0	0	0	1	0	0	0	0	0	0	0	1	0.133333
hsa-miR-3622b-5p|hsa-mir-3622b	0	1	0	0	0	0	0	0	0	0	0	2	0	0	0	0.2
hsa-miR-363-3p|hsa-mir-363	412	102	234	168	23	43	223	5	171	87	241	182	162	124	225	160.133
hsa-miR-363-5p|hsa-mir-363	1	2	1	0	0	0	0	0	0	0	0	1	0	2	0	0.466667
hsa-miR-3646|hsa-mir-3646	0	0	0	0	0	0	0	0	0	0	0	0	0	0	0	0
hsa-miR-3648|hsa-mir-3648-1	0	0	0	1	0	0	0	0	0	0	0	1	0	0	0	0.133333
hsa-miR-3648|hsa-mir-3648-2	0	0	0	1	0	0	0	0	0	0	0	1	0	0	0	0.133333
hsa-miR-3649|hsa-mir-3649	0	0	0	0	0	0	0	0	0	0	0	0	0	0	0	0
hsa-miR-3650|hsa-mir-3650	0	0	0	0	0	0	0	0	0	0	0	0	0	0	0	0
hsa-miR-3651|hsa-mir-3651	0	0	0	0	0	0	0	0	0	0	0	0	0	0	1	0.0666667
hsa-miR-3652|hsa-mir-3652	0	0	0	0	0	0	0	0	0	0	0	0	0	0	0	0
hsa-miR-3653-3p|hsa-mir-3653	12	8	23	8	2	2	29	1	17	23	38	6	14	20	19	14.8
hsa-miR-3653-5p|hsa-mir-3653	8	13	6	1	7	1	9	0	4	6	14	2	15	6	6	6.53333
hsa-miR-3654|hsa-mir-3654	0	0	0	0	0	0	0	0	0	0	0	0	0	0	0	0
hsa-miR-3655|hsa-mir-3655	0	0	0	0	0	0	0	0	0	0	0	0	0	0	0	0
hsa-miR-3656|hsa-mir-3656	4	2	13	23	13	6	4	47	0	1	1	4	1	0	8	8.46667
hsa-miR-3657|hsa-mir-3657	0	0	0	0	0	0	0	0	0	0	0	0	0	0	0	0
hsa-miR-3658|hsa-mir-3658	0	0	0	0	0	0	0	0	0	0	0	0	0	0	0	0
hsa-miR-3659|hsa-mir-3659	0	1	1	0	0	0	0	0	0	0	0	0	0	0	0	0.133333
hsa-miR-365a-3p|hsa-mir-365a	12089	15856	14242	2693	2587	4286	5443	137	8066	8662	8611	7699	25350	7131	13425	9085.13
hsa-miR-365a-5p|hsa-mir-365a	21	25	36	6	6	4	11	1	9	8	13	13	49	11	28	16.0667
hsa-miR-365b-3p|hsa-mir-365b	12090	15856	14244	2693	2587	4286	5443	137	8066	8662	8611	7701	25351	7131	13425	9085.53
hsa-miR-365b-5p|hsa-mir-365b	0	1	0	1	0	0	0	0	0	0	2	1	1	1	0	0.466667
hsa-miR-3660|hsa-mir-3660	0	0	0	0	0	0	0	0	0	1	0	2	0	0	0	0.2
hsa-miR-3661|hsa-mir-3661	0	2	1	0	0	0	0	0	0	0	2	0	0	0	0	0.333333
hsa-miR-3662|hsa-mir-3662	0	0	0	1	0	0	0	0	0	0	0	0	0	0	0	0.0666667
hsa-miR-3663-3p|hsa-mir-3663	0	0	0	0	0	0	0	0	0	0	0	0	0	0	0	0
hsa-miR-3663-5p|hsa-mir-3663	0	0	0	0	0	0	0	0	0	0	0	0	0	0	0	0
hsa-miR-3664-3p|hsa-mir-3664	0	0	0	0	0	0	0	0	0	0	0	0	0	0	0	0
hsa-miR-3664-5p|hsa-mir-3664	0	0	0	1	0	0	0	0	0	0	0	0	0	0	0	0.0666667
hsa-miR-3665|hsa-mir-3665	0	0	0	1	0	0	0	2	0	0	0	1	0	0	0	0.266667
hsa-miR-3666|hsa-mir-3666	0	0	0	0	0	0	0	0	0	0	0	0	0	0	0	0
hsa-miR-3667-3p|hsa-mir-3667	0	0	0	0	0	0	0	0	0	1	0	0	0	0	0	0.0666667
hsa-miR-3667-5p|hsa-mir-3667	0	1	0	0	0	0	0	0	0	0	0	0	0	0	0	0.0666667
hsa-miR-3668|hsa-mir-3668	0	0	0	0	0	0	0	0	0	0	0	0	0	0	0	0
hsa-miR-367-3p|hsa-mir-367	0	0	0	0	0	0	0	0	0	0	2	1	0	0	0	0.2
hsa-miR-367-5p|hsa-mir-367	0	0	0	0	0	0	0	0	0	0	0	0	0	0	0	0
hsa-miR-3670|hsa-mir-3670-1	0	0	0	0	0	0	0	0	0	0	0	0	0	0	0	0
hsa-miR-3670|hsa-mir-3670-2	0	0	0	0	0	0	0	0	0	0	0	0	0	0	0	0
hsa-miR-3670|hsa-mir-3670-3	0	0	0	0	0	0	0	0	0	0	0	0	0	0	0	0
hsa-miR-3670|hsa-mir-3670-4	0	0	0	0	0	0	0	0	0	0	0	0	0	0	0	0
hsa-miR-3671|hsa-mir-3671	0	0	0	0	0	0	0	0	0	0	0	0	0	0	0	0
hsa-miR-3672|hsa-mir-3672	0	0	0	0	0	0	0	0	0	0	0	0	0	0	0	0
hsa-miR-3674|hsa-mir-3674	0	0	0	0	0	0	0	0	0	0	0	0	0	0	0	0
hsa-miR-3675-3p|hsa-mir-3675	0	0	0	0	0	0	0	0	0	0	0	0	0	0	0	0
hsa-miR-3675-5p|hsa-mir-3675	0	0	0	0	0	0	0	0	0	0	0	0	0	0	0	0
hsa-miR-3677-3p|hsa-mir-3677	0	0	0	0	0	0	0	0	0	0	0	0	0	0	0	0
hsa-miR-3677-5p|hsa-mir-3677	0	0	0	0	0	0	0	0	0	0	0	0	0	0	0	0
hsa-miR-3678-3p|hsa-mir-3678	0	0	0	0	0	0	0	0	0	0	0	0	0	0	0	0
hsa-miR-3678-5p|hsa-mir-3678	0	0	0	0	0	0	0	0	0	0	0	0	0	0	0	0
hsa-miR-3679-3p|hsa-mir-3679	0	0	0	0	0	0	0	0	0	0	0	0	0	0	0	0
hsa-miR-3679-5p|hsa-mir-3679	0	1	0	0	0	0	0	0	0	0	0	2	0	0	0	0.2
hsa-miR-3680-3p|hsa-mir-3680-1	0	1	0	0	0	0	0	0	0	0	0	0	0	0	0	0.0666667
hsa-miR-3680-3p|hsa-mir-3680-2	0	1	0	0	0	0	0	0	0	0	0	0	0	0	0	0.0666667
hsa-miR-3680-5p|hsa-mir-3680-1	1	0	0	0	0	0	0	0	0	0	1	0	0	1	0	0.2
hsa-miR-3680-5p|hsa-mir-3680-2	1	0	0	0	0	0	0	0	0	0	1	0	0	1	0	0.2
hsa-miR-3681-3p|hsa-mir-3681	0	0	0	0	0	0	0	0	0	0	0	0	0	0	0	0
hsa-miR-3681-5p|hsa-mir-3681	0	0	0	0	0	1	1	0	0	0	0	1	0	1	0	0.266667
hsa-miR-3682-3p|hsa-mir-3682	0	0	0	1	0	0	0	0	1	0	1	1	3	0	1	0.533333
hsa-miR-3682-5p|hsa-mir-3682	0	0	2	0	2	0	0	0	0	0	0	0	0	0	0	0.266667
hsa-miR-3683|hsa-mir-3683	0	0	0	0	0	0	0	0	0	0	0	0	0	0	0	0
hsa-miR-3684|hsa-mir-3684	2	0	0	0	0	0	1	0	0	1	0	1	2	1	1	0.6
hsa-miR-3685|hsa-mir-3685	0	1	0	0	0	0	0	0	1	0	0	0	0	0	0	0.133333
hsa-miR-3686|hsa-mir-3686	0	0	0	0	0	0	0	0	0	0	0	0	0	0	0	0
hsa-miR-3687|hsa-mir-3687-1	0	0	0	10	1	0	1	2	0	0	0	0	0	0	1	1
hsa-miR-3687|hsa-mir-3687-2	0	0	0	10	1	0	1	2	0	0	0	0	0	0	1	1
hsa-miR-3688-3p|hsa-mir-3688-1	10	1	4	10	0	1	3	0	1	2	5	10	4	3	4	3.86667
hsa-miR-3688-3p|hsa-mir-3688-2	10	1	4	10	0	1	4	0	1	2	5	10	4	3	4	3.93333
hsa-miR-3688-5p|hsa-mir-3688-1	0	0	0	0	0	0	0	0	0	0	0	0	0	0	0	0
hsa-miR-3688-5p|hsa-mir-3688-2	0	0	0	0	0	0	0	0	0	0	0	0	0	0	0	0
hsa-miR-3689a-3p|hsa-mir-3689a	0	0	0	0	0	0	0	0	0	0	0	0	0	0	0	0
hsa-miR-3689a-5p|hsa-mir-3689a	0	0	0	0	0	0	0	0	0	0	0	0	0	0	0	0
hsa-miR-3689b-3p|hsa-mir-3689b	0	0	0	0	0	0	0	0	0	0	0	0	0	0	0	0
hsa-miR-3689b-5p|hsa-mir-3689b	0	0	0	0	0	0	0	0	0	0	0	0	0	0	0	0
hsa-miR-3689c|hsa-mir-3689c	0	0	0	0	0	0	0	0	0	0	0	0	0	0	0	0
hsa-miR-3689d|hsa-mir-3689d-1	0	0	0	0	0	0	0	0	0	0	0	0	0	0	0	0
hsa-miR-3689d|hsa-mir-3689d-2	0	0	0	0	0	0	0	0	0	0	0	0	0	0	0	0
hsa-miR-3689e|hsa-mir-3689e	0	0	0	0	0	0	0	0	0	0	0	0	0	0	0	0
hsa-miR-3689f|hsa-mir-3689f	0	0	0	0	0	0	0	0	0	0	0	0	0	0	0	0
hsa-miR-369-3p|hsa-mir-369	198	96	103	250	14	31	242	7	174	226	548	114	75	135	100	154.2
hsa-miR-369-5p|hsa-mir-369	24	15	15	14	10	3	28	0	26	17	54	21	40	27	22	21.0667
hsa-miR-3690|hsa-mir-3690-1	0	0	0	0	0	0	1	0	1	0	0	0	0	0	0	0.133333
hsa-miR-3690|hsa-mir-3690-2	0	0	0	0	0	0	1	0	1	0	0	0	0	0	0	0.133333
hsa-miR-3691-3p|hsa-mir-3691	1	0	0	0	1	1	0	0	0	0	0	1	0	0	0	0.266667
hsa-miR-3691-5p|hsa-mir-3691	1	0	4	1	0	0	0	0	0	2	0	1	3	0	1	0.866667
hsa-miR-3692-3p|hsa-mir-3692	0	0	0	0	0	0	3	0	0	0	0	0	0	0	0	0.2
hsa-miR-3692-5p|hsa-mir-3692	0	0	0	0	0	1	1	0	0	0	0	0	0	0	0	0.133333
hsa-miR-370-3p|hsa-mir-370	55	51	50	70	9	2	58	0	27	17	72	32	23	27	19	34.1333
hsa-miR-370-5p|hsa-mir-370	1	3	2	0	0	0	5	0	2	0	1	0	0	0	0	0.933333
hsa-miR-3713|hsa-mir-3713	0	0	0	0	0	0	0	0	0	0	0	0	0	0	0	0
hsa-miR-3714|hsa-mir-3714	0	0	0	0	0	0	0	0	0	0	0	0	0	0	0	0
hsa-miR-371a-3p|hsa-mir-371a	0	0	1	1	0	0	0	0	0	0	0	0	1	0	0	0.2
hsa-miR-371a-5p|hsa-mir-371a	6	12	1	4	0	0	1	0	0	0	0	2	3	0	1	2
hsa-miR-371b-3p|hsa-mir-371b	0	0	0	0	0	0	0	0	0	0	0	0	0	0	0	0
hsa-miR-371b-5p|hsa-mir-371b	0	0	0	0	0	0	0	0	0	0	0	1	0	1	0	0.133333
hsa-miR-372-3p|hsa-mir-372	3	7	1	5	0	0	7	0	2	0	6	1	0	0	0	2.13333
hsa-miR-372-5p|hsa-mir-372	0	0	0	0	0	0	0	0	0	0	0	0	0	0	0	0
hsa-miR-373-3p|hsa-mir-373	0	1	0	1	0	1	0	0	0	0	0	0	0	0	0	0.2
hsa-miR-373-5p|hsa-mir-373	0	0	0	0	0	0	0	0	0	0	0	0	0	1	0	0.0666667
hsa-miR-374a-3p|hsa-mir-374a	171	56	82	124	0	7	214	0	152	291	415	164	62	266	62	137.733
hsa-miR-374a-5p|hsa-mir-374a	1126	374	740	666	34	141	980	8	1079	1214	2153	879	792	1577	796	837.267
hsa-miR-374b-3p|hsa-mir-374b	32	13	24	33	2	0	48	0	30	39	58	30	36	43	22	27.3333
hsa-miR-374b-5p|hsa-mir-374b	1607	974	1274	1394	177	467	1322	22	1811	1336	2322	1275	2230	1517	1576	1286.93
hsa-miR-374c-3p|hsa-mir-374c	0	0	1	0	0	0	1	0	0	1	0	0	0	0	0	0.2
hsa-miR-374c-5p|hsa-mir-374c	12	2	7	5	0	5	3	0	2	6	9	4	14	8	8	5.66667
hsa-miR-375|hsa-mir-375	1	2	4	2	1	0	0	0	1	1	0	5	5	0	1	1.53333
hsa-miR-376a-2-5p|hsa-mir-376a-2	1	0	0	1	0	0	4	0	6	0	4	1	0	3	2	1.46667
hsa-miR-376a-3p|hsa-mir-376a-1	76	39	35	63	2	13	95	2	69	60	149	48	26	44	44	51
hsa-miR-376a-3p|hsa-mir-376a-2	76	39	35	63	2	13	95	2	69	60	149	48	26	44	44	51
hsa-miR-376a-5p|hsa-mir-376a-1	6	4	5	2	2	2	7	0	4	3	8	0	6	3	5	3.8
hsa-miR-376b-3p|hsa-mir-376b	1	2	3	6	0	0	9	0	2	6	9	5	2	3	2	3.33333
hsa-miR-376b-5p|hsa-mir-376b	5	2	1	8	0	6	3	0	14	2	13	1	4	1	6	4.4
hsa-miR-376c-3p|hsa-mir-376c	124	58	53	164	13	30	183	4	147	135	328	114	90	162	133	115.867
hsa-miR-376c-5p|hsa-mir-376c	5	2	1	8	0	6	3	0	14	2	13	1	4	1	6	4.4
hsa-miR-377-3p|hsa-mir-377	6	3	3	7	1	2	7	0	11	4	21	1	2	6	4	5.2
hsa-miR-377-5p|hsa-mir-377	8	10	7	6	1	2	4	1	2	2	26	10	11	3	5	6.53333
hsa-miR-378a-3p|hsa-mir-378a	429930	238001	176712	125801	15466	22492	387706	6368	228763	190775	297287	403085	273944	202972	278492	218520
hsa-miR-378a-5p|hsa-mir-378a	6009	5884	8103	2974	1227	1078	3771	116	4551	3430	4722	4649	15852	2357	6686	4760.6
hsa-miR-378b|hsa-mir-378b	36	40	33	15	2	8	41	7	30	24	48	53	45	33	43	30.5333
hsa-miR-378c|hsa-mir-378c	24474	14151	9681	8139	685	1255	33168	311	15375	16262	24842	25326	14291	11029	15756	14316.3
hsa-miR-378d|hsa-mir-378d-1	8172	4010	2946	2271	179	320	12026	89	5350	5928	7956	7702	4403	3488	5193	4668.87
hsa-miR-378d|hsa-mir-378d-2	8964	4462	3273	2469	201	359	12920	102	5922	6654	8758	8503	4925	3829	5822	5144.2
hsa-miR-378e|hsa-mir-378e	915	447	342	244	30	51	1040	10	575	565	848	762	509	518	586	496.133
hsa-miR-378f|hsa-mir-378f	1133	529	470	355	29	52	1153	21	658	589	1168	983	832	602	723	619.8
hsa-miR-378g|hsa-mir-378g	317	125	104	89	13	11	228	6	129	113	216	248	168	125	154	136.4
hsa-miR-378h|hsa-mir-378h	56	24	37	17	1	5	70	1	28	27	61	37	36	29	41	31.3333
hsa-miR-378i|hsa-mir-378i	5259	3699	3119	1795	262	419	5635	120	3908	3325	5870	5854	6176	3780	4629	3590
hsa-miR-378j|hsa-mir-378j	27	12	4	4	1	0	21	0	13	20	24	16	15	10	13	12
hsa-miR-379-3p|hsa-mir-379	8	7	13	15	0	0	6	0	8	8	31	5	8	4	17	8.66667
hsa-miR-379-5p|hsa-mir-379	171	177	105	321	14	19	232	2	163	180	441	132	48	134	113	150.133
hsa-miR-380-3p|hsa-mir-380	10	5	4	7	0	1	3	0	9	3	6	6	2	2	6	4.26667
hsa-miR-380-5p|hsa-mir-380	0	0	0	2	0	0	1	0	0	3	1	0	0	0	0	0.466667
hsa-miR-381-3p|hsa-mir-381	146	64	122	190	8	14	114	2	137	148	682	94	56	124	63	130.933
hsa-miR-381-5p|hsa-mir-381	0	3	0	2	1	0	3	0	5	1	3	3	1	2	2	1.73333
hsa-miR-382-3p|hsa-mir-382	55	21	30	32	6	11	41	0	34	45	83	33	39	10	30	31.3333
hsa-miR-382-5p|hsa-mir-382	130	157	74	54	10	16	107	2	54	59	137	92	127	40	80	75.9333
hsa-miR-383-3p|hsa-mir-383	0	0	0	0	0	0	0	0	0	1	0	0	0	0	0	0.0666667
hsa-miR-383-5p|hsa-mir-383	0	0	0	1	0	0	1	0	0	1	3	0	3	1	2	0.8
hsa-miR-384|hsa-mir-384	0	0	0	0	0	0	0	0	0	0	0	0	0	0	0	0
hsa-miR-3907|hsa-mir-3907	0	0	0	0	0	0	0	0	0	0	0	0	0	0	0	0
hsa-miR-3908|hsa-mir-3908	0	0	0	0	0	0	0	0	0	0	0	0	0	0	0	0
hsa-miR-3909|hsa-mir-3909	39	47	67	22	5	1	26	0	16	23	47	49	48	13	41	29.6
hsa-miR-3910|hsa-mir-3910-1	0	0	0	0	0	0	0	0	0	0	0	0	0	0	0	0
hsa-miR-3910|hsa-mir-3910-2	0	0	0	0	0	0	0	0	0	0	0	0	0	0	0	0
hsa-miR-3911|hsa-mir-3911	0	0	0	0	1	0	0	0	0	0	1	0	0	1	0	0.2
hsa-miR-3912-3p|hsa-mir-3912	3	1	7	4	0	2	4	0	3	5	6	2	1	4	3	3
hsa-miR-3912-5p|hsa-mir-3912	0	0	0	0	0	0	0	0	0	0	0	0	0	0	0	0
hsa-miR-3913-3p|hsa-mir-3913-1	1	0	1	0	0	0	0	0	1	1	0	0	0	0	0	0.266667
hsa-miR-3913-3p|hsa-mir-3913-2	1	0	1	0	0	0	0	0	1	1	0	0	0	0	0	0.266667
hsa-miR-3913-5p|hsa-mir-3913-1	0	0	1	1	0	0	3	0	0	0	1	0	0	1	0	0.466667
hsa-miR-3913-5p|hsa-mir-3913-2	0	0	1	1	0	0	3	0	0	0	1	0	0	1	0	0.466667
hsa-miR-3914|hsa-mir-3914-1	0	0	0	0	0	0	0	0	0	0	0	0	0	0	0	0
hsa-miR-3914|hsa-mir-3914-2	0	0	0	0	0	0	0	0	0	0	0	0	0	0	0	0
hsa-miR-3915|hsa-mir-3915	2	0	0	2	0	1	4	0	3	5	3	2	3	2	1	1.86667
hsa-miR-3916|hsa-mir-3916	0	4	1	0	12	12	0	7	5	1	1	0	1	12	9	4.33333
hsa-miR-3917|hsa-mir-3917	0	0	0	0	0	0	0	0	0	0	0	0	0	0	0	0
hsa-miR-3918|hsa-mir-3918	0	0	0	0	0	0	0	0	0	0	0	0	0	0	0	0
hsa-miR-3919|hsa-mir-3919	0	0	0	0	0	0	0	0	0	0	1	0	0	0	0	0.0666667
hsa-miR-3920|hsa-mir-3920	0	0	0	0	0	0	0	0	0	0	0	0	0	0	0	0
hsa-miR-3921|hsa-mir-3921	1	0	1	0	0	0	0	0	0	0	0	0	1	0	1	0.266667
hsa-miR-3922-3p|hsa-mir-3922	0	0	0	1	0	0	0	0	0	0	0	0	0	0	0	0.0666667
hsa-miR-3922-5p|hsa-mir-3922	0	0	0	0	0	0	0	0	0	0	0	0	0	0	0	0
hsa-miR-3923|hsa-mir-3923	0	0	0	0	0	0	0	0	0	1	0	0	0	0	0	0.0666667
hsa-miR-3924|hsa-mir-3924	0	0	0	0	0	0	0	0	0	0	0	0	0	0	0	0
hsa-miR-3925-3p|hsa-mir-3925	0	0	0	0	0	0	0	0	0	0	0	0	0	0	0	0
hsa-miR-3925-5p|hsa-mir-3925	0	0	0	1	0	0	0	0	0	0	0	0	0	0	0	0.0666667
hsa-miR-3926|hsa-mir-3926-1	0	0	0	1	0	0	0	0	0	0	0	0	1	0	0	0.133333
hsa-miR-3926|hsa-mir-3926-2	0	0	0	1	0	0	0	0	0	0	0	0	0	0	0	0.0666667
hsa-miR-3927-3p|hsa-mir-3927	0	0	0	0	0	1	0	0	0	0	0	0	0	0	0	0.0666667
hsa-miR-3927-5p|hsa-mir-3927	0	0	0	0	0	0	0	0	0	0	0	0	0	0	0	0
hsa-miR-3928-3p|hsa-mir-3928	2	3	0	0	1	1	0	2	1	0	4	2	4	0	4	1.6
hsa-miR-3928-5p|hsa-mir-3928	0	0	0	0	0	0	0	0	0	0	0	0	0	0	0	0
hsa-miR-3929|hsa-mir-3929	0	0	0	0	0	0	0	0	0	0	0	0	0	0	0	0
hsa-miR-3934-3p|hsa-mir-3934	0	0	0	0	0	0	0	0	0	0	0	0	0	1	0	0.0666667
hsa-miR-3934-5p|hsa-mir-3934	2	0	0	2	0	0	1	0	0	0	0	0	0	0	0	0.333333
hsa-miR-3935|hsa-mir-3935	0	0	0	0	0	0	0	0	0	0	0	1	0	0	0	0.0666667
hsa-miR-3936|hsa-mir-3936	0	0	0	0	0	0	0	0	0	0	1	0	0	3	0	0.266667
hsa-miR-3937|hsa-mir-3937	0	0	0	0	0	0	0	0	0	0	0	0	0	0	0	0
hsa-miR-3938|hsa-mir-3938	0	0	0	0	0	0	0	0	1	0	0	0	0	0	0	0.0666667
hsa-miR-3939|hsa-mir-3939	1	0	0	0	0	0	0	0	0	0	0	0	0	0	0	0.0666667
hsa-miR-3940-3p|hsa-mir-3940	2	3	4	0	0	0	2	0	0	0	0	3	4	1	2	1.4
hsa-miR-3940-5p|hsa-mir-3940	0	0	0	0	0	0	0	1	0	0	0	0	0	0	0	0.0666667
hsa-miR-3941|hsa-mir-3941	0	0	2	0	0	0	0	0	0	0	0	0	0	0	0	0.133333
hsa-miR-3942-3p|hsa-mir-3942	0	0	0	0	0	0	0	0	0	1	0	1	1	0	0	0.2
hsa-miR-3942-5p|hsa-mir-3942	0	0	1	0	0	0	0	0	1	0	1	0	1	1	1	0.4
hsa-miR-3943|hsa-mir-3943	0	0	0	0	0	0	0	0	0	0	0	0	0	0	0	0
hsa-miR-3944-3p|hsa-mir-3944	0	1	0	0	1	0	0	0	1	0	0	1	0	1	0	0.333333
hsa-miR-3944-5p|hsa-mir-3944	0	0	0	0	1	0	0	0	0	0	0	0	0	0	0	0.0666667
hsa-miR-3945|hsa-mir-3945	0	0	0	0	0	0	0	1	0	0	0	0	0	0	0	0.0666667
hsa-miR-3960|hsa-mir-3960	54	38	65	45	14	14	13	234	3	6	28	39	33	11	25	41.4667
hsa-miR-3972|hsa-mir-3972	0	0	0	0	0	0	0	0	0	0	0	0	0	0	0	0
hsa-miR-3973|hsa-mir-3973	0	0	0	0	0	0	0	0	0	0	0	0	0	0	0	0
hsa-miR-3974|hsa-mir-3974	0	0	0	0	0	0	0	0	0	0	0	0	0	0	1	0.0666667
hsa-miR-3975|hsa-mir-3975	0	0	0	0	0	0	0	0	0	0	0	0	0	0	0	0
hsa-miR-3976|hsa-mir-3976	0	0	0	0	0	0	0	1	1	0	1	0	0	0	0	0.2
hsa-miR-3977|hsa-mir-3977	0	0	0	0	0	0	0	0	0	0	0	0	0	0	0	0
hsa-miR-3978|hsa-mir-3978	0	0	0	1	0	0	0	0	0	0	0	0	0	0	0	0.0666667
hsa-miR-409-3p|hsa-mir-409	352	356	329	82	40	27	241	6	96	112	195	160	265	76	140	165.133
hsa-miR-409-5p|hsa-mir-409	44	45	45	24	8	5	55	1	34	20	90	32	57	10	41	34.0667
hsa-miR-410-3p|hsa-mir-410	33	14	10	29	2	3	23	0	28	7	57	11	11	24	16	17.8667
hsa-miR-410-5p|hsa-mir-410	0	0	0	0	0	0	0	0	0	0	0	0	0	0	0	0
hsa-miR-411-3p|hsa-mir-411	30	16	25	31	2	3	18	2	11	13	66	17	9	12	14	17.9333
hsa-miR-411-5p|hsa-mir-411	157	124	94	264	5	14	197	3	151	174	537	134	34	131	102	141.4
hsa-miR-412-3p|hsa-mir-412	1	0	0	0	0	0	0	0	0	0	0	0	0	0	0	0.0666667
hsa-miR-412-5p|hsa-mir-412	6	1	2	0	0	0	3	0	3	1	9	0	2	2	0	1.93333
hsa-miR-421|hsa-mir-421	90	62	46	27	3	5	48	2	60	47	89	58	73	42	31	45.5333
hsa-miR-422a|hsa-mir-422a	762	301	290	181	31	22	513	10	315	233	498	657	390	317	417	329.133
hsa-miR-423-3p|hsa-mir-423	6764	6496	6907	2169	1601	918	4576	138	2513	2579	5231	5593	7490	2614	4514	4006.87
hsa-miR-423-5p|hsa-mir-423	1564	2145	2300	246	326	405	624	64	786	494	981	1600	3108	803	1126	1104.8
hsa-miR-424-3p|hsa-mir-424	151	39	149	41	7	8	57	1	40	12	80	233	135	44	71	71.2
hsa-miR-424-5p|hsa-mir-424	85	19	46	167	1	10	115	0	81	33	104	109	13	77	36	59.7333
hsa-miR-425-3p|hsa-mir-425	95	82	57	26	17	12	51	3	43	28	77	45	81	38	67	48.1333
hsa-miR-425-5p|hsa-mir-425	1030	772	1408	296	162	261	513	11	386	415	634	521	1136	329	563	562.467
hsa-miR-4251|hsa-mir-4251	0	0	0	0	0	0	0	0	0	0	0	0	0	2	0	0.133333
hsa-miR-4252|hsa-mir-4252	0	0	0	0	0	0	0	0	0	0	0	0	0	0	0	0
hsa-miR-4253|hsa-mir-4253	0	0	0	0	0	0	0	0	0	0	0	0	0	0	0	0
hsa-miR-4254|hsa-mir-4254	0	0	0	0	0	0	0	0	0	0	0	0	0	0	0	0
hsa-miR-4255|hsa-mir-4255	0	0	0	0	0	0	0	0	0	0	0	0	0	0	0	0
hsa-miR-4256|hsa-mir-4256	0	0	0	0	0	0	0	0	0	0	0	0	0	0	3	0.2
hsa-miR-4257|hsa-mir-4257	0	0	0	0	0	0	0	0	0	0	0	0	0	0	0	0
hsa-miR-4258|hsa-mir-4258	0	0	0	0	1	0	0	0	1	0	0	0	0	0	0	0.133333
hsa-miR-4259|hsa-mir-4259	0	1	0	0	0	0	0	0	0	0	0	0	0	1	1	0.2
hsa-miR-4260|hsa-mir-4260	0	0	0	0	0	0	0	0	0	0	0	0	0	0	0	0
hsa-miR-4261|hsa-mir-4261	0	0	0	0	0	0	0	0	0	0	0	0	0	0	0	0
hsa-miR-4262|hsa-mir-4262	0	0	0	0	0	0	0	0	0	0	0	0	0	0	0	0
hsa-miR-4263|hsa-mir-4263	0	0	0	0	0	0	0	0	0	0	0	0	0	0	0	0
hsa-miR-4264|hsa-mir-4264	0	0	0	0	0	0	0	0	0	0	0	0	0	0	0	0
hsa-miR-4265|hsa-mir-4265	0	0	0	0	0	0	0	0	0	0	0	0	0	0	0	0
hsa-miR-4266|hsa-mir-4266	0	0	0	0	0	0	0	0	0	0	0	0	0	0	0	0
hsa-miR-4267|hsa-mir-4267	0	0	0	0	0	0	0	0	0	0	0	0	0	0	0	0
hsa-miR-4268|hsa-mir-4268	0	0	0	0	0	0	0	0	0	0	0	0	0	0	0	0
hsa-miR-4269|hsa-mir-4269	0	0	0	0	0	0	0	0	0	0	0	0	0	0	0	0
hsa-miR-4270|hsa-mir-4270	0	0	0	0	0	0	0	0	0	0	0	0	0	0	0	0
hsa-miR-4271|hsa-mir-4271	0	0	0	0	0	0	0	0	0	0	0	0	0	0	0	0
hsa-miR-4272|hsa-mir-4272	0	0	0	0	0	0	0	0	0	0	0	0	0	0	0	0
hsa-miR-4273|hsa-mir-4273	0	0	0	0	0	0	0	0	0	0	0	0	0	0	0	0
hsa-miR-4274|hsa-mir-4274	0	0	0	0	0	0	0	0	0	0	0	0	0	0	0	0
hsa-miR-4275|hsa-mir-4275	0	0	0	0	0	0	0	0	0	0	0	0	0	0	0	0
hsa-miR-4276|hsa-mir-4276	0	0	0	0	0	0	0	0	0	0	0	0	0	0	0	0
hsa-miR-4277|hsa-mir-4277	0	0	0	0	0	0	0	0	0	0	0	0	0	0	0	0
hsa-miR-4278|hsa-mir-4278	0	0	0	0	0	0	0	0	0	0	0	0	0	0	0	0
hsa-miR-4279|hsa-mir-4279	0	0	0	0	0	0	0	0	0	0	0	0	0	0	0	0
hsa-miR-4280|hsa-mir-4280	0	0	0	0	0	0	0	0	0	0	0	0	0	0	0	0
hsa-miR-4281|hsa-mir-4281	0	0	0	0	4	0	0	0	0	0	0	0	0	0	0	0.266667
hsa-miR-4282|hsa-mir-4282	0	0	0	0	0	0	0	0	0	0	0	0	0	0	0	0
hsa-miR-4283|hsa-mir-4283-1	0	0	0	0	0	0	0	0	0	0	0	0	0	0	0	0
hsa-miR-4283|hsa-mir-4283-2	0	0	0	0	0	0	0	0	0	0	0	0	0	0	0	0
hsa-miR-4284|hsa-mir-4284	3	11	15	103	54	2	8	0	5	3	2	2	6	1	16	15.4
hsa-miR-4285|hsa-mir-4285	0	0	0	0	0	0	0	0	0	0	0	0	0	0	0	0
hsa-miR-4286|hsa-mir-4286	571	760	1047	170	212	173	758	12	401	425	788	457	2329	374	852	621.933
hsa-miR-4287|hsa-mir-4287	0	0	0	0	0	0	0	0	0	0	0	0	0	0	0	0
hsa-miR-4288|hsa-mir-4288	0	0	0	0	0	0	0	0	0	0	0	0	0	0	0	0
hsa-miR-4289|hsa-mir-4289	0	0	0	0	0	0	0	0	0	0	0	0	0	0	0	0
hsa-miR-4290|hsa-mir-4290	0	0	0	0	0	0	0	0	0	0	0	0	0	0	0	0
hsa-miR-4291|hsa-mir-4291	0	0	0	1	0	0	0	1	0	0	2	0	1	0	0	0.333333
hsa-miR-4292|hsa-mir-4292	0	0	0	0	0	0	0	0	0	0	0	0	0	0	0	0
hsa-miR-4293|hsa-mir-4293	0	0	0	0	0	0	0	0	0	0	0	0	0	0	0	0
hsa-miR-4294|hsa-mir-4294	0	0	0	0	0	0	0	0	0	0	0	0	0	0	0	0
hsa-miR-4295|hsa-mir-4295	0	0	0	0	0	0	0	0	0	0	0	0	0	0	0	0
hsa-miR-4296|hsa-mir-4296	0	0	0	0	0	0	0	0	0	0	0	0	0	0	0	0
hsa-miR-4297|hsa-mir-4297	0	0	0	0	0	0	0	0	0	0	0	0	0	0	0	0
hsa-miR-4298|hsa-mir-4298	0	0	0	0	0	0	0	0	0	0	1	0	1	0	0	0.133333
hsa-miR-4299|hsa-mir-4299	0	0	0	0	0	0	0	0	0	0	0	0	0	0	0	0
hsa-miR-429|hsa-mir-429	1	0	1	0	0	0	0	0	0	0	4	1	0	0	0	0.466667
hsa-miR-4300|hsa-mir-4300	0	0	0	0	0	0	0	0	0	0	0	0	0	0	0	0
hsa-miR-4301|hsa-mir-4301	2	1	1	0	1	0	2	1	1	0	0	1	0	0	1	0.733333
hsa-miR-4302|hsa-mir-4302	0	0	0	0	0	0	0	0	0	0	0	0	0	0	0	0
hsa-miR-4303|hsa-mir-4303	0	0	0	0	0	0	0	0	0	0	0	0	0	0	0	0
hsa-miR-4304|hsa-mir-4304	0	0	0	0	0	0	0	0	0	0	0	0	0	0	0	0
hsa-miR-4305|hsa-mir-4305	0	0	0	0	0	0	0	0	0	0	0	0	0	0	0	0
hsa-miR-4306|hsa-mir-4306	5	1	1	1	0	1	2	0	1	0	0	4	2	1	1	1.33333
hsa-miR-4307|hsa-mir-4307	0	0	0	0	0	0	0	0	0	0	0	0	0	0	0	0
hsa-miR-4308|hsa-mir-4308	0	0	0	0	0	0	0	0	0	0	0	0	0	0	0	0
hsa-miR-4309|hsa-mir-4309	0	0	0	0	0	0	0	0	0	0	0	0	0	0	0	0
hsa-miR-431-3p|hsa-mir-431	1	0	1	0	0	0	0	0	1	1	4	3	0	0	0	0.733333
hsa-miR-431-5p|hsa-mir-431	7	13	11	10	0	1	6	0	2	2	13	4	3	1	5	5.2
hsa-miR-4310|hsa-mir-4310	0	0	0	0	0	0	0	0	0	0	0	0	0	0	0	0
hsa-miR-4311|hsa-mir-4311	0	0	0	0	0	0	0	0	0	0	0	0	0	0	0	0
hsa-miR-4312|hsa-mir-4312	0	0	0	0	0	0	0	0	0	0	0	0	0	0	0	0
hsa-miR-4313|hsa-mir-4313	0	0	0	0	0	0	0	0	0	0	0	0	0	0	0	0
hsa-miR-4314|hsa-mir-4314	0	0	0	0	0	0	0	0	0	0	0	0	0	0	0	0
hsa-miR-4315|hsa-mir-4315-1	0	0	0	0	0	0	0	0	0	0	0	0	0	0	0	0
hsa-miR-4315|hsa-mir-4315-2	0	0	0	0	0	0	0	0	0	0	0	0	0	0	0	0
hsa-miR-4316|hsa-mir-4316	0	0	0	0	0	1	0	0	0	0	0	0	0	1	0	0.133333
hsa-miR-4317|hsa-mir-4317	0	0	1	0	0	0	0	0	0	0	1	0	0	0	0	0.133333
hsa-miR-4318|hsa-mir-4318	0	0	0	0	0	0	0	0	0	0	0	0	0	0	0	0
hsa-miR-4319|hsa-mir-4319	0	0	0	0	0	0	0	0	0	0	0	0	0	0	0	0
hsa-miR-432-3p|hsa-mir-432	0	0	0	0	0	0	1	0	0	0	0	0	0	1	1	0.2
hsa-miR-432-5p|hsa-mir-432	49	58	41	33	8	10	58	2	23	20	76	26	74	8	38	34.9333
hsa-miR-4320|hsa-mir-4320	0	0	0	0	0	0	0	0	0	0	0	0	0	0	0	0
hsa-miR-4321|hsa-mir-4321	0	0	0	0	0	0	0	0	0	0	0	0	0	0	0	0
hsa-miR-4322|hsa-mir-4322	0	0	0	0	0	0	0	0	1	0	0	0	0	0	0	0.0666667
hsa-miR-4323|hsa-mir-4323	0	0	0	0	0	0	0	0	0	0	0	0	0	0	0	0
hsa-miR-4324|hsa-mir-4324	4	2	3	0	0	2	0	1	1	2	4	1	4	2	0	1.73333
hsa-miR-4325|hsa-mir-4325	0	0	0	0	0	0	0	0	0	0	0	0	0	0	0	0
hsa-miR-4326|hsa-mir-4326	9	9	17	0	2	1	7	0	1	4	4	0	12	1	5	4.8
hsa-miR-4327|hsa-mir-4327	0	0	0	0	0	0	0	0	0	0	0	1	0	0	0	0.0666667
hsa-miR-4328|hsa-mir-4328	0	0	0	0	0	0	1	0	0	0	0	0	0	0	0	0.0666667
hsa-miR-4329|hsa-mir-4329	0	0	0	0	0	0	0	0	0	0	0	0	0	0	0	0
hsa-miR-433-3p|hsa-mir-433	26	28	32	6	3	4	11	3	2	11	23	23	44	7	19	16.1333
hsa-miR-433-5p|hsa-mir-433	5	4	2	0	0	0	2	1	2	6	4	1	1	2	2	2.13333
hsa-miR-4330|hsa-mir-4330	0	0	0	0	0	0	0	0	0	0	0	0	0	0	0	0
hsa-miR-4417|hsa-mir-4417	0	1	0	0	0	0	0	0	0	0	0	0	0	0	0	0.0666667
hsa-miR-4418|hsa-mir-4418	0	0	0	0	0	0	0	0	0	0	0	0	0	0	0	0
hsa-miR-4419a|hsa-mir-4419a	0	0	0	0	0	0	0	0	0	0	0	0	0	0	0	0
hsa-miR-4419b|hsa-mir-4419b	0	0	0	0	0	0	0	0	0	1	0	0	0	0	0	0.0666667
hsa-miR-4420|hsa-mir-4420	0	0	0	0	0	0	0	0	0	0	0	0	0	0	0	0
hsa-miR-4421|hsa-mir-4421	0	0	0	0	0	0	1	0	0	0	0	0	0	0	0	0.0666667
hsa-miR-4422|hsa-mir-4422	1	0	0	1	0	0	1	0	1	0	1	1	0	0	0	0.4
hsa-miR-4423-3p|hsa-mir-4423	0	0	0	0	1	0	0	0	0	1	1	0	0	0	1	0.266667
hsa-miR-4423-5p|hsa-mir-4423	0	1	0	2	0	0	0	0	0	1	1	2	0	0	0	0.466667
hsa-miR-4424|hsa-mir-4424	0	0	0	0	0	0	0	0	0	0	0	0	0	0	0	0
hsa-miR-4425|hsa-mir-4425	0	0	0	0	0	0	0	0	0	0	0	0	0	0	0	0
hsa-miR-4426|hsa-mir-4426	0	0	0	0	0	0	0	0	0	0	0	0	0	0	0	0
hsa-miR-4427|hsa-mir-4427	0	0	0	0	0	0	0	0	0	0	0	0	0	0	0	0
hsa-miR-4428|hsa-mir-4428	0	0	0	1	0	0	0	0	0	0	0	0	0	0	0	0.0666667
hsa-miR-4429|hsa-mir-4429	1	5	0	1	7	4	1	8	20	1	0	0	2	1	33	5.6
hsa-miR-4430|hsa-mir-4430	0	0	0	0	0	0	0	0	0	0	0	0	0	0	0	0
hsa-miR-4431|hsa-mir-4431	0	0	0	0	0	0	0	0	0	0	0	0	0	0	0	0
hsa-miR-4432|hsa-mir-4432	0	0	0	0	0	1	0	0	0	0	0	0	0	0	0	0.0666667
hsa-miR-4433a-3p|hsa-mir-4433a	0	0	0	0	0	0	0	0	0	0	0	0	0	0	1	0.0666667
hsa-miR-4433a-5p|hsa-mir-4433a	0	0	0	0	1	0	0	0	0	0	1	1	0	0	0	0.2
hsa-miR-4433b-3p|hsa-mir-4433b	0	0	0	0	0	0	0	0	0	0	0	0	0	1	0	0.0666667
hsa-miR-4433b-5p|hsa-mir-4433b	0	3	9	0	0	1	1	0	0	1	1	1	5	1	3	1.73333
hsa-miR-4434|hsa-mir-4434	0	0	0	0	0	0	0	0	0	0	0	0	0	0	0	0
hsa-miR-4435|hsa-mir-4435-1	0	0	0	1	0	0	0	0	0	0	1	1	0	0	0	0.2
hsa-miR-4435|hsa-mir-4435-2	0	0	0	1	0	0	0	0	0	0	1	1	0	0	0	0.2
hsa-miR-4436a|hsa-mir-4436a	0	0	0	0	0	0	0	0	0	0	0	0	0	0	0	0
hsa-miR-4436b-3p|hsa-mir-4436b-1	1	0	2	0	0	0	0	0	0	0	0	0	0	0	0	0.2
hsa-miR-4436b-3p|hsa-mir-4436b-2	1	0	2	0	0	0	0	0	0	0	0	0	0	0	0	0.2
hsa-miR-4436b-5p|hsa-mir-4436b-1	0	0	0	0	1	0	0	0	0	0	0	0	0	0	0	0.0666667
hsa-miR-4436b-5p|hsa-mir-4436b-2	0	0	0	0	1	0	0	0	0	0	0	0	0	0	0	0.0666667
hsa-miR-4437|hsa-mir-4437	0	0	0	0	0	0	0	0	0	0	0	0	0	0	0	0
hsa-miR-4438|hsa-mir-4438	0	0	0	0	0	0	0	0	0	0	0	0	0	0	0	0
hsa-miR-4439|hsa-mir-4439	0	0	0	0	0	0	0	0	0	0	0	0	0	1	0	0.0666667
hsa-miR-4440|hsa-mir-4440	1	0	0	0	0	0	0	0	0	0	0	0	0	0	0	0.0666667
hsa-miR-4441|hsa-mir-4441	0	0	0	0	0	0	0	0	0	0	0	0	0	0	0	0
hsa-miR-4442|hsa-mir-4442	0	0	0	0	0	0	0	0	0	0	0	0	0	0	0	0
hsa-miR-4443|hsa-mir-4443	1	3	0	0	0	0	1	1	0	0	2	1	4	0	3	1.06667
hsa-miR-4444|hsa-mir-4444-1	0	0	0	1	0	0	0	0	0	0	0	0	0	0	0	0.0666667
hsa-miR-4444|hsa-mir-4444-2	0	0	0	1	0	0	0	0	0	0	0	0	0	0	0	0.0666667
hsa-miR-4445-3p|hsa-mir-4445	0	0	0	0	0	0	0	0	0	0	0	0	0	0	0	0
hsa-miR-4445-5p|hsa-mir-4445	0	0	0	0	0	0	0	0	0	0	0	0	0	0	0	0
hsa-miR-4446-3p|hsa-mir-4446	0	0	0	0	0	0	0	0	0	0	0	0	0	0	0	0
hsa-miR-4446-5p|hsa-mir-4446	0	0	0	0	0	0	0	0	0	0	0	0	0	0	0	0
hsa-miR-4447|hsa-mir-4447	0	0	0	0	0	0	0	0	0	0	0	0	0	0	0	0
hsa-miR-4448|hsa-mir-4448	0	1	0	1	3	2	1	0	0	3	1	3	1	1	5	1.46667
hsa-miR-4449|hsa-mir-4449	0	3	5	0	2	1	1	1	2	2	2	1	1	1	14	2.4
hsa-miR-4450|hsa-mir-4450	0	0	0	0	0	0	0	0	0	0	0	0	0	0	0	0
hsa-miR-4451|hsa-mir-4451	0	1	0	0	0	0	0	0	1	0	0	0	0	0	0	0.133333
hsa-miR-4452|hsa-mir-4452	0	0	0	0	0	0	0	0	0	0	0	0	0	0	0	0
hsa-miR-4453|hsa-mir-4453	0	0	0	0	0	0	0	0	0	0	0	0	0	0	0	0
hsa-miR-4454|hsa-mir-4454	66	36	29	23	19	37	54	4	41	37	63	43	48	71	565	75.7333
hsa-miR-4455|hsa-mir-4455	0	0	0	0	0	0	0	0	0	0	0	0	0	0	0	0
hsa-miR-4456|hsa-mir-4456	0	0	0	0	0	0	0	0	0	0	0	0	0	0	0	0
hsa-miR-4457|hsa-mir-4457	0	0	0	0	0	0	0	0	0	0	0	0	0	0	0	0
hsa-miR-4458|hsa-mir-4458	0	0	0	0	0	0	0	0	0	0	0	0	0	0	0	0
hsa-miR-4459|hsa-mir-4459	1	1	1	2	0	1	1	0	0	1	0	0	0	0	0	0.533333
hsa-miR-4460|hsa-mir-4460	2	0	0	1	0	0	3	0	0	1	0	1	0	0	3	0.733333
hsa-miR-4461|hsa-mir-4461	1	0	0	0	0	0	0	0	0	0	0	0	0	0	1	0.133333
hsa-miR-4462|hsa-mir-4462	0	0	0	1	0	0	0	0	0	0	0	0	0	0	0	0.0666667
hsa-miR-4463|hsa-mir-4463	0	0	0	2	0	0	0	0	0	0	0	0	0	0	0	0.133333
hsa-miR-4464|hsa-mir-4464	0	0	0	0	0	0	0	0	0	0	0	0	0	0	0	0
hsa-miR-4465|hsa-mir-4465	0	0	0	0	0	0	0	0	0	0	0	0	0	0	0	0
hsa-miR-4466|hsa-mir-4466	2	0	1	3	1	2	0	12	1	0	0	1	1	0	3	1.8
hsa-miR-4467|hsa-mir-4467	0	2	2	0	0	0	0	0	0	0	0	0	0	0	0	0.266667
hsa-miR-4468|hsa-mir-4468	0	0	0	0	0	0	0	0	0	0	0	0	0	0	0	0
hsa-miR-4469|hsa-mir-4469	0	0	0	0	0	0	0	0	0	0	0	0	0	0	0	0
hsa-miR-4470|hsa-mir-4470	0	0	0	0	0	0	0	0	0	0	0	0	0	0	0	0
hsa-miR-4471|hsa-mir-4471	0	0	0	0	0	0	0	0	0	0	0	0	0	0	0	0
hsa-miR-4472|hsa-mir-4472-1	0	0	0	0	0	0	0	0	0	0	0	0	0	0	0	0
hsa-miR-4472|hsa-mir-4472-2	0	0	0	0	0	0	0	0	0	0	0	0	0	0	0	0
hsa-miR-4473|hsa-mir-4473	3	1	1	0	0	0	0	0	0	1	1	8	3	1	1	1.33333
hsa-miR-4474-3p|hsa-mir-4474	0	0	0	0	0	0	2	0	0	0	0	0	0	0	0	0.133333
hsa-miR-4474-5p|hsa-mir-4474	0	0	0	0	0	0	2	0	0	0	0	0	0	0	0	0.133333
hsa-miR-4475|hsa-mir-4475	0	0	0	0	0	0	0	0	0	0	0	0	0	0	0	0
hsa-miR-4476|hsa-mir-4476	0	0	0	0	0	0	0	0	0	0	0	0	0	0	0	0
hsa-miR-4477a|hsa-mir-4477a	0	0	0	1	0	0	0	0	0	0	0	0	2	0	0	0.2
hsa-miR-4477b|hsa-mir-4477b	0	0	0	0	0	0	0	0	0	0	0	0	0	0	0	0
hsa-miR-4478|hsa-mir-4478	0	0	0	0	0	0	0	0	0	0	0	0	0	0	1	0.0666667
hsa-miR-4479|hsa-mir-4479	0	0	0	0	0	0	0	0	0	0	0	0	0	0	0	0
hsa-miR-4480|hsa-mir-4480	0	0	0	0	0	0	0	0	0	0	0	0	0	0	0	0
hsa-miR-4481|hsa-mir-4481	0	0	0	0	0	0	0	0	0	0	0	0	0	0	0	0
hsa-miR-4482-3p|hsa-mir-4482	0	0	0	0	0	0	0	0	0	1	0	0	0	0	0	0.0666667
hsa-miR-4482-5p|hsa-mir-4482	0	0	0	1	0	0	0	0	0	2	0	0	0	0	0	0.2
hsa-miR-4483|hsa-mir-4483	0	0	0	0	0	0	0	0	0	0	0	0	0	0	0	0
hsa-miR-4484|hsa-mir-4484	0	1	0	4	1	0	0	0	0	0	1	0	0	0	0	0.466667
hsa-miR-4485-3p|hsa-mir-4485	34	126	78	185	137	1	13	4	6	5	34	14	26	1	34	46.5333
hsa-miR-4485-5p|hsa-mir-4485	4	17	7	48	47	1	16	0	0	2	3	4	6	3	9	11.1333
hsa-miR-4486|hsa-mir-4486	0	0	0	0	0	0	0	0	0	0	0	0	0	0	0	0
hsa-miR-4487|hsa-mir-4487	0	0	0	11	0	0	0	0	0	0	0	0	0	0	0	0.733333
hsa-miR-4488|hsa-mir-4488	13	34	53	52	9	3	6	16	3	2	11	8	7	3	6	15.0667
hsa-miR-4489|hsa-mir-4489	0	0	0	0	0	0	0	0	0	0	2	0	0	0	0	0.133333
hsa-miR-448|hsa-mir-448	0	0	0	0	0	0	0	0	0	0	1	1	0	0	0	0.133333
hsa-miR-4490|hsa-mir-4490	2	0	0	0	0	0	1	0	0	0	0	0	2	1	0	0.4
hsa-miR-4491|hsa-mir-4491	0	0	0	1	0	0	0	0	0	0	0	0	0	0	0	0.0666667
hsa-miR-4492|hsa-mir-4492	4	5	13	15	27	15	0	53	0	2	5	3	5	0	11	10.5333
hsa-miR-4493|hsa-mir-4493	0	0	0	0	0	0	0	0	0	0	0	0	0	0	0	0
hsa-miR-4494|hsa-mir-4494	0	0	0	0	0	0	0	0	0	0	0	0	0	0	0	0
hsa-miR-4495|hsa-mir-4495	0	0	0	0	0	0	0	0	0	0	0	0	0	0	0	0
hsa-miR-4496|hsa-mir-4496	0	0	0	6	0	0	0	0	0	0	0	0	0	0	0	0.4
hsa-miR-4497|hsa-mir-4497	38	41	21	55	6	2	21	13	8	11	20	23	5	8	22	19.6
hsa-miR-4498|hsa-mir-4498	0	2	0	0	0	0	0	0	0	0	0	0	0	0	1	0.2
hsa-miR-4499|hsa-mir-4499	0	0	0	0	1	0	0	0	0	0	0	0	0	0	0	0.0666667
hsa-miR-449a|hsa-mir-449a	0	0	0	0	0	0	0	0	0	0	4	0	0	0	0	0.266667
hsa-miR-449b-3p|hsa-mir-449b	0	0	0	0	1	0	0	0	0	0	0	0	0	0	0	0.0666667
hsa-miR-449b-5p|hsa-mir-449b	0	0	0	0	0	0	0	0	0	0	0	0	0	0	0	0
hsa-miR-449c-3p|hsa-mir-449c	0	0	0	0	0	0	0	0	0	0	0	0	0	0	0	0
hsa-miR-449c-5p|hsa-mir-449c	0	1	0	0	0	0	0	0	0	0	0	1	1	0	0	0.2
hsa-miR-4500|hsa-mir-4500	0	0	0	1	0	0	0	0	1	0	1	0	0	1	0	0.266667
hsa-miR-4501|hsa-mir-4501	0	0	0	0	0	0	2	0	0	0	0	0	0	0	1	0.2
hsa-miR-4502|hsa-mir-4502	0	0	0	1	0	0	0	0	0	0	0	0	0	0	1	0.133333
hsa-miR-4503|hsa-mir-4503	0	0	0	0	0	0	0	0	0	0	0	1	0	0	0	0.0666667
hsa-miR-4504|hsa-mir-4504	0	0	0	0	0	0	1	0	0	0	0	0	0	0	0	0.0666667
hsa-miR-4505|hsa-mir-4505	1	0	0	0	0	0	0	0	0	0	0	0	0	0	0	0.0666667
hsa-miR-4506|hsa-mir-4506	0	0	1	0	0	0	4	0	1	0	2	1	4	2	1	1.06667
hsa-miR-4507|hsa-mir-4507	0	0	0	0	0	0	0	0	0	0	0	0	0	0	0	0
hsa-miR-4508|hsa-mir-4508	20	1	11	14	17	14	3	9	0	1	7	13	12	2	19	9.53333
hsa-miR-4509|hsa-mir-4509-1	0	0	0	0	0	0	0	0	0	0	0	0	0	0	0	0
hsa-miR-4509|hsa-mir-4509-2	0	0	0	0	0	0	0	0	0	0	0	0	0	0	0	0
hsa-miR-4509|hsa-mir-4509-3	0	0	0	0	0	0	0	0	0	0	0	0	0	0	0	0
hsa-miR-450a-1-3p|hsa-mir-450a-1	4	0	3	4	0	0	2	0	4	1	4	6	1	5	2	2.4
hsa-miR-450a-2-3p|hsa-mir-450a-2	7	8	6	7	1	1	13	0	10	1	8	23	1	9	6	6.73333
hsa-miR-450a-5p|hsa-mir-450a-1	182	43	128	163	5	20	133	1	169	47	150	283	86	110	96	107.733
hsa-miR-450a-5p|hsa-mir-450a-2	182	43	128	163	5	20	133	1	170	47	149	285	85	111	98	108
hsa-miR-450b-3p|hsa-mir-450b	0	0	0	0	0	0	0	0	0	0	1	1	0	0	0	0.133333
hsa-miR-450b-5p|hsa-mir-450b	61	16	41	93	4	3	50	0	51	15	62	115	20	56	35	41.4667
hsa-miR-4510|hsa-mir-4510	2	1	0	0	0	1	2	0	4	4	2	4	4	1	1	1.73333
hsa-miR-4511|hsa-mir-4511	3	0	5	1	0	1	2	0	0	0	0	2	0	2	2	1.2
hsa-miR-4512|hsa-mir-4512	0	0	0	0	0	0	0	0	0	0	0	0	0	0	0	0
hsa-miR-4513|hsa-mir-4513	0	0	0	0	0	0	0	0	0	0	0	0	0	0	0	0
hsa-miR-4514|hsa-mir-4514	0	0	0	0	0	0	0	0	0	0	0	0	0	0	1	0.0666667
hsa-miR-4515|hsa-mir-4515	0	0	0	0	0	1	0	0	0	0	0	0	0	0	0	0.0666667
hsa-miR-4516|hsa-mir-4516	1	3	6	10	0	2	0	34	3	0	1	5	3	0	2	4.66667
hsa-miR-4517|hsa-mir-4517	6	7	3	2	0	0	2	0	5	5	3	2	2	2	2	2.73333
hsa-miR-4518|hsa-mir-4518	0	0	0	0	0	0	0	0	0	0	0	0	0	0	0	0
hsa-miR-4519|hsa-mir-4519	0	0	0	0	0	0	0	0	0	0	0	0	0	0	0	0
hsa-miR-451a|hsa-mir-451a	92731	15022	57474	11729	3929	24328	37362	1455	39340	17761	34690	30824	33543	36576	58234	32999.9
hsa-miR-451b|hsa-mir-451b	1	0	0	0	0	0	0	0	1	0	0	0	1	0	2	0.333333
hsa-miR-452-3p|hsa-mir-452	0	0	0	0	0	0	0	0	1	0	1	0	0	0	0	0.133333
hsa-miR-452-5p|hsa-mir-452	55	17	46	54	4	8	57	1	45	33	95	53	34	35	31	37.8667
hsa-miR-4520-2-3p|hsa-mir-4520-2	0	0	0	0	0	0	0	0	0	0	0	0	0	0	0	0
hsa-miR-4520-3p|hsa-mir-4520-1	0	0	0	0	0	0	0	0	0	0	0	0	0	0	0	0
hsa-miR-4520-5p|hsa-mir-4520-1	0	0	0	0	0	0	0	0	0	0	0	0	0	0	0	0
hsa-miR-4520-5p|hsa-mir-4520-2	0	0	0	0	0	0	0	0	0	0	0	0	0	0	0	0
hsa-miR-4521|hsa-mir-4521	3	1	8	2	0	0	2	3	0	2	6	1	6	0	3	2.46667
hsa-miR-4522|hsa-mir-4522	0	0	0	0	0	0	0	0	0	0	0	0	0	0	0	0
hsa-miR-4523|hsa-mir-4523	0	0	0	1	0	0	0	0	0	0	0	0	0	0	0	0.0666667
hsa-miR-4524a-3p|hsa-mir-4524a	0	1	1	2	0	0	6	0	5	0	4	1	1	1	0	1.46667
hsa-miR-4524a-5p|hsa-mir-4524a	1	2	0	0	0	1	0	0	2	0	0	0	0	0	1	0.466667
hsa-miR-4524b-3p|hsa-mir-4524b	0	0	0	0	0	0	0	0	0	0	0	0	0	0	0	0
hsa-miR-4524b-5p|hsa-mir-4524b	0	0	0	0	0	0	0	0	0	0	0	0	0	0	0	0
hsa-miR-4525|hsa-mir-4525	1	0	1	0	0	1	0	0	0	0	0	3	0	4	0	0.666667
hsa-miR-4526|hsa-mir-4526	1	0	0	0	0	0	0	1	1	0	0	0	0	0	0	0.2
hsa-miR-4527|hsa-mir-4527	0	0	0	0	0	0	0	0	0	0	0	0	0	0	0	0
hsa-miR-4528|hsa-mir-4528	0	0	0	0	0	0	0	0	0	0	0	0	0	0	0	0
hsa-miR-4529-3p|hsa-mir-4529	0	0	0	0	0	0	0	0	0	0	0	0	0	0	1	0.0666667
hsa-miR-4529-5p|hsa-mir-4529	0	0	0	0	0	0	0	0	0	0	0	0	0	0	0	0
hsa-miR-4530|hsa-mir-4530	0	0	0	0	0	0	0	0	0	0	0	0	0	0	0	0
hsa-miR-4531|hsa-mir-4531	0	0	0	0	0	0	0	0	0	0	0	0	0	0	0	0
hsa-miR-4532|hsa-mir-4532	5	0	11	13	7	6	0	4	0	0	4	3	4	3	6	4.4
hsa-miR-4533|hsa-mir-4533	0	0	0	0	0	0	1	0	0	0	0	0	0	0	0	0.0666667
hsa-miR-4534|hsa-mir-4534	0	0	0	1	0	0	0	0	0	0	0	0	0	0	0	0.0666667
hsa-miR-4535|hsa-mir-4535	0	0	0	1	2	0	0	0	0	0	0	0	0	0	0	0.2
hsa-miR-4536-3p|hsa-mir-4536-1	1	0	1	0	1	0	0	0	2	0	2	1	1	0	0	0.6
hsa-miR-4536-3p|hsa-mir-4536-2	1	0	1	0	1	0	0	0	2	0	2	1	1	0	0	0.6
hsa-miR-4536-5p|hsa-mir-4536-1	2	4	0	3	0	0	4	0	1	3	6	2	1	2	1	1.93333
hsa-miR-4536-5p|hsa-mir-4536-2	2	4	0	3	0	0	4	0	1	3	6	2	0	2	1	1.86667
hsa-miR-4537|hsa-mir-4537	0	0	0	0	0	0	0	0	0	0	0	0	0	0	0	0
hsa-miR-4538|hsa-mir-4538	0	0	0	0	0	0	0	0	0	0	0	0	0	0	0	0
hsa-miR-4539|hsa-mir-4539	2	0	0	0	0	0	0	0	0	0	0	0	0	0	0	0.133333
hsa-miR-454-3p|hsa-mir-454	115	78	57	48	4	2	79	1	62	71	94	116	71	44	74	61.0667
hsa-miR-454-5p|hsa-mir-454	10	6	6	0	3	1	3	0	3	9	7	2	12	5	6	4.86667
hsa-miR-4540|hsa-mir-4540	0	1	0	0	0	0	0	0	0	0	0	0	0	0	0	0.0666667
hsa-miR-455-3p|hsa-mir-455	262	186	227	99	13	20	191	7	194	173	249	328	305	175	293	181.467
hsa-miR-455-5p|hsa-mir-455	114	54	46	85	7	13	134	5	138	88	97	125	68	89	95	77.2
hsa-miR-4632-3p|hsa-mir-4632	2	0	0	0	0	0	0	0	0	0	1	0	1	0	2	0.4
hsa-miR-4632-5p|hsa-mir-4632	0	0	0	0	0	0	0	0	0	0	0	0	0	0	0	0
hsa-miR-4633-3p|hsa-mir-4633	0	0	0	0	0	0	0	0	0	0	0	0	0	0	0	0
hsa-miR-4633-5p|hsa-mir-4633	0	0	0	0	0	0	0	0	0	0	0	0	0	0	0	0
hsa-miR-4634|hsa-mir-4634	0	0	0	0	1	0	0	0	0	0	0	0	0	0	0	0.0666667
hsa-miR-4635|hsa-mir-4635	0	0	0	0	0	1	0	0	0	0	0	0	0	0	0	0.0666667
hsa-miR-4636|hsa-mir-4636	4	1	1	1	0	0	2	0	1	0	2	1	3	1	2	1.26667
hsa-miR-4637|hsa-mir-4637	2	0	0	0	0	0	0	0	0	0	0	0	0	0	0	0.133333
hsa-miR-4638-3p|hsa-mir-4638	0	1	0	0	0	0	0	0	0	0	0	0	0	0	0	0.0666667
hsa-miR-4638-5p|hsa-mir-4638	0	2	0	0	0	0	2	0	0	0	0	2	0	0	0	0.4
hsa-miR-4639-3p|hsa-mir-4639	0	0	1	0	0	0	0	0	0	0	0	0	0	0	0	0.0666667
hsa-miR-4639-5p|hsa-mir-4639	0	0	0	0	0	0	0	0	2	2	1	0	0	1	1	0.466667
hsa-miR-4640-3p|hsa-mir-4640	2	2	2	0	1	3	1	0	1	0	2	3	15	1	2	2.33333
hsa-miR-4640-5p|hsa-mir-4640	0	0	0	0	0	0	0	0	0	0	0	0	0	0	0	0
hsa-miR-4641|hsa-mir-4641	0	0	0	0	0	0	0	0	0	0	0	0	0	0	0	0
hsa-miR-4642|hsa-mir-4642	0	0	0	0	0	0	0	0	0	0	0	0	0	0	0	0
hsa-miR-4643|hsa-mir-4643	0	0	0	0	0	0	0	0	0	0	0	0	0	0	0	0
hsa-miR-4644|hsa-mir-4644	0	0	0	1	0	0	0	0	0	0	0	0	0	0	0	0.0666667
hsa-miR-4645-3p|hsa-mir-4645	0	0	0	0	0	0	1	0	0	1	0	0	1	0	0	0.2
hsa-miR-4645-5p|hsa-mir-4645	0	0	0	0	0	0	0	0	0	0	0	0	0	0	0	0
hsa-miR-4646-3p|hsa-mir-4646	1	1	2	0	0	1	0	0	1	0	1	0	5	0	0	0.8
hsa-miR-4646-5p|hsa-mir-4646	0	0	0	0	0	0	0	0	0	0	0	0	0	0	0	0
hsa-miR-4647|hsa-mir-4647	0	0	0	0	0	0	0	1	0	0	0	0	0	0	1	0.133333
hsa-miR-4648|hsa-mir-4648	0	0	0	0	0	0	0	0	0	0	0	0	0	0	0	0
hsa-miR-4649-3p|hsa-mir-4649	0	0	0	1	0	0	0	0	0	0	0	0	0	0	0	0.0666667
hsa-miR-4649-5p|hsa-mir-4649	0	0	0	0	0	0	0	0	0	0	0	0	0	0	0	0
hsa-miR-4650-3p|hsa-mir-4650-1	0	0	0	0	0	0	0	0	0	0	0	0	0	0	0	0
hsa-miR-4650-3p|hsa-mir-4650-2	0	0	0	0	0	0	0	0	0	0	0	0	0	0	0	0
hsa-miR-4650-5p|hsa-mir-4650-1	0	0	0	0	0	0	0	0	0	0	0	0	0	0	0	0
hsa-miR-4650-5p|hsa-mir-4650-2	0	0	0	0	0	0	0	0	0	0	0	0	0	0	0	0
hsa-miR-4651|hsa-mir-4651	0	0	0	0	0	0	0	0	0	0	0	0	0	0	1	0.0666667
hsa-miR-4652-3p|hsa-mir-4652	0	0	0	0	0	0	0	0	0	0	0	0	0	0	0	0
hsa-miR-4652-5p|hsa-mir-4652	0	0	0	0	0	0	0	0	0	0	0	0	0	0	0	0
hsa-miR-4653-3p|hsa-mir-4653	0	0	0	0	0	0	0	0	0	0	0	0	0	0	0	0
hsa-miR-4653-5p|hsa-mir-4653	0	0	0	0	0	0	0	0	0	0	0	0	0	0	0	0
hsa-miR-4654|hsa-mir-4654	0	0	0	0	0	0	0	0	0	0	0	0	0	0	0	0
hsa-miR-4655-3p|hsa-mir-4655	0	0	2	3	0	0	0	0	0	0	0	0	0	0	0	0.333333
hsa-miR-4655-5p|hsa-mir-4655	0	0	0	0	12	12	0	134	2	1	0	0	1	4	25	12.7333
hsa-miR-4656|hsa-mir-4656	0	0	0	0	0	0	0	0	0	0	0	0	0	0	0	0
hsa-miR-4657|hsa-mir-4657	0	0	0	0	0	0	0	0	0	0	0	0	0	0	0	0
hsa-miR-4658|hsa-mir-4658	0	0	0	0	0	0	0	0	0	0	0	0	0	0	0	0
hsa-miR-4659a-3p|hsa-mir-4659a	4	0	5	1	0	1	0	0	1	1	0	2	5	3	0	1.53333
hsa-miR-4659a-5p|hsa-mir-4659a	1	0	0	0	0	0	0	0	0	0	0	0	0	0	1	0.133333
hsa-miR-4659b-3p|hsa-mir-4659b	1	0	2	3	0	0	2	1	5	2	1	2	4	2	1	1.73333
hsa-miR-4659b-5p|hsa-mir-4659b	1	0	2	1	0	0	1	0	0	3	2	3	2	4	2	1.4
hsa-miR-4660|hsa-mir-4660	2	0	0	0	0	0	0	0	0	0	0	0	0	2	0	0.266667
hsa-miR-4661-3p|hsa-mir-4661	0	0	0	0	0	0	0	0	0	0	0	0	0	0	0	0
hsa-miR-4661-5p|hsa-mir-4661	2	2	3	0	0	1	6	0	1	1	1	2	6	2	3	2
hsa-miR-4662a-3p|hsa-mir-4662a	5	1	1	2	1	0	9	0	5	2	7	7	2	1	4	3.13333
hsa-miR-4662a-5p|hsa-mir-4662a	45	37	33	32	6	8	54	2	36	32	56	53	89	29	72	38.9333
hsa-miR-4662b|hsa-mir-4662b	1	1	0	0	1	0	1	0	1	0	2	2	0	0	2	0.733333
hsa-miR-4663|hsa-mir-4663	0	0	0	0	0	0	0	0	0	0	0	0	0	0	0	0
hsa-miR-4664-3p|hsa-mir-4664	0	0	0	0	0	0	0	0	0	0	0	0	0	0	0	0
hsa-miR-4664-5p|hsa-mir-4664	0	0	0	0	0	0	0	0	0	0	0	0	0	0	0	0
hsa-miR-4665-3p|hsa-mir-4665	0	0	0	0	0	0	0	0	0	0	0	0	0	0	0	0
hsa-miR-4665-5p|hsa-mir-4665	0	0	1	0	0	0	0	0	0	0	0	0	3	0	0	0.266667
hsa-miR-4666a-3p|hsa-mir-4666a	0	0	0	0	0	0	0	0	0	0	0	0	0	0	0	0
hsa-miR-4666a-5p|hsa-mir-4666a	0	0	0	0	0	0	0	0	0	0	0	0	0	0	0	0
hsa-miR-4666b|hsa-mir-4666b	0	0	0	0	0	0	0	0	0	0	0	0	0	0	0	0
hsa-miR-4667-3p|hsa-mir-4667	0	0	0	0	0	0	0	0	0	0	0	0	1	0	0	0.0666667
hsa-miR-4667-5p|hsa-mir-4667	0	0	0	0	0	0	0	0	0	0	0	0	0	1	0	0.0666667
hsa-miR-4668-3p|hsa-mir-4668	0	0	0	0	0	0	0	0	0	0	0	0	0	0	0	0
hsa-miR-4668-5p|hsa-mir-4668	0	0	0	0	0	0	0	0	0	1	0	0	0	0	0	0.0666667
hsa-miR-4669|hsa-mir-4669	0	0	0	1	0	0	0	0	0	1	0	0	0	0	0	0.133333
hsa-miR-466|hsa-mir-466	0	0	0	0	0	0	0	0	0	0	0	0	0	0	0	0
hsa-miR-4670-3p|hsa-mir-4670	0	0	0	0	1	0	0	0	1	0	0	0	1	0	0	0.2
hsa-miR-4670-5p|hsa-mir-4670	0	0	0	1	0	0	0	0	0	0	0	0	0	1	1	0.2
hsa-miR-4671-3p|hsa-mir-4671	2	0	0	0	0	0	0	0	0	0	0	0	0	0	0	0.133333
hsa-miR-4671-5p|hsa-mir-4671	0	0	1	0	0	0	0	0	0	0	0	0	0	1	0	0.133333
hsa-miR-4672|hsa-mir-4672	2	3	1	2	0	0	2	0	3	1	3	1	1	3	3	1.66667
hsa-miR-4673|hsa-mir-4673	0	0	0	0	0	0	0	0	0	0	0	0	0	0	0	0
hsa-miR-4674|hsa-mir-4674	0	0	0	0	0	0	0	0	0	0	0	0	0	0	0	0
hsa-miR-4675|hsa-mir-4675	0	0	0	0	0	0	0	0	0	0	0	0	0	0	0	0
hsa-miR-4676-3p|hsa-mir-4676	17	3	18	1	4	1	11	0	5	4	14	11	16	4	7	7.73333
hsa-miR-4676-5p|hsa-mir-4676	11	2	3	2	0	1	2	0	2	0	4	8	12	3	1	3.4
hsa-miR-4677-3p|hsa-mir-4677	7	1	1	2	1	0	5	0	3	8	6	1	0	7	4	3.06667
hsa-miR-4677-5p|hsa-mir-4677	0	1	1	0	0	0	0	0	1	1	0	0	0	0	1	0.333333
hsa-miR-4678|hsa-mir-4678	0	0	0	0	0	0	0	0	0	0	0	0	0	0	0	0
hsa-miR-4679|hsa-mir-4679-1	0	0	0	0	0	0	0	0	0	0	0	0	0	1	0	0.0666667
hsa-miR-4679|hsa-mir-4679-2	0	0	0	0	0	0	0	0	0	0	0	0	0	1	0	0.0666667
hsa-miR-4680-3p|hsa-mir-4680	0	0	0	0	0	0	0	0	0	0	0	0	0	0	0	0
hsa-miR-4680-5p|hsa-mir-4680	0	0	0	0	0	0	0	0	0	0	0	0	0	0	1	0.0666667
hsa-miR-4681|hsa-mir-4681	0	0	0	0	0	0	0	0	0	0	0	0	0	0	0	0
hsa-miR-4682|hsa-mir-4682	0	0	0	0	0	0	0	0	0	0	0	0	0	2	0	0.133333
hsa-miR-4683|hsa-mir-4683	0	0	1	0	0	0	0	0	0	0	2	0	2	0	0	0.333333
hsa-miR-4684-3p|hsa-mir-4684	0	0	0	1	0	0	0	0	0	0	0	0	0	0	0	0.0666667
hsa-miR-4684-5p|hsa-mir-4684	0	0	0	0	0	0	0	0	0	0	0	1	0	0	0	0.0666667
hsa-miR-4685-3p|hsa-mir-4685	0	0	2	0	1	2	1	0	0	0	0	0	2	0	0	0.533333
hsa-miR-4685-5p|hsa-mir-4685	0	0	0	0	0	0	0	0	0	0	0	0	0	0	0	0
hsa-miR-4686|hsa-mir-4686	0	0	0	0	0	0	0	0	0	0	0	0	0	0	0	0
hsa-miR-4687-3p|hsa-mir-4687	0	3	5	6	0	0	0	0	0	0	1	0	0	1	1	1.13333
hsa-miR-4687-5p|hsa-mir-4687	2	4	2	0	23	62	1	0	2	0	0	0	2	23	11	8.8
hsa-miR-4688|hsa-mir-4688	2	0	1	1	0	0	0	0	0	0	0	0	0	1	1	0.4
hsa-miR-4689|hsa-mir-4689	0	0	0	0	1	0	0	0	4	0	0	0	0	1	0	0.4
hsa-miR-4690-3p|hsa-mir-4690	0	0	1	0	0	0	0	0	0	0	1	0	0	0	0	0.133333
hsa-miR-4690-5p|hsa-mir-4690	0	0	0	0	0	0	0	0	0	0	0	0	0	0	0	0
hsa-miR-4691-3p|hsa-mir-4691	0	0	0	0	0	1	0	0	0	0	0	0	0	0	0	0.0666667
hsa-miR-4691-5p|hsa-mir-4691	0	0	0	0	0	0	0	0	0	0	0	0	0	1	0	0.0666667
hsa-miR-4692|hsa-mir-4692	0	0	0	0	0	0	0	0	0	0	0	0	0	0	0	0
hsa-miR-4693-3p|hsa-mir-4693	0	0	0	0	0	0	0	0	0	0	0	0	0	1	0	0.0666667
hsa-miR-4693-5p|hsa-mir-4693	0	0	0	0	0	0	0	0	0	0	0	0	0	0	0	0
hsa-miR-4694-3p|hsa-mir-4694	0	0	0	0	0	0	0	0	0	0	0	0	0	0	0	0
hsa-miR-4694-5p|hsa-mir-4694	0	0	0	0	0	0	0	0	0	0	0	0	0	0	0	0
hsa-miR-4695-3p|hsa-mir-4695	0	1	0	0	2	2	0	0	0	0	0	0	0	0	2	0.466667
hsa-miR-4695-5p|hsa-mir-4695	1	0	0	0	0	0	0	0	0	0	0	0	0	0	0	0.0666667
hsa-miR-4696|hsa-mir-4696	0	0	0	0	0	0	0	0	0	0	0	0	0	0	0	0
hsa-miR-4697-3p|hsa-mir-4697	0	0	0	0	0	0	0	0	0	0	0	0	0	0	0	0
hsa-miR-4697-5p|hsa-mir-4697	0	0	0	0	0	0	0	0	0	0	0	0	0	0	0	0
hsa-miR-4698|hsa-mir-4698	0	0	0	0	0	0	0	0	0	0	0	0	0	0	0	0
hsa-miR-4699-3p|hsa-mir-4699	5	10	9	5	2	0	9	0	3	3	6	10	9	4	2	5.13333
hsa-miR-4699-5p|hsa-mir-4699	1	1	0	0	0	0	1	0	0	0	1	1	0	0	2	0.466667
hsa-miR-4700-3p|hsa-mir-4700	0	0	0	0	0	0	0	0	0	0	0	0	0	0	0	0
hsa-miR-4700-5p|hsa-mir-4700	0	0	0	2	0	0	0	0	0	0	0	0	0	0	0	0.133333
hsa-miR-4701-3p|hsa-mir-4701	0	0	0	0	0	0	0	0	0	0	0	0	0	0	0	0
hsa-miR-4701-5p|hsa-mir-4701	0	0	0	0	0	0	0	0	2	0	0	0	0	0	1	0.2
hsa-miR-4703-3p|hsa-mir-4703	0	0	0	0	0	0	0	0	0	0	0	0	0	0	0	0
hsa-miR-4703-5p|hsa-mir-4703	0	0	0	0	0	0	0	0	0	0	0	0	0	0	0	0
hsa-miR-4704-3p|hsa-mir-4704	0	0	0	0	0	0	0	0	0	0	0	0	0	0	0	0
hsa-miR-4704-5p|hsa-mir-4704	0	0	0	0	0	0	0	0	0	0	0	0	0	0	0	0
hsa-miR-4705|hsa-mir-4705	2	0	0	12	3	0	2	0	2	3	12	6	2	3	4	3.4
hsa-miR-4706|hsa-mir-4706	1	0	0	0	0	1	0	0	0	0	0	0	0	0	0	0.133333
hsa-miR-4707-3p|hsa-mir-4707	0	2	2	2	1	2	0	0	0	1	0	1	0	0	0	0.733333
hsa-miR-4707-5p|hsa-mir-4707	0	0	0	0	0	0	0	0	2	0	1	0	1	0	1	0.333333
hsa-miR-4708-3p|hsa-mir-4708	0	0	0	0	0	0	0	0	0	0	0	0	0	0	0	0
hsa-miR-4708-5p|hsa-mir-4708	0	0	0	0	0	0	0	0	0	0	0	0	0	0	0	0
hsa-miR-4709-3p|hsa-mir-4709	0	0	0	0	0	0	0	0	0	1	0	0	0	0	0	0.0666667
hsa-miR-4709-5p|hsa-mir-4709	0	0	1	1	0	0	1	0	0	0	2	0	1	2	0	0.533333
hsa-miR-4710|hsa-mir-4710	0	0	0	1	0	0	0	0	0	0	0	0	0	0	0	0.0666667
hsa-miR-4711-3p|hsa-mir-4711	0	0	0	0	0	0	0	0	0	0	0	0	0	0	0	0
hsa-miR-4711-5p|hsa-mir-4711	0	0	0	0	0	0	0	0	0	0	0	0	0	0	0	0
hsa-miR-4712-3p|hsa-mir-4712	0	0	0	0	0	0	0	0	1	0	1	0	0	0	0	0.133333
hsa-miR-4712-5p|hsa-mir-4712	0	0	0	0	0	0	0	0	0	0	0	0	0	0	0	0
hsa-miR-4713-3p|hsa-mir-4713	0	0	0	0	0	0	0	0	0	0	0	0	0	0	0	0
hsa-miR-4713-5p|hsa-mir-4713	0	0	0	0	0	0	0	0	0	0	0	0	0	0	1	0.0666667
hsa-miR-4714-3p|hsa-mir-4714	2	0	0	0	0	1	1	0	0	0	1	0	0	1	0	0.4
hsa-miR-4714-5p|hsa-mir-4714	1	0	0	0	0	0	0	0	0	0	2	0	0	0	0	0.2
hsa-miR-4715-3p|hsa-mir-4715	0	0	0	0	2	4	0	2	2	0	0	0	0	0	0	0.666667
hsa-miR-4715-5p|hsa-mir-4715	0	0	0	0	0	0	0	0	0	0	0	0	0	0	0	0
hsa-miR-4716-3p|hsa-mir-4716	0	0	0	0	0	0	0	0	0	0	0	0	0	0	0	0
hsa-miR-4716-5p|hsa-mir-4716	0	0	0	0	0	0	0	0	0	0	0	0	0	0	0	0
hsa-miR-4717-3p|hsa-mir-4717	0	0	0	1	0	0	0	0	0	0	2	0	1	0	1	0.333333
hsa-miR-4717-5p|hsa-mir-4717	0	0	0	0	0	0	0	0	0	0	0	0	0	0	1	0.0666667
hsa-miR-4718|hsa-mir-4718	0	0	0	0	0	0	0	0	0	0	0	0	0	0	0	0
hsa-miR-4719|hsa-mir-4719	0	0	0	0	0	0	0	0	0	0	0	0	0	0	0	0
hsa-miR-4720-3p|hsa-mir-4720	0	0	0	0	0	0	0	0	0	0	0	0	0	0	0	0
hsa-miR-4720-5p|hsa-mir-4720	0	0	0	0	0	0	0	0	0	0	0	0	0	0	0	0
hsa-miR-4721|hsa-mir-4721	0	0	0	0	0	0	0	1	0	0	0	0	0	0	0	0.0666667
hsa-miR-4722-3p|hsa-mir-4722	0	0	0	0	0	0	0	0	0	0	0	0	0	0	1	0.0666667
hsa-miR-4722-5p|hsa-mir-4722	0	0	0	0	0	0	0	0	1	0	0	0	0	0	0	0.0666667
hsa-miR-4723-3p|hsa-mir-4723	0	2	0	0	0	0	0	0	0	1	1	0	0	0	0	0.266667
hsa-miR-4723-5p|hsa-mir-4723	0	4	0	0	3	6	0	4	1	0	0	0	0	1	6	1.66667
hsa-miR-4724-3p|hsa-mir-4724	0	0	0	0	0	0	0	0	0	0	0	0	0	0	0	0
hsa-miR-4724-5p|hsa-mir-4724	0	0	0	0	0	0	0	0	0	0	0	0	0	1	0	0.0666667
hsa-miR-4725-3p|hsa-mir-4725	0	0	0	0	0	0	0	0	0	0	0	0	0	0	0	0
hsa-miR-4725-5p|hsa-mir-4725	0	0	0	0	3	1	0	0	0	0	0	0	0	0	0	0.266667
hsa-miR-4726-3p|hsa-mir-4726	0	0	0	0	0	0	0	0	0	0	0	0	0	0	1	0.0666667
hsa-miR-4726-5p|hsa-mir-4726	0	0	0	0	0	0	0	0	0	0	0	0	0	0	0	0
hsa-miR-4727-3p|hsa-mir-4727	1	0	0	0	0	0	0	0	1	0	0	0	0	0	0	0.133333
hsa-miR-4727-5p|hsa-mir-4727	0	1	0	0	0	0	0	0	1	1	1	0	0	0	0	0.266667
hsa-miR-4728-3p|hsa-mir-4728	2	6	8	2	0	1	0	0	1	3	3	0	11	2	5	2.93333
hsa-miR-4728-5p|hsa-mir-4728	0	0	0	0	0	0	0	0	0	0	0	0	0	0	0	0
hsa-miR-4729|hsa-mir-4729	0	0	0	0	0	0	0	0	0	0	0	1	1	0	0	0.133333
hsa-miR-4730|hsa-mir-4730	0	0	0	0	0	0	0	0	0	0	0	0	0	0	0	0
hsa-miR-4731-3p|hsa-mir-4731	0	0	2	0	1	0	1	0	0	0	0	0	4	0	0	0.533333
hsa-miR-4731-5p|hsa-mir-4731	0	2	1	0	0	0	1	0	0	0	0	0	4	0	2	0.666667
hsa-miR-4732-3p|hsa-mir-4732	7	4	16	0	0	1	0	0	0	2	0	5	5	0	2	2.8
hsa-miR-4732-5p|hsa-mir-4732	5	0	3	0	0	0	0	0	0	0	1	1	2	0	1	0.866667
hsa-miR-4733-3p|hsa-mir-4733	0	0	0	0	0	0	0	0	0	0	0	0	0	0	0	0
hsa-miR-4733-5p|hsa-mir-4733	1	1	1	0	0	0	0	0	0	0	0	0	0	1	1	0.333333
hsa-miR-4734|hsa-mir-4734	0	0	0	0	0	0	0	0	0	0	0	0	0	0	0	0
hsa-miR-4735-3p|hsa-mir-4735	0	0	0	0	0	0	0	0	0	0	0	1	0	0	0	0.0666667
hsa-miR-4735-5p|hsa-mir-4735	0	1	2	0	2	0	1	0	0	0	1	2	2	0	2	0.866667
hsa-miR-4736|hsa-mir-4736	0	0	0	0	0	0	0	0	0	0	0	0	0	0	0	0
hsa-miR-4737|hsa-mir-4737	0	0	0	0	0	0	0	0	0	0	0	0	0	0	0	0
hsa-miR-4738-3p|hsa-mir-4738	0	0	0	0	1	0	0	0	0	0	1	0	0	1	0	0.2
hsa-miR-4738-5p|hsa-mir-4738	0	0	0	0	0	0	0	0	0	0	0	0	0	0	0	0
hsa-miR-4739|hsa-mir-4739	0	0	0	0	1	0	0	1	0	0	0	0	0	0	0	0.133333
hsa-miR-4740-3p|hsa-mir-4740	0	0	0	0	0	1	0	0	0	0	0	0	0	0	0	0.0666667
hsa-miR-4740-5p|hsa-mir-4740	0	1	0	0	0	0	0	0	0	0	0	0	0	0	0	0.0666667
hsa-miR-4741|hsa-mir-4741	0	0	0	0	0	0	0	0	0	0	0	0	0	0	1	0.0666667
hsa-miR-4742-3p|hsa-mir-4742	2	0	1	0	0	2	1	0	0	1	1	0	5	1	0	0.933333
hsa-miR-4742-5p|hsa-mir-4742	0	2	0	0	1	0	0	0	0	1	2	1	2	1	1	0.733333
hsa-miR-4743-3p|hsa-mir-4743	0	0	0	0	0	0	0	0	0	0	0	0	0	0	0	0
hsa-miR-4743-5p|hsa-mir-4743	0	0	0	0	0	0	0	0	0	0	1	0	0	0	0	0.0666667
hsa-miR-4744|hsa-mir-4744	0	0	0	0	0	0	0	0	0	0	0	0	0	0	0	0
hsa-miR-4745-3p|hsa-mir-4745	0	0	0	0	0	0	0	0	0	0	0	0	0	0	0	0
hsa-miR-4745-5p|hsa-mir-4745	0	0	0	0	0	0	0	0	0	0	0	0	0	0	0	0
hsa-miR-4746-3p|hsa-mir-4746	0	0	0	0	0	0	0	0	0	0	0	0	0	0	0	0
hsa-miR-4746-5p|hsa-mir-4746	0	0	0	0	0	0	0	0	0	0	0	0	2	0	1	0.2
hsa-miR-4747-3p|hsa-mir-4747	0	0	0	0	0	0	0	0	0	0	0	0	0	0	0	0
hsa-miR-4747-5p|hsa-mir-4747	0	0	0	0	0	0	0	0	0	0	0	0	0	0	0	0
hsa-miR-4748|hsa-mir-4748	0	0	0	1	0	0	0	0	0	0	0	0	1	0	0	0.133333
hsa-miR-4749-3p|hsa-mir-4749	1	0	0	0	0	0	0	0	0	0	0	0	0	0	0	0.0666667
hsa-miR-4749-5p|hsa-mir-4749	2	0	0	0	0	1	1	1	1	0	0	1	1	0	0	0.533333
hsa-miR-4750-3p|hsa-mir-4750	0	0	1	0	0	0	0	0	0	0	0	0	0	0	0	0.0666667
hsa-miR-4750-5p|hsa-mir-4750	0	1	1	0	0	0	0	0	0	0	0	0	1	0	0	0.2
hsa-miR-4751|hsa-mir-4751	0	0	0	0	0	0	0	0	0	0	0	0	0	0	0	0
hsa-miR-4752|hsa-mir-4752	0	0	0	0	0	0	0	0	0	0	0	0	0	0	0	0
hsa-miR-4753-3p|hsa-mir-4753	1	0	1	0	0	0	0	0	0	0	0	0	1	0	0	0.2
hsa-miR-4753-5p|hsa-mir-4753	0	0	2	0	0	0	0	0	1	0	0	0	0	0	0	0.2
hsa-miR-4754|hsa-mir-4754	0	0	0	1	0	1	0	0	0	0	0	0	0	0	0	0.133333
hsa-miR-4755-3p|hsa-mir-4755	1	0	4	3	0	0	1	0	3	3	2	1	0	1	5	1.6
hsa-miR-4755-5p|hsa-mir-4755	1	2	0	0	0	0	0	0	0	0	0	2	1	0	0	0.4
hsa-miR-4756-3p|hsa-mir-4756	0	0	0	0	0	0	0	0	0	0	0	0	0	0	0	0
hsa-miR-4756-5p|hsa-mir-4756	0	0	0	0	0	0	0	0	0	0	0	0	0	0	0	0
hsa-miR-4757-3p|hsa-mir-4757	0	0	0	0	0	0	1	0	1	1	0	0	0	1	0	0.266667
hsa-miR-4757-5p|hsa-mir-4757	0	0	0	0	0	0	0	0	0	0	1	0	0	0	0	0.0666667
hsa-miR-4758-3p|hsa-mir-4758	0	0	0	0	0	0	0	0	0	0	0	0	0	0	0	0
hsa-miR-4758-5p|hsa-mir-4758	0	0	0	0	0	0	0	0	0	0	0	0	0	0	0	0
hsa-miR-4759|hsa-mir-4759	0	0	0	0	0	0	0	0	0	1	1	0	0	0	1	0.2
hsa-miR-4760-3p|hsa-mir-4760	0	0	0	0	0	0	0	0	0	0	0	0	0	0	0	0
hsa-miR-4760-5p|hsa-mir-4760	0	0	0	0	0	0	0	0	0	0	0	1	0	0	0	0.0666667
hsa-miR-4761-3p|hsa-mir-4761	0	1	0	0	0	0	0	0	0	0	0	1	0	0	0	0.133333
hsa-miR-4761-5p|hsa-mir-4761	0	0	0	0	0	0	0	0	0	0	0	0	0	0	1	0.0666667
hsa-miR-4762-3p|hsa-mir-4762	0	0	0	0	0	0	0	0	0	0	0	0	0	0	0	0
hsa-miR-4762-5p|hsa-mir-4762	0	0	0	0	0	0	1	0	0	1	0	0	0	1	2	0.333333
hsa-miR-4763-3p|hsa-mir-4763	0	0	1	1	0	0	0	0	0	0	0	0	1	0	2	0.333333
hsa-miR-4763-5p|hsa-mir-4763	1	0	0	0	0	0	0	0	0	1	0	0	1	0	1	0.266667
hsa-miR-4764-3p|hsa-mir-4764	0	0	0	0	0	1	0	0	0	0	0	0	0	0	0	0.0666667
hsa-miR-4764-5p|hsa-mir-4764	0	0	0	0	0	0	2	0	0	0	0	0	0	0	0	0.133333
hsa-miR-4765|hsa-mir-4765	0	0	0	0	0	0	0	0	0	0	0	0	0	0	0	0
hsa-miR-4766-3p|hsa-mir-4766	1	0	1	1	0	0	1	0	0	1	0	1	1	1	0	0.533333
hsa-miR-4766-5p|hsa-mir-4766	1	0	0	0	0	0	1	0	0	1	2	0	1	0	0	0.4
hsa-miR-4767|hsa-mir-4767	0	0	0	0	0	0	0	0	0	0	0	0	0	0	0	0
hsa-miR-4768-3p|hsa-mir-4768	0	0	0	0	0	0	0	0	0	0	0	0	0	0	0	0
hsa-miR-4768-5p|hsa-mir-4768	0	0	0	0	0	0	0	0	0	0	0	0	0	0	0	0
hsa-miR-4769-3p|hsa-mir-4769	0	0	0	0	0	0	0	0	0	0	0	0	0	0	0	0
hsa-miR-4769-5p|hsa-mir-4769	0	0	1	0	0	0	0	0	0	0	0	0	0	0	0	0.0666667
hsa-miR-4770|hsa-mir-4770	0	0	0	0	0	0	0	0	0	0	0	0	0	0	0	0
hsa-miR-4771|hsa-mir-4771-1	0	0	0	0	0	0	0	0	0	0	0	0	0	0	0	0
hsa-miR-4771|hsa-mir-4771-2	0	0	0	0	0	0	0	0	0	0	0	0	0	0	0	0
hsa-miR-4772-3p|hsa-mir-4772	0	0	0	1	0	0	0	0	0	1	0	0	0	0	2	0.266667
hsa-miR-4772-5p|hsa-mir-4772	0	0	0	0	0	0	0	0	0	0	0	0	0	0	1	0.0666667
hsa-miR-4773|hsa-mir-4773-1	0	0	0	0	0	0	0	0	0	0	0	0	0	0	0	0
hsa-miR-4773|hsa-mir-4773-2	0	0	0	0	0	0	0	0	0	0	0	0	0	0	0	0
hsa-miR-4774-3p|hsa-mir-4774	0	0	0	0	0	0	0	0	0	0	0	0	0	0	0	0
hsa-miR-4774-5p|hsa-mir-4774	0	0	0	0	0	0	0	0	0	0	0	0	0	1	0	0.0666667
hsa-miR-4775|hsa-mir-4775	2	1	1	3	1	0	2	0	1	3	0	1	0	1	3	1.26667
hsa-miR-4776-3p|hsa-mir-4776-1	0	0	0	0	0	0	0	1	0	0	0	0	0	0	0	0.0666667
hsa-miR-4776-3p|hsa-mir-4776-2	0	0	0	0	0	0	0	1	0	0	0	0	0	0	0	0.0666667
hsa-miR-4776-5p|hsa-mir-4776-1	0	0	0	0	0	0	0	0	0	0	0	0	0	0	0	0
hsa-miR-4776-5p|hsa-mir-4776-2	0	0	0	0	0	0	0	0	0	0	0	0	0	0	0	0
hsa-miR-4777-3p|hsa-mir-4777	0	0	0	0	0	0	0	0	0	0	0	0	0	0	0	0
hsa-miR-4777-5p|hsa-mir-4777	0	0	0	0	0	0	0	0	0	0	0	0	0	0	0	0
hsa-miR-4778-3p|hsa-mir-4778	0	0	0	0	0	0	0	0	1	0	0	0	0	0	0	0.0666667
hsa-miR-4778-5p|hsa-mir-4778	0	0	0	0	0	0	0	0	0	0	0	0	0	0	0	0
hsa-miR-4779|hsa-mir-4779	0	0	0	0	0	0	1	0	0	0	1	0	1	0	0	0.2
hsa-miR-4780|hsa-mir-4780	0	0	0	0	0	0	1	0	0	0	0	0	0	0	0	0.0666667
hsa-miR-4781-3p|hsa-mir-4781	1	0	0	0	0	0	0	0	1	0	3	0	0	1	1	0.466667
hsa-miR-4781-5p|hsa-mir-4781	0	0	0	0	0	0	0	0	3	0	0	1	0	0	0	0.266667
hsa-miR-4782-3p|hsa-mir-4782	0	0	0	0	0	0	0	0	0	0	0	0	0	1	0	0.0666667
hsa-miR-4782-5p|hsa-mir-4782	0	0	0	0	0	0	0	0	0	0	1	0	0	0	0	0.0666667
hsa-miR-4783-3p|hsa-mir-4783	0	2	0	0	0	1	0	0	1	0	0	0	3	1	0	0.533333
hsa-miR-4783-5p|hsa-mir-4783	0	0	0	0	0	0	0	0	0	0	0	0	0	0	0	0
hsa-miR-4784|hsa-mir-4784	0	0	0	0	0	0	0	0	0	0	0	0	0	0	1	0.0666667
hsa-miR-4785|hsa-mir-4785	0	1	1	1	0	0	0	0	0	0	1	0	0	1	3	0.533333
hsa-miR-4786-3p|hsa-mir-4786	0	1	0	0	0	0	0	0	0	0	0	0	0	0	0	0.0666667
hsa-miR-4786-5p|hsa-mir-4786	1	2	0	0	0	0	0	0	1	0	0	1	0	2	0	0.466667
hsa-miR-4787-3p|hsa-mir-4787	15	12	14	7	6	5	25	0	6	2	2	9	14	14	18	9.93333
hsa-miR-4787-5p|hsa-mir-4787	12	4	10	3	4	4	4	6	2	1	13	13	7	3	8	6.26667
hsa-miR-4788|hsa-mir-4788	0	0	0	0	0	0	0	0	0	0	0	0	0	0	0	0
hsa-miR-4789-3p|hsa-mir-4789	0	0	0	0	0	0	0	0	0	0	0	0	0	0	1	0.0666667
hsa-miR-4789-5p|hsa-mir-4789	0	0	0	0	0	0	0	0	0	0	0	0	0	0	0	0
hsa-miR-4790-3p|hsa-mir-4790	0	0	0	0	0	0	0	0	0	0	0	0	0	0	0	0
hsa-miR-4790-5p|hsa-mir-4790	0	0	0	0	0	0	0	0	0	0	0	0	0	0	0	0
hsa-miR-4791|hsa-mir-4791	6	7	8	12	3	1	18	1	7	15	24	1	3	9	8	8.2
hsa-miR-4792|hsa-mir-4792	22	15	14	204	46	42	18	105	12	5	29	13	18	70	123	49.0667
hsa-miR-4793-3p|hsa-mir-4793	0	0	0	0	0	0	0	0	0	0	0	0	0	0	0	0
hsa-miR-4793-5p|hsa-mir-4793	0	0	0	0	0	0	0	0	0	0	0	0	0	0	0	0
hsa-miR-4794|hsa-mir-4794	0	0	0	0	0	0	0	0	0	0	0	0	0	0	0	0
hsa-miR-4795-3p|hsa-mir-4795	0	1	0	1	0	0	0	0	0	0	0	0	0	0	0	0.133333
hsa-miR-4795-5p|hsa-mir-4795	0	0	0	0	0	0	0	0	0	0	0	0	0	0	0	0
hsa-miR-4796-3p|hsa-mir-4796	1	1	2	1	0	0	2	0	0	0	2	2	4	1	2	1.2
hsa-miR-4796-5p|hsa-mir-4796	0	0	1	4	3	0	2	0	3	1	4	2	1	2	1	1.6
hsa-miR-4797-3p|hsa-mir-4797	1	1	1	0	0	0	1	0	2	1	1	1	0	0	0	0.6
hsa-miR-4797-5p|hsa-mir-4797	2	0	0	0	0	0	0	0	0	0	1	0	1	0	0	0.266667
hsa-miR-4798-3p|hsa-mir-4798	0	0	0	0	0	0	0	0	0	0	0	0	0	0	0	0
hsa-miR-4798-5p|hsa-mir-4798	0	0	0	0	0	0	0	0	1	0	0	0	0	0	0	0.0666667
hsa-miR-4799-3p|hsa-mir-4799	0	0	0	0	0	0	0	0	0	0	0	0	0	0	0	0
hsa-miR-4799-5p|hsa-mir-4799	0	0	1	1	0	0	1	0	0	0	0	1	2	0	0	0.4
hsa-miR-4800-3p|hsa-mir-4800	2	0	3	4	1	1	7	6	1	0	4	5	1	0	2	2.46667
hsa-miR-4800-5p|hsa-mir-4800	2	0	0	0	0	1	0	0	0	0	0	0	1	0	1	0.333333
hsa-miR-4801|hsa-mir-4801	0	0	0	0	0	0	0	0	0	0	0	0	0	0	0	0
hsa-miR-4802-3p|hsa-mir-4802	0	0	0	0	0	0	0	0	0	0	0	0	0	0	0	0
hsa-miR-4802-5p|hsa-mir-4802	0	0	0	0	0	0	0	0	0	0	0	0	0	0	0	0
hsa-miR-4803|hsa-mir-4803	0	0	0	0	0	0	0	0	0	0	0	0	0	0	0	0
hsa-miR-4804-3p|hsa-mir-4804	1	1	2	0	0	0	0	0	1	0	2	3	4	0	1	1
hsa-miR-4804-5p|hsa-mir-4804	5	5	8	6	0	1	1	0	3	4	3	5	8	0	12	4.06667
hsa-miR-483-3p|hsa-mir-483	98	95	183	17	17	21	41	1	19	45	69	50	136	30	35	57.1333
hsa-miR-483-5p|hsa-mir-483	55	68	99	5	3	8	36	3	29	13	25	23	64	25	21	31.8
hsa-miR-484|hsa-mir-484	569	249	758	141	99	209	294	8	259	96	337	360	605	320	393	313.133
hsa-miR-485-3p|hsa-mir-485	24	32	36	3	4	3	11	0	6	9	19	31	32	12	15	15.8
hsa-miR-485-5p|hsa-mir-485	33	51	56	9	5	4	36	0	10	12	29	26	68	7	23	24.6
hsa-miR-486-3p|hsa-mir-486-1	1559	1961	2790	349	175	176	1855	35	539	989	1394	1466	2882	583	1238	1199.4
hsa-miR-486-3p|hsa-mir-486-2	1178	1519	1898	220	135	113	1283	27	356	664	960	1124	2156	339	890	857.467
hsa-miR-486-5p|hsa-mir-486-1	32577	38844	67360	9455	4869	6122	25870	1007	7593	16852	28068	26381	82379	12321	18627	25221.7
hsa-miR-486-5p|hsa-mir-486-2	33037	39496	68450	9567	4962	6234	26384	1039	7746	17199	28640	26880	84577	12512	19023	25716.4
hsa-miR-487a-3p|hsa-mir-487a	6	0	2	2	0	0	7	0	4	3	3	2	4	2	1	2.4
hsa-miR-487a-5p|hsa-mir-487a	4	5	6	3	3	0	6	0	2	4	5	8	8	0	0	3.6
hsa-miR-487b-3p|hsa-mir-487b	344	230	181	160	43	38	274	1	184	214	560	229	233	78	209	198.533
hsa-miR-487b-5p|hsa-mir-487b	2	0	1	0	0	0	0	0	0	2	1	0	1	0	0	0.466667
hsa-miR-488-3p|hsa-mir-488	0	0	0	0	0	0	0	0	0	0	0	0	0	0	0	0
hsa-miR-488-5p|hsa-mir-488	0	0	0	0	0	1	0	0	0	0	0	0	0	0	0	0.0666667
hsa-miR-489-3p|hsa-mir-489	68	30	66	28	9	10	60	2	62	25	85	47	93	43	73	46.7333
hsa-miR-489-5p|hsa-mir-489	0	0	1	1	0	0	0	0	1	1	1	1	0	1	0	0.466667
hsa-miR-490-3p|hsa-mir-490	0	0	0	0	0	0	0	0	0	0	0	0	0	0	0	0
hsa-miR-490-5p|hsa-mir-490	0	0	0	0	0	0	0	0	0	0	0	0	0	0	0	0
hsa-miR-491-3p|hsa-mir-491	12	10	19	8	2	7	14	0	3	14	26	10	16	6	9	10.4
hsa-miR-491-5p|hsa-mir-491	16	55	54	27	11	14	26	0	37	35	37	28	49	29	24	29.4667
hsa-miR-492|hsa-mir-492	0	0	0	0	0	0	0	0	0	0	0	0	0	0	0	0
hsa-miR-493-3p|hsa-mir-493	29	14	11	28	1	2	26	0	15	7	44	9	11	13	7	14.4667
hsa-miR-493-5p|hsa-mir-493	147	130	110	121	33	5	172	3	92	96	383	150	224	49	109	121.6
hsa-miR-494-3p|hsa-mir-494	139	72	68	60	9	14	87	1	108	76	147	78	61	71	73	70.9333
hsa-miR-494-5p|hsa-mir-494	0	1	0	0	0	0	0	0	0	0	0	0	0	0	0	0.0666667
hsa-miR-495-3p|hsa-mir-495	157	123	185	111	24	46	137	1	141	104	361	144	207	72	121	128.933
hsa-miR-495-5p|hsa-mir-495	0	2	1	1	1	0	1	0	1	1	5	0	0	0	0	0.866667
hsa-miR-496|hsa-mir-496	1	4	0	2	0	0	4	0	1	3	3	1	2	0	3	1.6
hsa-miR-497-3p|hsa-mir-497	1	1	4	7	0	0	10	0	1	6	19	10	0	1	1	4.06667
hsa-miR-497-5p|hsa-mir-497	221	132	149	210	12	57	253	2	338	155	538	182	115	240	210	187.6
hsa-miR-498|hsa-mir-498	3	2	8	8	2	0	7	0	3	6	5	16	9	4	4	5.13333
hsa-miR-4999-3p|hsa-mir-4999	0	0	0	0	0	0	0	0	0	1	0	0	2	0	1	0.266667
hsa-miR-4999-5p|hsa-mir-4999	2	0	0	2	0	0	1	0	0	0	0	1	0	0	0	0.4
hsa-miR-499a-3p|hsa-mir-499a	83	56	60	90	0	10	199	0	101	96	303	82	55	266	55	97.0667
hsa-miR-499a-5p|hsa-mir-499a	12212	9358	9476	12585	1250	3810	20721	159	25892	17995	42370	9380	10578	46427	10590	15520.2
hsa-miR-499b-3p|hsa-mir-499b	0	0	0	0	0	0	1	0	0	0	0	0	0	0	0	0.0666667
hsa-miR-499b-5p|hsa-mir-499b	0	0	0	0	0	0	0	0	0	0	0	0	0	0	0	0
hsa-miR-5000-3p|hsa-mir-5000	0	0	0	0	0	0	1	0	0	0	0	0	0	1	0	0.133333
hsa-miR-5000-5p|hsa-mir-5000	0	1	0	0	0	0	0	0	0	0	0	0	0	0	0	0.0666667
hsa-miR-5001-3p|hsa-mir-5001	2	0	1	0	0	1	1	0	0	0	4	3	2	3	1	1.2
hsa-miR-5001-5p|hsa-mir-5001	0	0	0	0	1	0	0	0	0	0	0	0	0	0	0	0.0666667
hsa-miR-5002-3p|hsa-mir-5002	0	0	0	0	0	0	0	0	0	0	0	0	0	0	0	0
hsa-miR-5002-5p|hsa-mir-5002	0	1	0	0	0	0	2	0	0	0	1	0	0	1	0	0.333333
hsa-miR-5003-3p|hsa-mir-5003	0	0	0	0	0	0	0	0	0	0	0	0	0	0	0	0
hsa-miR-5003-5p|hsa-mir-5003	0	0	0	0	0	0	0	0	0	0	0	0	0	0	0	0
hsa-miR-5004-3p|hsa-mir-5004	0	0	0	0	0	0	0	0	0	0	0	0	0	0	1	0.0666667
hsa-miR-5004-5p|hsa-mir-5004	0	0	0	0	0	0	0	0	0	0	0	0	0	0	0	0
hsa-miR-5006-3p|hsa-mir-5006	10	2	7	0	0	6	3	0	0	1	1	5	2	3	1	2.73333
hsa-miR-5006-5p|hsa-mir-5006	0	0	0	0	0	0	0	0	0	0	0	0	0	0	0	0
hsa-miR-5007-3p|hsa-mir-5007	0	0	0	0	0	0	0	0	0	0	0	0	0	0	1	0.0666667
hsa-miR-5007-5p|hsa-mir-5007	0	0	0	0	0	0	0	0	0	0	0	0	0	0	0	0
hsa-miR-5008-3p|hsa-mir-5008	1	0	0	1	0	0	0	0	0	0	0	0	2	0	0	0.266667
hsa-miR-5008-5p|hsa-mir-5008	0	0	0	1	0	0	0	0	0	0	0	1	0	0	0	0.133333
hsa-miR-5009-3p|hsa-mir-5009	0	0	0	0	0	0	0	0	0	0	0	0	0	0	0	0
hsa-miR-5009-5p|hsa-mir-5009	0	0	0	0	0	0	1	0	0	0	1	0	0	0	0	0.133333
hsa-miR-500a-3p|hsa-mir-500a	761	643	364	260	52	50	560	8	358	496	486	551	709	253	420	398.067
hsa-miR-500a-5p|hsa-mir-500a	101	43	31	23	14	19	45	0	64	20	58	50	82	38	70	43.8667
hsa-miR-500b-3p|hsa-mir-500b	0	0	0	1	0	0	0	0	0	0	0	2	6	1	1	0.733333
hsa-miR-500b-5p|hsa-mir-500b	73	29	23	22	9	16	27	0	41	15	51	44	60	34	54	33.2
hsa-miR-501-3p|hsa-mir-501	590	654	391	122	55	41	238	8	195	388	245	448	915	111	272	311.533
hsa-miR-501-5p|hsa-mir-501	155	121	71	20	18	15	66	2	42	72	53	87	162	33	70	65.8
hsa-miR-5010-3p|hsa-mir-5010	19	29	50	4	8	8	10	0	15	19	16	25	60	22	20	20.3333
hsa-miR-5010-5p|hsa-mir-5010	6	12	11	2	0	1	5	1	4	1	6	9	18	3	10	5.93333
hsa-miR-5011-3p|hsa-mir-5011	0	0	0	0	0	0	0	0	0	0	0	0	0	0	0	0
hsa-miR-5011-5p|hsa-mir-5011	0	0	0	0	0	0	0	0	0	0	0	0	0	0	0	0
hsa-miR-502-3p|hsa-mir-502	954	681	439	280	69	74	715	13	497	680	621	656	879	358	584	500
hsa-miR-502-5p|hsa-mir-502	55	42	12	21	3	6	37	0	46	35	33	44	62	28	44	31.2
hsa-miR-503-3p|hsa-mir-503	0	0	0	2	0	0	0	0	0	0	0	0	0	0	0	0.133333
hsa-miR-503-5p|hsa-mir-503	189	41	111	147	4	6	246	0	102	27	170	401	51	84	64	109.533
hsa-miR-504-3p|hsa-mir-504	3	0	1	1	4	1	3	0	1	0	1	4	17	4	5	3
hsa-miR-504-5p|hsa-mir-504	158	121	239	52	15	11	94	6	105	119	148	166	305	111	133	118.867
hsa-miR-5047|hsa-mir-5047	0	0	0	0	0	0	0	0	0	0	0	0	0	0	0	0
hsa-miR-505-3p|hsa-mir-505	358	219	330	85	35	29	211	9	160	144	298	283	463	131	222	198.467
hsa-miR-505-5p|hsa-mir-505	12	13	13	3	3	0	5	0	9	1	11	2	14	11	3	6.66667
hsa-miR-506-3p|hsa-mir-506	0	0	0	1	0	0	0	0	0	0	0	2	0	0	0	0.2
hsa-miR-506-5p|hsa-mir-506	0	0	0	0	0	0	0	0	0	0	0	0	0	0	0	0
hsa-miR-507|hsa-mir-507	0	0	0	0	0	0	0	0	0	0	0	0	0	0	0	0
hsa-miR-508-3p|hsa-mir-508	0	0	0	1	0	0	0	0	0	0	1	3	0	4	0	0.6
hsa-miR-508-5p|hsa-mir-508	0	0	0	0	0	0	0	0	0	0	0	2	0	0	0	0.133333
hsa-miR-5087|hsa-mir-5087	0	0	0	0	0	0	0	0	0	0	0	0	0	0	1	0.0666667
hsa-miR-5088-3p|hsa-mir-5088	2	0	0	0	0	0	0	0	0	0	0	2	1	0	0	0.333333
hsa-miR-5088-5p|hsa-mir-5088	1	0	0	0	0	0	0	0	0	0	1	0	1	0	1	0.266667
hsa-miR-5089-3p|hsa-mir-5089	0	1	0	0	0	0	0	0	0	0	0	0	1	0	0	0.133333
hsa-miR-5089-5p|hsa-mir-5089	0	0	0	0	0	0	0	0	0	0	0	0	0	0	0	0
hsa-miR-509-3-5p|hsa-mir-509-3	2	2	0	6	0	2	0	0	4	0	2	1	0	2	0	1.4
hsa-miR-509-3p|hsa-mir-509-1	0	0	0	0	0	0	0	0	0	0	0	0	0	0	0	0
hsa-miR-509-3p|hsa-mir-509-2	0	0	0	0	0	0	0	0	0	0	0	0	0	0	0	0
hsa-miR-509-3p|hsa-mir-509-3	0	0	0	0	0	0	0	0	0	0	0	0	0	0	0	0
hsa-miR-509-5p|hsa-mir-509-1	0	0	0	0	0	0	2	0	0	0	0	1	0	0	0	0.2
hsa-miR-509-5p|hsa-mir-509-2	0	0	0	0	0	0	2	0	0	0	0	1	0	0	0	0.2
hsa-miR-5090|hsa-mir-5090	0	0	0	1	0	0	0	0	0	0	0	0	1	0	0	0.133333
hsa-miR-5091|hsa-mir-5091	0	0	0	0	0	0	0	0	0	0	0	0	0	0	0	0
hsa-miR-5092|hsa-mir-5092	0	0	0	0	0	0	0	0	0	0	0	1	0	0	0	0.0666667
hsa-miR-5093|hsa-mir-5093	0	0	0	0	0	0	0	0	0	0	0	0	0	0	0	0
hsa-miR-5094|hsa-mir-5094	0	0	0	0	0	0	0	0	0	0	0	1	0	0	0	0.0666667
hsa-miR-5095|hsa-mir-5095	0	0	0	1	0	0	0	0	0	0	0	0	0	0	0	0.0666667
hsa-miR-5096|hsa-mir-5096	1	0	0	19	2	0	0	3	4	0	1	1	0	0	1	2.13333
hsa-miR-510-3p|hsa-mir-510	0	0	0	0	0	0	0	0	0	0	0	0	0	0	0	0
hsa-miR-510-5p|hsa-mir-510	0	0	0	0	0	0	0	0	0	0	0	1	0	0	0	0.0666667
hsa-miR-5100|hsa-mir-5100	23	37	34	23	39	38	10	8	8	8	19	16	31	15	318	41.8
hsa-miR-511-3p|hsa-mir-511	3	2	1	0	0	0	6	0	1	4	5	0	0	1	2	1.66667
hsa-miR-511-5p|hsa-mir-511	10	7	4	9	1	1	7	1	6	10	7	2	11	5	8	5.93333
hsa-miR-512-3p|hsa-mir-512-1	6	7	4	3	0	2	20	0	6	0	10	15	9	0	7	5.93333
hsa-miR-512-3p|hsa-mir-512-2	6	7	4	3	0	2	20	0	6	0	10	15	9	0	7	5.93333
hsa-miR-512-5p|hsa-mir-512-1	0	4	1	1	0	0	2	0	0	0	3	0	3	1	3	1.2
hsa-miR-512-5p|hsa-mir-512-2	0	4	1	1	0	0	2	0	0	0	3	0	3	1	3	1.2
hsa-miR-513a-3p|hsa-mir-513a-1	0	0	0	0	0	0	0	0	0	0	0	0	0	0	0	0
hsa-miR-513a-3p|hsa-mir-513a-2	0	0	0	0	0	0	0	0	0	0	0	0	0	0	0	0
hsa-miR-513a-5p|hsa-mir-513a-1	3	0	0	2	0	0	0	0	0	0	1	5	3	0	0	0.933333
hsa-miR-513a-5p|hsa-mir-513a-2	3	0	0	2	0	0	0	0	0	0	1	5	3	0	0	0.933333
hsa-miR-513b-3p|hsa-mir-513b	0	0	0	0	0	0	0	0	0	0	0	0	0	0	0	0
hsa-miR-513b-5p|hsa-mir-513b	0	0	0	2	0	0	0	0	0	1	0	1	1	0	0	0.333333
hsa-miR-513c-3p|hsa-mir-513c	0	0	0	0	0	0	0	0	0	0	0	0	0	0	0	0
hsa-miR-513c-5p|hsa-mir-513c	0	0	0	1	0	0	0	0	0	0	1	5	4	0	0	0.733333
hsa-miR-514a-3p|hsa-mir-514a-1	1	2	1	5	0	0	0	0	2	0	1	2	0	2	2	1.2
hsa-miR-514a-3p|hsa-mir-514a-2	1	2	1	5	0	0	0	0	2	0	1	2	0	2	2	1.2
hsa-miR-514a-3p|hsa-mir-514a-3	1	2	1	5	0	0	0	0	2	0	1	2	0	2	2	1.2
hsa-miR-514a-5p|hsa-mir-514a-1	0	0	0	0	0	0	0	0	0	1	1	0	2	0	0	0.266667
hsa-miR-514a-5p|hsa-mir-514a-2	0	0	0	0	0	0	0	0	0	1	1	0	2	0	0	0.266667
hsa-miR-514a-5p|hsa-mir-514a-3	0	0	0	0	0	0	0	0	0	1	1	0	2	0	0	0.266667
hsa-miR-514b-3p|hsa-mir-514b	0	0	0	0	0	0	0	1	0	0	0	0	0	0	0	0.0666667
hsa-miR-514b-5p|hsa-mir-514b	0	0	0	0	0	0	0	0	0	0	0	0	2	0	0	0.133333
hsa-miR-515-3p|hsa-mir-515-1	0	0	0	0	0	0	0	0	0	1	1	0	0	0	0	0.133333
hsa-miR-515-3p|hsa-mir-515-2	0	0	0	0	0	0	0	0	0	1	1	0	0	0	0	0.133333
hsa-miR-515-5p|hsa-mir-515-1	5	1	2	2	0	0	1	0	6	1	7	3	5	3	4	2.66667
hsa-miR-515-5p|hsa-mir-515-2	5	1	2	2	0	0	1	0	6	1	7	3	5	3	4	2.66667
hsa-miR-516a-3p|hsa-mir-516a-1	0	0	0	0	0	0	0	0	0	0	0	0	0	0	0	0
hsa-miR-516a-3p|hsa-mir-516a-2	0	0	0	0	0	0	0	0	0	0	0	0	0	0	0	0
hsa-miR-516a-5p|hsa-mir-516a-1	4	2	3	10	0	0	5	0	2	2	7	9	1	3	4	3.46667
hsa-miR-516a-5p|hsa-mir-516a-2	4	2	3	10	0	0	5	0	2	2	7	9	1	3	4	3.46667
hsa-miR-516b-3p|hsa-mir-516b-1	0	0	0	0	0	0	0	0	0	0	0	0	0	0	0	0
hsa-miR-516b-3p|hsa-mir-516b-2	0	0	0	0	0	0	0	0	0	0	0	0	0	0	0	0
hsa-miR-516b-5p|hsa-mir-516b-1	3	11	4	4	0	1	6	0	3	1	8	6	5	5	3	4
hsa-miR-516b-5p|hsa-mir-516b-2	3	8	3	8	1	1	6	0	4	1	6	7	5	4	2	3.93333
hsa-miR-517-5p|hsa-mir-517a	0	1	1	0	0	0	0	0	1	0	2	2	1	0	0	0.533333
hsa-miR-517-5p|hsa-mir-517b	0	1	1	0	0	0	0	0	1	0	2	2	1	0	0	0.533333
hsa-miR-517-5p|hsa-mir-517c	0	1	1	0	0	0	0	0	1	0	2	2	1	0	0	0.533333
hsa-miR-517a-3p|hsa-mir-517a	17	37	21	34	6	4	36	2	16	20	57	39	19	17	14	22.6
hsa-miR-517b-3p|hsa-mir-517b	17	37	21	34	6	4	36	2	16	20	57	39	19	17	14	22.6
hsa-miR-517c-3p|hsa-mir-517c	2	1	2	0	0	0	1	0	3	1	2	5	2	5	0	1.6
hsa-miR-5186|hsa-mir-5186	0	0	0	0	0	1	0	0	0	0	0	0	0	0	0	0.0666667
hsa-miR-5187-3p|hsa-mir-5187	0	6	0	1	0	0	0	0	0	5	3	1	0	0	2	1.2
hsa-miR-5187-5p|hsa-mir-5187	5	1	3	0	0	0	1	0	1	1	1	0	5	2	1	1.4
hsa-miR-5188|hsa-mir-5188	1	0	0	0	0	0	1	1	0	0	1	0	1	2	1	0.533333
hsa-miR-5189-3p|hsa-mir-5189	0	0	0	0	0	0	0	0	0	0	0	0	0	0	0	0
hsa-miR-5189-5p|hsa-mir-5189	0	0	0	0	0	0	0	0	2	0	0	0	1	0	1	0.266667
hsa-miR-518a-3p|hsa-mir-518a-1	2	5	2	2	0	0	3	0	2	1	0	2	1	2	2	1.6
hsa-miR-518a-3p|hsa-mir-518a-2	2	5	2	2	0	0	3	0	2	1	0	2	1	2	2	1.6
hsa-miR-518a-5p|hsa-mir-518a-1	0	0	0	0	0	0	0	0	0	0	0	0	0	0	0	0
hsa-miR-518a-5p|hsa-mir-518a-2	0	0	0	0	0	0	0	0	0	0	0	0	0	0	0	0
hsa-miR-518b|hsa-mir-518b	5	9	20	8	0	2	11	0	4	7	9	10	12	5	5	7.13333
hsa-miR-518c-3p|hsa-mir-518c	0	3	0	3	1	1	0	0	1	0	0	0	0	1	1	0.733333
hsa-miR-518c-5p|hsa-mir-518c	0	0	0	0	0	0	0	0	0	0	0	0	0	0	0	0
hsa-miR-518d-3p|hsa-mir-518d	0	0	0	0	0	0	0	0	0	0	0	0	0	0	0	0
hsa-miR-518d-5p|hsa-mir-518d	1	0	0	0	0	0	0	0	1	0	2	0	2	0	1	0.466667
hsa-miR-518e-3p|hsa-mir-518e	1	0	4	2	0	0	0	0	0	0	0	1	1	0	1	0.666667
hsa-miR-518e-5p|hsa-mir-518e	3	0	4	0	0	1	3	0	2	1	2	3	4	1	3	1.8
hsa-miR-518f-3p|hsa-mir-518f	0	2	1	1	2	0	0	0	1	0	2	1	1	1	1	0.866667
hsa-miR-518f-5p|hsa-mir-518f	1	0	0	0	0	0	0	0	0	0	2	0	2	0	1	0.4
hsa-miR-5190|hsa-mir-5190	0	0	1	0	0	0	0	0	0	0	0	0	0	0	0	0.0666667
hsa-miR-5191|hsa-mir-5191	0	0	0	0	0	0	0	0	0	0	0	0	0	0	1	0.0666667
hsa-miR-5192|hsa-mir-5192	0	0	0	0	0	0	0	0	0	0	0	0	0	0	0	0
hsa-miR-5193|hsa-mir-5193	0	1	0	0	0	0	0	0	0	0	0	0	1	1	1	0.266667
hsa-miR-5194|hsa-mir-5194	0	0	0	0	0	0	0	0	0	0	0	0	0	0	0	0
hsa-miR-5195-3p|hsa-mir-5195	0	0	0	0	0	0	0	0	0	0	0	0	0	0	0	0
hsa-miR-5195-5p|hsa-mir-5195	0	0	0	1	0	0	0	0	1	0	0	0	0	0	0	0.133333
hsa-miR-5196-3p|hsa-mir-5196	0	0	0	0	2	0	0	0	0	0	1	0	0	0	0	0.2
hsa-miR-5196-5p|hsa-mir-5196	0	0	0	0	0	0	0	0	0	0	0	0	0	0	0	0
hsa-miR-5197-3p|hsa-mir-5197	0	0	0	0	0	0	0	0	0	0	0	0	0	0	0	0
hsa-miR-5197-5p|hsa-mir-5197	0	0	0	0	0	1	0	0	0	0	0	0	0	0	0	0.0666667
hsa-miR-519a-3p|hsa-mir-519a-1	1	2	2	2	0	0	0	0	1	0	1	2	1	1	0	0.866667
hsa-miR-519a-3p|hsa-mir-519a-2	1	2	2	2	0	0	0	0	1	0	1	2	1	1	0	0.866667
hsa-miR-519a-5p|hsa-mir-519a-1	3	3	5	1	0	1	3	0	4	1	4	4	9	0	3	2.73333
hsa-miR-519b-3p|hsa-mir-519b	0	0	3	3	0	0	1	0	1	0	3	2	1	1	1	1.06667
hsa-miR-519b-5p|hsa-mir-519b	3	0	4	0	0	1	3	0	2	1	2	3	4	1	3	1.8
hsa-miR-519c-3p|hsa-mir-519c	4	2	1	3	0	0	1	0	0	1	3	3	1	1	3	1.53333
hsa-miR-519c-5p|hsa-mir-519c	3	0	4	0	0	1	3	0	2	1	2	3	4	1	3	1.8
hsa-miR-519d-3p|hsa-mir-519d	3	3	4	3	0	0	3	0	3	1	5	2	5	1	4	2.46667
hsa-miR-519d-5p|hsa-mir-519d	0	0	0	0	1	1	1	0	0	0	0	0	2	1	1	0.466667
hsa-miR-519e-3p|hsa-mir-519e	0	0	0	0	0	0	0	0	0	0	0	0	0	0	0	0
hsa-miR-519e-5p|hsa-mir-519e	0	0	0	0	0	0	0	0	0	0	0	0	0	0	0	0
hsa-miR-520a-3p|hsa-mir-520a	3	6	0	2	1	0	3	0	1	1	1	0	4	2	3	1.8
hsa-miR-520a-5p|hsa-mir-520a	1	3	1	2	0	0	3	0	0	0	0	2	1	0	0	0.866667
hsa-miR-520b|hsa-mir-520b	0	2	1	0	0	0	0	0	0	0	1	0	0	0	0	0.266667
hsa-miR-520c-3p|hsa-mir-520c	0	2	1	0	0	0	0	0	0	0	2	0	0	0	0	0.333333
hsa-miR-520c-5p|hsa-mir-520c	1	0	0	0	0	0	0	0	1	0	2	0	2	0	1	0.466667
hsa-miR-520d-3p|hsa-mir-520d	1	1	1	1	2	0	2	1	0	0	0	3	1	0	0	0.866667
hsa-miR-520d-5p|hsa-mir-520d	0	0	0	0	0	0	0	0	0	0	0	0	1	0	0	0.0666667
hsa-miR-520e|hsa-mir-520e	0	0	0	0	0	0	0	0	0	0	0	0	0	0	0	0
hsa-miR-520f-3p|hsa-mir-520f	2	0	1	4	0	0	2	0	1	1	4	0	0	0	0	1
hsa-miR-520f-5p|hsa-mir-520f	0	0	1	0	1	0	0	0	0	0	0	0	0	0	1	0.2
hsa-miR-520g-3p|hsa-mir-520g	2	2	3	3	4	2	5	0	5	1	2	2	10	3	4	3.2
hsa-miR-520g-5p|hsa-mir-520g	0	0	0	0	0	0	0	0	1	0	0	0	0	0	2	0.2
hsa-miR-520h|hsa-mir-520h	2	2	3	2	3	1	3	0	5	0	2	2	5	2	2	2.26667
hsa-miR-521|hsa-mir-521-1	0	0	0	0	0	0	0	0	0	0	0	0	0	0	0	0
hsa-miR-521|hsa-mir-521-2	0	0	0	0	0	0	0	0	0	0	0	0	0	0	0	0
hsa-miR-522-3p|hsa-mir-522	4	13	8	4	0	0	5	0	4	1	10	5	13	3	2	4.8
hsa-miR-522-5p|hsa-mir-522	3	0	4	0	0	1	3	0	2	1	2	3	4	1	3	1.8
hsa-miR-523-3p|hsa-mir-523	1	1	1	0	0	0	1	0	2	1	1	2	1	1	1	0.866667
hsa-miR-523-5p|hsa-mir-523	3	0	4	0	0	1	3	0	2	1	2	3	4	1	3	1.8
hsa-miR-524-3p|hsa-mir-524	0	0	0	0	0	0	0	0	1	0	0	0	0	0	0	0.0666667
hsa-miR-524-5p|hsa-mir-524	2	0	2	0	0	0	1	0	0	1	1	2	1	0	1	0.733333
hsa-miR-525-3p|hsa-mir-525	0	0	0	0	0	0	0	0	0	0	0	2	0	0	0	0.133333
hsa-miR-525-5p|hsa-mir-525	0	0	1	0	0	0	1	0	0	3	0	0	0	2	0	0.466667
hsa-miR-526a|hsa-mir-526a-1	1	0	0	0	0	0	0	0	1	0	2	0	2	0	1	0.466667
hsa-miR-526a|hsa-mir-526a-2	1	0	0	0	0	0	0	0	1	0	2	0	2	0	1	0.466667
hsa-miR-526b-3p|hsa-mir-526b	0	2	0	0	0	0	0	0	0	0	1	0	1	0	0	0.266667
hsa-miR-526b-5p|hsa-mir-526b	0	1	4	3	0	0	7	0	1	0	7	3	3	2	2	2.2
hsa-miR-527|hsa-mir-527	0	0	0	0	0	0	0	0	0	0	0	0	0	0	0	0
hsa-miR-532-3p|hsa-mir-532	138	167	103	15	23	37	78	7	65	112	81	125	353	49	78	95.4
hsa-miR-532-5p|hsa-mir-532	2091	1617	835	664	234	87	1453	50	1129	1287	1333	1604	2230	594	1442	1110
hsa-miR-539-3p|hsa-mir-539	3	0	5	3	0	0	11	0	8	4	18	2	1	7	2	4.26667
hsa-miR-539-5p|hsa-mir-539	6	9	2	7	0	1	4	0	2	7	17	6	7	3	3	4.93333
hsa-miR-541-3p|hsa-mir-541	0	0	0	0	0	0	0	0	0	0	0	0	0	0	0	0
hsa-miR-541-5p|hsa-mir-541	0	0	0	0	0	0	0	0	0	0	0	1	1	0	0	0.133333
hsa-miR-542-3p|hsa-mir-542	94	11	57	116	1	0	60	0	41	38	124	101	14	103	18	51.8667
hsa-miR-542-5p|hsa-mir-542	3	1	3	3	0	2	2	0	1	0	3	4	2	0	0	1.6
hsa-miR-543|hsa-mir-543	89	83	127	32	9	11	70	3	34	55	158	73	141	11	60	63.7333
hsa-miR-544a|hsa-mir-544a	0	0	0	0	0	0	0	0	0	0	1	0	0	0	0	0.0666667
hsa-miR-544b|hsa-mir-544b	0	0	0	0	0	0	0	0	0	0	0	0	0	0	0	0
hsa-miR-545-3p|hsa-mir-545	1	0	0	0	0	0	0	0	0	0	0	0	0	0	0	0.0666667
hsa-miR-545-5p|hsa-mir-545	1	0	0	1	0	0	0	0	0	0	1	0	0	0	0	0.2
hsa-miR-548a-3p|hsa-mir-548a-1	3	8	1	7	0	4	10	0	4	14	12	6	1	14	1	5.66667
hsa-miR-548a-3p|hsa-mir-548a-2	3	8	1	7	0	4	10	0	5	15	12	7	1	17	1	6.06667
hsa-miR-548a-3p|hsa-mir-548a-3	3	8	1	7	0	4	10	0	5	15	12	7	1	17	1	6.06667
hsa-miR-548a-5p|hsa-mir-548a-3	0	2	3	0	3	0	7	0	0	2	3	1	1	0	1	1.53333
hsa-miR-548aa|hsa-mir-548aa-1	24	15	26	23	7	8	28	0	37	38	50	24	28	40	24	24.8
hsa-miR-548aa|hsa-mir-548aa-2	24	15	26	23	7	8	28	0	37	38	50	24	28	40	24	24.8
hsa-miR-548ab|hsa-mir-548ab	3	1	0	1	0	1	1	0	0	1	0	0	0	0	0	0.533333
hsa-miR-548ac|hsa-mir-548ac	0	0	0	0	0	1	0	0	0	1	0	1	0	1	0	0.266667
hsa-miR-548ad-3p|hsa-mir-548ad	0	0	0	0	0	0	0	0	0	0	0	0	0	0	0	0
hsa-miR-548ad-5p|hsa-mir-548ad	4	3	4	4	0	0	4	0	4	10	7	15	1	5	10	4.73333
hsa-miR-548ae-3p|hsa-mir-548ae-1	1	0	0	1	0	0	0	0	1	0	1	0	0	3	1	0.533333
hsa-miR-548ae-3p|hsa-mir-548ae-2	1	0	0	1	0	0	0	0	1	0	1	0	0	3	1	0.533333
hsa-miR-548ae-5p|hsa-mir-548ae-2	6	2	4	2	0	0	9	0	5	8	11	13	4	7	9	5.33333
hsa-miR-548ag|hsa-mir-548ag-1	3	0	1	1	0	2	2	0	0	3	4	5	0	1	1	1.53333
hsa-miR-548ag|hsa-mir-548ag-2	5	0	2	1	0	2	4	0	3	3	5	5	0	2	1	2.2
hsa-miR-548ah-3p|hsa-mir-548ah	3	0	2	3	1	0	1	0	3	1	4	6	0	6	1	2.06667
hsa-miR-548ah-5p|hsa-mir-548ah	0	0	0	1	0	0	0	0	0	0	0	0	0	0	0	0.0666667
hsa-miR-548ai|hsa-mir-548ai	0	1	0	2	0	2	2	0	2	2	1	1	7	4	2	1.73333
hsa-miR-548aj-3p|hsa-mir-548aj-1	1	0	1	0	0	0	1	0	1	0	2	1	0	1	0	0.533333
hsa-miR-548aj-3p|hsa-mir-548aj-2	1	0	1	0	0	0	1	0	1	0	2	1	0	1	0	0.533333
hsa-miR-548aj-5p|hsa-mir-548aj-2	0	2	0	1	0	0	5	0	2	2	0	0	0	1	1	0.933333
hsa-miR-548ak|hsa-mir-548ak	2	1	0	5	0	0	7	0	3	8	1	5	4	3	5	2.93333
hsa-miR-548al|hsa-mir-548al	3	1	0	0	0	0	0	0	0	0	0	1	0	0	1	0.4
hsa-miR-548am-3p|hsa-mir-548am	1	1	0	2	0	0	0	0	2	0	1	0	0	3	0	0.666667
hsa-miR-548am-5p|hsa-mir-548am	15	6	10	13	1	4	23	0	19	12	9	13	9	17	7	10.5333
hsa-miR-548an|hsa-mir-548an	0	0	0	0	0	0	1	0	0	1	0	1	0	0	0	0.2
hsa-miR-548ao-3p|hsa-mir-548ao	0	0	0	0	0	0	0	0	0	0	0	0	0	0	0	0
hsa-miR-548ao-5p|hsa-mir-548ao	0	0	0	0	0	0	0	0	0	0	0	0	0	0	0	0
hsa-miR-548ap-3p|hsa-mir-548ap	3	3	5	4	1	0	0	0	4	2	5	6	1	5	1	2.66667
hsa-miR-548ap-5p|hsa-mir-548ap	0	0	0	0	0	0	0	0	4	0	0	0	0	2	0	0.4
hsa-miR-548aq-3p|hsa-mir-548aq	6	0	3	4	0	2	4	0	4	7	8	3	4	6	4	3.66667
hsa-miR-548aq-5p|hsa-mir-548aq	0	1	0	0	0	0	0	0	0	0	0	0	0	0	0	0.0666667
hsa-miR-548ar-3p|hsa-mir-548ar	2	1	0	0	0	0	3	0	2	3	2	2	2	3	0	1.33333
hsa-miR-548ar-5p|hsa-mir-548ar	0	1	0	1	0	0	3	0	1	1	0	0	0	1	1	0.6
hsa-miR-548as-3p|hsa-mir-548as	0	0	0	0	0	0	0	0	0	0	0	0	0	0	0	0
hsa-miR-548as-5p|hsa-mir-548as	2	0	0	0	0	0	2	0	1	0	3	1	2	1	0	0.8
hsa-miR-548at-3p|hsa-mir-548at	0	1	0	0	0	2	0	0	1	0	0	1	0	0	2	0.466667
hsa-miR-548at-5p|hsa-mir-548at	0	0	4	4	1	0	1	0	1	0	5	8	9	3	2	2.53333
hsa-miR-548au-3p|hsa-mir-548au	0	0	0	0	0	0	0	0	0	0	0	0	0	0	0	0
hsa-miR-548au-5p|hsa-mir-548au	8	4	4	8	0	4	16	0	11	10	5	12	6	10	8	7.06667
hsa-miR-548av-3p|hsa-mir-548av	1	0	0	1	0	0	0	0	2	2	0	1	0	1	0	0.533333
hsa-miR-548av-5p|hsa-mir-548av	0	0	0	0	0	0	0	0	0	0	0	0	0	0	0	0
hsa-miR-548aw|hsa-mir-548aw	0	1	1	3	0	1	1	0	3	3	1	5	2	2	5	1.86667
hsa-miR-548ax|hsa-mir-548ax	3	1	1	2	0	0	2	0	2	1	5	6	1	4	2	2
hsa-miR-548ay-3p|hsa-mir-548ay	6	2	2	3	0	1	4	0	2	0	2	9	2	4	5	2.8
hsa-miR-548ay-5p|hsa-mir-548ay	11	8	5	4	1	2	9	0	4	17	8	22	4	11	11	7.8
hsa-miR-548az-3p|hsa-mir-548az	0	0	0	0	0	0	0	0	0	0	0	0	0	0	0	0
hsa-miR-548az-5p|hsa-mir-548az	2	1	1	0	0	0	5	0	1	1	0	0	0	0	0	0.733333
hsa-miR-548b-3p|hsa-mir-548b	1	0	0	0	0	1	0	0	0	1	1	0	0	0	1	0.333333
hsa-miR-548b-5p|hsa-mir-548b	1	0	0	1	0	0	4	0	3	1	2	1	0	1	3	1.13333
hsa-miR-548ba|hsa-mir-548ba	0	0	2	0	0	0	3	0	1	1	0	0	0	0	0	0.466667
hsa-miR-548bb-3p|hsa-mir-548bb	0	0	1	3	0	1	0	0	3	0	3	3	0	3	0	1.13333
hsa-miR-548bb-5p|hsa-mir-548bb	0	0	1	0	0	0	1	0	0	0	0	0	0	2	1	0.333333
hsa-miR-548c-3p|hsa-mir-548c	1	1	1	0	0	1	3	0	0	4	3	1	2	3	0	1.33333
hsa-miR-548c-5p|hsa-mir-548c	28	8	11	15	2	4	33	0	24	17	23	18	13	20	12	15.2
hsa-miR-548d-3p|hsa-mir-548d-1	0	0	0	1	0	2	0	0	0	0	1	0	0	0	0	0.266667
hsa-miR-548d-3p|hsa-mir-548d-2	0	0	0	1	0	2	0	0	1	0	1	0	0	0	0	0.333333
hsa-miR-548d-5p|hsa-mir-548d-1	10	8	4	2	1	3	11	0	6	12	8	21	3	8	12	7.26667
hsa-miR-548d-5p|hsa-mir-548d-2	10	8	7	4	1	3	10	0	6	12	10	23	4	9	12	7.93333
hsa-miR-548e-3p|hsa-mir-548e	27	9	19	21	2	9	39	0	27	30	32	41	18	14	8	19.7333
hsa-miR-548e-5p|hsa-mir-548e	1	1	0	1	0	1	2	0	2	1	1	1	0	0	2	0.866667
hsa-miR-548f-3p|hsa-mir-548f-1	0	0	0	0	0	0	2	0	1	0	4	1	0	1	0	0.6
hsa-miR-548f-3p|hsa-mir-548f-2	2	1	3	5	0	1	5	0	2	1	5	3	2	6	1	2.46667
hsa-miR-548f-3p|hsa-mir-548f-3	2	1	3	5	0	1	5	0	2	1	5	3	2	6	1	2.46667
hsa-miR-548f-3p|hsa-mir-548f-4	0	0	0	0	0	0	2	0	1	0	3	1	0	1	0	0.533333
hsa-miR-548f-3p|hsa-mir-548f-5	0	0	0	1	0	0	0	0	0	0	1	0	0	1	0	0.2
hsa-miR-548f-5p|hsa-mir-548f-1	0	0	0	0	0	0	0	0	0	0	0	0	0	0	1	0.0666667
hsa-miR-548g-3p|hsa-mir-548g	0	0	0	0	0	0	0	0	0	0	0	0	0	0	0	0
hsa-miR-548g-5p|hsa-mir-548g	0	3	0	1	0	0	5	0	2	2	0	0	0	1	1	1
hsa-miR-548h-3p|hsa-mir-548h-4	12	1	17	3	5	4	13	0	10	8	16	14	39	18	16	11.7333
hsa-miR-548h-5p|hsa-mir-548h-1	2	0	1	5	0	1	4	0	5	1	3	3	0	4	2	2.06667
hsa-miR-548h-5p|hsa-mir-548h-2	2	0	1	5	0	1	4	0	5	1	3	3	0	4	2	2.06667
hsa-miR-548h-5p|hsa-mir-548h-3	2	0	1	5	0	1	4	0	5	1	3	3	0	4	2	2.06667
hsa-miR-548h-5p|hsa-mir-548h-4	2	0	1	5	0	1	4	0	5	1	3	3	0	4	2	2.06667
hsa-miR-548h-5p|hsa-mir-548h-5	2	0	1	5	0	1	4	0	5	1	3	3	0	4	2	2.06667
hsa-miR-548i|hsa-mir-548i-1	0	0	0	2	0	0	2	0	1	1	2	0	1	0	1	0.666667
hsa-miR-548i|hsa-mir-548i-2	0	0	0	2	0	0	2	0	1	1	2	0	1	0	1	0.666667
hsa-miR-548i|hsa-mir-548i-3	0	0	0	2	0	0	2	0	1	1	2	0	1	0	1	0.666667
hsa-miR-548i|hsa-mir-548i-4	0	0	0	2	0	0	2	0	1	1	2	0	1	0	1	0.666667
hsa-miR-548j-3p|hsa-mir-548j	1	0	0	0	0	0	0	0	0	0	0	0	0	0	0	0.0666667
hsa-miR-548j-5p|hsa-mir-548j	10	3	5	0	0	1	3	0	6	5	7	6	4	2	3	3.66667
hsa-miR-548k|hsa-mir-548k	15	7	2	5	1	1	6	0	9	6	13	7	5	5	7	5.93333
hsa-miR-548l|hsa-mir-548l	2	0	1	2	0	0	1	0	0	3	1	1	5	2	2	1.33333
hsa-miR-548m|hsa-mir-548m	0	0	0	0	0	0	0	0	0	0	0	0	0	0	0	0
hsa-miR-548n|hsa-mir-548n	3	0	2	3	0	0	0	0	1	0	0	0	1	0	0	0.666667
hsa-miR-548o-3p|hsa-mir-548o	13	5	9	8	0	1	7	0	10	10	13	8	6	12	10	7.46667
hsa-miR-548o-3p|hsa-mir-548o-2	13	5	9	7	0	1	7	0	10	10	12	8	6	12	10	7.33333
hsa-miR-548o-5p|hsa-mir-548o-2	28	8	11	15	2	4	33	0	24	17	23	18	13	20	12	15.2
hsa-miR-548p|hsa-mir-548p	2	0	2	3	1	0	1	0	3	1	3	6	0	6	1	1.93333
hsa-miR-548q|hsa-mir-548q	15	15	16	9	3	2	10	1	13	7	14	16	15	13	9	10.5333
hsa-miR-548s|hsa-mir-548s	6	5	10	9	0	1	11	0	8	11	6	6	2	8	12	6.33333
hsa-miR-548t-3p|hsa-mir-548t	24	15	26	22	7	8	26	0	37	36	50	24	28	40	24	24.4667
hsa-miR-548t-5p|hsa-mir-548t	1	0	1	0	0	0	0	0	0	0	2	0	0	0	0	0.266667
hsa-miR-548u|hsa-mir-548u	0	0	0	0	0	0	0	0	0	0	0	0	0	1	0	0.0666667
hsa-miR-548v|hsa-mir-548v	11	7	6	16	4	0	28	0	21	13	17	16	19	17	8	12.2
hsa-miR-548w|hsa-mir-548w	15	7	13	20	1	1	27	2	14	10	20	17	25	22	16	14
hsa-miR-548x-3p|hsa-mir-548x	0	0	0	0	0	0	0	0	1	0	0	0	0	0	0	0.0666667
hsa-miR-548x-3p|hsa-mir-548x-2	1	0	0	0	0	0	0	0	1	0	0	0	0	1	0	0.2
hsa-miR-548x-5p|hsa-mir-548x	0	2	0	1	0	0	5	0	2	2	0	0	0	1	1	0.933333
hsa-miR-548y|hsa-mir-548y	0	0	1	0	1	0	0	0	0	0	0	0	0	0	0	0.133333
hsa-miR-548z|hsa-mir-548z	12	1	17	3	5	4	13	0	10	8	16	15	39	18	16	11.8
hsa-miR-549a|hsa-mir-549a	0	0	0	0	0	0	0	0	0	0	0	0	0	0	0	0
hsa-miR-550a-3-5p|hsa-mir-550a-1	11	1	9	4	1	2	2	0	4	1	4	12	12	1	11	5
hsa-miR-550a-3-5p|hsa-mir-550a-2	11	1	9	4	1	2	2	0	4	1	4	12	12	1	11	5
hsa-miR-550a-3-5p|hsa-mir-550a-3	8	1	5	3	1	0	1	0	5	0	1	6	3	0	3	2.46667
hsa-miR-550a-3p|hsa-mir-550a-1	11	8	13	1	4	20	9	1	5	5	4	9	17	2	6	7.66667
hsa-miR-550a-3p|hsa-mir-550a-2	11	8	13	1	4	20	9	1	5	5	4	9	17	2	6	7.66667
hsa-miR-550a-3p|hsa-mir-550a-3	11	8	13	1	4	20	9	1	5	5	4	9	17	2	6	7.66667
hsa-miR-550a-5p|hsa-mir-550a-1	11	1	9	4	1	2	2	0	4	1	4	12	12	1	11	5
hsa-miR-550a-5p|hsa-mir-550a-2	11	1	9	4	1	2	2	0	4	1	4	12	12	1	11	5
hsa-miR-550b-2-5p|hsa-mir-550b-1	0	0	0	1	0	0	0	0	0	0	0	0	0	0	0	0.0666667
hsa-miR-550b-2-5p|hsa-mir-550b-2	0	0	0	1	0	0	0	0	0	0	0	0	0	0	0	0.0666667
hsa-miR-550b-3p|hsa-mir-550b-1	0	0	0	0	0	0	1	0	0	0	0	0	0	0	0	0.0666667
hsa-miR-550b-3p|hsa-mir-550b-2	0	0	0	0	0	0	1	0	0	0	0	0	0	0	0	0.0666667
hsa-miR-551a|hsa-mir-551a	0	0	0	0	0	0	0	0	0	0	1	0	0	0	0	0.0666667
hsa-miR-551b-3p|hsa-mir-551b	0	0	0	2	0	4	0	0	4	0	0	2	1	2	0	1
hsa-miR-551b-5p|hsa-mir-551b	0	0	0	0	0	1	0	0	0	0	1	0	2	0	0	0.266667
hsa-miR-552-3p|hsa-mir-552	2	3	0	0	1	1	4	0	0	0	0	0	0	1	1	0.866667
hsa-miR-552-5p|hsa-mir-552	0	1	3	4	1	0	2	0	1	0	0	5	0	3	4	1.6
hsa-miR-553|hsa-mir-553	0	0	0	0	0	0	0	0	0	0	0	0	0	0	0	0
hsa-miR-554|hsa-mir-554	0	0	0	0	0	0	0	0	0	0	0	0	0	0	0	0
hsa-miR-555|hsa-mir-555	0	0	0	0	0	0	0	0	0	0	0	0	0	0	0	0
hsa-miR-556-3p|hsa-mir-556	0	1	0	0	0	0	0	0	0	1	0	0	0	0	0	0.133333
hsa-miR-556-5p|hsa-mir-556	1	0	0	0	0	0	0	0	0	0	1	0	0	1	0	0.2
hsa-miR-5571-3p|hsa-mir-5571	0	0	0	0	0	0	0	0	0	0	0	0	0	0	0	0
hsa-miR-5571-5p|hsa-mir-5571	0	0	0	0	0	0	0	0	0	0	0	0	0	0	0	0
hsa-miR-5572|hsa-mir-5572	0	0	0	0	0	0	0	0	0	0	0	0	0	0	0	0
hsa-miR-5579-3p|hsa-mir-5579	0	0	0	0	0	0	0	0	0	0	0	0	0	0	0	0
hsa-miR-5579-5p|hsa-mir-5579	0	0	0	0	0	0	0	0	1	2	0	0	0	0	0	0.2
hsa-miR-557|hsa-mir-557	0	0	0	0	0	0	0	0	0	0	0	0	0	0	0	0
hsa-miR-5580-3p|hsa-mir-5580	0	0	0	0	0	0	0	0	0	0	0	0	0	0	0	0
hsa-miR-5580-5p|hsa-mir-5580	0	0	0	0	0	0	0	0	0	0	0	0	1	0	0	0.0666667
hsa-miR-5581-3p|hsa-mir-5581	8	5	6	1	0	1	2	0	5	2	2	5	20	1	8	4.4
hsa-miR-5581-5p|hsa-mir-5581	0	0	0	0	0	0	0	0	0	1	0	0	0	0	0	0.0666667
hsa-miR-5582-3p|hsa-mir-5582	1	0	1	0	0	0	1	0	1	0	0	0	3	0	0	0.466667
hsa-miR-5582-5p|hsa-mir-5582	0	0	0	0	0	0	0	0	0	0	0	0	0	0	0	0
hsa-miR-5583-3p|hsa-mir-5583-1	0	0	0	0	0	0	0	0	0	0	0	0	0	0	0	0
hsa-miR-5583-3p|hsa-mir-5583-2	0	0	0	0	0	0	0	0	0	0	0	0	0	0	0	0
hsa-miR-5583-5p|hsa-mir-5583-1	0	0	0	0	0	0	0	0	0	0	0	0	0	0	0	0
hsa-miR-5583-5p|hsa-mir-5583-2	0	0	0	0	0	0	0	0	0	0	0	0	0	0	0	0
hsa-miR-5584-3p|hsa-mir-5584	0	0	0	0	0	0	0	0	0	0	0	0	0	0	0	0
hsa-miR-5584-5p|hsa-mir-5584	1	0	0	0	0	0	0	0	0	0	0	0	0	0	1	0.133333
hsa-miR-5585-3p|hsa-mir-5585	1	0	0	9	1	0	1	0	0	2	0	2	0	1	0	1.13333
hsa-miR-5585-5p|hsa-mir-5585	0	0	0	0	0	0	0	0	0	0	1	2	0	0	0	0.2
hsa-miR-5586-3p|hsa-mir-5586	0	0	0	0	0	0	0	0	0	0	0	0	0	0	0	0
hsa-miR-5586-5p|hsa-mir-5586	1	0	0	0	0	0	0	0	0	0	0	0	0	0	0	0.0666667
hsa-miR-5587-3p|hsa-mir-5587	0	0	0	0	0	0	0	0	0	0	0	0	0	1	0	0.0666667
hsa-miR-5587-5p|hsa-mir-5587	0	0	2	0	0	0	0	0	0	0	0	0	0	0	0	0.133333
hsa-miR-5588-3p|hsa-mir-5588	0	0	0	0	0	0	0	0	0	0	0	0	0	0	0	0
hsa-miR-5588-5p|hsa-mir-5588	0	0	1	0	3	1	0	0	1	0	1	0	0	0	1	0.533333
hsa-miR-5589-3p|hsa-mir-5589	0	0	0	0	0	0	0	0	0	0	0	0	0	0	0	0
hsa-miR-5589-5p|hsa-mir-5589	0	0	0	0	0	0	0	0	0	0	0	0	0	0	0	0
hsa-miR-558|hsa-mir-558	0	0	0	0	0	0	0	0	0	0	0	0	0	1	0	0.0666667
hsa-miR-5590-3p|hsa-mir-5590	0	0	0	0	0	0	0	0	0	0	0	0	0	0	0	0
hsa-miR-5590-5p|hsa-mir-5590	0	0	0	0	0	0	0	0	0	0	0	0	0	0	0	0
hsa-miR-5591-3p|hsa-mir-5591	0	0	0	0	0	0	0	1	0	0	0	1	0	0	0	0.133333
hsa-miR-5591-5p|hsa-mir-5591	0	0	0	0	0	0	0	0	0	0	0	0	0	0	0	0
hsa-miR-559|hsa-mir-559	0	0	0	0	0	0	0	0	0	0	0	0	0	0	0	0
hsa-miR-561-3p|hsa-mir-561	4	1	0	1	0	0	4	0	1	1	6	0	2	0	1	1.4
hsa-miR-561-5p|hsa-mir-561	2	1	0	0	0	0	4	0	1	1	0	3	0	7	2	1.4
hsa-miR-562|hsa-mir-562	0	0	0	0	0	0	0	0	0	0	0	0	0	0	0	0
hsa-miR-563|hsa-mir-563	0	0	0	0	0	0	0	0	0	0	0	0	0	0	0	0
hsa-miR-564|hsa-mir-564	0	0	0	0	0	0	0	0	0	0	0	0	0	0	0	0
hsa-miR-566|hsa-mir-566	0	2	0	0	0	0	0	0	0	0	0	0	0	0	0	0.133333
hsa-miR-567|hsa-mir-567	0	0	0	1	0	0	0	0	0	0	0	0	0	0	0	0.0666667
hsa-miR-5680|hsa-mir-5680	1	0	0	0	0	0	0	0	0	2	0	3	0	0	1	0.466667
hsa-miR-5681a|hsa-mir-5681a	0	0	0	0	0	0	0	1	1	0	0	0	0	0	0	0.133333
hsa-miR-5681b|hsa-mir-5681b	0	0	0	0	0	0	0	0	0	0	0	0	0	1	0	0.0666667
hsa-miR-5682|hsa-mir-5682	0	0	0	0	0	0	0	0	0	0	0	0	0	0	0	0
hsa-miR-5683|hsa-mir-5683	51	0	3	9	0	3	46	0	73	2	21	0	3	24	26	17.4
hsa-miR-5684|hsa-mir-5684	1	0	0	2	0	0	3	1	0	5	13	10	2	2	1	2.66667
hsa-miR-5685|hsa-mir-5685	0	0	0	0	0	0	0	0	0	0	0	0	0	0	0	0
hsa-miR-5687|hsa-mir-5687	3	0	3	0	0	0	6	0	0	0	1	2	0	6	1	1.46667
hsa-miR-5688|hsa-mir-5688	0	0	0	0	0	0	0	0	0	0	1	0	0	2	0	0.2
hsa-miR-5689|hsa-mir-5689	0	0	0	0	0	1	0	0	0	0	0	0	0	0	0	0.0666667
hsa-miR-568|hsa-mir-568	0	0	0	0	0	0	0	0	0	0	0	0	0	0	0	0
hsa-miR-5690|hsa-mir-5690	3	0	4	3	0	0	5	0	2	4	1	3	1	3	1	2
hsa-miR-5691|hsa-mir-5691	0	0	0	0	0	0	0	0	0	0	0	0	0	0	0	0
hsa-miR-5692a|hsa-mir-5692a-1	0	2	0	0	0	0	0	1	0	0	0	0	0	0	0	0.2
hsa-miR-5692a|hsa-mir-5692a-2	0	2	0	0	0	0	0	1	0	0	0	0	0	0	0	0.2
hsa-miR-5692b|hsa-mir-5692b	0	0	0	0	0	0	0	0	0	0	0	0	0	0	0	0
hsa-miR-5692c|hsa-mir-5692c-1	0	0	0	0	0	0	0	0	0	0	0	0	0	0	0	0
hsa-miR-5692c|hsa-mir-5692c-2	0	0	0	0	0	0	0	0	0	0	0	0	0	0	0	0
hsa-miR-5693|hsa-mir-5693	0	0	0	0	0	0	0	0	0	0	0	0	0	0	0	0
hsa-miR-5694|hsa-mir-5694	0	0	0	0	0	0	0	0	0	0	0	0	0	0	0	0
hsa-miR-5695|hsa-mir-5695	0	0	0	0	0	0	0	0	0	0	1	0	0	0	0	0.0666667
hsa-miR-5696|hsa-mir-5696	3	0	0	0	0	0	0	0	0	0	0	0	2	0	1	0.4
hsa-miR-5697|hsa-mir-5697	0	0	0	2	0	0	3	0	3	0	0	5	1	1	0	1
hsa-miR-5698|hsa-mir-5698	1	1	1	0	1	1	2	0	2	0	2	7	4	0	2	1.6
hsa-miR-5699-3p|hsa-mir-5699	3	3	6	0	0	0	1	0	1	1	6	3	8	0	1	2.2
hsa-miR-5699-5p|hsa-mir-5699	6	2	0	3	0	0	7	1	1	5	3	3	8	4	3	3.06667
hsa-miR-569|hsa-mir-569	0	0	0	0	0	0	0	0	0	0	0	0	0	0	0	0
[truncated: 824 more rows]

## Sheet: Subjects used for analysis
Pre v Post	LN v OB (all Pre)
6, 14, 15, 16, 17	3, 4, 6, 14, 15, 16, 17
