# Supplementary material for: Obesity and exercise training alter inflammatory pathway skeletal muscle small extracellular vesicle microRNAs
Source: Exp Physiol. 2022 Apr 3;107(5):462–75. doi: 10.1113/EP090062 (PMC9323446; doi:10.1113/EP090062)
Supplement: Supplementary file 8 — Whole Muscle mRNA [file EPH-107-462-s007.xlsx]

## Sheet: Sheet1
IL-6
Sample	IL-6 avg	18s	Δ CT	ΔΔ CT	fold change		Lean	1	2	4	9	11	13	15	17
1 Pre	35.1038	9.0809	26.0229	1.46669	0.531434		Pre	1.46669	2.46451	3.90774	0.93414	1.75647	9.41897	1.27084	0.859608
1 Post	34.3421	9.235	25.1071	2.76691	1.00255		Post	2.76691	2.81305	2.86527	0.793208	1.56822	3.5401	1.30232	0.8651
2 Pre	34.5203	9.24616	25.2741	2.46451	0.89298
2 Post	34.1122	9.0289	25.0833	2.81305	1.01927		Obese	3	6	7	8	10	12	14	16
3 Pre	33.8064	8.70326	25.1032	2.77456	1.00532		Pre	2.77456	0.994792	1.12763	5.16673	1.60748	1.14787	1.04079	3.00035
3 Post	34.5018	9.12489	25.377	2.29496	0.831546		Post	2.29496	1.43017	1.56457	0.780801	0.634043	1.34429	1.62539	1.93682
4 Pre	33.1779	8.5688	24.6091	3.90774	1.41592
4 Post	33.9114	8.85468	25.0568	2.86527	1.03819			avg LN	stdev LN	st.err LN
6 Pre	35.1121	8.52919	26.583	0.994792	0.360449		Pre	2.75987	2.86828	1.01409
6 Post	34.4164	8.3572	26.0592	1.43017	0.518202		Post	2.06427	1.0525	0.372115
7 Pre	35.6219	9.2198	26.4021	1.12763	0.40858
7 Post	34.9555	9.0258	25.9297	1.56457	0.566901			avg OB	stdev OB	st.err OB
8 Pre	32.4343	8.22817	24.2062	5.16673	1.87209		Pre	2.10752	1.46911	0.51941
8 Post	34.9745	8.04209	26.9324	0.780801	0.282912		Post	1.45138	0.550325	0.194569
9 Pre	34.6832	8.00951	26.6737	0.93414	0.338472
9 Post	35.366	8.45635	26.9097	0.793208	0.287408		Fold Change
10 Pre	34.3293	8.43872	25.8906	1.60748	0.582448		Lean	1	2	4	9	11	13	15	17
10 Post	35.6398	8.40703	27.2328	0.634043	0.229736		Pre	0.531434	0.89298	1.41592	0.338472	0.636432	3.41283	0.46047	0.311467
11 Pre	33.993	8.23022	25.7627	1.75647	0.636432		Post	1.00255	1.01927	1.03819	0.287408	0.568222	1.2827	0.471876	0.313457
11 Post	34.1652	8.23893	25.9263	1.56822	0.568222
12 Pre	34.6577	8.28126	26.3765	1.14787	0.415914		Obese	3	6	7	8	10	12	14	16
12 Post	34.042	7.89341	26.1486	1.34429	0.487086		Pre	1.00532	0.360449	0.40858	1.87209	0.582448	0.415914	0.377114	1.08713
13 Pre	31.9415	8.60163	23.3399	9.41897	3.41283		Post	0.831546	0.518202	0.566901	0.282912	0.229736	0.487086	0.588937	0.701778
13 Post	33.1131	8.36151	24.7516	3.5401	1.2827
14 Pre	35.209	8.69122	26.5178	1.04079	0.377114			avg LN	stdev LN	st.err LN
14 Post	34.2319	8.35729	25.8746	1.62539	0.588937		Pre	1	1.03928	0.367441
15 Pre	34.5577	8.32803	26.2296	1.27084	0.46047		Post	0.74796	0.381359	0.134831
15 Post	34.5474	8.35302	26.1943	1.30232	0.471876
16 Pre	33.3727	8.38239	24.9903	3.00035	1.08713			avg OB	stdev OB	st.err OB
16 Post	33.7168	8.09509	25.6217	1.93682	0.701778		Pre	0.763631	0.532313	0.188201
17 Pre	34.9402	8.14657	26.7937	0.859608	0.311467		Post	0.525887	0.199402	0.0704994
17 Post	34.8962	8.11169	26.7845	0.8651	0.313457
IL-8
Sample	IL-8 Avg	18s	Δ CT	ΔΔ CT	fold change		Lean	1	2	4	9	11	13	15	17
1 Pre	31.9959	9.0809	22.915	12.6447	0.601334		Pre	12.6447	57.4207	22.7345	20.1981	8.26271	14.2446	12.2038	20.5125
1 Post	32.0578	9.235	22.8228	13.479	0.641014		Post	13.479	7.43841	15.5317	15.6863	7.68661	18.3279	10.1456	8.25347
2 Pre	29.9781	9.24616	20.7319	57.4207	2.73072
2 Post	32.7093	9.0289	23.6804	7.43841	0.353744		Obese	3	6	7	8	10	12	14	16
3 Pre	31.1023	8.70326	22.399	18.0809	0.859861		Pre	18.0809	28.247	26.1337	31.3349	9.65039	8.40541	15.3826	12.7373
3 Post	32.767	9.12489	23.6421	7.63887	0.363277		Post	7.63887	7.72772	9.23285	7.64393	5.53962	8.58779	11.4843	4.54634
4 Pre	30.6374	8.5688	22.0686	22.7345	1.08117
4 Post	31.473	8.85468	22.6183	15.5317	0.738632			avg LN	stdev LN	st.err LN
6 Pre	30.2846	8.52919	21.7554	28.247	1.34332		Pre	21.0277	15.5169	5.48604
6 Post	31.9826	8.3572	23.6254	7.72772	0.367502		Post	12.0686	4.22819	1.49489
7 Pre	31.0874	9.2198	21.8676	26.1337	1.24282
7 Post	32.3945	9.0258	23.3686	9.23285	0.43908			avg OB	stdev OB	st.err OB
8 Pre	29.8339	8.22817	21.6057	31.3349	1.49017		Pre	18.7465	8.78997	3.10772
8 Post	31.6832	8.04209	23.6411	7.64393	0.363517		Post	7.80017	2.13805	0.755914
9 Pre	30.2488	8.00951	22.2393	20.1981	0.960547
9 Post	31.0603	8.45635	22.604	15.6863	0.745983		Fold Change
10 Pre	31.7436	8.43872	23.3048	9.65039	0.458937		Lean	1	2	4	9	11	13	15	17
10 Post	32.5127	8.40703	24.1056	5.53962	0.263444		Pre	0.601334	2.73072	1.08117	0.960547	0.392944	0.677419	0.580369	0.975501
11 Pre	31.759	8.23022	23.5288	8.26271	0.392944		Post	0.641014	0.353744	0.738632	0.745983	0.365547	0.871608	0.482488	0.392504
11 Post	31.872	8.23893	23.6331	7.68661	0.365547
12 Pre	31.7854	8.28126	23.5041	8.40541	0.399731		Obese	3	6	7	8	10	12	14	16
12 Post	31.3666	7.89341	23.4731	8.58779	0.408404		Pre	0.859861	1.34332	1.24282	1.49017	0.458937	0.399731	0.73154	0.605737
13 Pre	31.3447	8.60163	22.7431	14.2446	0.677419		Post	0.363277	0.367502	0.43908	0.363517	0.263444	0.408404	0.54615	0.216207
13 Post	30.741	8.36151	22.3795	18.3279	0.871608
14 Pre	31.3234	8.69122	22.6322	15.3826	0.73154			avg LN	stdev LN	st.err LN
14 Post	31.4111	8.35729	23.0538	11.4843	0.54615		Pre	1	0.737925	0.260896
15 Pre	31.2942	8.32803	22.9662	12.2038	0.580369		Post	0.57394	0.201077	0.0710915
15 Post	31.5857	8.35302	23.2326	10.1456	0.482488
16 Pre	31.2868	8.38239	22.9044	12.7373	0.605737			avg OB	stdev OB	st.err OB
16 Post	32.4858	8.09509	24.3907	4.54634	0.216207		Pre	0.891515	0.418019	0.147792
17 Pre	30.3636	8.14657	22.217	20.5125	0.975501		Post	0.370948	0.101678	0.0359485
17 Post	31.6421	8.11169	23.5304	8.25347	0.392504
JUN
Sample	Jun Avg	18s	Δ CT	ΔΔ CT	fold change		Lean	1	2	4	9	11	13	15	17
1 Pre	23.9158	9.0809	14.8349	3421.7	1.21145		Pre	3421.7	4153.41	3129.87	1696.04	3684.17	2317.26	1471.56	2721.7
1 Post	24.3159	9.235	15.0809	2885.32	1.02155		Post	2885.32	2412.83	2335.66	2099.13	2324.92	2059.56	1126.37	1802.61
2 Pre	23.8015	9.24616	14.5553	4153.41	1.47051
2 Post	24.3678	9.0289	15.3389	2412.83	0.854261		Obese	3	6	7	8	10	12	14	16
3 Pre	23.8984	8.70326	15.1952	2665.62	0.943761		Pre	2665.62	2440.09	2587.35	3378.12	3185.4	2045.76	3527.59	2406.82
3 Post	24.3754	9.12489	15.2505	2565.32	0.90825		Post	2565.32	2683.71	1455.04	1007.05	1999.87	2559.23	2646.24	2232.15
4 Pre	23.5323	8.5688	14.9635	3129.87	1.10813
4 Post	24.2405	8.85468	15.3858	2335.66	0.82694			avg LN	stdev LN	st.err LN
6 Pre	23.8519	8.52919	15.3227	2440.09	0.863911		Pre	2824.47	950.687	336.119
6 Post	23.5426	8.3572	15.1854	2683.71	0.950166		Post	2130.8	514.249	181.814
7 Pre	24.458	9.2198	15.2382	2587.35	0.916051
7 Post	25.0944	9.0258	16.0686	1455.04	0.515154			avg OB	stdev OB	st.err OB
8 Pre	23.0816	8.22817	14.8534	3378.12	1.19602		Pre	2779.59	524.418	185.41
8 Post	24.6416	8.04209	16.5995	1007.05	0.356547		Post	2143.58	619.83	219.143
9 Pre	23.857	8.00951	15.8475	1696.04	0.600483
9 Post	23.9962	8.45635	15.5398	2099.13	0.743197		Fold Change
10 Pre	23.3769	8.43872	14.9382	3185.4	1.12779		Lean	1	2	4	9	11	13	15	17
10 Post	24.0168	8.40703	15.6097	1999.87	0.708054		Pre	1.21145	1.47051	1.10813	0.600483	1.30438	0.820426	0.521005	0.963617
11 Pre	22.9585	8.23022	14.7283	3684.17	1.30438		Post	1.02155	0.854261	0.82694	0.743197	0.823135	0.729186	0.398791	0.638211
11 Post	23.6314	8.23893	15.3925	2324.92	0.823135
12 Pre	23.8583	8.28126	15.577	2045.76	0.724299		Obese	3	6	7	8	10	12	14	16
12 Post	23.1473	7.89341	15.2539	2559.23	0.906093		Pre	0.943761	0.863911	0.916051	1.19602	1.12779	0.724299	1.24894	0.852131
13 Pre	23.9989	8.60163	15.3972	2317.26	0.820426		Post	0.90825	0.950166	0.515154	0.356547	0.708054	0.906093	0.9369	0.79029
13 Post	23.9288	8.36151	15.5673	2059.56	0.729186
14 Pre	23.4822	8.69122	14.791	3527.59	1.24894			avg LN	stdev LN	st.err LN
14 Post	23.563	8.35729	15.2057	2646.24	0.9369		Pre	1	0.33659	0.119003
15 Pre	24.3803	8.32803	16.0523	1471.56	0.521005		Post	0.754408	0.182069	0.0643713
15 Post	24.791	8.35302	16.438	1126.37	0.398791
16 Pre	23.7249	8.38239	15.3425	2406.82	0.852131			avg OB	stdev OB	st.err OB
16 Post	23.5463	8.09509	15.4512	2232.15	0.79029		Pre	0.984113	0.18567	0.0656442
17 Pre	23.3117	8.14657	15.1651	2721.7	0.963617		Post	0.758932	0.21945	0.0775874
17 Post	23.8712	8.11169	15.7596	1802.61	0.638211
Fos
Sample	Average	18s	Δ CT	ΔΔ CT	fold change		Lean	1	2	4	9	11	13	15	17
1 Pre	28.3079	9.0809	19.227	162.962	0.487733		Pre	162.962	1178.83	502.026	78.6258	237.281	264.579	147.486	101.178
1 Post	27.4552	9.235	18.2202	327.481	0.980129		Post	327.481	90.9867	215.823	57.1472	120.013	31.4081	46.0997	99.8256
2 Pre	25.6184	9.24616	16.3723	1178.83	3.52815
2 Post	29.0967	9.0289	20.0678	90.9867	0.272317		Obese	3	6	7	8	10	12	14	16
3 Pre	28.5644	8.70326	19.8612	105	0.314258		Pre	105	354.793	845.827	209.103	56.122	94.5009	1537.64	654.32
3 Post	29.4281	9.12489	20.3032	77.2911	0.231327		Post	77.2911	183.026	157.157	41.3584	35.8816	52.3714	371.314	270.065
4 Pre	26.1726	8.5688	17.6038	502.026	1.50253
4 Post	27.6764	8.85468	18.8217	215.823	0.645944			avg LN	stdev LN	st.err LN
6 Pre	26.6338	8.52919	18.1046	354.793	1.06187		Pre	334.121	366.374	129.533
6 Post	27.4167	8.3572	19.0595	183.026	0.547782		Post	123.598	100.453	35.5156
7 Pre	26.071	9.2198	16.8512	845.827	2.5315
7 Post	28.3052	9.0258	19.2794	157.157	0.47036			avg OB	stdev OB	st.err OB
8 Pre	27.0955	8.22817	18.8674	209.103	0.62583		Pre	482.163	512.801	181.303
8 Post	29.2474	8.04209	21.2053	41.3584	0.123783		Post	148.558	121.986	43.1287
9 Pre	28.288	8.00951	20.2785	78.6258	0.235321
9 Post	29.1952	8.45635	20.7388	57.1472	0.171038		Fold Change
10 Pre	29.2036	8.43872	20.7649	56.122	0.167969		Lean	1	2	4	9	11	13	15	17
10 Post	29.8173	8.40703	21.4103	35.8816	0.107391		Pre	0.487733	3.52815	1.50253	0.235321	0.710164	0.791866	0.441415	0.302818
11 Pre	26.9152	8.23022	18.685	237.281	0.710164		Post	0.980129	0.272317	0.645944	0.171038	0.35919	0.0940022	0.137973	0.298771
11 Post	27.9073	8.23893	19.6684	120.013	0.35919
12 Pre	28.2944	8.28126	20.0132	94.5009	0.282835		Obese	3	6	7	8	10	12	14	16
12 Post	28.7581	7.89341	20.8647	52.3714	0.156744		Pre	0.314258	1.06187	2.5315	0.62583	0.167969	0.282835	4.60205	1.95833
13 Pre	27.1295	8.60163	18.5279	264.579	0.791866		Post	0.231327	0.547782	0.47036	0.123783	0.107391	0.156744	1.11132	0.808284
13 Post	29.9639	8.36151	21.6024	31.4081	0.0940022
14 Pre	24.6801	8.69122	15.9889	1537.64	4.60205			avg LN	stdev LN	st.err LN
14 Post	26.3962	8.35729	18.0389	371.314	1.11132		Pre	1	1.09653	0.387682
15 Pre	27.699	8.32803	19.371	147.486	0.441415		Post	0.36992	0.30065	0.106296
15 Post	29.4018	8.35302	21.0487	46.0997	0.137973
16 Pre	25.604	8.38239	17.2216	654.32	1.95833			avg OB	stdev OB	st.err OB
16 Post	26.5934	8.09509	18.4983	270.065	0.808284		Pre	1.44308	1.53478	0.542626
17 Pre	28.0612	8.14657	19.9147	101.178	0.302818		Post	0.444623	0.365096	0.129081
17 Post	28.0458	8.11169	19.9341	99.8256	0.298771
IL-10
Sample	Average	18s	Δ CT	ΔΔ CT	fold change		Lean	1	2	4	9	11	13	15	17
1 Pre	31.1216	9.0809	22.0407	23.1787	0.874304		Pre	23.1787	90.5806	20.379	15.7431	11.7263	17.446	6.30684	26.7279
1 Post	30.4253	9.235	21.1903	41.7922	1.57641		Post	41.7922	10.383	17.8958	15.4271	12.7755	5.02785	4.70674	9.19523
2 Pre	29.3205	9.24616	20.0743	90.5806	3.41671
2 Post	32.2282	9.0289	23.1993	10.383	0.391648		Obese	3	6	7	8	10	12	14	16
3 Pre	30.8114	8.70326	22.1081	22.1203	0.834379		Pre	22.1203	19.213	34.2117	24.6887	12.7704	7.92588	14.7794	5.53113
3 Post	31.2523	9.12489	22.1274	21.8263	0.82329		Post	21.8263	8.98099	17.2904	0.877407	4.35906	13.7996	10.0961	3.09039
4 Pre	30.7952	8.5688	22.2264	20.379	0.7687
4 Post	31.2686	8.85468	22.4139	17.8958	0.675033			avg LN	stdev LN	st.err LN
6 Pre	30.8406	8.52919	22.3114	19.213	0.724716		Pre	26.5111	26.6688	9.42885
6 Post	31.7658	8.3572	23.4086	8.98099	0.338764		Post	14.6504	11.897	4.20622
7 Pre	30.6988	9.2198	21.479	34.2117	1.29047
7 Post	31.4893	9.0258	22.4635	17.2904	0.652196			avg OB	stdev OB	st.err OB
8 Pre	30.1778	8.22817	21.9496	24.6887	0.931259		Pre	17.6551	9.40924	3.32667
8 Post	34.8062	8.04209	26.7641	0.877407	0.0330959		Post	10.04	7.28274	2.57484
9 Pre	30.6083	8.00951	22.5988	15.7431	0.593831
9 Post	31.0844	8.45635	22.628	15.4271	0.581913		Fold Change
10 Pre	31.3394	8.43872	22.9007	12.7704	0.481699		Lean	1	2	4	9	11	13	15	17
10 Post	32.8584	8.40703	24.4514	4.35906	0.164424		Pre	0.874304	3.41671	0.7687	0.593831	0.442317	0.658064	0.237895	1.00818
11 Pre	31.254	8.23022	23.0237	11.7263	0.442317		Post	1.57641	0.391648	0.675033	0.581913	0.481895	0.189651	0.177539	0.346845
11 Post	31.139	8.23893	22.9001	12.7755	0.481895
12 Pre	31.8701	8.28126	23.5889	7.92588	0.298965		Obese	3	6	7	8	10	12	14	16
12 Post	30.6823	7.89341	22.7889	13.7996	0.520522		Pre	0.834379	0.724716	1.29047	0.931259	0.481699	0.298965	0.557481	0.208635
13 Pre	31.0522	8.60163	22.4506	17.446	0.658064		Post	0.82329	0.338764	0.652196	0.0330959	0.164424	0.520522	0.380826	0.11657
13 Post	32.607	8.36151	24.2455	5.02785	0.189651
14 Pre	31.3811	8.69122	22.6899	14.7794	0.557481			avg LN	stdev LN	st.err LN
14 Post	31.597	8.35729	23.2397	10.0961	0.380826		Pre	1	1.00595	0.355657
15 Pre	32.2465	8.32803	23.9185	6.30684	0.237895		Post	0.552616	0.448756	0.158659
15 Post	32.6937	8.35302	24.3407	4.70674	0.177539
16 Pre	32.4902	8.38239	24.1079	5.53113	0.208635			avg OB	stdev OB	st.err OB
16 Post	33.0427	8.09509	24.9476	3.09039	0.11657		Pre	0.665951	0.354918	0.125482
17 Pre	29.9817	8.14657	21.8352	26.7279	1.00818		Post	0.378711	0.274706	0.0971231
17 Post	31.4862	8.11169	23.3745	9.19523	0.346845
IGF-1
Sample	Average	18s	Δ CT	ΔΔ CT	fold change		Lean	1	2	4	9	11	13	15	17
1 Pre	26.2106	10.3927	15.8179	1731.18	1.82251		Pre	1731.18	580.763	550.345	260.057	825.281	1057.62	1448.36	1145.47
1 Post	25.6263	10.6146	15.0117	3027.07	3.18679		Post	3027.07	874.971	1823.76	2358.46	1496.25	2189.98	2335.36	2926.67
2 Pre	27.3344	9.94078	17.3936	580.763	0.611404
2 Post	27.2211	10.4188	16.8023	874.971	0.921135		Obese	3	6	7	8	10	12	14	16
3 Pre	27.9131	9.3082	18.6049	250.83	0.264064		Pre	250.83	293.901	171.53	507.473	848.177	953.095	1295.13	1046.29
3 Post	26.7263	10.349	16.3773	1174.74	1.23672		Post	1174.74	450.999	883.858	937.762	546.254	1203.32	1499.06	1296.65
4 Pre	26.5273	9.0561	17.4712	550.345	0.579382
4 Post	26.7252	10.9825	15.7427	1823.76	1.91999			avg LN	stdev LN	st.err LN
6 Pre	27.3976	9.02136	18.3762	293.901	0.309407		Pre	949.883	492.229	174.029
6 Post	28.8083	11.0498	17.7584	450.999	0.474794		Post	2129.07	717.924	253.825
7 Pre	28.2187	9.06557	19.1531	171.53	0.18058
7 Post	28.2069	11.4192	16.7878	883.858	0.930491			avg OB	stdev OB	st.err OB
8 Pre	27.0605	9.47228	17.5882	507.473	0.534247		Pre	670.802	420.256	148.583
8 Post	26.4852	9.78289	16.7023	937.762	0.987239		Post	999.079	365.195	129.116
9 Pre	27.3726	8.81991	18.5527	260.057	0.273777
9 Post	25.7951	10.4233	15.3718	2358.46	2.48289		Fold Change
10 Pre	26.803	9.95582	16.8472	848.177	0.892928		Lean	1	2	4	9	11	13	15	17
10 Post	27.0301	9.54807	17.482	546.254	0.575075		Pre	1.82251	0.611404	0.579382	0.273777	0.868823	1.11342	1.52478	1.2059
11 Pre	26.524	9.63734	16.8867	825.281	0.868823		Post	3.18679	0.921135	1.91999	2.48289	1.5752	2.30553	2.45858	3.08109
11 Post	25.8917	9.86343	16.0283	1496.25	1.5752
12 Pre	26.3243	9.64532	16.6789	953.095	1.00338		Obese	3	6	7	8	10	12	14	16
12 Post	27.0149	10.6722	16.3426	1203.32	1.26681		Pre	0.264064	0.309407	0.18058	0.534247	0.892928	1.00338	1.36346	1.10149
13 Pre	25.9532	9.42439	16.5288	1057.62	1.11342		Post	1.23672	0.474794	0.930491	0.987239	0.575075	1.26681	1.57815	1.36506
13 Post	25.1993	9.72057	15.4787	2189.98	2.30553
14 Pre	26.4351	10.1985	16.2365	1295.13	1.36346			avg LN	stdev LN	st.err LN
14 Post	25.736	9.71037	16.0256	1499.06	1.57815		Pre	1	0.518199	0.183211
15 Pre	26.2412	10.166	16.0752	1448.36	1.52478		Post	2.2414	0.755803	0.267217
15 Post	25.7586	10.3726	15.386	2335.36	2.45858
16 Pre	27.0189	10.4745	16.5444	1046.29	1.10149			avg OB	stdev OB	st.err OB
16 Post	26.3481	10.1133	16.2349	1296.65	1.36506		Pre	0.706195	0.442429	0.156422
17 Pre	26.9418	10.5281	16.4137	1145.47	1.2059		Post	1.05179	0.384463	0.135928
17 Post	25.7447	10.6843	15.0604	2926.67	3.08109
b-Catenin
Sample	Average	18s	Δ CT	ΔΔ CT	fold change		Lean	1	2	4	9	11	13	15	17
1 Pre	24.321	10.3927	13.9283	6414.48	1.49688		Pre	6414.48	3212.78	2799.49	2236.94	3492.51	4889.38	5424.27	5812.07
1 Post	24.4738	10.6146	13.8592	6729.16	1.57031		Post	6729.16	4285.7	5216.79	4706.44	5469.14	6428.3	7697.83	9573.44
2 Pre	24.8666	9.94078	14.9258	3212.78	0.749733
2 Post	24.9289	10.4188	14.5101	4285.7	1.00011		Obese	3	6	7	8	10	12	14	16
3 Pre	24.7305	9.3082	15.4223	2277.37	0.531446		Pre	2277.37	4016.58	1848.41	3490.12	7217.63	4826.6	6857.02	5673.1
3 Post	24.6468	10.349	14.2977	4965.4	1.15872		Post	4965.4	5295.92	6661.63	4153.63	5367.76	15128.8	6599.56	6980.93
4 Pre	24.1806	9.0561	15.1245	2799.49	0.653287
4 Post	25.209	10.9825	14.2265	5216.79	1.21738			avg LN	stdev LN	st.err LN
6 Pre	23.625	9.02136	14.6037	4016.58	0.937306		Pre	4285.24	1544.98	546.234
6 Post	25.2546	11.0498	14.2048	5295.92	1.23585		Post	6263.35	1745.19	617.017
7 Pre	24.7889	9.06557	15.7234	1848.41	0.431343
7 Post	25.2929	11.4192	13.8738	6661.63	1.55455			avg OB	stdev OB	st.err OB
8 Pre	24.2787	9.47228	14.8064	3490.12	0.81445		Pre	4525.85	1987.21	702.586
8 Post	24.3382	9.78289	14.5553	4153.63	0.969287		Post	6894.21	3465.61	1225.28
9 Pre	24.268	8.81991	15.4481	2236.94	0.52201
9 Post	24.7983	10.4233	14.375	4706.44	1.09829		Fold Change
10 Pre	23.7139	9.95582	13.7581	7217.63	1.6843		Lean	1	2	4	9	11	13	15	17
10 Post	23.7334	9.54807	14.1853	5367.76	1.25262		Pre	1.49688	0.749733	0.653287	0.52201	0.815008	1.14098	1.2658	1.3563
11 Pre	24.4427	9.63734	14.8054	3492.51	0.815008		Post	1.57031	1.00011	1.21738	1.09829	1.27627	1.5001	1.79636	2.23405
11 Post	24.0218	9.86343	14.1583	5469.14	1.27627
12 Pre	23.984	9.64532	14.3386	4826.6	1.12633		Obese	3	6	7	8	10	12	14	16
12 Post	23.3626	10.6722	12.6904	15128.8	3.53045		Pre	0.531446	0.937306	0.431343	0.81445	1.6843	1.12633	1.60015	1.32387
13 Pre	23.7444	9.42439	14.32	4889.38	1.14098		Post	1.15872	1.23585	1.55455	0.969287	1.25262	3.53045	1.54007	1.62906
13 Post	23.6458	9.72057	13.9252	6428.3	1.5001
14 Pre	24.0306	10.1985	13.8321	6857.02	1.60015			avg LN	stdev LN	st.err LN
14 Post	23.5976	9.71037	13.8873	6599.56	1.54007		Pre	1	0.360536	0.127469
15 Pre	24.3362	10.166	14.1702	5424.27	1.2658		Post	1.46161	0.407255	0.143986
15 Post	24.0378	10.3726	13.6652	7697.83	1.79636
16 Pre	24.58	10.4745	14.1055	5673.1	1.32387			avg OB	stdev OB	st.err OB
16 Post	23.9195	10.1133	13.8062	6980.93	1.62906		Pre	1.05615	0.463734	0.163955
17 Pre	24.5987	10.5281	14.0706	5812.07	1.3563		Post	1.60883	0.808732	0.28593
17 Post	24.0349	10.6843	13.3506	9573.44	2.23405
Wnt 3a
Sample	Average	18s	Δ CT	ΔΔ CT	fold change		Lean	1	2	4	9	11	13	15	17
1 Pre	29.1655	10.3927	18.7728	223.264	1.02845		Pre	223.264	280.178	77.5354	79.1483	98.6887	125.377	219.65	632.855
1 Post	28.5148	10.6146	17.9002	408.787	1.88305		Post	408.787	378.474	473.372	434.916	129.751	99.024	305.622	203.011
2 Pre	28.386	9.94078	18.4452	280.178	1.29062
2 Post	28.4302	10.4188	18.0114	378.474	1.74342		Obese	3	6	7	8	10	12	14	16
3 Pre	29.8329	9.3082	20.5247	66.2904	0.305363		Pre	66.2904	96.9673	80.321	188.361	118.446	142.486	136.702	196.802
3 Post	29.1717	10.349	18.8227	215.684	0.993536		Post	215.684	258.432	306.177	122.098	41.4162	282.31	68.0372	78.2352
4 Pre	29.3547	9.0561	20.2986	77.5354	0.357163
4 Post	28.6711	10.9825	17.6886	473.372	2.18056			avg LN	stdev LN	st.err LN
6 Pre	28.9974	9.02136	19.976	96.9673	0.446674		Pre	217.087	184.321	65.1672
6 Post	29.6116	11.0498	18.5618	258.432	1.19045		Post	304.12	143.891	50.873
7 Pre	29.3133	9.06557	20.2477	80.321	0.369994
7 Post	29.7364	11.4192	18.3172	306.177	1.41039			avg OB	stdev OB	st.err OB
8 Pre	28.4904	9.47228	19.0181	188.361	0.867676		Pre	128.297	47.506	16.7959
8 Post	29.4264	9.78289	19.6435	122.098	0.562439		Post	171.549	106.026	37.486
9 Pre	29.0888	8.81991	20.2689	79.1483	0.364592
9 Post	28.2341	10.4233	17.8108	434.916	2.00341		Fold Change
10 Pre	29.6432	9.95582	19.6873	118.446	0.545614		Lean	1	2	4	9	11	13	15	17
10 Post	30.7514	9.54807	21.2033	41.4162	0.190781		Pre	1.02845	1.29062	0.357163	0.364592	0.454604	0.577544	1.01181	2.91521
11 Pre	29.588	9.63734	19.9506	98.6887	0.454604		Post	1.88305	1.74342	2.18056	2.00341	0.597692	0.456149	1.40783	0.935159
11 Post	29.4193	9.86343	19.5558	129.751	0.597692
12 Pre	29.0661	9.64532	19.4208	142.486	0.656352		Obese	3	6	7	8	10	12	14	16
12 Post	28.1065	9.67224	18.4343	282.31	1.30044		Pre	0.305363	0.446674	0.369994	0.867676	0.545614	0.656352	0.629711	0.906557
13 Pre	29.0297	9.42439	19.6053	125.377	0.577544		Post	0.993536	1.19045	1.41039	0.562439	0.190781	1.30044	0.31341	0.360386
13 Post	29.6663	9.72057	19.9457	99.024	0.456149
14 Pre	29.6791	10.1985	19.4805	136.702	0.629711			avg LN	stdev LN	st.err LN
14 Post	30.1975	9.71037	20.4872	68.0372	0.31341		Pre	1	0.849063	0.300189
15 Pre	28.9624	10.166	18.7964	219.65	1.01181		Post	1.40091	0.662824	0.234344
15 Post	28.6924	10.3726	18.3198	305.622	1.40783
16 Pre	29.4294	10.4745	18.9548	196.802	0.906557			avg OB	stdev OB	st.err OB
16 Post	30.399	10.1133	20.2857	78.2352	0.360386		Pre	0.590993	0.218834	0.0773693
17 Pre	27.7978	10.5281	17.2697	632.855	2.91521		Post	0.79023	0.488405	0.172677
17 Post	29.5943	10.6843	18.91	203.011	0.935159
Wnt 5a
Sample	Average	18s	Δ CT	ΔΔ CT	fold change		Lean	1	2	4	9	11	13	15	17
1 Pre	27.8761	10.3927	17.4834	545.718	1.29322		Pre	545.718	476.593	228.233	115.446	425.524	471.726	458.645	653.989
1 Post	27.571	10.6146	16.9565	786.318	1.86338		Post	786.318	582.948	836.465	666.876	517.413	481.913	485.947	525.603
2 Pre	27.6196	9.94078	17.6788	476.593	1.12941
2 Post	27.807	10.4188	17.3882	582.948	1.38144		Obese	3	6	7	8	10	12	14	16
3 Pre	28.7858	9.3082	19.4776	136.981	0.324612		Pre	136.981	323.024	142.557	479.321	431.66	386.323	614.354	435.406
3 Post	28.0888	10.349	17.7397	456.887	1.08271		Post	456.887	619.816	561.229	352.112	313.491	519.704	443.336	365.844
4 Pre	27.7972	9.0561	18.7411	228.233	0.540857
4 Post	27.8498	10.9825	16.8673	836.465	1.98222			avg LN	stdev LN	st.err LN
6 Pre	27.2613	9.02136	18.2399	323.024	0.765488		Pre	421.984	172.152	60.8649
6 Post	28.3495	11.0498	17.2997	619.816	1.46881		Post	610.435	138.27	48.8859
7 Pre	28.4856	9.06557	19.42	142.557	0.337825
7 Post	28.8621	11.4192	17.443	561.229	1.32998			avg OB	stdev OB	st.err OB
8 Pre	27.1429	9.47228	17.6706	479.321	1.13587		Pre	368.703	163.981	57.9759
8 Post	27.8984	9.78289	18.1155	352.112	0.83442		Post	454.052	107.788	38.1087
9 Pre	28.5443	8.81991	19.7243	115.446	0.27358
9 Post	27.6174	10.4233	17.1941	666.876	1.58033		Fold Change
10 Pre	27.7775	9.95582	17.8217	431.66	1.02293		Lean	1	2	4	9	11	13	15	17
10 Post	27.8312	9.54807	18.2831	313.491	0.742898		Pre	1.29322	1.12941	0.540857	0.27358	1.00839	1.11788	1.08688	1.54979
11 Pre	27.4797	9.63734	17.8423	425.524	1.00839		Post	1.86338	1.38144	1.98222	1.58033	1.22614	1.14202	1.15158	1.24555
11 Post	27.4237	9.86343	17.5603	517.413	1.22614
12 Pre	27.6271	9.64532	17.9818	386.323	0.915491		Obese	3	6	7	8	10	12	14	16
12 Post	27.2261	9.67224	17.5539	519.704	1.23157		Pre	0.324612	0.765488	0.337825	1.13587	1.02293	0.915491	1.45587	1.03181
13 Pre	27.118	9.42439	17.6936	471.726	1.11788		Post	1.08271	1.46881	1.32998	0.83442	0.742898	1.23157	1.0506	0.866962
13 Post	27.3834	9.72057	17.6628	481.913	1.14202
14 Pre	27.511	10.1985	17.3125	614.354	1.45587			avg LN	stdev LN	st.err LN
14 Post	27.4935	9.71037	17.7832	443.336	1.0506		Pre	1	0.407958	0.144235
15 Pre	27.9002	10.166	17.7342	458.645	1.08688		Post	1.44658	0.327667	0.115848
15 Post	28.0234	10.3726	17.6508	485.947	1.15158
16 Pre	28.2837	10.4745	17.8092	435.406	1.03181			avg OB	stdev OB	st.err OB
16 Post	28.1736	10.1133	18.0603	365.844	0.866962		Pre	0.873737	0.388594	0.137389
17 Pre	27.7504	10.5281	17.2223	653.989	1.54979		Post	1.07599	0.25543	0.0903083
17 Post	28.2219	10.6843	17.5376	525.603	1.24555
Wnt 7a
Sample	Average	18s	Δ CT	ΔΔ CT	fold change		Lean	1	2	4	9	11	13	15	17
1 Pre	28.452	10.3927	18.0593	366.111	1.52438		Pre	366.111	317.317	85.4186	71.6726	136.162	120.521	218.202	605.953
1 Post	28.5718	10.6146	17.9572	392.944	1.63611		Post	392.944	434.464	407.633	449.614	142.764	177.124	247.668	183.969
2 Pre	28.2064	9.94078	18.2656	317.317	1.32122
2 Post	28.2311	10.4188	17.8123	434.464	1.80899		Obese	3	6	7	8	10	12	14	16
3 Pre	30.0593	9.3082	20.7511	56.6637	0.235932		Pre	56.6637	114.279	96.7524	272.359	126.675	180.086	213.131	158.592
3 Post	28.9828	10.349	18.6338	245.853	1.02366		Post	245.853	284.546	374.534	172.553	42.5228	387.241	86.8483	90.2937
4 Pre	29.2151	9.0561	20.1589	85.4186	0.355659
4 Post	28.8868	10.9825	17.9043	407.633	1.69727			avg LN	stdev LN	st.err LN
6 Pre	28.7604	9.02136	19.739	114.279	0.475826		Pre	240.17	182.665	64.5819
6 Post	29.4727	11.0498	18.4229	284.546	1.18477		Post	304.523	129.034	45.6205
7 Pre	29.0448	9.06557	19.9792	96.7524	0.40285
7 Post	29.4456	11.4192	18.0265	374.534	1.55946			avg OB	stdev OB	st.err OB
8 Pre	27.9583	9.47228	18.4861	272.359	1.13403		Pre	152.317	68.9309	24.3708
8 Post	28.9274	9.78289	19.1445	172.553	0.718463		Post	210.549	133.241	47.1079
9 Pre	29.232	8.81991	20.4121	71.6726	0.298425
9 Post	28.1862	10.4233	17.7629	449.614	1.87207		Fold Change
10 Pre	29.5463	9.95582	19.5904	126.675	0.527438		Lean	1	2	4	9	11	13	15	17
10 Post	30.7133	9.54807	21.1653	42.5228	0.177053		Pre	1.52438	1.32122	0.355659	0.298425	0.566939	0.501817	0.908533	2.52302
11 Pre	29.1236	9.63734	19.4862	136.162	0.566939		Post	1.63611	1.80899	1.69727	1.87207	0.594428	0.737496	1.03122	0.765995
11 Post	29.2814	9.86343	19.4179	142.764	0.594428
12 Pre	28.7282	9.64532	19.0829	180.086	0.749829		Obese	3	6	7	8	10	12	14	16
12 Post	27.6506	9.67224	17.9783	387.241	1.61236		Pre	0.235932	0.475826	0.40285	1.13403	0.527438	0.749829	0.887419	0.660334
13 Pre	29.0867	9.42439	19.6623	120.521	0.501817		Post	1.02366	1.18477	1.55946	0.718463	0.177053	1.61236	0.361612	0.375958
13 Post	28.8274	9.72057	19.1068	177.124	0.737496
14 Pre	29.0384	10.1985	18.8398	213.131	0.887419			avg LN	stdev LN	st.err LN
14 Post	29.8454	9.71037	20.135	86.8483	0.361612		Pre	1	0.760567	0.268901
15 Pre	28.9719	10.166	18.8059	218.202	0.908533		Post	1.26795	0.537262	0.189951
15 Post	28.9958	10.3726	18.6232	247.668	1.03122
16 Pre	29.7408	10.4745	19.2662	158.592	0.660334			avg OB	stdev OB	st.err OB
16 Post	30.1922	10.1133	20.0789	90.2937	0.375958		Pre	0.634207	0.287009	0.101473
17 Pre	27.8605	10.5281	17.3324	605.953	2.52302		Post	0.876668	0.55478	0.196144
17 Post	29.7364	10.6843	19.0521	183.969	0.765995
